# Supplementary material for: Exploring Triacylglycerol Biosynthetic Pathway in Developing Seeds of Chia (Salvia hispanica L.): A Transcriptomic Approach
Source: PLoS One. 2015 Apr 13;10(4):e0123580. doi: 10.1371/journal.pone.0123580 (PMC4395390; doi:10.1371/journal.pone.0123580)
Supplement: S1 Table — (XLSX) [file pone.0123580.s004.xlsx]

## Sheet: Transcript_Annotation
Transcript_ID	Uniprot_Acc	SwissProt_ID	% Identity	Alignment_Length	Mismatch	Gap	Query_Start	Query_End	Subject_Start	Subject_End	E-Value	BitScore	Protein_Name	Homologous_Species	Gene_Ontology
Ssptr277461_c0_seq1	Q9ZWQ0	Q9ZWQ0_LACSA	78.82	85	18	1	256	2	243	326	2e-42	144	Gibberelin 3beta-hydroxylase	Lactuca sativa Garden lettuce).	GO:0016491 ; GO:0055114
Ssptr2386_c0_seq1	Q9ZW89	Q9ZW89_ARATH	52.83	53	25	0	3	161	50	102	4e-13	66.2	RING-finger and BRCT domain-containing protein	Arabidopsis thaliana Mouse-ear cress).	GO:0005622 ; GO:0008270 ; GO:0046872
Ssptr1505_c0_seq1	Q9ZVU0	Q9ZVU0_ARATH	75	24	6	0	73	2	2	25	2e-05	41.6	F15K9.1 protein	Arabidopsis thaliana Mouse-ear cress).	#NA
Ssptr866_c0_seq1	Q9ZVT0	Q9ZVT0_ARATH	48.89	135	63	4	489	103	440	562	6e-24	100	Uncharacterized protein	Arabidopsis thaliana Mouse-ear cress).	GO:0005575 ; GO:0008150
Ssptr190394_c0_seq1	Q9ZVG8	PPR60_ARATH	56.07	346	149	3	1033	5	223	567	1e-110	337	"Pentatricopeptide repeat-containing protein At1g26900, mitochondrial"	Arabidopsis thaliana Mouse-ear cress).	GO:0005488 ; GO:0005739
Ssptr17826_c0_seq1	Q9ZVG8	PPR60_ARATH	57.14	322	135	3	89	1045	247	567	1e-105	324	"Pentatricopeptide repeat-containing protein At1g26900, mitochondrial"	Arabidopsis thaliana Mouse-ear cress).	GO:0005488 ; GO:0005739
Ssptr120236_c0_seq1	Q9ZVC9	FRS3_ARATH	61.52	881	327	14	265	2871	1	851	0	996	Protein FAR1-RELATED SEQUENCE 3	Arabidopsis thaliana Mouse-ear cress).	GO:0005575 ; GO:0005634 ; GO:0008270 ; GO:0046872
Ssptr15984_c0_seq1	Q9ZV84	Q9ZV84_ARATH	74.58	59	15	0	300	124	34	92	9e-26	95.5	F9K20.30 protein	Arabidopsis thaliana Mouse-ear cress).	GO:0003824 ; GO:0006541 ; GO:0008242
Ssptr229294_c0_seq1	Q9ZV84	Q9ZV84_ARATH	74.58	59	15	0	1	177	34	92	2e-25	95.5	F9K20.30 protein	Arabidopsis thaliana Mouse-ear cress).	GO:0003824 ; GO:0006541 ; GO:0008242
Ssptr21558_c1_seq1	Q9ZV70	Q9ZV70_ARATH	84.34	83	13	0	256	8	143	225	6e-45	147	Putative uncharacterized protein At2g32420	Arabidopsis thaliana Mouse-ear cress).	GO:0003676 ; GO:0005622 ; GO:0006139 ; GO:0008408
Ssptr314519_c0_seq1	Q9ZV43	Q9ZV43_ARATH	88.46	156	18	0	469	2	620	775	2e-87	280	Putative SNF2/RAD54 family DNA repair and recombination protein	Arabidopsis thaliana Mouse-ear cress).	GO:0003676 ; GO:0003677 ; GO:0004386 ; GO:0005524 ; GO:0006281 ; GO:0010332
Ssptr43849_c0_seq1	Q9ZUY6	Q9ZUY6_ARATH	91.67	84	7	0	252	1	302	385	1e-48	161	UDP-D-apiose/UDP-D-xylose synthase 1	Arabidopsis thaliana Mouse-ear cress).	GO:0003824 ; GO:0005488 ; GO:0005737 ; GO:0005829 ; GO:0009226 ; GO:0044237 ; GO:0048040 ; GO:0050662 ; GO:0051287
Ssptr43903_c0_seq1	Q9ZUY6	Q9ZUY6_ARATH	91.67	84	7	0	2	253	302	385	1e-48	161	UDP-D-apiose/UDP-D-xylose synthase 1	Arabidopsis thaliana Mouse-ear cress).	GO:0003824 ; GO:0005488 ; GO:0005737 ; GO:0005829 ; GO:0009226 ; GO:0044237 ; GO:0048040 ; GO:0050662 ; GO:0051287
Ssptr32048_c0_seq4	Q9ZUY0	Q9ZUY0_ARATH	76.84	95	22	0	293	577	1	95	8e-47	157	Putative uncharacterized protein At2g27790	Arabidopsis thaliana Mouse-ear cress).	#NA
Ssptr19189_c0_seq1	Q9ZUS6	Q9ZUS6_ARATH	61.09	257	97	3	1066	305	78	332	4e-92	286	Tetratricopeptide repeat domain-containing protein	Arabidopsis thaliana Mouse-ear cress).	GO:0005488 ; GO:0008150 ; GO:0009941
Ssptr18572_c0_seq1	Q9ZUS6	Q9ZUS6_ARATH	61.09	257	97	3	347	1108	78	332	5e-92	286	Tetratricopeptide repeat domain-containing protein	Arabidopsis thaliana Mouse-ear cress).	GO:0005488 ; GO:0008150 ; GO:0009941
Ssptr30149_c0_seq1	Q9ZTY7	Q9ZTY7_9SOLN	53.66	464	206	4	1	1365	18	456	0	533	Glucose acyltransferase	Solanum berthaultii.	GO:0004185 ; GO:0006508 ; GO:0008415 ; GO:0016740
Ssptr33031_c0_seq2	Q9ZTX4	Q9ZTX4_SOLLC	88.31	77	9	0	4	234	288	364	2e-39	140	LeOPT1	Solanum lycopersicum Tomato) Lycopersicon esculentum).	GO:0005215 ; GO:0006810 ; GO:0006857 ; GO:0016020 ; GO:0016021
Ssptr162829_c0_seq1	Q9ZTX4	Q9ZTX4_SOLLC	81.71	82	15	0	332	87	499	580	1e-38	139	LeOPT1	Solanum lycopersicum Tomato) Lycopersicon esculentum).	GO:0005215 ; GO:0006810 ; GO:0006857 ; GO:0016020 ; GO:0016021
Ssptr164165_c0_seq1	Q9ZTX4	Q9ZTX4_SOLLC	81.71	82	15	0	2	247	499	580	3e-38	139	LeOPT1	Solanum lycopersicum Tomato) Lycopersicon esculentum).	GO:0005215 ; GO:0006810 ; GO:0006857 ; GO:0016020 ; GO:0016021
Ssptr16857_c0_seq1	Q9ZTW2	Q9ZTW2_FRAAN	73.74	99	24	1	4	294	58	156	1e-47	156	HyPRP	Fragaria ananassa Strawberry).	GO:0006869
Ssptr12605_c0_seq1	Q9ZTW2	Q9ZTW2_FRAAN	77.27	88	20	0	515	252	69	156	2e-45	150	HyPRP	Fragaria ananassa Strawberry).	GO:0006869
Ssptr32881_c0_seq1	Q9ZTV4	Q9ZTV4_SOLLC	68.88	678	205	4	2167	152	2	676	0	892	COP1 homolog	Solanum lycopersicum Tomato) Lycopersicon esculentum).	GO:0008270 ; GO:0046872
Ssptr27549_c0_seq2	Q9ZTV4	Q9ZTV4_SOLLC	68.88	678	205	4	157	2172	2	676	0	892	COP1 homolog	Solanum lycopersicum Tomato) Lycopersicon esculentum).	GO:0008270 ; GO:0046872
Ssptr370139_c0_seq1	Q9ZTV4	Q9ZTV4_SOLLC	78.79	66	14	0	3	200	612	677	3e-30	115	COP1 homolog	Solanum lycopersicum Tomato) Lycopersicon esculentum).	GO:0008270 ; GO:0046872
Ssptr252702_c0_seq1	Q9ZTS2	FER_CAPAN	74.29	105	27	1	317	3	21	124	2e-42	139	PFLP	Capsicum annuum Bell pepper).	GO:0006810 ; GO:0009055 ; GO:0009507 ; GO:0009536 ; GO:0022900 ; GO:0046872 ; GO:0051536 ; GO:0051537
Ssptr261111_c0_seq1	Q9ZTS2	FER_CAPAN	70.08	127	38	2	20	400	1	124	6e-49	157	PFLP	Capsicum annuum Bell pepper).	GO:0006810 ; GO:0009055 ; GO:0009507 ; GO:0009536 ; GO:0022900 ; GO:0046872 ; GO:0051536 ; GO:0051537
Ssptr76437_c0_seq1	Q9ZTS2	FER_CAPAN	65.07	146	50	3	28	462	1	143	6e-43	144	PFLP	Capsicum annuum Bell pepper).	GO:0006810 ; GO:0009055 ; GO:0009507 ; GO:0009536 ; GO:0022900 ; GO:0046872 ; GO:0051536 ; GO:0051537
Ssptr15758_c0_seq1	Q9ZTS2	FER_CAPAN	65.07	146	50	3	555	121	1	143	6e-43	144	PFLP	Capsicum annuum Bell pepper).	GO:0006810 ; GO:0009055 ; GO:0009507 ; GO:0009536 ; GO:0022900 ; GO:0046872 ; GO:0051536 ; GO:0051537
Ssptr32814_c1_seq1	Q9ZTN2	ERD2_PETHY	83.8	179	29	0	2	538	21	199	5e-117	333	PGP169-12	Petunia hybrida Petunia).	GO:0004872 ; GO:0005783 ; GO:0005789 ; GO:0006621 ; GO:0006810 ; GO:0015031 ; GO:0016020 ; GO:0016021 ; GO:0016192 ; GO:0046923
Ssptr32814_c0_seq1	Q9ZTN2	ERD2_PETHY	85.13	195	29	0	754	170	21	215	1e-128	366	PGP169-12	Petunia hybrida Petunia).	GO:0004872 ; GO:0005783 ; GO:0005789 ; GO:0006621 ; GO:0006810 ; GO:0015031 ; GO:0016020 ; GO:0016021 ; GO:0016192 ; GO:0046923
Ssptr32814_c0_seq2	Q9ZTN2	ERD2_PETHY	84.54	207	32	0	914	294	9	215	2e-135	385	PGP169-12	Petunia hybrida Petunia).	GO:0004872 ; GO:0005783 ; GO:0005789 ; GO:0006621 ; GO:0006810 ; GO:0015031 ; GO:0016020 ; GO:0016021 ; GO:0016192 ; GO:0046923
Ssptr295181_c0_seq1	Q9ZTM9	Q9ZTM9_PETHY	48.86	88	45	3	42	305	5	88	2e-19	80.1	PGPS/D10	Petunia hybrida Petunia).	#NA
Ssptr462409_c0_seq1	Q9ZTM9	Q9ZTM9_PETHY	64.81	54	19	1	178	17	36	88	6e-18	74.7	PGPS/D10	Petunia hybrida Petunia).	#NA
Ssptr274299_c0_seq1	Q9ZTM6	Q9ZTM6_PETHY	78.84	189	40	0	739	173	96	284	5e-126	362	PGPD14	Petunia hybrida Petunia).	GO:0008270 ; GO:0009055 ; GO:0046872
Ssptr260562_c0_seq1	Q9ZTM6	Q9ZTM6_PETHY	78.03	173	38	0	3	521	112	284	4e-112	326	PGPD14	Petunia hybrida Petunia).	GO:0008270 ; GO:0009055 ; GO:0046872
Ssptr35387_c0_seq1	Q9ZT91	EFTM_ARATH	85.79	183	24	1	795	253	272	454	8e-105	315	"Elongation factor Tu, mitochondrial"	Arabidopsis thaliana Mouse-ear cress).	GO:0000166 ; GO:0003746 ; GO:0003924 ; GO:0005524 ; GO:0005525 ; GO:0005618 ; GO:0005622 ; GO:0005739 ; GO:0006184 ; GO:0006412 ; GO:0006414 ; GO:0008270 ; GO:0046686 ; GO:0050897 ; GO:0005829
Ssptr18879_c0_seq1	Q9ZT82	CALSC_ARATH	75.26	1249	295	7	1	3705	550	1779	0	1832	Protein POWDERY MILDEW RESISTANT 4	Arabidopsis thaliana Mouse-ear cress).	GO:0000003 ; GO:0000148 ; GO:0003843 ; GO:0005886 ; GO:0006075 ; GO:0006952 ; GO:0007047 ; GO:0008360 ; GO:0009555 ; GO:0009620 ; GO:0009863 ; GO:0009870 ; GO:0009965 ; GO:0010150 ; GO:0016020 ; GO:0016021 ; GO:0016740 ; GO:0016757 ; GO:0042742 ; GO:0052542 ; GO:0052544 ; GO:0050832
Ssptr31420_c0_seq1	Q9ZT82	CALSC_ARATH	74.24	1087	266	5	3483	265	704	1779	0	1598	Protein POWDERY MILDEW RESISTANT 4	Arabidopsis thaliana Mouse-ear cress).	GO:0000003 ; GO:0000148 ; GO:0003843 ; GO:0005886 ; GO:0006075 ; GO:0006952 ; GO:0007047 ; GO:0008360 ; GO:0009555 ; GO:0009620 ; GO:0009863 ; GO:0009870 ; GO:0009965 ; GO:0010150 ; GO:0016020 ; GO:0016021 ; GO:0016740 ; GO:0016757 ; GO:0042742 ; GO:0052542 ; GO:0052544 ; GO:0050832
Ssptr42287_c0_seq1	Q9ZT29	SC5D_TOBAC	82.66	271	47	0	1111	299	1	271	0	509	Delta-7-C-5 sterol desaturase	Nicotiana tabacum Common tobacco).	GO:0005506 ; GO:0005783 ; GO:0005789 ; GO:0006633 ; GO:0006694 ; GO:0008610 ; GO:0016020 ; GO:0016021 ; GO:0016126 ; GO:0016491 ; GO:0050046 ; GO:0055114
Ssptr42970_c0_seq1	Q9ZT29	SC5D_TOBAC	82.66	271	47	0	144	956	1	271	0	509	Delta-7-C-5 sterol desaturase	Nicotiana tabacum Common tobacco).	GO:0005506 ; GO:0005783 ; GO:0005789 ; GO:0006633 ; GO:0006694 ; GO:0008610 ; GO:0016020 ; GO:0016021 ; GO:0016126 ; GO:0016491 ; GO:0050046 ; GO:0055114
Ssptr157654_c0_seq1	Q9ZT13	Q9ZT13_TOBAC	71.43	28	6	1	205	128	857	884	7e-05	40.8	101 kDa heat shock protein	Nicotiana tabacum Common tobacco).	GO:0000166 ; GO:0005524 ; GO:0006950 ; GO:0017111 ; GO:0019538
Ssptr344350_c0_seq1	Q9ZT09	Q9ZT09_ANTMA	88.42	95	11	0	286	2	1	95	8e-55	179	ACC synthase 3	Antirrhinum majus Garden snapdragon).	GO:0003824 ; GO:0009058 ; GO:0016769 ; GO:0016847 ; GO:0030170 ; GO:0042218
Ssptr16353_c0_seq2	Q9ZT03	Q9ZT03_MEDSA	45.57	79	43	1	456	220	14	90	4e-10	60.1	Clone MS56 unknown mRNA	Medicago sativa Alfalfa).	GO:0003735 ; GO:0005622 ; GO:0005840 ; GO:0006412
Ssptr14662_c0_seq2	Q9ZT03	Q9ZT03_MEDSA	45.57	79	43	1	322	558	14	90	4e-10	60.1	Clone MS56 unknown mRNA	Medicago sativa Alfalfa).	GO:0003735 ; GO:0005622 ; GO:0005840 ; GO:0006412
Ssptr36495_c0_seq4	Q9ZSQ7	Q9ZSQ7_MESCR	89.86	69	7	0	4	210	23	91	5e-39	135	Protein phosphatase 2C homolog	Mesembryanthemum crystallinum Common ice plant) Cryophytum	GO:0003824 ; GO:0004721 ; GO:0004722 ; GO:0006470 ; GO:0008287 ; GO:0016787 ; GO:0046872
Ssptr22082_c0_seq1	Q9ZSQ6	Q9ZSQ6_MESCR	90	150	15	0	888	439	264	413	2e-89	276	T-complex protein 1 epsilon subunit	Mesembryanthemum crystallinum Common ice plant) Cryophytum	GO:0000166 ; GO:0005524 ; GO:0006457 ; GO:0044267 ; GO:0051082
Ssptr237610_c0_seq1	Q9ZSQ6	Q9ZSQ6_MESCR	89.57	115	12	0	1	345	299	413	2e-64	210	T-complex protein 1 epsilon subunit	Mesembryanthemum crystallinum Common ice plant) Cryophytum	GO:0000166 ; GO:0005524 ; GO:0006457 ; GO:0044267 ; GO:0051082
Ssptr107708_c0_seq1	Q9ZSP4	Q9ZSP4_TOBAC	35.87	92	58	3	273	1	1	81	0.001	41.2	GrpE protein homolog	Nicotiana tabacum Common tobacco).	GO:0000774 ; GO:0005737 ; GO:0005739 ; GO:0005759 ; GO:0006457 ; GO:0042803 ; GO:0051087
Ssptr33577_c0_seq2	Q9ZSP4	Q9ZSP4_TOBAC	57.53	292	123	3	63	935	5	290	8e-86	266	GrpE protein homolog	Nicotiana tabacum Common tobacco).	GO:0000774 ; GO:0005737 ; GO:0005739 ; GO:0005759 ; GO:0006457 ; GO:0042803 ; GO:0051087
Ssptr34111_c0_seq1	Q9ZSP4	Q9ZSP4_TOBAC	57.53	292	123	3	1163	291	5	290	9e-86	266	GrpE protein homolog	Nicotiana tabacum Common tobacco).	GO:0000774 ; GO:0005737 ; GO:0005739 ; GO:0005759 ; GO:0006457 ; GO:0042803 ; GO:0051087
Ssptr33577_c0_seq4	Q9ZSP4	Q9ZSP4_TOBAC	57.09	289	123	3	63	926	5	287	8e-84	261	GrpE protein homolog	Nicotiana tabacum Common tobacco).	GO:0000774 ; GO:0005737 ; GO:0005739 ; GO:0005759 ; GO:0006457 ; GO:0042803 ; GO:0051087
Ssptr33577_c0_seq1	Q9ZSP4	Q9ZSP4_TOBAC	57.09	289	123	3	63	926	5	287	1e-83	261	GrpE protein homolog	Nicotiana tabacum Common tobacco).	GO:0000774 ; GO:0005737 ; GO:0005739 ; GO:0005759 ; GO:0006457 ; GO:0042803 ; GO:0051087
Ssptr33577_c0_seq3	Q9ZSP4	Q9ZSP4_TOBAC	57.53	292	123	3	63	935	5	290	3e-85	266	GrpE protein homolog	Nicotiana tabacum Common tobacco).	GO:0000774 ; GO:0005737 ; GO:0005739 ; GO:0005759 ; GO:0006457 ; GO:0042803 ; GO:0051087
Ssptr34111_c0_seq3	Q9ZSP4	Q9ZSP4_TOBAC	57.53	292	123	3	1284	412	5	290	3e-85	266	GrpE protein homolog	Nicotiana tabacum Common tobacco).	GO:0000774 ; GO:0005737 ; GO:0005739 ; GO:0005759 ; GO:0006457 ; GO:0042803 ; GO:0051087
Ssptr202672_c0_seq1	Q9ZSL3	Q9ZSL3_CICIN	77.89	95	21	0	2	286	22	116	3e-48	154	Heat shock protein	Cichorium intybus Chicory).	GO:0000166 ; GO:0005524 ; GO:0006950
Ssptr248497_c0_seq1	Q9ZSL3	Q9ZSL3_CICIN	77.89	95	21	0	289	5	22	116	3e-48	154	Heat shock protein	Cichorium intybus Chicory).	GO:0000166 ; GO:0005524 ; GO:0006950
Ssptr35770_c0_seq2	Q9ZSL3	Q9ZSL3_CICIN	93.65	126	8	0	378	1	1	126	1e-81	242	Heat shock protein	Cichorium intybus Chicory).	GO:0000166 ; GO:0005524 ; GO:0006950
Ssptr35763_c0_seq2	Q9ZSL3	Q9ZSL3_CICIN	93.65	126	8	0	195	572	1	126	2e-81	242	Heat shock protein	Cichorium intybus Chicory).	GO:0000166 ; GO:0005524 ; GO:0006950
Ssptr34946_c0_seq1	Q9ZSD5	Q9ZSD5_TOBAC	79.6	299	57	1	997	113	1	299	5e-149	426	Syntaxin-related protein Nt-syr1	Nicotiana tabacum Common tobacco).	GO:0005484 ; GO:0005622 ; GO:0006886 ; GO:0016020 ; GO:0016192
Ssptr34946_c0_seq2	Q9ZSD5	Q9ZSD5_TOBAC	78.67	300	60	1	1018	131	1	300	4e-147	422	Syntaxin-related protein Nt-syr1	Nicotiana tabacum Common tobacco).	GO:0005484 ; GO:0005622 ; GO:0006886 ; GO:0016020 ; GO:0016192
Ssptr34128_c0_seq5	Q9ZSD5	Q9ZSD5_TOBAC	78.67	300	60	1	198	1085	1	300	7e-147	422	Syntaxin-related protein Nt-syr1	Nicotiana tabacum Common tobacco).	GO:0005484 ; GO:0005622 ; GO:0006886 ; GO:0016020 ; GO:0016192
Ssptr34128_c0_seq1	Q9ZSD5	Q9ZSD5_TOBAC	78.67	300	60	1	215	1102	1	300	8e-147	422	Syntaxin-related protein Nt-syr1	Nicotiana tabacum Common tobacco).	GO:0005484 ; GO:0005622 ; GO:0006886 ; GO:0016020 ; GO:0016192
Ssptr34128_c0_seq4	Q9ZSD5	Q9ZSD5_TOBAC	74.1	166	39	1	198	683	1	166	6e-77	237	Syntaxin-related protein Nt-syr1	Nicotiana tabacum Common tobacco).	GO:0005484 ; GO:0005622 ; GO:0006886 ; GO:0016020 ; GO:0016192
Ssptr34128_c0_seq3	Q9ZSD5	Q9ZSD5_TOBAC	74.1	166	39	1	215	700	1	166	7e-77	237	Syntaxin-related protein Nt-syr1	Nicotiana tabacum Common tobacco).	GO:0005484 ; GO:0005622 ; GO:0006886 ; GO:0016020 ; GO:0016192
Ssptr135449_c0_seq1	Q9ZSD5	Q9ZSD5_TOBAC	89.47	38	4	0	2	115	262	299	1e-09	55.8	Syntaxin-related protein Nt-syr1	Nicotiana tabacum Common tobacco).	GO:0005484 ; GO:0005622 ; GO:0006886 ; GO:0016020 ; GO:0016192
Ssptr15567_c0_seq1	Q9ZSC8	Q9ZSC8_TOBAC	45.28	212	114	5	210	839	1	205	3e-23	103	Topoisomerase I	Nicotiana tabacum Common tobacco).	GO:0003677 ; GO:0003917 ; GO:0003918 ; GO:0005694 ; GO:0006265 ; GO:0016853
Ssptr35715_c0_seq1	Q9ZS85	Q9ZS85_ARATH	63.83	94	34	2	359	78	31	120	1e-25	109	T4B21.1 protein	Arabidopsis thaliana Mouse-ear cress).	GO:0005622 ; GO:0008270
Ssptr32051_c0_seq2	Q9ZS85	Q9ZS85_ARATH	63.83	94	34	2	422	703	31	120	3e-25	109	T4B21.1 protein	Arabidopsis thaliana Mouse-ear cress).	GO:0005622 ; GO:0008270
Ssptr433660_c0_seq1	Q9ZS62	PHYB1_SOLLC	83.5	103	17	0	3	311	57	159	2e-50	174	Phytochrome B1	Solanum lycopersicum Tomato) Lycopersicon esculentum).	GO:0000155 ; GO:0000160 ; GO:0004673 ; GO:0004871 ; GO:0004872 ; GO:0005524 ; GO:0006351 ; GO:0006355 ; GO:0007165 ; GO:0008020 ; GO:0009584 ; GO:0009585 ; GO:0009881 ; GO:0016020 ; GO:0017006 ; GO:0018106 ; GO:0018298 ; GO:0042803 ; GO:0050896
Ssptr283129_c0_seq1	Q9ZS62	PHYB1_SOLLC	79.62	157	32	0	472	2	18	174	1e-75	252	Phytochrome B1	Solanum lycopersicum Tomato) Lycopersicon esculentum).	GO:0000155 ; GO:0000160 ; GO:0004673 ; GO:0004871 ; GO:0004872 ; GO:0005524 ; GO:0006351 ; GO:0006355 ; GO:0007165 ; GO:0008020 ; GO:0009584 ; GO:0009585 ; GO:0009881 ; GO:0016020 ; GO:0017006 ; GO:0018106 ; GO:0018298 ; GO:0042803 ; GO:0050896
Ssptr148937_c0_seq1	Q9ZS49	Q9ZS49_TOBAC	96	125	5	0	2	376	224	348	3e-85	257	Avr9 elicitor response protein	Nicotiana tabacum Common tobacco).	GO:0005794 ; GO:0006486 ; GO:0008378 ; GO:0016020 ; GO:0016021 ; GO:0016740 ; GO:0016757
Ssptr153965_c0_seq1	Q9ZS49	Q9ZS49_TOBAC	96	125	5	0	375	1	224	348	3e-85	257	Avr9 elicitor response protein	Nicotiana tabacum Common tobacco).	GO:0005794 ; GO:0006486 ; GO:0008378 ; GO:0016020 ; GO:0016021 ; GO:0016740 ; GO:0016757
Ssptr281241_c0_seq1	Q9ZS49	Q9ZS49_TOBAC	55.48	146	53	2	402	1	2	145	5e-30	116	Avr9 elicitor response protein	Nicotiana tabacum Common tobacco).	GO:0005794 ; GO:0006486 ; GO:0008378 ; GO:0016020 ; GO:0016021 ; GO:0016740 ; GO:0016757
Ssptr35146_c0_seq1	Q9ZS49	Q9ZS49_TOBAC	72.2	259	66	3	761	3	1	258	3e-116	344	Avr9 elicitor response protein	Nicotiana tabacum Common tobacco).	GO:0005794 ; GO:0006486 ; GO:0008378 ; GO:0016020 ; GO:0016021 ; GO:0016740 ; GO:0016757
Ssptr294073_c0_seq1	Q9ZS49	Q9ZS49_TOBAC	59.8	102	41	1	64	369	2	101	1e-23	97.8	Avr9 elicitor response protein	Nicotiana tabacum Common tobacco).	GO:0005794 ; GO:0006486 ; GO:0008378 ; GO:0016020 ; GO:0016021 ; GO:0016740 ; GO:0016757
Ssptr29379_c0_seq1	Q9ZS49	Q9ZS49_TOBAC	90.91	55	5	0	2	166	342	396	6e-33	120	Avr9 elicitor response protein	Nicotiana tabacum Common tobacco).	GO:0005794 ; GO:0006486 ; GO:0008378 ; GO:0016020 ; GO:0016021 ; GO:0016740 ; GO:0016757
Ssptr29585_c0_seq3	Q9ZS49	Q9ZS49_TOBAC	90.91	55	5	0	328	164	342	396	2e-32	120	Avr9 elicitor response protein	Nicotiana tabacum Common tobacco).	GO:0005794 ; GO:0006486 ; GO:0008378 ; GO:0016020 ; GO:0016021 ; GO:0016740 ; GO:0016757
Ssptr391768_c0_seq1	Q9ZS43	Q9ZS43_SOLLC	69.77	86	26	1	267	10	548	630	4e-33	124	SBT4C protein	Solanum lycopersicum Tomato) Lycopersicon esculentum).	GO:0004252 ; GO:0006508 ; GO:0008233 ; GO:0008236 ; GO:0016787 ; GO:0042802 ; GO:0043086
Ssptr266544_c0_seq1	Q9ZS42	Q9ZS42_SOLLC	56.25	96	42	0	290	3	21	116	7e-30	115	SBT4E protein	Solanum lycopersicum Tomato) Lycopersicon esculentum).	GO:0004252 ; GO:0006508 ; GO:0008233 ; GO:0008236 ; GO:0016787 ; GO:0042802 ; GO:0043086
Ssptr27496_c0_seq1	Q9ZRX9	Q9ZRX9_TOBAC	47.92	361	158	10	1204	212	1	342	2e-76	246	Cyclin D2.1 protein	Nicotiana tabacum Common tobacco).	GO:0000079 ; GO:0005634 ; GO:0007049 ; GO:0019901 ; GO:0051301 ; GO:0051726
Ssptr142110_c0_seq1	Q9ZRX9	Q9ZRX9_TOBAC	50.13	371	173	10	131	1207	1	345	1e-90	283	Cyclin D2.1 protein	Nicotiana tabacum Common tobacco).	GO:0000079 ; GO:0005634 ; GO:0007049 ; GO:0019901 ; GO:0051301 ; GO:0051726
Ssptr117002_c0_seq1	Q9ZRX9	Q9ZRX9_TOBAC	50.13	371	173	10	1380	304	1	345	2e-90	283	Cyclin D2.1 protein	Nicotiana tabacum Common tobacco).	GO:0000079 ; GO:0005634 ; GO:0007049 ; GO:0019901 ; GO:0051301 ; GO:0051726
Ssptr69995_c0_seq1	Q9ZRX9	Q9ZRX9_TOBAC	47.92	361	158	10	200	1192	1	342	5e-76	246	Cyclin D2.1 protein	Nicotiana tabacum Common tobacco).	GO:0000079 ; GO:0005634 ; GO:0007049 ; GO:0019901 ; GO:0051301 ; GO:0051726
Ssptr36730_c0_seq1	Q9ZRW1	Q9ZRW1_CICAR	100	83	0	0	466	218	21	103	7e-54	169	Actin	Cicer arietinum Chickpea) Garbanzo).	GO:0005524
Ssptr382363_c0_seq1	Q9ZRU8	Q9ZRU8_FAGSY	71.83	71	20	0	213	1	18	88	2e-30	108	Stress and pathogenesis-related protein	Fagus sylvatica Beechnut).	GO:0006952 ; GO:0009607
Ssptr25945_c0_seq1	Q9ZRM3	Q9ZRM3_ANTMA	50.94	371	179	9	233	1336	49	390	8e-66	223	HMR1 protein	Antirrhinum majus Garden snapdragon).	GO:0000786 ; GO:0003677 ; GO:0005634 ; GO:0005694 ; GO:0006334
Ssptr20104_c0_seq1	Q9ZRM3	Q9ZRM3_ANTMA	50.94	371	179	9	1525	422	49	390	9e-66	223	HMR1 protein	Antirrhinum majus Garden snapdragon).	GO:0000786 ; GO:0003677 ; GO:0005634 ; GO:0005694 ; GO:0006334
Ssptr241604_c0_seq1	Q9ZRG2	Q9ZRG2_SOLTU	82.25	276	49	1	829	2	996	1270	6e-142	434	P-glycoprotein	Solanum tuberosum Potato).	GO:0000166 ; GO:0005524 ; GO:0006200 ; GO:0006810 ; GO:0016021 ; GO:0016887 ; GO:0017111 ; GO:0042626 ; GO:0055085
Ssptr512312_c0_seq1	Q9ZRG2	Q9ZRG2_SOLTU	89.02	82	9	0	3	248	718	799	5e-44	154	P-glycoprotein	Solanum tuberosum Potato).	GO:0000166 ; GO:0005524 ; GO:0006200 ; GO:0006810 ; GO:0016021 ; GO:0016887 ; GO:0017111 ; GO:0042626 ; GO:0055085
Ssptr14967_c0_seq1	Q9ZRG2	Q9ZRG2_SOLTU	72.2	205	56	3	614	3	8	204	9e-78	257	P-glycoprotein	Solanum tuberosum Potato).	GO:0000166 ; GO:0005524 ; GO:0006200 ; GO:0006810 ; GO:0016021 ; GO:0016887 ; GO:0017111 ; GO:0042626 ; GO:0055085
Ssptr217528_c0_seq1	Q9ZRG2	Q9ZRG2_SOLTU	82.29	288	51	1	3	866	1003	1289	2e-149	456	P-glycoprotein	Solanum tuberosum Potato).	GO:0000166 ; GO:0005524 ; GO:0006200 ; GO:0006810 ; GO:0016021 ; GO:0016887 ; GO:0017111 ; GO:0042626 ; GO:0055085
Ssptr266328_c0_seq1	Q9ZRG2	Q9ZRG2_SOLTU	92.31	26	2	0	257	180	1264	1289	3e-08	53.1	P-glycoprotein	Solanum tuberosum Potato).	GO:0000166 ; GO:0005524 ; GO:0006200 ; GO:0006810 ; GO:0016021 ; GO:0016887 ; GO:0017111 ; GO:0042626 ; GO:0055085
Ssptr23883_c0_seq1	Q9ZRE7	Q9ZRE7_ARATH	61.54	143	46	1	2	403	34	176	1e-46	156	ATFP3	Arabidopsis thaliana Mouse-ear cress).	GO:0030001 ; GO:0046872
Ssptr25213_c0_seq1	Q9ZRE7	Q9ZRE7_ARATH	61.54	143	46	1	402	1	34	176	1e-46	156	ATFP3	Arabidopsis thaliana Mouse-ear cress).	GO:0030001 ; GO:0046872
Ssptr31456_c0_seq1	Q9ZRD3	Q9ZRD3_TOBAC	87.44	199	25	0	107	703	1	199	8e-126	361	NTGP1	Nicotiana tabacum Common tobacco).	GO:0006810 ; GO:0016020 ; GO:0016021 ; GO:0016192
Ssptr31456_c0_seq2	Q9ZRD3	Q9ZRD3_TOBAC	87.94	199	24	0	131	727	1	199	2e-126	363	NTGP1	Nicotiana tabacum Common tobacco).	GO:0006810 ; GO:0016020 ; GO:0016021 ; GO:0016192
Ssptr31130_c0_seq1	Q9ZRD3	Q9ZRD3_TOBAC	87.94	199	24	0	842	246	1	199	2e-126	363	NTGP1	Nicotiana tabacum Common tobacco).	GO:0006810 ; GO:0016020 ; GO:0016021 ; GO:0016192
Ssptr19021_c0_seq1	Q9ZRD1	Q9ZRD1_TOBAC	76.25	341	80	2	1142	123	6	344	6e-168	477	NTGP4	Nicotiana tabacum Common tobacco).	GO:0005525
Ssptr71049_c0_seq1	Q9ZRD1	Q9ZRD1_TOBAC	76.25	341	80	2	69	1088	6	344	6e-168	477	NTGP4	Nicotiana tabacum Common tobacco).	GO:0005525
Ssptr33806_c1_seq4	Q9ZRD0	Q9ZRD0_TOBAC	76.27	118	28	0	693	340	1	118	6e-59	188	NTGP5	Nicotiana tabacum Common tobacco).	#NA
Ssptr33806_c1_seq1	Q9ZRD0	Q9ZRD0_TOBAC	73.73	118	31	0	693	340	1	118	4e-58	186	NTGP5	Nicotiana tabacum Common tobacco).	#NA
Ssptr33806_c0_seq2	Q9ZRD0	Q9ZRD0_TOBAC	74.58	118	30	0	234	587	1	118	1e-58	187	NTGP5	Nicotiana tabacum Common tobacco).	#NA
Ssptr33806_c1_seq3	Q9ZRD0	Q9ZRD0_TOBAC	71.88	64	18	0	192	1	1	64	3e-26	100	NTGP5	Nicotiana tabacum Common tobacco).	#NA
Ssptr33806_c0_seq1	Q9ZRD0	Q9ZRD0_TOBAC	76.27	118	28	0	394	747	1	118	2e-58	188	NTGP5	Nicotiana tabacum Common tobacco).	#NA
Ssptr258338_c0_seq1	Q9ZR88	Q9ZR88_ZINEL	74.14	116	28	1	344	3	144	259	7e-62	193	Bifunctional nuclease	Zinnia elegans Zinnia).	GO:0003676 ; GO:0004519 ; GO:0006308 ; GO:0016788
Ssptr297185_c0_seq1	Q9ZR88	Q9ZR88_ZINEL	72.38	105	27	1	2	310	176	280	5e-49	160	Bifunctional nuclease	Zinnia elegans Zinnia).	GO:0003676 ; GO:0004519 ; GO:0006308 ; GO:0016788
Ssptr336797_c0_seq1	Q9ZR58	Q9ZR58_SOLLC	75.37	134	33	0	403	2	910	1043	3e-62	209	RNA-directed RNA polymerase	Solanum lycopersicum Tomato) Lycopersicon esculentum).	GO:0000166 ; GO:0003968 ; GO:0016740 ; GO:0016779
Ssptr550233_c0_seq1	Q9ZR47	Q9ZR47_DAUCA	49.33	75	38	0	6	230	77	151	4e-17	79.3	Neutral invertase	Daucus carota Carrot).	GO:0003824 ; GO:0004564 ; GO:0004575 ; GO:0008152 ; GO:0016787 ; GO:0016798
Ssptr14792_c0_seq1	Q9ZR45	Q9ZR45_TOBAC	71.71	799	219	3	90	2465	13	811	0	1194	Alpha-N-acetylglucosaminidase	Nicotiana tabacum Common tobacco).	#NA
Ssptr27344_c0_seq1	Q9ZR45	Q9ZR45_TOBAC	71.71	799	219	3	2541	166	13	811	0	1194	Alpha-N-acetylglucosaminidase	Nicotiana tabacum Common tobacco).	#NA
Ssptr35795_c0_seq2	Q9ZR40	U2A2B_NICPL	84.29	401	62	2	1376	177	174	573	0	662	U2 small nuclear ribonucleoprotein auxiliary factor large subunit B	Nicotiana plumbaginifolia Leadwort-leaved tobacco) Tex-Mex tobacco).	GO:0000166 ; GO:0003676 ; GO:0003723 ; GO:0005634 ; GO:0006397 ; GO:0008380
Ssptr35795_c0_seq1	Q9ZR40	U2A2B_NICPL	84.29	401	62	2	1376	177	174	573	0	662	U2 small nuclear ribonucleoprotein auxiliary factor large subunit B	Nicotiana plumbaginifolia Leadwort-leaved tobacco) Tex-Mex tobacco).	GO:0000166 ; GO:0003676 ; GO:0003723 ; GO:0005634 ; GO:0006397 ; GO:0008380
Ssptr35952_c0_seq2	Q9ZR40	U2A2B_NICPL	84.54	401	61	2	628	1827	174	573	0	663	U2 small nuclear ribonucleoprotein auxiliary factor large subunit B	Nicotiana plumbaginifolia Leadwort-leaved tobacco) Tex-Mex tobacco).	GO:0000166 ; GO:0003676 ; GO:0003723 ; GO:0005634 ; GO:0006397 ; GO:0008380
Ssptr35952_c0_seq1	Q9ZR40	U2A2B_NICPL	84.54	401	61	2	640	1839	174	573	0	663	U2 small nuclear ribonucleoprotein auxiliary factor large subunit B	Nicotiana plumbaginifolia Leadwort-leaved tobacco) Tex-Mex tobacco).	GO:0000166 ; GO:0003676 ; GO:0003723 ; GO:0005634 ; GO:0006397 ; GO:0008380
Ssptr36765_c0_seq2	Q9ZR26	Q9ZR26_PERFR	52.73	256	106	6	4	726	167	418	6e-78	245	UDP-glucose:anthocyanin 5-O-glucosyltransferase homologue	Perilla frutescens var. crispa.	GO:0008152 ; GO:0016740 ; GO:0016757 ; GO:0016758
Ssptr174045_c0_seq1	Q9ZR24	Q9ZR24_PERFR	48.85	174	66	5	568	116	111	282	1e-34	127	MYB homologue	Perilla frutescens var. crispa.	GO:0003677 ; GO:0005634 ; GO:0006355
Ssptr570278_c0_seq1	Q9ZQW4	Q9ZQW4_POPTR	77.94	68	15	0	1	204	112	179	8e-31	114	Laccase	Populus trichocarpa Western balsam poplar) Populus balsamifera	GO:0005507 ; GO:0008471 ; GO:0016491 ; GO:0046274 ; GO:0048046 ; GO:0055114
Ssptr342130_c0_seq1	Q9ZQW4	Q9ZQW4_POPTR	80	65	13	0	201	7	112	176	2e-30	114	Laccase	Populus trichocarpa Western balsam poplar) Populus balsamifera	GO:0005507 ; GO:0008471 ; GO:0016491 ; GO:0046274 ; GO:0048046 ; GO:0055114
Ssptr31012_c0_seq2	Q9ZQT9	Q9ZQT9_TOBAC	62.69	201	59	3	805	251	91	291	2e-71	224	WERBP-1 protein	Nicotiana tabacum Common tobacco).	GO:0003677 ; GO:0005634 ; GO:0006355
Ssptr31876_c0_seq1	Q9ZQT9	Q9ZQT9_TOBAC	56.9	174	59	3	1	474	118	291	3e-51	172	WERBP-1 protein	Nicotiana tabacum Common tobacco).	GO:0003677 ; GO:0005634 ; GO:0006355
Ssptr34017_c1_seq4	Q9ZQT8	Q9ZQT8_TOBAC	72.24	371	99	4	71	1171	1	357	1e-176	501	WREBP-2 protein	Nicotiana tabacum Common tobacco).	GO:0003676 ; GO:0005622 ; GO:0008270
Ssptr34017_c1_seq2	Q9ZQT8	Q9ZQT8_TOBAC	74.86	358	86	3	71	1132	1	357	4e-180	509	WREBP-2 protein	Nicotiana tabacum Common tobacco).	GO:0003676 ; GO:0005622 ; GO:0008270
Ssptr34017_c1_seq3	Q9ZQT8	Q9ZQT8_TOBAC	72.24	371	99	4	119	1219	1	357	2e-176	501	WREBP-2 protein	Nicotiana tabacum Common tobacco).	GO:0003676 ; GO:0005622 ; GO:0008270
Ssptr34017_c1_seq1	Q9ZQT8	Q9ZQT8_TOBAC	74.86	358	86	3	119	1180	1	357	7e-180	509	WREBP-2 protein	Nicotiana tabacum Common tobacco).	GO:0003676 ; GO:0005622 ; GO:0008270
Ssptr34017_c0_seq2	Q9ZQT8	Q9ZQT8_TOBAC	71.7	371	104	3	1250	141	1	357	7e-178	506	WREBP-2 protein	Nicotiana tabacum Common tobacco).	GO:0003676 ; GO:0005622 ; GO:0008270
Ssptr34017_c0_seq1	Q9ZQT8	Q9ZQT8_TOBAC	74.3	358	91	2	1211	141	1	357	0	514	WREBP-2 protein	Nicotiana tabacum Common tobacco).	GO:0003676 ; GO:0005622 ; GO:0008270
Ssptr24061_c0_seq1	Q9ZQS4	Q9ZQS4_PERFR	81.57	217	39	2	1	648	112	327	1e-116	348	MYC-RP	Perilla frutescens Beefsteak mint) Perilla ocymoides).	GO:0005634 ; GO:0006355
Ssptr413012_c0_seq1	Q9ZQP4	Q9ZQP4_ARATH	79.82	114	23	0	343	2	7	120	1e-61	196	Putative glycogenin	Arabidopsis thaliana Mouse-ear cress).	GO:0016740 ; GO:0016757
Ssptr291239_c0_seq1	Q9ZPX7	Q9ZPX7_ARATH	52.54	118	44	2	318	1	76	191	3e-25	101	Putative uncharacterized protein At2g46620	Arabidopsis thaliana Mouse-ear cress).	GO:0000166 ; GO:0005524 ; GO:0017111
Ssptr33345_c1_seq2	Q9ZPV8	COAD_ARATH	75.86	145	35	0	595	161	22	166	7e-76	229	Pantetheine-phosphate adenylyltransferase	Arabidopsis thaliana Mouse-ear cress).	GO:0000166 ; GO:0003824 ; GO:0004595 ; GO:0005524 ; GO:0005737 ; GO:0005829 ; GO:0006629 ; GO:0006970 ; GO:0009058 ; GO:0009651 ; GO:0015937 ; GO:0016740 ; GO:0016779 ; GO:0019915 ; GO:0040007 ; GO:0080020
Ssptr33345_c0_seq2	Q9ZPV8	COAD_ARATH	76.67	150	35	0	190	639	17	166	3e-78	237	Pantetheine-phosphate adenylyltransferase	Arabidopsis thaliana Mouse-ear cress).	GO:0000166 ; GO:0003824 ; GO:0004595 ; GO:0005524 ; GO:0005737 ; GO:0005829 ; GO:0006629 ; GO:0006970 ; GO:0009058 ; GO:0009651 ; GO:0015937 ; GO:0016740 ; GO:0016779 ; GO:0019915 ; GO:0040007 ; GO:0080020
Ssptr20831_c0_seq2	Q9ZPL9	Q9ZPL9_LOTJA	34.39	314	181	12	1037	171	58	360	1e-32	128	Nodule-enhanced protein phosphatase type 2C	Lotus japonicus.	GO:0003824 ; GO:0004721 ; GO:0004722 ; GO:0006470 ; GO:0008287 ; GO:0016787 ; GO:0046872
Ssptr20831_c0_seq1	Q9ZPL9	Q9ZPL9_LOTJA	34.29	312	194	10	1073	171	58	360	8e-33	129	Nodule-enhanced protein phosphatase type 2C	Lotus japonicus.	GO:0003824 ; GO:0004721 ; GO:0004722 ; GO:0006470 ; GO:0008287 ; GO:0016787 ; GO:0046872
Ssptr15227_c0_seq1	Q9ZPL5	Q9ZPL5_TOBAC	82.28	429	76	0	1531	245	17	445	0	717	Cystathionine gamma-synthase	Nicotiana tabacum Common tobacco).	GO:0003824 ; GO:0006520 ; GO:0030170
Ssptr88182_c0_seq1	Q9ZPK0	Q9ZPK0_DATGL	69.21	367	112	2	1427	330	9	372	0	529	Thiosulfate sulfurtransferase	Datisca glomerata Durango root).	GO:0004792 ; GO:0016740
Ssptr203067_c0_seq1	Q9ZPI3	Q9ZPI3_NICPL	52.99	117	42	3	314	3	1	115	4e-27	101	Molybdopterin synthase sulphurylase	Nicotiana plumbaginifolia Leadwort-leaved tobacco) Tex-Mex tobacco).	GO:0003824 ; GO:0005488 ; GO:0008152
Ssptr217718_c0_seq1	Q9ZP52	Q9ZP52_TOBAC	71.94	139	38	2	1	414	101	237	1e-70	215	Thaumatin-like protein SE39b	Nicotiana tabacum Common tobacco).	#NA
Ssptr24917_c0_seq1	Q9ZP52	Q9ZP52_TOBAC	72.26	137	37	2	433	26	104	238	4e-70	214	Thaumatin-like protein SE39b	Nicotiana tabacum Common tobacco).	#NA
Ssptr194901_c0_seq1	Q9ZP50	Q9ZP50_TOBAC	91.4	314	23	2	2	931	380	693	3e-173	501	FtsH-like protein Pftf	Nicotiana tabacum Common tobacco).	GO:0000166 ; GO:0004222 ; GO:0005524 ; GO:0006200 ; GO:0006508 ; GO:0008233 ; GO:0016020 ; GO:0016887 ; GO:0017111 ; GO:0030163
Ssptr150830_c0_seq1	Q9ZP43	Q9ZP43_PHAVU	72.46	414	114	2	1368	127	9	420	0	628	Alpha-amylase	Phaseolus vulgaris Kidney bean) French bean).	GO:0003824 ; GO:0004556 ; GO:0005509 ; GO:0005975 ; GO:0008152 ; GO:0016787 ; GO:0016798 ; GO:0043169
Ssptr12992_c0_seq1	Q9ZP42	Q9ZP42_FRAAN	64.71	510	175	3	3	1517	69	577	0	681	Cell wall invertase	Fragaria ananassa Strawberry).	GO:0004553 ; GO:0005975 ; GO:0008152 ; GO:0016787 ; GO:0016798
Ssptr203424_c0_seq1	Q9ZNX3	Q9ZNX3_PETHY	41.38	116	62	2	39	368	90	204	4e-24	96.3	PGPS/D7	Petunia hybrida Petunia).	GO:0004857 ; GO:0030599 ; GO:0043086
Ssptr152673_c0_seq1	Q9ZNX1	Q9ZNX1_TOBAC	89.55	67	7	0	2	202	68	134	1e-37	131	NAD-dependent isocitrate dehydrogenase	Nicotiana tabacum Common tobacco).	GO:0000287 ; GO:0004449 ; GO:0006099 ; GO:0016491 ; GO:0016616 ; GO:0051287 ; GO:0055114
Ssptr341060_c0_seq1	Q9ZNU6	DET1_SOLLC	86.42	81	11	0	258	16	443	523	6e-41	144	tDET1	Solanum lycopersicum Tomato) Lycopersicon esculentum).	GO:0005515 ; GO:0005634 ; GO:0009585 ; GO:0010017
Ssptr32327_c0_seq3	Q9ZNS1	RS7_AVIMR	85.79	190	27	0	79	648	1	190	3e-118	341	40S ribosomal protein S7	Avicennia marina Grey mangrove) Sceura marina).	GO:0003735 ; GO:0005622 ; GO:0005840 ; GO:0006412 ; GO:0030529
Ssptr32327_c0_seq4	Q9ZNS1	RS7_AVIMR	88.95	190	21	0	132	701	1	190	3e-119	344	40S ribosomal protein S7	Avicennia marina Grey mangrove) Sceura marina).	GO:0003735 ; GO:0005622 ; GO:0005840 ; GO:0006412 ; GO:0030529
Ssptr32970_c0_seq3	Q9ZNS1	RS7_AVIMR	85.79	190	27	0	841	272	1	190	5e-118	341	40S ribosomal protein S7	Avicennia marina Grey mangrove) Sceura marina).	GO:0003735 ; GO:0005622 ; GO:0005840 ; GO:0006412 ; GO:0030529
Ssptr32327_c0_seq2	Q9ZNS1	RS7_AVIMR	88.95	190	21	0	135	704	1	190	3e-119	344	40S ribosomal protein S7	Avicennia marina Grey mangrove) Sceura marina).	GO:0003735 ; GO:0005622 ; GO:0005840 ; GO:0006412 ; GO:0030529
Ssptr32970_c0_seq2	Q9ZNS1	RS7_AVIMR	88.42	190	22	0	868	299	1	190	2e-118	343	40S ribosomal protein S7	Avicennia marina Grey mangrove) Sceura marina).	GO:0003735 ; GO:0005622 ; GO:0005840 ; GO:0006412 ; GO:0030529
Ssptr32970_c0_seq1	Q9ZNS1	RS7_AVIMR	88.42	190	22	0	868	299	1	190	2e-118	343	40S ribosomal protein S7	Avicennia marina Grey mangrove) Sceura marina).	GO:0003735 ; GO:0005622 ; GO:0005840 ; GO:0006412 ; GO:0030529
Ssptr32327_c0_seq5	Q9ZNS1	RS7_AVIMR	88.42	190	22	0	132	701	1	190	2e-118	343	40S ribosomal protein S7	Avicennia marina Grey mangrove) Sceura marina).	GO:0003735 ; GO:0005622 ; GO:0005840 ; GO:0006412 ; GO:0030529
Ssptr32327_c0_seq1	Q9ZNS1	RS7_AVIMR	88.42	190	22	0	135	704	1	190	2e-118	343	40S ribosomal protein S7	Avicennia marina Grey mangrove) Sceura marina).	GO:0003735 ; GO:0005622 ; GO:0005840 ; GO:0006412 ; GO:0030529
Ssptr38148_c0_seq1	Q9XQP4	Q9XQP4_TOBAC	84.33	402	61	3	1527	328	1	401	0	620	NAD-malate dehydrogenase	Nicotiana tabacum Common tobacco).	GO:0003824 ; GO:0005488 ; GO:0005975 ; GO:0006108 ; GO:0009507 ; GO:0009536 ; GO:0016491 ; GO:0016615 ; GO:0030060 ; GO:0055114
Ssptr20484_c0_seq2	Q9XQP4	Q9XQP4_TOBAC	84.33	402	61	3	157	1356	1	401	0	620	NAD-malate dehydrogenase	Nicotiana tabacum Common tobacco).	GO:0003824 ; GO:0005488 ; GO:0005975 ; GO:0006108 ; GO:0009507 ; GO:0009536 ; GO:0016491 ; GO:0016615 ; GO:0030060 ; GO:0055114
Ssptr32633_c1_seq1	Q9XQB6	Q9XQB6_VIGRR	84.13	252	40	0	46	801	1	252	7e-156	438	Chlorophyll a/b-binding protein CP24	Vigna radiata var. radiata Mung bean) Phaseolus aureus).	GO:0009507 ; GO:0009765 ; GO:0015979 ; GO:0016020
Ssptr32633_c0_seq1	Q9XQB6	Q9XQB6_VIGRR	84.13	252	40	0	843	88	1	252	1e-155	438	Chlorophyll a/b-binding protein CP24	Vigna radiata var. radiata Mung bean) Phaseolus aureus).	GO:0009507 ; GO:0009765 ; GO:0015979 ; GO:0016020
Ssptr35171_c0_seq1	Q9XQB5	Q9XQB5_VIGRR	70.56	180	53	0	706	167	1	180	2e-85	255	Ribulose bisphosphate carboxylase small chain	Vigna radiata var. radiata Mung bean) Phaseolus aureus).	GO:0004497 ; GO:0009536 ; GO:0009853 ; GO:0015977 ; GO:0015979 ; GO:0016491 ; GO:0016829 ; GO:0016984 ; GO:0055114
Ssptr35171_c0_seq3	Q9XQB5	Q9XQB5_VIGRR	71.11	180	52	0	707	168	1	180	5e-87	259	Ribulose bisphosphate carboxylase small chain	Vigna radiata var. radiata Mung bean) Phaseolus aureus).	GO:0004497 ; GO:0009536 ; GO:0009853 ; GO:0015977 ; GO:0015979 ; GO:0016491 ; GO:0016829 ; GO:0016984 ; GO:0055114
Ssptr35205_c0_seq2	Q9XQB5	Q9XQB5_VIGRR	70	180	54	0	22	561	1	180	1e-79	240	Ribulose bisphosphate carboxylase small chain	Vigna radiata var. radiata Mung bean) Phaseolus aureus).	GO:0004497 ; GO:0009536 ; GO:0009853 ; GO:0015977 ; GO:0015979 ; GO:0016491 ; GO:0016829 ; GO:0016984 ; GO:0055114
Ssptr35171_c0_seq2	Q9XQB5	Q9XQB5_VIGRR	70.56	180	53	0	754	215	1	180	3e-85	255	Ribulose bisphosphate carboxylase small chain	Vigna radiata var. radiata Mung bean) Phaseolus aureus).	GO:0004497 ; GO:0009536 ; GO:0009853 ; GO:0015977 ; GO:0015979 ; GO:0016491 ; GO:0016829 ; GO:0016984 ; GO:0055114
Ssptr35205_c0_seq1	Q9XQB5	Q9XQB5_VIGRR	70	180	54	0	22	561	1	180	2e-79	240	Ribulose bisphosphate carboxylase small chain	Vigna radiata var. radiata Mung bean) Phaseolus aureus).	GO:0004497 ; GO:0009536 ; GO:0009853 ; GO:0015977 ; GO:0015979 ; GO:0016491 ; GO:0016829 ; GO:0016984 ; GO:0055114
Ssptr35205_c0_seq3	Q9XQB5	Q9XQB5_VIGRR	70	180	54	0	22	561	1	180	2e-79	240	Ribulose bisphosphate carboxylase small chain	Vigna radiata var. radiata Mung bean) Phaseolus aureus).	GO:0004497 ; GO:0009536 ; GO:0009853 ; GO:0015977 ; GO:0015979 ; GO:0016491 ; GO:0016829 ; GO:0016984 ; GO:0055114
Ssptr36720_c0_seq2	Q9XKK8	Q9XKK8_LITER	83.33	54	9	0	1	162	169	222	2e-22	92.8	LON protease homologue	Lithospermum erythrorhizon Purple gromwell) Lithospermum officinale	GO:0004176 ; GO:0004252 ; GO:0005739 ; GO:0006508 ; GO:0008233
Ssptr26764_c2_seq1	Q9XJ26	Q9XJ26_TOBAC	62.16	111	38	2	1	321	327	437	3e-40	142	NtWRKY1	Nicotiana tabacum Common tobacco).	GO:0003700 ; GO:0006351 ; GO:0006355 ; GO:0043565
Ssptr19745_c0_seq1	Q9XIW0	CIPK7_ARATH	54.66	408	179	6	1429	224	20	413	3e-145	427	Serine/threonine-protein kinase SR2	Arabidopsis thaliana Mouse-ear cress).	GO:0000166 ; GO:0004672 ; GO:0004674 ; GO:0005515 ; GO:0005524 ; GO:0006468 ; GO:0007165 ; GO:0016301 ; GO:0016310 ; GO:0016740 ; GO:0016772
Ssptr274312_c0_seq1	Q9XIV1	Q9XIV1_CUCSA	33.7	92	56	2	20	280	59	148	0.0002	43.1	"MRNA expressed in cucumber hypocotyls, "	Cucumis sativus Cucumber).	#NA
Ssptr438426_c0_seq1	Q9XIS3	Q9XIS3_POPNI	75.36	69	17	0	207	1	346	414	9e-32	119	Lectin-like protein kinase	Populus nigra Lombardy poplar).	GO:0000166 ; GO:0004672 ; GO:0004674 ; GO:0005488 ; GO:0005524 ; GO:0005529 ; GO:0006468 ; GO:0016301 ; GO:0016310 ; GO:0016772
Ssptr302939_c0_seq1	Q9XIR2	Q9XIR2_ARATH	63.64	33	12	0	229	131	397	429	3e-07	49.7	F13O11.13 protein	Arabidopsis thaliana Mouse-ear cress).	GO:0004190 ; GO:0006508 ; GO:0008233 ; GO:0016787
Ssptr33823_c0_seq1	Q9XIN8	FB119_ARATH	41.18	85	48	1	322	74	253	337	7e-17	78.2	F-box protein At2g27310	Arabidopsis thaliana Mouse-ear cress).	GO:0008150
Ssptr379052_c0_seq1	Q9XIL4	Q9XIL4_ARATH	57.14	70	30	0	1	210	103	172	2e-20	87	Mutator-like transposase	Arabidopsis thaliana Mouse-ear cress).	GO:0008270
Ssptr305399_c0_seq1	Q9XID7	Q9XID7_ARATH	83.58	67	11	0	201	1	357	423	4e-34	124	"Late embryogenesis abundant protein, putative"	Arabidopsis thaliana Mouse-ear cress).	GO:0005575 ; GO:0008150 ; GO:0016787
Ssptr260932_c0_seq1	Q9XID7	Q9XID7_ARATH	83.58	67	11	0	1	201	357	423	4e-34	124	"Late embryogenesis abundant protein, putative"	Arabidopsis thaliana Mouse-ear cress).	GO:0005575 ; GO:0008150 ; GO:0016787
Ssptr31152_c0_seq2	Q9XID5	Q9XID5_ARATH	76.04	96	20	1	1	279	320	415	9e-41	144	F23M19.3	Arabidopsis thaliana Mouse-ear cress).	#NA
Ssptr270162_c0_seq1	Q9XID3	Y1343_ARATH	55.56	36	16	0	237	344	23	58	1e-05	47	G-type lectin S-receptor-like serine/threonine-protein kinase At1g34300	Arabidopsis thaliana Mouse-ear cress).	GO:0000166 ; GO:0004672 ; GO:0004674 ; GO:0004872 ; GO:0005515 ; GO:0005516 ; GO:0005524 ; GO:0005529 ; GO:0005886 ; GO:0006468 ; GO:0016020 ; GO:0016021 ; GO:0016301 ; GO:0016310 ; GO:0016740 ; GO:0016772 ; GO:0044459 ; GO:0048544
Ssptr134585_c0_seq1	Q9XHR7	Q9XHR7_NICSY	69.33	238	73	4	823	110	18	245	8e-106	310	MADS-box protein MADS1	Nicotiana sylvestris Wood tobacco) South American tobacco).	GO:0003677 ; GO:0003700 ; GO:0005634 ; GO:0006351 ; GO:0006355 ; GO:0043565
Ssptr124822_c0_seq1	Q9XHR7	Q9XHR7_NICSY	69.33	238	73	4	2	715	18	245	2e-105	310	MADS-box protein MADS1	Nicotiana sylvestris Wood tobacco) South American tobacco).	GO:0003677 ; GO:0003700 ; GO:0005634 ; GO:0006351 ; GO:0006355 ; GO:0043565
Ssptr36329_c1_seq2	Q9XHQ5	Q9XHQ5_CATRO	68.19	393	123	4	11	1183	1	384	3e-157	456	G-Box binding protein 2	Catharanthus roseus Madagascar periwinkle) Vinca rosea).	GO:0003677 ; GO:0003700 ; GO:0005634 ; GO:0006351 ; GO:0006355 ; GO:0043565 ; GO:0046983
Ssptr36329_c1_seq4	Q9XHQ5	Q9XHQ5_CATRO	68.19	393	123	4	11	1183	1	384	5e-157	456	G-Box binding protein 2	Catharanthus roseus Madagascar periwinkle) Vinca rosea).	GO:0003677 ; GO:0003700 ; GO:0005634 ; GO:0006351 ; GO:0006355 ; GO:0043565 ; GO:0046983
Ssptr36329_c0_seq2	Q9XHQ5	Q9XHQ5_CATRO	68.19	393	123	4	1490	318	1	384	3e-156	456	G-Box binding protein 2	Catharanthus roseus Madagascar periwinkle) Vinca rosea).	GO:0003677 ; GO:0003700 ; GO:0005634 ; GO:0006351 ; GO:0006355 ; GO:0043565 ; GO:0046983
Ssptr36329_c0_seq1	Q9XHQ5	Q9XHQ5_CATRO	69.31	391	118	4	1512	346	1	382	2e-163	474	G-Box binding protein 2	Catharanthus roseus Madagascar periwinkle) Vinca rosea).	GO:0003677 ; GO:0003700 ; GO:0005634 ; GO:0006351 ; GO:0006355 ; GO:0043565 ; GO:0046983
Ssptr259132_c0_seq1	Q9XHD3	Q9XHD3_PETHY	50.66	152	74	2	1	453	250	395	2e-35	134	PHAP2B protein	Petunia hybrida Petunia).	GO:0003677 ; GO:0003700 ; GO:0005634 ; GO:0006351 ; GO:0006355
Ssptr36635_c1_seq1	Q9XH70	Q9XH70_PRUAR	65.75	73	25	0	221	3	117	189	5e-29	109	Putative uncharacterized protein p69RF	Prunus armeniaca Apricot).	GO:0016491 ; GO:0055114
Ssptr470696_c0_seq1	Q9XH53	Q9XH53_SOLTU	71.21	66	19	0	205	8	59	124	7e-27	99	Starch phosphorylase L	Solanum tuberosum Potato).	GO:0004645 ; GO:0005975 ; GO:0016740 ; GO:0016757
Ssptr33512_c1_seq2	Q9XH30	Q9XH30_ARATH	26.15	195	118	6	555	1061	90	275	3e-08	61.2	Putative transposon protein	Arabidopsis thaliana Mouse-ear cress).	#NA
Ssptr29683_c0_seq1	Q9XGW8	Q9XGW8_MAIZE	94.2	69	4	0	207	1	24	92	2e-38	127	Putative uncharacterized protein	Zea mays Maize).	GO:0015991 ; GO:0033178 ; GO:0046961
Ssptr27544_c0_seq1	Q9XGW8	Q9XGW8_MAIZE	94.2	69	4	0	2	208	24	92	2e-38	127	Putative uncharacterized protein	Zea mays Maize).	GO:0015991 ; GO:0033178 ; GO:0046961
Ssptr143781_c0_seq1	Q9XGN4	Q9XGN4_AJURE	84.21	190	22	1	572	27	144	333	1e-120	348	"Galactinol synthase, isoform GolS-1"	Ajuga reptans Bugle).	GO:0016740 ; GO:0016757 ; GO:0047216
Ssptr21204_c0_seq1	Q9XGN4	Q9XGN4_AJURE	84.21	190	22	1	2	547	144	333	4e-120	348	"Galactinol synthase, isoform GolS-1"	Ajuga reptans Bugle).	GO:0016740 ; GO:0016757 ; GO:0047216
Ssptr259849_c0_seq1	Q9XGI4	Q9XGI4_SOLLC	31.58	114	70	3	2	319	90	202	2e-07	51.2	Cyclin A2	Solanum lycopersicum Tomato) Lycopersicon esculentum).	GO:0000079 ; GO:0005634 ; GO:0007049 ; GO:0019901 ; GO:0051301 ; GO:0051726
Ssptr36083_c0_seq3	Q9XGI4	Q9XGI4_SOLLC	71.88	64	18	0	486	295	412	475	5e-22	95.1	Cyclin A2	Solanum lycopersicum Tomato) Lycopersicon esculentum).	GO:0000079 ; GO:0005634 ; GO:0007049 ; GO:0019901 ; GO:0051301 ; GO:0051726
Ssptr291417_c0_seq1	Q9XGI3	Q9XGI3_SOLLC	44.88	127	67	2	10	381	34	159	4e-25	101	Cyclin A3	Solanum lycopersicum Tomato) Lycopersicon esculentum).	GO:0000079 ; GO:0005634 ; GO:0007049 ; GO:0019901 ; GO:0051301 ; GO:0051726
Ssptr82170_c0_seq1	Q9XGI2	Q9XGI2_SOLLC	74	50	13	0	272	123	318	367	7e-19	82.8	Cyclin B1	Solanum lycopersicum Tomato) Lycopersicon esculentum).	GO:0000079 ; GO:0005634 ; GO:0007049 ; GO:0019901 ; GO:0051301 ; GO:0051726
Ssptr21549_c0_seq2	Q9XGI1	Q9XGI1_SOLLC	65.57	395	122	6	68	1210	1	386	6e-160	461	Cyclin B2	Solanum lycopersicum Tomato) Lycopersicon esculentum).	GO:0000079 ; GO:0005634 ; GO:0007049 ; GO:0019901 ; GO:0051301 ; GO:0051726
Ssptr20883_c0_seq2	Q9XGI1	Q9XGI1_SOLLC	65.91	443	137	6	1528	242	1	434	0	535	Cyclin B2	Solanum lycopersicum Tomato) Lycopersicon esculentum).	GO:0000079 ; GO:0005634 ; GO:0007049 ; GO:0019901 ; GO:0051301 ; GO:0051726
Ssptr21549_c0_seq1	Q9XGI1	Q9XGI1_SOLLC	65.91	443	137	6	68	1354	1	434	0	535	Cyclin B2	Solanum lycopersicum Tomato) Lycopersicon esculentum).	GO:0000079 ; GO:0005634 ; GO:0007049 ; GO:0019901 ; GO:0051301 ; GO:0051726
Ssptr20883_c0_seq1	Q9XGI1	Q9XGI1_SOLLC	77.62	286	64	0	1099	242	149	434	8e-150	434	Cyclin B2	Solanum lycopersicum Tomato) Lycopersicon esculentum).	GO:0000079 ; GO:0005634 ; GO:0007049 ; GO:0019901 ; GO:0051301 ; GO:0051726
Ssptr314311_c0_seq1	Q9XGF5	Q9XGF5_SOLTU	55.56	72	31	1	214	2	328	399	3e-19	83.6	Rx protein	Solanum tuberosum Potato).	GO:0005524 ; GO:0006915 ; GO:0006952
Ssptr3431_c0_seq1	Q9XGF5	Q9XGF5_SOLTU	40.48	84	50	0	253	2	797	880	3e-16	75.9	Rx protein	Solanum tuberosum Potato).	GO:0005524 ; GO:0006915 ; GO:0006952
Ssptr18741_c0_seq1	Q9XGF5	Q9XGF5_SOLTU	37.61	117	73	2	843	493	782	896	8e-15	78.6	Rx protein	Solanum tuberosum Potato).	GO:0005524 ; GO:0006915 ; GO:0006952
Ssptr1111_c1_seq1	Q9XGC1	Q9XGC1_VIGUN	72.15	79	22	0	2	238	603	681	1e-33	124	"Starch synthase, isoform V"	Vigna unguiculata Cowpea).	GO:0005978 ; GO:0009011 ; GO:0009058 ; GO:0009250 ; GO:0016740 ; GO:0016757
Ssptr12249_c0_seq1	Q9XGC0	Q9XGC0_VIGUN	86.25	480	66	0	3	1442	668	1147	0	865	Starch synthase isoform SS III	Vigna unguiculata Cowpea).	GO:0005978 ; GO:0009011 ; GO:0009058 ; GO:0009250 ; GO:0016740 ; GO:0016757
Ssptr36638_c1_seq1	Q9XGA6	Q9XGA6_SOLTU	74.8	857	211	4	2	2557	21	876	0	1344	Starch branching enzyme II	Solanum tuberosum Potato).	GO:0003824 ; GO:0003844 ; GO:0004553 ; GO:0005975 ; GO:0016740 ; GO:0016757 ; GO:0043169
Ssptr32347_c0_seq3	Q9XG77	PSA6_TOBAC	93.5	246	16	0	920	183	1	246	1e-164	463	20S proteasome subunit alpha-1	Nicotiana tabacum Common tobacco).	GO:0000502 ; GO:0004175 ; GO:0004298 ; GO:0005634 ; GO:0005737 ; GO:0005839 ; GO:0006511 ; GO:0008233 ; GO:0016787 ; GO:0019773 ; GO:0051603
Ssptr32887_c0_seq1	Q9XG77	PSA6_TOBAC	93.5	246	16	0	153	890	1	246	2e-164	463	20S proteasome subunit alpha-1	Nicotiana tabacum Common tobacco).	GO:0000502 ; GO:0004175 ; GO:0004298 ; GO:0005634 ; GO:0005737 ; GO:0005839 ; GO:0006511 ; GO:0008233 ; GO:0016787 ; GO:0019773 ; GO:0051603
Ssptr32347_c0_seq2	Q9XG77	PSA6_TOBAC	93.5	246	16	0	967	230	1	246	2e-164	463	20S proteasome subunit alpha-1	Nicotiana tabacum Common tobacco).	GO:0000502 ; GO:0004175 ; GO:0004298 ; GO:0005634 ; GO:0005737 ; GO:0005839 ; GO:0006511 ; GO:0008233 ; GO:0016787 ; GO:0019773 ; GO:0051603
Ssptr32887_c0_seq2	Q9XG77	PSA6_TOBAC	93.5	246	16	0	226	963	1	246	4e-164	463	20S proteasome subunit alpha-1	Nicotiana tabacum Common tobacco).	GO:0000502 ; GO:0004175 ; GO:0004298 ; GO:0005634 ; GO:0005737 ; GO:0005839 ; GO:0006511 ; GO:0008233 ; GO:0016787 ; GO:0019773 ; GO:0051603
Ssptr32887_c0_seq3	Q9XG77	PSA6_TOBAC	87.8	41	5	0	1	123	206	246	4e-16	74.3	20S proteasome subunit alpha-1	Nicotiana tabacum Common tobacco).	GO:0000502 ; GO:0004175 ; GO:0004298 ; GO:0005634 ; GO:0005737 ; GO:0005839 ; GO:0006511 ; GO:0008233 ; GO:0016787 ; GO:0019773 ; GO:0051603
Ssptr409808_c0_seq1	Q9XG69	Q9XG69_TOBAC	80.99	121	23	0	364	2	24	144	5e-66	213	Putative uncharacterized protein	Nicotiana tabacum Common tobacco).	GO:0003676 ; GO:0003677
Ssptr292620_c0_seq1	Q9XG69	Q9XG69_TOBAC	85.71	70	10	0	3	212	13	82	1e-36	132	Putative uncharacterized protein	Nicotiana tabacum Common tobacco).	GO:0003676 ; GO:0003677
Ssptr23590_c0_seq1	Q9XG69	Q9XG69_TOBAC	81.9	105	19	0	3	317	82	186	4e-59	194	Putative uncharacterized protein	Nicotiana tabacum Common tobacco).	GO:0003676 ; GO:0003677
Ssptr34867_c0_seq2	Q9XG68	Q9XG68_TOBAC	82.94	422	70	6	1441	182	1	416	0	532	FtsZ-like protein	Nicotiana tabacum Common tobacco).	GO:0000166 ; GO:0003924 ; GO:0005525 ; GO:0005737 ; GO:0005874 ; GO:0006184 ; GO:0007017 ; GO:0043234 ; GO:0051258 ; GO:0051301
Ssptr35559_c0_seq1	Q9XG68	Q9XG68_TOBAC	82.23	422	73	6	118	1377	1	416	0	527	FtsZ-like protein	Nicotiana tabacum Common tobacco).	GO:0000166 ; GO:0003924 ; GO:0005525 ; GO:0005737 ; GO:0005874 ; GO:0006184 ; GO:0007017 ; GO:0043234 ; GO:0051258 ; GO:0051301
Ssptr225514_c0_seq1	Q9XFM9	Q9XFM9_ANTMA	51.17	256	74	13	663	49	105	359	1e-62	202	Myb-related transcription factor mixta-like 1	Antirrhinum majus Garden snapdragon).	GO:0003677 ; GO:0005634 ; GO:0006355
Ssptr241448_c0_seq1	Q9XFM9	Q9XFM9_ANTMA	43.1	174	55	10	18	407	187	359	6e-24	99	Myb-related transcription factor mixta-like 1	Antirrhinum majus Garden snapdragon).	GO:0003677 ; GO:0005634 ; GO:0006355
Ssptr140199_c0_seq1	Q9XFM9	Q9XFM9_ANTMA	61.43	350	87	12	2	907	13	359	2e-133	387	Myb-related transcription factor mixta-like 1	Antirrhinum majus Garden snapdragon).	GO:0003677 ; GO:0005634 ; GO:0006355
Ssptr235974_c0_seq1	Q9XFM9	Q9XFM9_ANTMA	75.34	73	15	2	2	211	105	177	5e-31	114	Myb-related transcription factor mixta-like 1	Antirrhinum majus Garden snapdragon).	GO:0003677 ; GO:0005634 ; GO:0006355
Ssptr30750_c1_seq4	Q9XFM9	Q9XFM9_ANTMA	62.15	362	89	12	1033	92	1	359	1e-141	410	Myb-related transcription factor mixta-like 1	Antirrhinum majus Garden snapdragon).	GO:0003677 ; GO:0005634 ; GO:0006355
Ssptr13393_c0_seq1	Q9XFM8	Q9XFM8_ANTMA	80.99	242	36	3	100	795	5	246	5e-107	316	Farinelli protein (Mads-box transcription factor)	Antirrhinum majus Garden snapdragon).	GO:0003677 ; GO:0003700 ; GO:0005515 ; GO:0005634 ; GO:0006351 ; GO:0006355 ; GO:0043565
Ssptr20112_c0_seq1	Q9XFM8	Q9XFM8_ANTMA	80.99	242	36	3	899	204	5	246	5e-107	316	Farinelli protein (Mads-box transcription factor)	Antirrhinum majus Garden snapdragon).	GO:0003677 ; GO:0003700 ; GO:0005515 ; GO:0005634 ; GO:0006351 ; GO:0006355 ; GO:0043565
Ssptr314593_c0_seq1	Q9XFG8	Q9XFG8_SOLTU	84.55	110	17	0	2	331	51	160	4e-65	203	Isoamylase 1	Solanum tuberosum Potato).	GO:0003824 ; GO:0005975 ; GO:0043169
Ssptr1163_c0_seq1	Q9XFG8	Q9XFG8_SOLTU	84.34	83	13	0	249	1	188	270	2e-46	154	Isoamylase 1	Solanum tuberosum Potato).	GO:0003824 ; GO:0005975 ; GO:0043169
Ssptr13729_c0_seq1	Q9XF22	Q9XF22_NICAL	66.22	296	98	3	30	911	187	479	4e-139	406	Cellulase homolog	Nicotiana alata Winged tobacco) Persian tobacco).	GO:0003824 ; GO:0004553 ; GO:0005975
Ssptr21289_c0_seq1	Q9XF22	Q9XF22_NICAL	66.22	296	98	3	1041	160	187	479	8e-139	406	Cellulase homolog	Nicotiana alata Winged tobacco) Persian tobacco).	GO:0003824 ; GO:0004553 ; GO:0005975
Ssptr178900_c0_seq1	Q9XEY9	Q9XEY9_TOBAC	49.46	93	47	2	9	287	19	107	6e-15	72.4	NT3	Nicotiana tabacum Common tobacco).	#NA
Ssptr225744_c0_seq1	Q9XEY9	Q9XEY9_TOBAC	49.46	93	47	2	279	1	19	107	6e-15	72.4	NT3	Nicotiana tabacum Common tobacco).	#NA
Ssptr210297_c0_seq1	Q9XEY5	Q9XEY5_TOBAC	80.46	87	14	1	254	3	118	204	3e-43	143	Nt-iaa28 deduced protein	Nicotiana tabacum Common tobacco).	GO:0005634 ; GO:0006351 ; GO:0006355 ; GO:0009734 ; GO:0046983
Ssptr10012_c0_seq1	Q9XEY1	Q9XEY1_TOBAC	60	85	25	3	181	408	8	92	9e-20	84	Nt-iaa2.3 deduced protein	Nicotiana tabacum Common tobacco).	GO:0005634 ; GO:0006351 ; GO:0006355 ; GO:0009734 ; GO:0046983
Ssptr17949_c0_seq1	Q9XEY1	Q9XEY1_TOBAC	71.51	172	40	3	821	333	8	179	2e-71	223	Nt-iaa2.3 deduced protein	Nicotiana tabacum Common tobacco).	GO:0005634 ; GO:0006351 ; GO:0006355 ; GO:0009734 ; GO:0046983
Ssptr31191_c0_seq2	Q9XEY0	Q9XEY0_TOBAC	80.1	206	36	2	603	1	283	488	1e-111	334	Nt-gh3 deduced protein	Nicotiana tabacum Common tobacco).	#NA
Ssptr31244_c0_seq1	Q9XEY0	Q9XEY0_TOBAC	80.1	206	36	2	2	604	283	488	1e-111	334	Nt-gh3 deduced protein	Nicotiana tabacum Common tobacco).	#NA
Ssptr19881_c0_seq1	Q9XEX8	Q9XEX8_SOLLC	71.7	159	44	1	685	212	39	197	1e-46	160	Remorin 1	Solanum lycopersicum Tomato) Lycopersicon esculentum).	#NA
Ssptr18406_c0_seq1	Q9XEX8	Q9XEX8_SOLLC	71.7	159	44	1	328	801	39	197	2e-46	160	Remorin 1	Solanum lycopersicum Tomato) Lycopersicon esculentum).	#NA
Ssptr174160_c0_seq1	Q9XES0	DXR_MENPI	98.11	106	2	0	2	319	301	406	6e-70	219	2-C-methyl-D-erythritol 4-phosphate synthase	Mentha piperita Peppermint).	GO:0005488 ; GO:0008299 ; GO:0009507 ; GO:0009536 ; GO:0016491 ; GO:0030604 ; GO:0046872 ; GO:0055114
Ssptr273331_c0_seq1	Q9XER6	Q9XER6_SOLTU	85.92	71	10	0	2	214	437	507	2e-37	134	Calcium-dependent protein kinase 1	Solanum tuberosum Potato).	GO:0000166 ; GO:0004672 ; GO:0004674 ; GO:0005509 ; GO:0005524 ; GO:0006468 ; GO:0016301 ; GO:0016310 ; GO:0016740 ; GO:0016772
Ssptr273462_c0_seq1	Q9XEG1	Q9XEG1_GOSHI	76.09	92	22	0	277	2	95	186	8e-40	143	Putative callose synthase catalytic subunit	Gossypium hirsutum Upland cotton) Gossypium mexicanum).	GO:0000148 ; GO:0003843 ; GO:0006075 ; GO:0016020
Ssptr118652_c0_seq1	Q9XED5	Q9XED5_MEDSV	78.64	487	95	7	119	1552	9	475	0	709	Cell cycle switch protein	Medicago sativa subsp. varia Alfalfa) Medicago varia).	#NA
Ssptr13922_c0_seq1	Q9XED5	Q9XED5_MEDSV	78.64	487	95	7	1772	339	9	475	0	709	Cell cycle switch protein	Medicago sativa subsp. varia Alfalfa) Medicago varia).	#NA
Ssptr4320_c0_seq1	Q9XED4	Q9XED4_PHAVU	47.73	44	23	0	3	134	512	555	3e-09	47.4	Receptor-like protein kinase homolog RK20-1	Phaseolus vulgaris Kidney bean) French bean).	GO:0000166 ; GO:0004672 ; GO:0004674 ; GO:0004872 ; GO:0005524 ; GO:0006468 ; GO:0016301 ; GO:0016310 ; GO:0016772
Ssptr417456_c0_seq1	Q9XEC2	Q9XEC2_ARATH	68	75	24	0	235	11	235	309	4e-26	103	Putative transposon protein	Arabidopsis thaliana Mouse-ear cress).	#NA
Ssptr216520_c0_seq1	Q9TH23	Q9TH23_9SOLA	97.01	67	2	0	1	201	8	74	8e-40	129	F1-ATP synthase subunit alpha	Nicotiana repanda.	GO:0005739 ; GO:0015992 ; GO:0016469 ; GO:0016787 ; GO:0046034 ; GO:0046933 ; GO:0046961
Ssptr5602_c0_seq1	Q9T2L2	Q9T2L2_PEA	100	69	0	0	207	1	89	157	8e-43	142	SECA homolog	Pisum sativum Garden pea).	GO:0005524 ; GO:0005622 ; GO:0006605 ; GO:0006886 ; GO:0016020 ; GO:0017038
Ssptr1251_c1_seq1	Q9T2L2	Q9T2L2_PEA	93.02	86	6	0	259	2	186	271	3e-48	157	SECA homolog	Pisum sativum Garden pea).	GO:0005524 ; GO:0005622 ; GO:0006605 ; GO:0006886 ; GO:0016020 ; GO:0017038
Ssptr32751_c0_seq1	Q9T0K6	Q9T0K6_ARATH	72.09	43	6	2	175	285	1	43	1e-10	60.5	Putative uncharacterized protein AT4g13350	Arabidopsis thaliana Mouse-ear cress).	GO:0008060 ; GO:0008270 ; GO:0032312
Ssptr31723_c0_seq1	Q9SZZ2	Q9SZZ2_ARATH	71.76	85	24	0	255	1	310	394	8e-34	124	Putative uncharacterized protein L73G19.20	Arabidopsis thaliana Mouse-ear cress).	GO:0006855 ; GO:0015238 ; GO:0015297 ; GO:0016020 ; GO:0055085
Ssptr166532_c0_seq1	Q9SZW4	AHM3_ARATH	65.62	541	185	1	1621	2	128	668	0	699	Cadmium/zinc-transporting ATPase 3	Arabidopsis thaliana Mouse-ear cress).	GO:0000166 ; GO:0003824 ; GO:0005524 ; GO:0005886 ; GO:0006754 ; GO:0008152 ; GO:0008551 ; GO:0015662 ; GO:0016020 ; GO:0016021 ; GO:0016463 ; GO:0016787 ; GO:0016818 ; GO:0030001 ; GO:0046872 ; GO:0046873 ; GO:0055069
Ssptr11103_c0_seq1	Q9SZU7	Q9SZU7_ARATH	87.93	58	7	0	175	2	1	58	1e-31	114	Putative uncharacterized protein F6G17.120	Arabidopsis thaliana Mouse-ear cress).	GO:0005575 ; GO:0009640 ; GO:0009704 ; GO:0016787 ; GO:0080167
Ssptr139555_c0_seq1	Q9SZU7	Q9SZU7_ARATH	87.93	58	7	0	100	273	1	58	1e-31	114	Putative uncharacterized protein F6G17.120	Arabidopsis thaliana Mouse-ear cress).	GO:0005575 ; GO:0009640 ; GO:0009704 ; GO:0016787 ; GO:0080167
Ssptr295846_c0_seq1	Q9SZT8	PP354_ARATH	68.63	51	16	0	3	155	582	632	2e-19	87.4	"Pentatricopeptide repeat-containing protein At4g37380, chloroplastic"	Arabidopsis thaliana Mouse-ear cress).	GO:0005488 ; GO:0008150 ; GO:0009507 ; GO:0009536
Ssptr225092_c0_seq1	Q9SZK4	Q9SZK4_ARATH	80.49	82	16	0	2	247	344	425	9e-43	147	Putative uncharacterized protein F20D10.160	Arabidopsis thaliana Mouse-ear cress).	GO:0008150 ; GO:0016020
Ssptr202510_c0_seq1	Q9SZD8	Q9SZD8_ARATH	29.77	309	212	11	4	915	263	549	1e-15	82.4	Ribonuclease H-like protein	Arabidopsis thaliana Mouse-ear cress).	GO:0003676 ; GO:0003964
Ssptr184949_c0_seq1	Q9SZ78	Q9SZ78_ARATH	56.95	151	35	3	366	4	25	175	3e-46	158	Putative uncharacterized protein F16J13.200	Arabidopsis thaliana Mouse-ear cress).	#NA
Ssptr18154_c0_seq1	Q9SZ78	Q9SZ78_ARATH	56.95	151	35	3	162	524	25	175	3e-46	158	Putative uncharacterized protein F16J13.200	Arabidopsis thaliana Mouse-ear cress).	#NA
Ssptr43891_c0_seq1	Q9SYS8	Q9SYS8_MAIZE	98	100	2	0	300	1	16	115	7e-66	201	Translation initiation factor 4A2	Zea mays Maize).	GO:0003676 ; GO:0003743 ; GO:0004386 ; GO:0005524 ; GO:0006413
Ssptr44040_c0_seq1	Q9SYS8	Q9SYS8_MAIZE	98	100	2	0	2	301	16	115	7e-66	201	Translation initiation factor 4A2	Zea mays Maize).	GO:0003676 ; GO:0003743 ; GO:0004386 ; GO:0005524 ; GO:0006413
Ssptr312777_c0_seq1	Q9SYS8	Q9SYS8_MAIZE	70.31	64	19	0	2	193	152	215	2e-25	97.1	Translation initiation factor 4A2	Zea mays Maize).	GO:0003676 ; GO:0003743 ; GO:0004386 ; GO:0005524 ; GO:0006413
Ssptr44981_c0_seq1	Q9SYS8	Q9SYS8_MAIZE	97.12	104	3	0	2	313	112	215	6e-66	205	Translation initiation factor 4A2	Zea mays Maize).	GO:0003676 ; GO:0003743 ; GO:0004386 ; GO:0005524 ; GO:0006413
Ssptr44800_c0_seq1	Q9SYS8	Q9SYS8_MAIZE	97.12	104	3	0	633	322	112	215	8e-66	205	Translation initiation factor 4A2	Zea mays Maize).	GO:0003676 ; GO:0003743 ; GO:0004386 ; GO:0005524 ; GO:0006413
Ssptr36490_c1_seq2	Q9SYS8	Q9SYS8_MAIZE	90.41	73	7	0	2	220	143	215	9e-40	137	Translation initiation factor 4A2	Zea mays Maize).	GO:0003676 ; GO:0003743 ; GO:0004386 ; GO:0005524 ; GO:0006413
Ssptr36490_c1_seq3	Q9SYS8	Q9SYS8_MAIZE	90.41	73	7	0	2	220	143	215	9e-40	137	Translation initiation factor 4A2	Zea mays Maize).	GO:0003676 ; GO:0003743 ; GO:0004386 ; GO:0005524 ; GO:0006413
Ssptr32251_c0_seq1	Q9SYI5	Q9SYI5_ARATH	58.75	657	261	8	31	1971	3	652	0	819	TolB-related protein	Arabidopsis thaliana Mouse-ear cress).	GO:0006508 ; GO:0016020
Ssptr33066_c0_seq1	Q9SYI5	Q9SYI5_ARATH	58.75	657	261	8	2035	95	3	652	0	819	TolB-related protein	Arabidopsis thaliana Mouse-ear cress).	GO:0006508 ; GO:0016020
Ssptr33289_c0_seq1	Q9SYB5	Q9SYB5_ARATH	57.96	157	64	2	465	1	47	203	2e-42	149	Putative uncharacterized protein T13M11.15	Arabidopsis thaliana Mouse-ear cress).	GO:0005783 ; GO:0005886 ; GO:0008150 ; GO:0009507
Ssptr12852_c0_seq1	Q9SY97	Q9SY97_ARATH	90.98	255	21	1	90	848	19	273	9e-160	450	PSI type III chlorophyll a/b-binding protein	Arabidopsis thaliana Mouse-ear cress).	GO:0009507 ; GO:0009535 ; GO:0009579 ; GO:0009765 ; GO:0010287 ; GO:0015979 ; GO:0016020
Ssptr14334_c0_seq1	Q9SY97	Q9SY97_ARATH	90.98	255	21	1	876	118	19	273	1e-159	450	PSI type III chlorophyll a/b-binding protein	Arabidopsis thaliana Mouse-ear cress).	GO:0009507 ; GO:0009535 ; GO:0009579 ; GO:0009765 ; GO:0010287 ; GO:0015979 ; GO:0016020
Ssptr231365_c0_seq1	Q9SY70	Q9SY70_ARATH	58.8	250	82	4	688	2	38	285	1e-91	283	F14N23.16	Arabidopsis thaliana Mouse-ear cress).	GO:0008375 ; GO:0016020 ; GO:0016740 ; GO:0016757
Ssptr14777_c0_seq1	Q9SXX1	Q9SXX1_IPOBA	70.25	242	68	2	1080	367	2	243	3e-94	286	F1-ATP synthase delta subunit	Ipomoea batatas Sweet potato) Convolvulus batatas).	GO:0005886 ; GO:0015986 ; GO:0045261 ; GO:0046933
Ssptr40366_c0_seq1	Q9SXX1	Q9SXX1_IPOBA	70.25	242	68	2	121	834	2	243	9e-94	286	F1-ATP synthase delta subunit	Ipomoea batatas Sweet potato) Convolvulus batatas).	GO:0005886 ; GO:0015986 ; GO:0045261 ; GO:0046933
Ssptr26257_c0_seq1	Q9SXU2	Q9SXU2_CICAR	100	80	0	0	240	1	22	101	6e-51	158	Polyubiquitin	Cicer arietinum Chickpea) Garbanzo).	#NA
Ssptr26341_c0_seq1	Q9SXU2	Q9SXU2_CICAR	100	80	0	0	2	241	22	101	6e-51	158	Polyubiquitin	Cicer arietinum Chickpea) Garbanzo).	#NA
Ssptr31080_c0_seq1	Q9SXS8	ERF3_TOBAC	81.16	69	13	3	168	374	1	66	8e-27	102	NtERF5	Nicotiana tabacum Common tobacco).	GO:0003677 ; GO:0003700 ; GO:0005634 ; GO:0006351 ; GO:0006355 ; GO:0006952 ; GO:0009873
Ssptr32040_c0_seq6	Q9SXS8	ERF3_TOBAC	65.78	225	63	6	966	334	15	225	1e-54	185	NtERF5	Nicotiana tabacum Common tobacco).	GO:0003677 ; GO:0003700 ; GO:0005634 ; GO:0006351 ; GO:0006355 ; GO:0006952 ; GO:0009873
Ssptr31080_c0_seq4	Q9SXS8	ERF3_TOBAC	65.78	225	63	6	364	996	15	225	1e-54	185	NtERF5	Nicotiana tabacum Common tobacco).	GO:0003677 ; GO:0003700 ; GO:0005634 ; GO:0006351 ; GO:0006355 ; GO:0006952 ; GO:0009873
Ssptr32040_c0_seq2	Q9SXS8	ERF3_TOBAC	81.16	69	13	3	208	2	1	66	1e-26	102	NtERF5	Nicotiana tabacum Common tobacco).	GO:0003677 ; GO:0003700 ; GO:0005634 ; GO:0006351 ; GO:0006355 ; GO:0006952 ; GO:0009873
Ssptr30563_c0_seq1	Q9SXS8	ERF3_TOBAC	77.1	131	29	4	574	185	16	135	6e-46	158	NtERF5	Nicotiana tabacum Common tobacco).	GO:0003677 ; GO:0003700 ; GO:0005634 ; GO:0006351 ; GO:0006355 ; GO:0006952 ; GO:0009873
Ssptr31831_c0_seq2	Q9SXS8	ERF3_TOBAC	77.1	131	29	4	362	751	16	135	9e-46	158	NtERF5	Nicotiana tabacum Common tobacco).	GO:0003677 ; GO:0003700 ; GO:0005634 ; GO:0006351 ; GO:0006355 ; GO:0006952 ; GO:0009873
Ssptr38417_c0_seq1	Q9SXS0	Q9SXS0_SOLLC	82.19	146	26	1	626	189	180	324	4e-83	253	LeArcA2 protein	Solanum lycopersicum Tomato) Lycopersicon esculentum).	#NA
Ssptr38214_c0_seq1	Q9SXS0	Q9SXS0_SOLLC	82.19	146	26	1	1	438	180	324	4e-83	253	LeArcA2 protein	Solanum lycopersicum Tomato) Lycopersicon esculentum).	#NA
Ssptr15638_c0_seq1	Q9SXP4	Q9SXP4_TOBAC	69.34	137	29	2	374	3	170	306	1e-63	201	DNA-binding protein NtWRKY3	Nicotiana tabacum Common tobacco).	GO:0003677 ; GO:0003700 ; GO:0005515 ; GO:0006351 ; GO:0006355 ; GO:0043565
Ssptr35225_c0_seq1	Q9SXP4	Q9SXP4_TOBAC	57.74	336	136	7	77	1066	1	322	6e-96	294	DNA-binding protein NtWRKY3	Nicotiana tabacum Common tobacco).	GO:0003677 ; GO:0003700 ; GO:0005515 ; GO:0006351 ; GO:0006355 ; GO:0043565
Ssptr35060_c0_seq1	Q9SXP4	Q9SXP4_TOBAC	57.74	336	136	7	1187	198	1	322	7e-96	294	DNA-binding protein NtWRKY3	Nicotiana tabacum Common tobacco).	GO:0003677 ; GO:0003700 ; GO:0005515 ; GO:0006351 ; GO:0006355 ; GO:0043565
Ssptr25319_c0_seq1	Q9SXN7	Q9SXN7_TOBAC	46.76	278	135	6	63	857	22	295	5e-70	228	NtcycD3-1 protein	Nicotiana tabacum Common tobacco).	GO:0005634 ; GO:0007049 ; GO:0051301
Ssptr109886_c0_seq1	Q9SXN7	Q9SXN7_TOBAC	46.76	278	135	6	1215	421	22	295	7e-70	228	NtcycD3-1 protein	Nicotiana tabacum Common tobacco).	GO:0005634 ; GO:0007049 ; GO:0051301
Ssptr31594_c0_seq2	Q9SXN7	Q9SXN7_TOBAC	62.01	279	99	3	204	1019	17	293	3e-113	341	NtcycD3-1 protein	Nicotiana tabacum Common tobacco).	GO:0005634 ; GO:0007049 ; GO:0051301
Ssptr30813_c0_seq4	Q9SXN7	Q9SXN7_TOBAC	62.01	279	99	3	1167	352	17	293	4e-113	341	NtcycD3-1 protein	Nicotiana tabacum Common tobacco).	GO:0005634 ; GO:0007049 ; GO:0051301
Ssptr30813_c0_seq2	Q9SXN7	Q9SXN7_TOBAC	63.53	255	86	2	1249	506	17	270	1e-105	322	NtcycD3-1 protein	Nicotiana tabacum Common tobacco).	GO:0005634 ; GO:0007049 ; GO:0051301
Ssptr31594_c0_seq1	Q9SXN7	Q9SXN7_TOBAC	57.24	145	55	2	204	617	17	160	3e-88	160	NtcycD3-1 protein	Nicotiana tabacum Common tobacco).	GO:0005634 ; GO:0007049 ; GO:0051301
Ssptr33869_c0_seq2	Q9SXM5	Q9SXM5_SOYBN	52.58	291	135	5	1050	187	9	297	4e-99	299	Acidic chitinase	Glycine max Soybean) Glycine hispida).	GO:0003824 ; GO:0004553 ; GO:0005975 ; GO:0008152 ; GO:0016787 ; GO:0016798 ; GO:0043169
Ssptr34724_c0_seq2	Q9SXM5	Q9SXM5_SOYBN	54.15	277	125	4	77	901	23	297	3e-99	299	Acidic chitinase	Glycine max Soybean) Glycine hispida).	GO:0003824 ; GO:0004553 ; GO:0005975 ; GO:0008152 ; GO:0016787 ; GO:0016798 ; GO:0043169
Ssptr33869_c0_seq1	Q9SXM5	Q9SXM5_SOYBN	54.15	277	125	4	1011	187	23	297	5e-99	299	Acidic chitinase	Glycine max Soybean) Glycine hispida).	GO:0003824 ; GO:0004553 ; GO:0005975 ; GO:0008152 ; GO:0016787 ; GO:0016798 ; GO:0043169
Ssptr94455_c0_seq1	Q9SXK9	Q9SXK9_TOBAC	58.16	239	80	7	2	658	56	292	2e-54	181	Heat shock factor	Nicotiana tabacum Common tobacco).	GO:0003677 ; GO:0003700 ; GO:0005634 ; GO:0006351 ; GO:0006355 ; GO:0006950 ; GO:0043565
Ssptr12626_c0_seq1	Q9SXK9	Q9SXK9_TOBAC	58.16	239	80	7	834	178	56	292	2e-54	181	Heat shock factor	Nicotiana tabacum Common tobacco).	GO:0003677 ; GO:0003700 ; GO:0005634 ; GO:0006351 ; GO:0006355 ; GO:0006950 ; GO:0043565
Ssptr32200_c0_seq1	Q9SXK8	Q9SXK8_TOBAC	62.35	162	55	4	470	3	58	219	2e-55	182	Heat shock factor	Nicotiana tabacum Common tobacco).	GO:0003677 ; GO:0003700 ; GO:0005634 ; GO:0006351 ; GO:0006355 ; GO:0006950 ; GO:0043565
Ssptr32200_c0_seq2	Q9SXK8	Q9SXK8_TOBAC	60.68	351	130	6	1210	182	58	408	7e-135	395	Heat shock factor	Nicotiana tabacum Common tobacco).	GO:0003677 ; GO:0003700 ; GO:0005634 ; GO:0006351 ; GO:0006355 ; GO:0006950 ; GO:0043565
Ssptr11161_c0_seq1	Q9SXK8	Q9SXK8_TOBAC	53.27	107	49	1	318	1	244	350	1e-28	111	Heat shock factor	Nicotiana tabacum Common tobacco).	GO:0003677 ; GO:0003700 ; GO:0005634 ; GO:0006351 ; GO:0006355 ; GO:0006950 ; GO:0043565
Ssptr11314_c0_seq1	Q9SXK8	Q9SXK8_TOBAC	53.27	107	49	1	53	370	244	350	1e-28	111	Heat shock factor	Nicotiana tabacum Common tobacco).	GO:0003677 ; GO:0003700 ; GO:0005634 ; GO:0006351 ; GO:0006355 ; GO:0006950 ; GO:0043565
Ssptr32200_c0_seq3	Q9SXK8	Q9SXK8_TOBAC	60.97	351	129	6	1271	243	58	408	1e-135	398	Heat shock factor	Nicotiana tabacum Common tobacco).	GO:0003677 ; GO:0003700 ; GO:0005634 ; GO:0006351 ; GO:0006355 ; GO:0006950 ; GO:0043565
Ssptr32845_c0_seq1	Q9SXK8	Q9SXK8_TOBAC	60.68	351	130	6	2	1030	58	408	2e-134	395	Heat shock factor	Nicotiana tabacum Common tobacco).	GO:0003677 ; GO:0003700 ; GO:0005634 ; GO:0006351 ; GO:0006355 ; GO:0006950 ; GO:0043565
Ssptr22778_c0_seq1	Q9SXK8	Q9SXK8_TOBAC	77.78	63	14	0	189	1	1	63	4e-29	113	Heat shock factor	Nicotiana tabacum Common tobacco).	GO:0003677 ; GO:0003700 ; GO:0005634 ; GO:0006351 ; GO:0006355 ; GO:0006950 ; GO:0043565
Ssptr148893_c0_seq1	Q9SXK8	Q9SXK8_TOBAC	73.47	49	12	1	3	146	360	408	7e-15	73.6	Heat shock factor	Nicotiana tabacum Common tobacco).	GO:0003677 ; GO:0003700 ; GO:0005634 ; GO:0006351 ; GO:0006355 ; GO:0006950 ; GO:0043565
Ssptr24515_c0_seq1	Q9SXF2	Q9SXF2_SCUBA	74.14	58	15	0	254	81	419	476	8e-13	65.9	UDP-glucose: flavonoid 7-O-glucosyltransferase	Scutellaria baicalensis Baical skullcap).	GO:0008152 ; GO:0016740 ; GO:0016757 ; GO:0016758
Ssptr27545_c0_seq1	Q9SX53	Q9SX53_ARATH	76.21	702	167	0	160	2265	7	708	0	1130	Oligopeptidase B	Arabidopsis thaliana Mouse-ear cress).	GO:0004252 ; GO:0005829 ; GO:0006508 ; GO:0008236
Ssptr24275_c0_seq1	Q9SX53	Q9SX53_ARATH	76.21	702	167	0	2266	161	7	708	0	1130	Oligopeptidase B	Arabidopsis thaliana Mouse-ear cress).	GO:0004252 ; GO:0005829 ; GO:0006508 ; GO:0008236
Ssptr1420_c0_seq1	Q9SX33	ALA9_ARATH	86.49	74	10	0	3	224	822	895	1e-35	130	Aminophospholipid flippase 9	Arabidopsis thaliana Mouse-ear cress).	GO:0000166 ; GO:0000287 ; GO:0004012 ; GO:0005524 ; GO:0006754 ; GO:0015662 ; GO:0015914 ; GO:0016020 ; GO:0016021 ; GO:0016787 ; GO:0046872
Ssptr195032_c0_seq1	Q9SWX7	Q9SWX7_SALCL	100	68	0	0	2	205	16	83	1e-44	142	Protein kinase 1	Salvia columbariae Chia).	GO:0004672 ; GO:0005524 ; GO:0006468 ; GO:0016301 ; GO:0016310 ; GO:0016772
Ssptr57953_c0_seq1	Q9SWW0	Q9SWW0_SOLLC	64.14	396	136	4	171	1340	7	391	8e-168	484	Elongation factor Ts	Solanum lycopersicum Tomato) Lycopersicon esculentum).	GO:0003746 ; GO:0005622 ; GO:0006412 ; GO:0006414
Ssptr10947_c0_seq1	Q9SWW0	Q9SWW0_SOLLC	64.14	396	136	4	1488	319	7	391	1e-167	484	Elongation factor Ts	Solanum lycopersicum Tomato) Lycopersicon esculentum).	GO:0003746 ; GO:0005622 ; GO:0006412 ; GO:0006414
Ssptr27956_c0_seq1	Q9SWG9	Q9SWG9_SOLTU	85.77	281	36	1	2	832	231	511	5e-136	401	Inorganic phosphate transporter	Solanum tuberosum Potato).	GO:0005315 ; GO:0006817 ; GO:0016021 ; GO:0022857 ; GO:0055085
Ssptr28834_c0_seq1	Q9SWG9	Q9SWG9_SOLTU	85.77	281	36	1	1052	222	231	511	6e-136	401	Inorganic phosphate transporter	Solanum tuberosum Potato).	GO:0005315 ; GO:0006817 ; GO:0016021 ; GO:0022857 ; GO:0055085
Ssptr17728_c0_seq1	Q9SWB4	PARP3_SOYBN	50	48	24	1	41	184	1	46	4e-05	44.7	Poly[ADP-ribose] synthase 3	Glycine max Soybean) Glycine hispida).	GO:0003676 ; GO:0003677 ; GO:0003950 ; GO:0005622 ; GO:0005634 ; GO:0006471 ; GO:0016740 ; GO:0016757
Ssptr19024_c0_seq2	Q9SWB4	PARP3_SOYBN	50	48	24	1	255	112	1	46	4e-05	44.7	Poly[ADP-ribose] synthase 3	Glycine max Soybean) Glycine hispida).	GO:0003676 ; GO:0003677 ; GO:0003950 ; GO:0005622 ; GO:0005634 ; GO:0006471 ; GO:0016740 ; GO:0016757
Ssptr19024_c0_seq3	Q9SWB4	PARP3_SOYBN	48.94	47	24	1	252	112	2	46	0.0002	42.7	Poly[ADP-ribose] synthase 3	Glycine max Soybean) Glycine hispida).	GO:0003676 ; GO:0003677 ; GO:0003950 ; GO:0005622 ; GO:0005634 ; GO:0006471 ; GO:0016740 ; GO:0016757
Ssptr36248_c2_seq1	Q9SW44	RH16_ARATH	67.86	196	62	1	147	731	41	236	2e-83	264	DEAD-box ATP-dependent RNA helicase 16	Arabidopsis thaliana Mouse-ear cress).	GO:0000166 ; GO:0003676 ; GO:0003723 ; GO:0004386 ; GO:0005524 ; GO:0005575 ; GO:0008026 ; GO:0016787
Ssptr6465_c0_seq1	Q9SW41	Q9SW41_ARATH	65	100	35	0	302	3	558	657	4e-38	138	Putative uncharacterized protein T11I11.180	Arabidopsis thaliana Mouse-ear cress).	GO:0005488 ; GO:0005634 ; GO:0005737 ; GO:0009860 ; GO:0030036 ; GO:0090404
Ssptr594451_c0_seq1	Q9SVS7	Q9SVS7_ARATH	41	100	51	4	290	15	361	458	8e-14	69.3	Uncharacterized protein	Arabidopsis thaliana Mouse-ear cress).	GO:0008150 ; GO:0009507
Ssptr5204_c0_seq1	Q9SVS7	Q9SVS7_ARATH	60	65	26	0	6	200	641	705	1e-17	78.6	Uncharacterized protein	Arabidopsis thaliana Mouse-ear cress).	GO:0008150 ; GO:0009507
Ssptr109903_c0_seq1	Q9SVM0	Y3078_ARATH	62.07	58	22	0	2	175	463	520	2e-17	79.7	BTB/POZ domain-containing protein At3g50780	Arabidopsis thaliana Mouse-ear cress).	GO:0005575 ; GO:0008150
Ssptr200259_c0_seq1	Q9SV68	QORH_ARATH	68	50	16	0	1	150	280	329	8e-16	73.9	"Putative quinone-oxidoreductase homolog, chloroplastic"	Arabidopsis thaliana Mouse-ear cress).	GO:0005488 ; GO:0005773 ; GO:0005886 ; GO:0008270 ; GO:0009507 ; GO:0009528 ; GO:0009535 ; GO:0009536 ; GO:0009706 ; GO:0016020 ; GO:0016491 ; GO:0055114 ; GO:0005829
Ssptr16154_c0_seq1	Q9SV68	QORH_ARATH	68	50	16	0	255	106	280	329	8e-16	73.9	"Putative quinone-oxidoreductase homolog, chloroplastic"	Arabidopsis thaliana Mouse-ear cress).	GO:0005488 ; GO:0005773 ; GO:0005886 ; GO:0008270 ; GO:0009507 ; GO:0009528 ; GO:0009535 ; GO:0009536 ; GO:0009706 ; GO:0016020 ; GO:0016491 ; GO:0055114 ; GO:0005829
Ssptr236332_c0_seq1	Q9SV22	Q9SV22_ARATH	38.4	125	72	2	376	17	13	136	4e-21	87.4	Putative pathogenesis-related protein	Arabidopsis thaliana Mouse-ear cress).	GO:0003674 ; GO:0005576 ; GO:0008150
Ssptr36071_c1_seq1	Q9SUV2	PT432_ARATH	81.72	93	17	0	323	45	1	93	2e-49	164	Probable sugar phosphate/phosphate translocator At4g32390	Arabidopsis thaliana Mouse-ear cress).	GO:0006810 ; GO:0008643 ; GO:0016020 ; GO:0016021
Ssptr21960_c0_seq1	Q9SUP5	Q9SUP5_ARATH	64.56	79	26	1	220	450	1	79	5e-24	100	Putative polygalacturonase	Arabidopsis thaliana Mouse-ear cress).	GO:0004650 ; GO:0005975 ; GO:0007047 ; GO:0008152 ; GO:0016787 ; GO:0016798
Ssptr26076_c0_seq3	Q9SUJ6	Q9SUJ6_ARATH	64.46	166	46	1	35	493	95	260	3e-71	219	SGP1 monomeric G-protein	Arabidopsis thaliana Mouse-ear cress).	GO:0000166 ; GO:0005525 ; GO:0005622 ; GO:0007264
Ssptr26076_c0_seq1	Q9SUJ6	Q9SUJ6_ARATH	69.28	166	50	1	35	529	95	260	1e-79	241	SGP1 monomeric G-protein	Arabidopsis thaliana Mouse-ear cress).	GO:0000166 ; GO:0005525 ; GO:0005622 ; GO:0007264
Ssptr487056_c0_seq1	Q9SUE7	ATX4_ARATH	55.38	65	29	0	19	213	459	523	2e-17	78.6	Trithorax-homolog protein 4	Arabidopsis thaliana Mouse-ear cress).	GO:0005634 ; GO:0008168 ; GO:0008270 ; GO:0016568 ; GO:0016740 ; GO:0018024 ; GO:0032259 ; GO:0034968 ; GO:0046872
Ssptr190759_c0_seq1	Q9SUE3	CRF4_ARATH	49.38	81	35	1	283	59	5	85	6e-18	81.6	Protein CYTOKININ RESPONSE FACTOR 4	Arabidopsis thaliana Mouse-ear cress).	GO:0003677 ; GO:0003700 ; GO:0005634 ; GO:0005737 ; GO:0006351 ; GO:0006355 ; GO:0009736 ; GO:0009873 ; GO:0042991 ; GO:0048366
Ssptr219239_c0_seq1	Q9SUE3	CRF4_ARATH	45.61	57	25	1	155	307	5	61	8e-08	52.4	Protein CYTOKININ RESPONSE FACTOR 4	Arabidopsis thaliana Mouse-ear cress).	GO:0003677 ; GO:0003700 ; GO:0005634 ; GO:0005737 ; GO:0006351 ; GO:0006355 ; GO:0009736 ; GO:0009873 ; GO:0042991 ; GO:0048366
Ssptr10446_c0_seq1	Q9STZ2	SELT_ARATH	50.75	67	32	2	198	1	1	59	0.0006	40	SelT-like protein	Arabidopsis thaliana Mouse-ear cress).	GO:0008430 ; GO:0045454
Ssptr73380_c0_seq1	Q9STZ2	SELT_ARATH	50.75	67	32	2	42	239	1	59	0.0007	40	SelT-like protein	Arabidopsis thaliana Mouse-ear cress).	GO:0008430 ; GO:0045454
Ssptr123440_c0_seq1	Q9STV7	Q9STV7_ARATH	41.98	131	73	2	78	461	7	136	1e-16	78.2	Uncharacterized protein	Arabidopsis thaliana Mouse-ear cress).	GO:0008150
Ssptr11606_c0_seq1	Q9STV7	Q9STV7_ARATH	41.98	131	73	2	593	210	7	136	1e-16	78.2	Uncharacterized protein	Arabidopsis thaliana Mouse-ear cress).	GO:0008150
Ssptr9364_c0_seq1	Q9STS5	Q9STS5_ARATH	78.89	90	19	0	270	1	107	196	8e-48	155	Putative uncharacterized protein T23J7.210	Arabidopsis thaliana Mouse-ear cress).	GO:0004221 ; GO:0006511
Ssptr226789_c0_seq1	Q9STS5	Q9STS5_ARATH	77.66	94	21	0	13	294	103	196	9e-50	160	Putative uncharacterized protein T23J7.210	Arabidopsis thaliana Mouse-ear cress).	GO:0004221 ; GO:0006511
Ssptr256813_c0_seq1	Q9STM1	Q9STM1_ARATH	59.72	72	28	1	1	213	241	312	1e-20	87	Putative uncharacterized protein T29H11_70	Arabidopsis thaliana Mouse-ear cress).	GO:0005575 ; GO:0008150 ; GO:0016787
Ssptr369726_c0_seq1	Q9STL7	Q9STL7_ARATH	44.9	49	27	0	6	152	41	89	2e-07	48.1	Putative uncharacterized protein T29H11_110	Arabidopsis thaliana Mouse-ear cress).	#NA
Ssptr326685_c0_seq1	Q9STJ9	SAP10_ARATH	42.52	127	70	2	96	467	9	127	1e-31	113	Zinc finger A20 and AN1 domain-containing stress-associated protein 10	Arabidopsis thaliana Mouse-ear cress).	GO:0003677 ; GO:0005634 ; GO:0005737 ; GO:0008150 ; GO:0008270 ; GO:0046872
Ssptr34189_c0_seq1	Q9STG6	DUT_ARATH	80	45	9	0	135	1	27	71	8e-19	80.1	dUTP-pyrophosphatase-like 1	Arabidopsis thaliana Mouse-ear cress).	GO:0000287 ; GO:0004170 ; GO:0005829 ; GO:0006281 ; GO:0009117 ; GO:0016787 ; GO:0042802 ; GO:0046080 ; GO:0046872
Ssptr29945_c0_seq1	Q9STG6	DUT_ARATH	80	45	9	0	209	343	27	71	1e-18	80.1	dUTP-pyrophosphatase-like 1	Arabidopsis thaliana Mouse-ear cress).	GO:0000287 ; GO:0004170 ; GO:0005829 ; GO:0006281 ; GO:0009117 ; GO:0016787 ; GO:0042802 ; GO:0046080 ; GO:0046872
Ssptr181408_c0_seq1	Q9STF3	PP265_ARATH	55.17	58	26	0	127	300	50	107	6e-13	67	Protein CHLORORESPIRATORY REDUCTION 2	Arabidopsis thaliana Mouse-ear cress).	GO:0005488 ; GO:0009507 ; GO:0009536 ; GO:0031425 ; GO:0031426
Ssptr19670_c0_seq1	Q9ST68	Q9ST68_SOLTU	83.33	432	69	2	1462	176	40	470	0	748	Isocitrate dehydrogenase [NADP]	Solanum tuberosum Potato).	GO:0000287 ; GO:0004450 ; GO:0006099 ; GO:0006102 ; GO:0016491 ; GO:0016616 ; GO:0046872 ; GO:0051287 ; GO:0055114
Ssptr19530_c0_seq1	Q9ST68	Q9ST68_SOLTU	83.33	432	69	2	210	1496	40	470	0	748	Isocitrate dehydrogenase [NADP]	Solanum tuberosum Potato).	GO:0000287 ; GO:0004450 ; GO:0006099 ; GO:0006102 ; GO:0016491 ; GO:0016616 ; GO:0046872 ; GO:0051287 ; GO:0055114
Ssptr17635_c0_seq1	Q9ST63	Q9ST63_SOLTU	80	90	18	0	344	75	406	495	1e-46	159	Putative internal rotenone-insensitive NADH dehydrogenase	Solanum tuberosum Potato).	GO:0016491 ; GO:0050660 ; GO:0055114
Ssptr167153_c0_seq1	Q9ST63	Q9ST63_SOLTU	80.46	87	17	0	4	264	409	495	1e-44	155	Putative internal rotenone-insensitive NADH dehydrogenase	Solanum tuberosum Potato).	GO:0016491 ; GO:0050660 ; GO:0055114
Ssptr173679_c0_seq1	Q9ST13	Q9ST13_BRACM	72.04	93	26	0	3	281	100	192	8e-44	145	S-locus protein 8	Brassica campestris Field mustard).	GO:0003824 ; GO:0009058 ; GO:0016742
Ssptr248752_c0_seq1	Q9ST13	Q9ST13_BRACM	77.55	49	11	0	271	125	144	192	4e-21	85.9	S-locus protein 8	Brassica campestris Field mustard).	GO:0003824 ; GO:0009058 ; GO:0016742
Ssptr24703_c0_seq1	Q9SSZ8	Q9SSZ8_SCUBA	64.06	64	23	0	261	70	12	75	7e-20	85.1	Peroxidase 2	Scutellaria baicalensis Baical skullcap).	GO:0004601 ; GO:0006979 ; GO:0016491 ; GO:0020037 ; GO:0046872 ; GO:0055114
Ssptr19600_c0_seq1	Q9SSZ7	Q9SSZ7_SCUBA	81.45	318	59	0	51	1004	1	318	1e-178	502	Peroxidase 3	Scutellaria baicalensis Baical skullcap).	GO:0004601 ; GO:0006979 ; GO:0016491 ; GO:0020037 ; GO:0046872 ; GO:0055114
Ssptr19069_c0_seq1	Q9SSZ7	Q9SSZ7_SCUBA	81.45	318	59	0	1090	137	1	318	1e-178	502	Peroxidase 3	Scutellaria baicalensis Baical skullcap).	GO:0004601 ; GO:0006979 ; GO:0016491 ; GO:0020037 ; GO:0046872 ; GO:0055114
Ssptr555990_c0_seq1	Q9SSV3	Q9SSV3_NICPA	71.76	85	24	0	18	272	58	142	8e-39	140	Potassium channel	Nicotiana paniculata.	GO:0005216 ; GO:0005249 ; GO:0006810 ; GO:0006811 ; GO:0006813 ; GO:0016020 ; GO:0016021 ; GO:0055085
Ssptr65270_c0_seq1	Q9SSV1	Q9SSV1_NICGU	68.78	221	67	1	786	130	2	222	1e-119	345	Ribonuclease NGR3	Nicotiana glutinosa Tobacco).	GO:0003723 ; GO:0033897
Ssptr63940_c0_seq1	Q9SSV1	Q9SSV1_NICGU	68.78	221	67	1	17	673	2	222	1e-119	345	Ribonuclease NGR3	Nicotiana glutinosa Tobacco).	GO:0003723 ; GO:0033897
Ssptr35131_c1_seq5	Q9SSU2	Q9SSU2_CUCME	100	109	0	0	327	1	19	127	5e-72	213	Polyubiquitin	Cucumis melo Muskmelon).	#NA
Ssptr209282_c0_seq1	Q9SST9	Q9SST9_SCODU	63.93	61	22	0	183	1	38	98	2e-18	80.9	Geranylgeranyl pyrophosphate synthase	Scoparia dulcis Sweet broom).	GO:0008299 ; GO:0016740
Ssptr210078_c0_seq1	Q9SST9	Q9SST9_SCODU	63.93	61	22	0	71	253	38	98	2e-18	80.9	Geranylgeranyl pyrophosphate synthase	Scoparia dulcis Sweet broom).	GO:0008299 ; GO:0016740
Ssptr378233_c0_seq1	Q9SST9	Q9SST9_SCODU	80	35	7	0	102	206	304	338	8e-11	59.3	Geranylgeranyl pyrophosphate synthase	Scoparia dulcis Sweet broom).	GO:0008299 ; GO:0016740
Ssptr300242_c0_seq1	Q9SST9	Q9SST9_SCODU	74.47	47	12	0	220	80	304	350	2e-15	73.9	Geranylgeranyl pyrophosphate synthase	Scoparia dulcis Sweet broom).	GO:0008299 ; GO:0016740
Ssptr23474_c0_seq1	Q9SSH1	Q9SSH1_ARATH	63.29	79	29	1	57	293	22	99	7e-26	97.8	F25A4.1 protein	Arabidopsis thaliana Mouse-ear cress).	#NA
Ssptr351386_c0_seq1	Q9SSG0	Q9SSG0_ARATH	84.51	71	11	0	2	214	118	188	2e-46	151	F25A4.27 protein	Arabidopsis thaliana Mouse-ear cress).	GO:0008270 ; GO:0009055 ; GO:0046872
Ssptr92257_c0_seq1	Q9SSC7	LOR5_ARATH	79.59	49	10	0	2	148	151	199	7e-18	77.4	Protein LURP-one-related 5	Arabidopsis thaliana Mouse-ear cress).	GO:0005515 ; GO:0008150
Ssptr291500_c0_seq1	Q9SSA3	Q9SSA3_ARATH	51.16	129	38	1	314	3	346	474	8e-35	129	F4P13.6 protein	Arabidopsis thaliana Mouse-ear cress).	GO:0006470 ; GO:0008138
Ssptr19650_c0_seq1	Q9SS36	Q9SS36_ARATH	70.43	115	34	0	438	94	1	115	1e-47	162	F14P13.15 protein	Arabidopsis thaliana Mouse-ear cress).	#NA
Ssptr19729_c0_seq1	Q9SS36	Q9SS36_ARATH	70.43	115	34	0	185	529	1	115	1e-47	162	F14P13.15 protein	Arabidopsis thaliana Mouse-ear cress).	#NA
Ssptr1098_c0_seq1	Q9SS03	Q9SS03_ARATH	46.15	143	77	0	529	101	45	187	3e-33	120	F12P19.3	Arabidopsis thaliana Mouse-ear cress).	GO:0003674 ; GO:0005618
Ssptr28870_c1_seq2	Q9SS03	Q9SS03_ARATH	43.54	147	83	1	132	572	43	187	1e-36	130	F12P19.3	Arabidopsis thaliana Mouse-ear cress).	GO:0003674 ; GO:0005618
Ssptr128061_c0_seq1	Q9SRV8	Q9SRV8_ARATH	61.33	181	70	1	934	392	411	590	2e-71	236	Putative auxin-independent growth promoter protein	Arabidopsis thaliana Mouse-ear cress).	#NA
Ssptr20017_c0_seq1	Q9SRR5	Q9SRR5_ARATH	84.75	177	25	1	633	109	4	180	8e-76	232	F21O3.22 protein	Arabidopsis thaliana Mouse-ear cress).	#NA
Ssptr27471_c0_seq1	Q9SRR5	Q9SRR5_ARATH	84.75	177	25	1	176	700	4	180	2e-75	232	F21O3.22 protein	Arabidopsis thaliana Mouse-ear cress).	#NA
Ssptr53243_c0_seq1	Q9SR96	Q9SR96_ARATH	57.22	575	236	6	54	1748	2	572	0	576	Putative DnaJ protein	Arabidopsis thaliana Mouse-ear cress).	GO:0005788 ; GO:0006457 ; GO:0009408 ; GO:0009860 ; GO:0016491 ; GO:0031072 ; GO:0034605 ; GO:0051082 ; GO:0055114
Ssptr53331_c0_seq1	Q9SR96	Q9SR96_ARATH	57.22	575	236	6	1848	154	2	572	0	576	Putative DnaJ protein	Arabidopsis thaliana Mouse-ear cress).	GO:0005788 ; GO:0006457 ; GO:0009408 ; GO:0009860 ; GO:0016491 ; GO:0031072 ; GO:0034605 ; GO:0051082 ; GO:0055114
Ssptr35813_c0_seq1	Q9SR14	Q9SR14_ARATH	75.52	764	158	6	2467	263	1	757	0	1091	Putative mutator transposase	Arabidopsis thaliana Mouse-ear cress).	GO:0003676 ; GO:0008270
Ssptr35922_c0_seq2	Q9SR14	Q9SR14_ARATH	75.52	764	158	6	279	2483	1	757	0	1091	Putative mutator transposase	Arabidopsis thaliana Mouse-ear cress).	GO:0003676 ; GO:0008270
Ssptr35813_c0_seq2	Q9SR14	Q9SR14_ARATH	75.52	764	158	6	2467	263	1	757	0	1091	Putative mutator transposase	Arabidopsis thaliana Mouse-ear cress).	GO:0003676 ; GO:0008270
Ssptr35922_c0_seq1	Q9SR14	Q9SR14_ARATH	75.52	764	158	6	294	2498	1	757	0	1091	Putative mutator transposase	Arabidopsis thaliana Mouse-ear cress).	GO:0003676 ; GO:0008270
Ssptr12553_c0_seq1	Q9SQZ9	PITH1_ARATH	84.21	38	6	0	98	211	9	46	2e-16	72.8	PITH domain-containing protein At3g04780	Arabidopsis thaliana Mouse-ear cress).	GO:0006662 ; GO:0009055 ; GO:0015035 ; GO:0045454
Ssptr12671_c0_seq1	Q9SQZ9	PITH1_ARATH	84.21	38	6	0	114	1	9	46	2e-16	72.8	PITH domain-containing protein At3g04780	Arabidopsis thaliana Mouse-ear cress).	GO:0006662 ; GO:0009055 ; GO:0015035 ; GO:0045454
Ssptr17469_c0_seq1	Q9SQQ6	Q9SQQ6_ARATH	34	150	76	8	2	382	161	306	8e-06	50.1	NAM-like protein (No apical meristem)	Arabidopsis thaliana Mouse-ear cress).	GO:0003677 ; GO:0005575 ; GO:0006355
Ssptr32732_c0_seq2	Q9SQK1	Q9SQK1_TOBAC	94.55	202	11	0	3	608	108	309	3e-132	379	BZIP transcription factor	Nicotiana tabacum Common tobacco).	GO:0003677 ; GO:0003700 ; GO:0005515 ; GO:0005634 ; GO:0006351 ; GO:0006355 ; GO:0043565 ; GO:0046983
Ssptr32732_c0_seq1	Q9SQK1	Q9SQK1_TOBAC	90.35	311	28	2	212	1138	1	309	1e-167	476	BZIP transcription factor	Nicotiana tabacum Common tobacco).	GO:0003677 ; GO:0003700 ; GO:0005515 ; GO:0005634 ; GO:0006351 ; GO:0006355 ; GO:0043565 ; GO:0046983
Ssptr32631_c0_seq1	Q9SQK1	Q9SQK1_TOBAC	90.35	311	28	2	1169	243	1	309	4e-167	476	BZIP transcription factor	Nicotiana tabacum Common tobacco).	GO:0003677 ; GO:0003700 ; GO:0005515 ; GO:0005634 ; GO:0006351 ; GO:0006355 ; GO:0043565 ; GO:0046983
Ssptr29084_c0_seq1	Q9SQI4	Q9SQI4_TOBAC	84.29	70	11	0	212	3	10	79	7e-35	120	Centrin	Nicotiana tabacum Common tobacco).	GO:0005509
Ssptr25562_c0_seq1	Q9SQ72	Q9SQ72_GOSHI	93.52	108	7	0	326	3	5	112	1e-71	212	Alpha-tubulin	Gossypium hirsutum Upland cotton) Gossypium mexicanum).	GO:0003924 ; GO:0005198 ; GO:0005525 ; GO:0005874 ; GO:0006184 ; GO:0007017 ; GO:0007018 ; GO:0043234 ; GO:0051258
Ssptr37426_c0_seq1	Q9SQ72	Q9SQ72_GOSHI	100	97	0	0	541	251	13	109	1e-67	205	Alpha-tubulin	Gossypium hirsutum Upland cotton) Gossypium mexicanum).	GO:0003924 ; GO:0005198 ; GO:0005525 ; GO:0005874 ; GO:0006184 ; GO:0007017 ; GO:0007018 ; GO:0043234 ; GO:0051258
Ssptr37571_c0_seq1	Q9SQ72	Q9SQ72_GOSHI	100	97	0	0	2	292	13	109	2e-67	205	Alpha-tubulin	Gossypium hirsutum Upland cotton) Gossypium mexicanum).	GO:0003924 ; GO:0005198 ; GO:0005525 ; GO:0005874 ; GO:0006184 ; GO:0007017 ; GO:0007018 ; GO:0043234 ; GO:0051258
Ssptr43962_c0_seq1	Q9SQ71	Q9SQ71_GOSHI	98.11	106	2	0	2	319	2	107	8e-73	219	Alpha-tubulin	Gossypium hirsutum Upland cotton) Gossypium mexicanum).	GO:0003924 ; GO:0005198 ; GO:0005525 ; GO:0005874 ; GO:0006184 ; GO:0007017 ; GO:0007018 ; GO:0043234 ; GO:0051258
Ssptr44190_c0_seq1	Q9SQ71	Q9SQ71_GOSHI	98.11	106	2	0	558	241	2	107	8e-73	219	Alpha-tubulin	Gossypium hirsutum Upland cotton) Gossypium mexicanum).	GO:0003924 ; GO:0005198 ; GO:0005525 ; GO:0005874 ; GO:0006184 ; GO:0007017 ; GO:0007018 ; GO:0043234 ; GO:0051258
Ssptr37657_c0_seq1	Q9SQ57	Q9SQ57_SESIN	73.42	237	63	0	57	767	7	243	5e-131	375	Caleosin	Sesamum indicum Oriental sesame) Sesamum orientale).	#NA
Ssptr37599_c0_seq1	Q9SQ57	Q9SQ57_SESIN	73.42	237	63	0	867	157	7	243	6e-131	375	Caleosin	Sesamum indicum Oriental sesame) Sesamum orientale).	#NA
Ssptr15924_c0_seq1	Q9SQ57	Q9SQ57_SESIN	79.5	239	49	0	71	787	7	245	5e-148	419	Caleosin	Sesamum indicum Oriental sesame) Sesamum orientale).	#NA
Ssptr15821_c0_seq1	Q9SQ57	Q9SQ57_SESIN	79.5	239	49	0	895	179	7	245	6e-148	419	Caleosin	Sesamum indicum Oriental sesame) Sesamum orientale).	#NA
Ssptr33253_c0_seq2	Q9SPU4	Q9SPU4_TOBAC	73.33	255	66	1	762	4	1	255	3e-94	288	Putative translation initiation factor 2B beta subunit	Nicotiana tabacum Common tobacco).	GO:0003743 ; GO:0006413 ; GO:0044237
Ssptr26353_c0_seq2	Q9SPP9	Q9SPP9_RAUSE	48.87	530	256	12	123	1667	8	520	1e-160	476	Raucaffricine-O-beta-D-glucosidase	Rauvolfia serpentina Serpentwood) Devilpepper).	GO:0003824 ; GO:0004553 ; GO:0005975 ; GO:0008152 ; GO:0016787 ; GO:0016798 ; GO:0043169 ; GO:0050247
Ssptr20086_c0_seq1	Q9SPP9	Q9SPP9_RAUSE	48.87	530	256	12	1882	338	8	520	1e-160	476	Raucaffricine-O-beta-D-glucosidase	Rauvolfia serpentina Serpentwood) Devilpepper).	GO:0003824 ; GO:0004553 ; GO:0005975 ; GO:0008152 ; GO:0016787 ; GO:0016798 ; GO:0043169 ; GO:0050247
Ssptr34133_c1_seq2	Q9SPM7	Q9SPM7_DOLBI	53.87	401	180	2	1262	75	55	455	7e-113	344	Apyrase	Dolichos biflorus Horse gram).	GO:0016787
Ssptr22303_c0_seq1	Q9SPM1	Q9SPM1_SOLLC	37.76	143	88	2	426	1	305	444	1e-18	85.1	Extensin-like protein	Solanum lycopersicum Tomato) Lycopersicon esculentum).	#NA
Ssptr26200_c1_seq1	Q9SPM1	Q9SPM1_SOLLC	68.45	187	59	0	563	3	115	301	4e-87	273	Extensin-like protein	Solanum lycopersicum Tomato) Lycopersicon esculentum).	#NA
Ssptr30896_c0_seq2	Q9SPF9	Q9SPF9_MESCR	98.41	126	2	0	76	453	1	126	6e-91	264	Ubiquitin-conjugating enzyme UBC2	Mesembryanthemum crystallinum Common ice plant) Cryophytum	GO:0000166 ; GO:0005524 ; GO:0016874 ; GO:0016881
Ssptr30896_c0_seq3	Q9SPF9	Q9SPF9_MESCR	97.92	96	2	0	114	401	1	96	9e-68	204	Ubiquitin-conjugating enzyme UBC2	Mesembryanthemum crystallinum Common ice plant) Cryophytum	GO:0000166 ; GO:0005524 ; GO:0016874 ; GO:0016881
Ssptr30896_c0_seq4	Q9SPF9	Q9SPF9_MESCR	98.41	126	2	0	230	607	1	126	5e-90	264	Ubiquitin-conjugating enzyme UBC2	Mesembryanthemum crystallinum Common ice plant) Cryophytum	GO:0000166 ; GO:0005524 ; GO:0016874 ; GO:0016881
Ssptr30896_c0_seq1	Q9SPF9	Q9SPF9_MESCR	97.92	96	2	0	183	470	1	96	2e-67	204	Ubiquitin-conjugating enzyme UBC2	Mesembryanthemum crystallinum Common ice plant) Cryophytum	GO:0000166 ; GO:0005524 ; GO:0016874 ; GO:0016881
Ssptr190814_c0_seq1	Q9SPD5	Q9SPD5_SOLLC	94.86	311	16	0	52	984	69	379	0	529	Plasma membrane H+-ATPase isoform LHA2	Solanum lycopersicum Tomato) Lycopersicon esculentum).	GO:0000166 ; GO:0003824 ; GO:0005524 ; GO:0006200 ; GO:0006754 ; GO:0006812 ; GO:0008152 ; GO:0015662 ; GO:0016020 ; GO:0016021 ; GO:0016787 ; GO:0016887 ; GO:0046872
Ssptr5018_c0_seq1	Q9SP15	Q9SP15_9LAMI	62.32	69	24	1	1	201	193	261	6e-22	90.9	Sucrose transporter 1	Asarina barclaiana.	GO:0005887 ; GO:0008515 ; GO:0015770 ; GO:0016021 ; GO:0022857 ; GO:0055085
Ssptr71782_c0_seq1	Q9SP03	Q9SP03_VITVI	94.37	71	4	0	213	1	3	73	2e-40	133	H+-pyrophosphatase	Vitis vinifera Grape).	GO:0004427 ; GO:0009678 ; GO:0015992 ; GO:0016020
Ssptr69677_c0_seq1	Q9SP03	Q9SP03_VITVI	94.37	71	4	0	2	214	3	73	2e-40	133	H+-pyrophosphatase	Vitis vinifera Grape).	GO:0004427 ; GO:0009678 ; GO:0015992 ; GO:0016020
Ssptr14491_c0_seq1	Q9SNY9	Q9SNY9_SOLTU	73.41	425	102	7	39	1280	1	418	0	578	Branched-chain amino acid aminotransferase	Solanum tuberosum Potato).	GO:0003824 ; GO:0004084 ; GO:0008152 ; GO:0008483 ; GO:0009081 ; GO:0016740 ; GO:0052654 ; GO:0052655 ; GO:0052656
Ssptr42600_c0_seq1	Q9SNY9	Q9SNY9_SOLTU	73.41	425	102	7	1432	191	1	418	0	578	Branched-chain amino acid aminotransferase	Solanum tuberosum Potato).	GO:0003824 ; GO:0004084 ; GO:0008152 ; GO:0008483 ; GO:0009081 ; GO:0016740 ; GO:0052654 ; GO:0052655 ; GO:0052656
Ssptr142638_c0_seq1	Q9SNY7	Q9SNY7_TOBAC	83.22	566	89	4	1720	41	329	891	0	932	Sucrose-6-phosphate synthase A	Nicotiana tabacum Common tobacco).	GO:0005985 ; GO:0009058 ; GO:0016740 ; GO:0016757 ; GO:0046524
Ssptr23080_c0_seq1	Q9SNY7	Q9SNY7_TOBAC	83.22	566	89	4	47	1726	329	891	0	932	Sucrose-6-phosphate synthase A	Nicotiana tabacum Common tobacco).	GO:0005985 ; GO:0009058 ; GO:0016740 ; GO:0016757 ; GO:0046524
Ssptr248139_c0_seq1	Q9SNW0	Q9SNW0_9SOLA	29.85	201	129	4	571	5	33	222	1e-15	78.6	Disease resistance protein BS2	Capsicum chacoense.	GO:0005524 ; GO:0006915 ; GO:0006952
Ssptr21121_c0_seq1	Q9SNW0	Q9SNW0_9SOLA	31.33	83	55	1	243	1	624	706	0.0005	40.8	Disease resistance protein BS2	Capsicum chacoense.	GO:0005524 ; GO:0006915 ; GO:0006952
Ssptr25393_c0_seq1	Q9SNW0	Q9SNW0_9SOLA	35.23	88	47	3	234	1	619	705	4e-07	50.1	Disease resistance protein BS2	Capsicum chacoense.	GO:0005524 ; GO:0006915 ; GO:0006952
Ssptr212509_c0_seq1	Q9SNW0	Q9SNW0_9SOLA	31.7	306	187	9	120	971	2	292	7e-30	124	Disease resistance protein BS2	Capsicum chacoense.	GO:0005524 ; GO:0006915 ; GO:0006952
Ssptr419897_c0_seq1	Q9SNW0	Q9SNW0_9SOLA	44.59	74	41	1	1	222	819	891	1e-11	62.4	Disease resistance protein BS2	Capsicum chacoense.	GO:0005524 ; GO:0006915 ; GO:0006952
Ssptr23087_c1_seq2	Q9SNW0	Q9SNW0_9SOLA	40.23	87	52	0	8	268	809	895	3e-12	65.1	Disease resistance protein BS2	Capsicum chacoense.	GO:0005524 ; GO:0006915 ; GO:0006952
Ssptr24685_c0_seq1	Q9SNW0	Q9SNW0_9SOLA	32.49	357	221	8	13	1023	576	896	5e-34	139	Disease resistance protein BS2	Capsicum chacoense.	GO:0005524 ; GO:0006915 ; GO:0006952
Ssptr205060_c0_seq1	Q9SNW0	Q9SNW0_9SOLA	32.42	330	211	8	1156	203	582	891	1e-24	110	Disease resistance protein BS2	Capsicum chacoense.	GO:0005524 ; GO:0006915 ; GO:0006952
Ssptr17690_c0_seq1	Q9SNW0	Q9SNW0_9SOLA	31.6	595	361	17	52	1698	309	893	3e-61	225	Disease resistance protein BS2	Capsicum chacoense.	GO:0005524 ; GO:0006915 ; GO:0006952
Ssptr36371_c0_seq3	Q9SNW0	Q9SNW0_9SOLA	29.57	301	199	9	10	873	594	885	5e-24	107	Disease resistance protein BS2	Capsicum chacoense.	GO:0005524 ; GO:0006915 ; GO:0006952
Ssptr341338_c0_seq1	Q9SNW0	Q9SNW0_9SOLA	42.86	77	44	1	6	236	814	889	4e-07	50.1	Disease resistance protein BS2	Capsicum chacoense.	GO:0005524 ; GO:0006915 ; GO:0006952
Ssptr174692_c0_seq1	Q9SNW0	Q9SNW0_9SOLA	28.78	476	295	13	1757	462	424	893	2e-34	143	Disease resistance protein BS2	Capsicum chacoense.	GO:0005524 ; GO:0006915 ; GO:0006952
Ssptr36371_c0_seq1	Q9SNW0	Q9SNW0_9SOLA	29.64	334	217	10	105	1052	561	885	7e-26	114	Disease resistance protein BS2	Capsicum chacoense.	GO:0005524 ; GO:0006915 ; GO:0006952
Ssptr189289_c0_seq1	Q9SNW0	Q9SNW0_9SOLA	35.83	254	149	4	34	753	642	891	7e-30	125	Disease resistance protein BS2	Capsicum chacoense.	GO:0005524 ; GO:0006915 ; GO:0006952
Ssptr472379_c0_seq1	Q9SNW0	Q9SNW0_9SOLA	45.45	44	24	0	192	61	852	895	0.0003	40.8	Disease resistance protein BS2	Capsicum chacoense.	GO:0005524 ; GO:0006915 ; GO:0006952
Ssptr259680_c0_seq1	Q9SNW0	Q9SNW0_9SOLA	50	68	34	0	11	214	828	895	5e-13	68.2	Disease resistance protein BS2	Capsicum chacoense.	GO:0005524 ; GO:0006915 ; GO:0006952
Ssptr28938_c0_seq2	Q9SNW0	Q9SNW0_9SOLA	43.33	90	51	0	568	299	806	895	4e-14	73.9	Disease resistance protein BS2	Capsicum chacoense.	GO:0005524 ; GO:0006915 ; GO:0006952
Ssptr17881_c0_seq1	Q9SNW0	Q9SNW0_9SOLA	36.36	143	91	2	65	493	751	891	3e-13	74.7	Disease resistance protein BS2	Capsicum chacoense.	GO:0005524 ; GO:0006915 ; GO:0006952
Ssptr18587_c0_seq1	Q9SNW0	Q9SNW0_9SOLA	36.36	143	91	2	854	426	751	891	3e-13	74.7	Disease resistance protein BS2	Capsicum chacoense.	GO:0005524 ; GO:0006915 ; GO:0006952
Ssptr473523_c0_seq1	Q9SNV4	Q9SNV4_ANTMA	65.08	63	19	2	33	212	189	251	2e-15	72	Squamosa promoter binding protein-homologue 4	Antirrhinum majus Garden snapdragon).	GO:0003677 ; GO:0005634
Ssptr477718_c0_seq1	Q9SNV4	Q9SNV4_ANTMA	65.08	63	19	2	208	29	189	251	2e-15	72	Squamosa promoter binding protein-homologue 4	Antirrhinum majus Garden snapdragon).	GO:0003677 ; GO:0005634
Ssptr312785_c0_seq1	Q9SNV3	Q9SNV3_ANTMA	45.71	70	38	1	315	106	256	323	1e-12	65.9	Squamosa promoter binding protein-homologue 5	Antirrhinum majus Garden snapdragon).	GO:0003677 ; GO:0005634
Ssptr159281_c0_seq1	Q9SNV2	Q9SNV2_ANTMA	55.24	105	47	1	3	317	226	327	4e-24	97.8	Cyclin D1	Antirrhinum majus Garden snapdragon).	GO:0005634 ; GO:0007049 ; GO:0051301
Ssptr26239_c0_seq1	Q9SNV2	Q9SNV2_ANTMA	77.78	234	48	1	691	2	1	234	5e-115	337	Cyclin D1	Antirrhinum majus Garden snapdragon).	GO:0005634 ; GO:0007049 ; GO:0051301
Ssptr17585_c0_seq1	Q9SNV2	Q9SNV2_ANTMA	77.78	234	48	1	197	886	1	234	8e-115	337	Cyclin D1	Antirrhinum majus Garden snapdragon).	GO:0005634 ; GO:0007049 ; GO:0051301
Ssptr30498_c0_seq1	Q9SNV2	Q9SNV2_ANTMA	55.88	102	45	1	1000	695	229	327	3e-21	96.7	Cyclin D1	Antirrhinum majus Garden snapdragon).	GO:0005634 ; GO:0007049 ; GO:0051301
Ssptr418984_c0_seq1	Q9SNV1	Q9SNV1_ANTMA	62.65	83	31	0	2	250	204	286	2e-28	107	Cyclin D3a	Antirrhinum majus Garden snapdragon).	GO:0005634 ; GO:0007049 ; GO:0051301
Ssptr30453_c0_seq1	Q9SNV1	Q9SNV1_ANTMA	58.53	340	106	10	991	77	3	338	4e-97	295	Cyclin D3a	Antirrhinum majus Garden snapdragon).	GO:0005634 ; GO:0007049 ; GO:0051301
Ssptr31265_c0_seq2	Q9SNV1	Q9SNV1_ANTMA	58.61	331	106	7	111	1010	13	338	4e-94	288	Cyclin D3a	Antirrhinum majus Garden snapdragon).	GO:0005634 ; GO:0007049 ; GO:0051301
Ssptr30453_c0_seq2	Q9SNV1	Q9SNV1_ANTMA	58.61	331	106	7	976	77	13	338	4e-94	288	Cyclin D3a	Antirrhinum majus Garden snapdragon).	GO:0005634 ; GO:0007049 ; GO:0051301
Ssptr31265_c0_seq1	Q9SNV1	Q9SNV1_ANTMA	59.14	93	23	3	1	234	246	338	1e-19	85.1	Cyclin D3a	Antirrhinum majus Garden snapdragon).	GO:0005634 ; GO:0007049 ; GO:0051301
Ssptr51456_c0_seq1	Q9SNV1	Q9SNV1_ANTMA	56.33	300	108	6	1094	264	12	311	6e-94	289	Cyclin D3a	Antirrhinum majus Garden snapdragon).	GO:0005634 ; GO:0007049 ; GO:0051301
Ssptr54027_c0_seq1	Q9SNV1	Q9SNV1_ANTMA	56.33	300	108	6	147	977	12	311	8e-94	289	Cyclin D3a	Antirrhinum majus Garden snapdragon).	GO:0005634 ; GO:0007049 ; GO:0051301
Ssptr348706_c0_seq1	Q9SNV1	Q9SNV1_ANTMA	62.82	78	26	1	346	122	234	311	2e-24	98.6	Cyclin D3a	Antirrhinum majus Garden snapdragon).	GO:0005634 ; GO:0007049 ; GO:0051301
Ssptr9794_c0_seq1	Q9SMR9	Q9SMR9_ARATH	54.12	85	35	2	246	4	189	273	4e-18	80.9	Uncharacterized protein	Arabidopsis thaliana Mouse-ear cress).	GO:0008150
Ssptr167983_c0_seq1	Q9SMM0	PGMP_BRANA	91.67	24	2	0	2	73	606	629	7e-06	45.4	Glucose phosphomutase	Brassica napus Rape).	GO:0000287 ; GO:0004614 ; GO:0005975 ; GO:0006006 ; GO:0009507 ; GO:0009536 ; GO:0016853 ; GO:0016868 ; GO:0046872
Ssptr157607_c0_seq1	Q9SMM0	PGMP_BRANA	91.67	24	2	0	237	166	606	629	1e-05	45.4	Glucose phosphomutase	Brassica napus Rape).	GO:0000287 ; GO:0004614 ; GO:0005975 ; GO:0006006 ; GO:0009507 ; GO:0009536 ; GO:0016853 ; GO:0016868 ; GO:0046872
Ssptr19329_c0_seq1	Q9SML5	Q9SML5_CAPAN	77.56	312	66	2	1049	126	1	311	1e-151	433	Knolle	Capsicum annuum Bell pepper).	GO:0005484 ; GO:0005622 ; GO:0006886 ; GO:0016020 ; GO:0016192
Ssptr32584_c0_seq2	Q9SML5	Q9SML5_CAPAN	77.56	312	66	2	1068	1991	1	311	8e-147	433	Knolle	Capsicum annuum Bell pepper).	GO:0005484 ; GO:0005622 ; GO:0006886 ; GO:0016020 ; GO:0016192
Ssptr32584_c0_seq4	Q9SML5	Q9SML5_CAPAN	77.56	312	66	2	1079	2002	1	311	9e-147	433	Knolle	Capsicum annuum Bell pepper).	GO:0005484 ; GO:0005622 ; GO:0006886 ; GO:0016020 ; GO:0016192
Ssptr32584_c0_seq1	Q9SML5	Q9SML5_CAPAN	77.56	312	66	2	1095	2018	1	311	1e-146	433	Knolle	Capsicum annuum Bell pepper).	GO:0005484 ; GO:0005622 ; GO:0006886 ; GO:0016020 ; GO:0016192
Ssptr32584_c0_seq3	Q9SML5	Q9SML5_CAPAN	77.56	312	66	2	1106	2029	1	311	1e-146	433	Knolle	Capsicum annuum Bell pepper).	GO:0005484 ; GO:0005622 ; GO:0006886 ; GO:0016020 ; GO:0016192
Ssptr37604_c0_seq1	Q9SMG5	Q9SMG5_DIGLA	85.39	89	13	0	51	317	1	89	6e-50	159	Acyl-CoA binding protein (ACBP)	Digitalis lanata Foxglove).	GO:0000062 ; GO:0005488
Ssptr17385_c0_seq1	Q9SMG5	Q9SMG5_DIGLA	85.39	89	13	0	464	198	1	89	6e-50	159	Acyl-CoA binding protein (ACBP)	Digitalis lanata Foxglove).	GO:0000062 ; GO:0005488
Ssptr317633_c0_seq1	Q9SMF0	Q9SMF0_HORVU	94.97	179	9	0	537	1	104	282	4e-105	309	Mg-protoporphyrin IX	Hordeum vulgare Barley).	#NA
Ssptr272517_c0_seq1	Q9SMF0	Q9SMF0_HORVU	94.86	214	11	0	164	805	68	281	3e-129	374	Mg-protoporphyrin IX	Hordeum vulgare Barley).	#NA
Ssptr30813_c0_seq1	Q9SMD5	Q9SMD5_SOLLC	42.28	123	56	2	573	250	231	353	2e-17	83.2	CycD3	Solanum lycopersicum Tomato) Lycopersicon esculentum).	GO:0005634 ; GO:0007049 ; GO:0051301
Ssptr30813_c0_seq3	Q9SMD5	Q9SMD5_SOLLC	32.43	74	35	2	426	250	280	353	9e-11	30	CycD3	Solanum lycopersicum Tomato) Lycopersicon esculentum).	GO:0005634 ; GO:0007049 ; GO:0051301
Ssptr39929_c0_seq1	Q9SMC5	Q9SMC5_SOLLC	100	50	0	0	413	264	11	60	1e-29	105	Ribosomal protein L17	Solanum lycopersicum Tomato) Lycopersicon esculentum).	GO:0003735 ; GO:0005840 ; GO:0006412 ; GO:0030529
Ssptr38485_c0_seq1	Q9SMC5	Q9SMC5_SOLLC	100	42	0	0	2	127	19	60	3e-23	88.6	Ribosomal protein L17	Solanum lycopersicum Tomato) Lycopersicon esculentum).	GO:0003735 ; GO:0005840 ; GO:0006412 ; GO:0030529
Ssptr38542_c0_seq1	Q9SMC5	Q9SMC5_SOLLC	100	42	0	0	358	233	19	60	3e-23	88.6	Ribosomal protein L17	Solanum lycopersicum Tomato) Lycopersicon esculentum).	GO:0003735 ; GO:0005840 ; GO:0006412 ; GO:0030529
Ssptr39775_c0_seq1	Q9SMC5	Q9SMC5_SOLLC	100	50	0	0	2	151	11	60	1e-29	105	Ribosomal protein L17	Solanum lycopersicum Tomato) Lycopersicon esculentum).	GO:0003735 ; GO:0005840 ; GO:0006412 ; GO:0030529
Ssptr19888_c0_seq1	Q9SMC4	DAD1_SOLLC	81.11	90	17	0	270	1	1	90	1e-45	146	Defender against cell death 1	Solanum lycopersicum Tomato) Lycopersicon esculentum).	GO:0006915 ; GO:0016020 ; GO:0016021
Ssptr20462_c0_seq1	Q9SMC4	DAD1_SOLLC	84.48	116	18	0	31	378	1	116	6e-64	197	Defender against cell death 1	Solanum lycopersicum Tomato) Lycopersicon esculentum).	GO:0006915 ; GO:0016020 ; GO:0016021
Ssptr20462_c0_seq2	Q9SMC4	DAD1_SOLLC	86.21	116	16	0	54	401	1	116	5e-67	205	Defender against cell death 1	Solanum lycopersicum Tomato) Lycopersicon esculentum).	GO:0006915 ; GO:0016020 ; GO:0016021
Ssptr19888_c0_seq2	Q9SMC4	DAD1_SOLLC	86.21	116	16	0	625	278	1	116	1e-66	205	Defender against cell death 1	Solanum lycopersicum Tomato) Lycopersicon esculentum).	GO:0006915 ; GO:0016020 ; GO:0016021
Ssptr732113_c0_seq1	Q9SMB6	Q9SMB6_TOBAC	92.77	83	6	0	250	2	87	169	5e-44	153	Phragmoplastin	Nicotiana tabacum Common tobacco).	GO:0000166 ; GO:0003924 ; GO:0005525 ; GO:0006184
Ssptr26685_c0_seq1	Q9SM52	Q9SM52_SOLAC	40.3	67	40	0	6	206	831	897	2e-11	61.6	NBS-LRR protein	Solanum acaule Wild potato).	GO:0005524 ; GO:0006915 ; GO:0006952
Ssptr381037_c0_seq1	Q9SM52	Q9SM52_SOLAC	44.44	63	35	0	9	197	382	444	4e-16	74.3	NBS-LRR protein	Solanum acaule Wild potato).	GO:0005524 ; GO:0006915 ; GO:0006952
Ssptr28917_c0_seq1	Q9SM52	Q9SM52_SOLAC	46.58	73	35	1	1	207	352	424	5e-09	55.1	NBS-LRR protein	Solanum acaule Wild potato).	GO:0005524 ; GO:0006915 ; GO:0006952
Ssptr23384_c1_seq1	Q9SM52	Q9SM52_SOLAC	41.54	65	38	0	197	3	829	893	6e-09	54.3	NBS-LRR protein	Solanum acaule Wild potato).	GO:0005524 ; GO:0006915 ; GO:0006952
Ssptr441325_c0_seq1	Q9SM52	Q9SM52_SOLAC	35.85	53	34	0	2	160	840	892	5e-05	43.1	NBS-LRR protein	Solanum acaule Wild potato).	GO:0005524 ; GO:0006915 ; GO:0006952
Ssptr339541_c0_seq1	Q9SM52	Q9SM52_SOLAC	37.88	66	41	0	306	109	827	892	5e-09	55.8	NBS-LRR protein	Solanum acaule Wild potato).	GO:0005524 ; GO:0006915 ; GO:0006952
Ssptr29164_c2_seq1	Q9SM52	Q9SM52_SOLAC	41.23	114	65	2	402	67	777	890	7e-21	93.2	NBS-LRR protein	Solanum acaule Wild potato).	GO:0005524 ; GO:0006915 ; GO:0006952
Ssptr29164_c2_seq3	Q9SM52	Q9SM52_SOLAC	40.83	120	69	3	477	124	777	895	8e-21	94	NBS-LRR protein	Solanum acaule Wild potato).	GO:0005524 ; GO:0006915 ; GO:0006952
Ssptr258301_c0_seq1	Q9SM52	Q9SM52_SOLAC	40	65	39	0	59	253	833	897	6e-08	54.7	NBS-LRR protein	Solanum acaule Wild potato).	GO:0005524 ; GO:0006915 ; GO:0006952
Ssptr125133_c0_seq1	Q9SM50	HY5_SOLLC	72.93	133	31	1	516	133	26	158	8e-37	129	tHY5	Solanum lycopersicum Tomato) Lycopersicon esculentum).	GO:0003677 ; GO:0003700 ; GO:0005634 ; GO:0006351 ; GO:0006355 ; GO:0009585 ; GO:0010017 ; GO:0043565 ; GO:0046983
Ssptr106821_c0_seq1	Q9SM50	HY5_SOLLC	72.93	133	31	1	143	526	26	158	1e-36	129	tHY5	Solanum lycopersicum Tomato) Lycopersicon esculentum).	GO:0003677 ; GO:0003700 ; GO:0005634 ; GO:0006351 ; GO:0006355 ; GO:0009585 ; GO:0010017 ; GO:0043565 ; GO:0046983
Ssptr27997_c0_seq2	Q9SM50	HY5_SOLLC	87.22	133	16	1	112	507	26	158	1e-60	193	tHY5	Solanum lycopersicum Tomato) Lycopersicon esculentum).	GO:0003677 ; GO:0003700 ; GO:0005634 ; GO:0006351 ; GO:0006355 ; GO:0009585 ; GO:0010017 ; GO:0043565 ; GO:0046983
Ssptr114191_c0_seq1	Q9SM50	HY5_SOLLC	87.22	133	16	1	789	394	26	158	1e-60	193	tHY5	Solanum lycopersicum Tomato) Lycopersicon esculentum).	GO:0003677 ; GO:0003700 ; GO:0005634 ; GO:0006351 ; GO:0006355 ; GO:0009585 ; GO:0010017 ; GO:0043565 ; GO:0046983
Ssptr27997_c0_seq1	Q9SM50	HY5_SOLLC	98.51	67	1	0	35	235	92	158	1e-35	126	tHY5	Solanum lycopersicum Tomato) Lycopersicon esculentum).	GO:0003677 ; GO:0003700 ; GO:0005634 ; GO:0006351 ; GO:0006355 ; GO:0009585 ; GO:0010017 ; GO:0043565 ; GO:0046983
Ssptr68954_c0_seq1	Q9SM49	Q9SM49_SACOF	71.6	81	23	0	349	107	131	211	1e-35	124	Pyruvate decarboxylase	Saccharum officinarum Sugarcane).	GO:0003824 ; GO:0004737 ; GO:0008152 ; GO:0016829 ; GO:0030976
Ssptr75873_c0_seq1	Q9SM49	Q9SM49_SACOF	71.6	81	23	0	2	244	131	211	2e-35	124	Pyruvate decarboxylase	Saccharum officinarum Sugarcane).	GO:0003824 ; GO:0004737 ; GO:0008152 ; GO:0016829 ; GO:0030976
Ssptr36549_c0_seq2	Q9SM09	VATA_CITUN	96.69	121	4	0	1	363	71	191	4e-77	242	Vacuolar proton pump subunit alpha	Citrus unshiu Satsuma mandarin) Citrus nobilis var. unshiu).	GO:0000166 ; GO:0005524 ; GO:0006810 ; GO:0006811 ; GO:0015991 ; GO:0015992 ; GO:0016469 ; GO:0016787 ; GO:0016820 ; GO:0033178 ; GO:0033180 ; GO:0046034 ; GO:0046933 ; GO:0046961
Ssptr26012_c1_seq1	Q9SLX2	Q9SLX2_PERFR	92.31	78	6	0	1	234	37	114	1e-42	149	MYC-GP	Perilla frutescens Beefsteak mint) Perilla ocymoides).	GO:0005634 ; GO:0006355
Ssptr14750_c0_seq1	Q9SLX2	Q9SLX2_PERFR	82.01	328	59	1	985	2	54	380	0	527	MYC-GP	Perilla frutescens Beefsteak mint) Perilla ocymoides).	GO:0005634 ; GO:0006355
Ssptr34006_c0_seq1	Q9SLX2	Q9SLX2_PERFR	86.18	246	33	2	742	8	375	619	1e-115	347	MYC-GP	Perilla frutescens Beefsteak mint) Perilla ocymoides).	GO:0005634 ; GO:0006355
Ssptr34006_c1_seq1	Q9SLX2	Q9SLX2_PERFR	80.48	374	72	4	3	1121	239	607	2e-179	517	MYC-GP	Perilla frutescens Beefsteak mint) Perilla ocymoides).	GO:0005634 ; GO:0006355
Ssptr34006_c1_seq2	Q9SLX2	Q9SLX2_PERFR	86.3	219	30	1	2	658	390	607	3e-101	310	MYC-GP	Perilla frutescens Beefsteak mint) Perilla ocymoides).	GO:0005634 ; GO:0006355
Ssptr26012_c0_seq1	Q9SLX2	Q9SLX2_PERFR	83.67	49	8	0	147	1	1	49	2e-21	90.1	MYC-GP	Perilla frutescens Beefsteak mint) Perilla ocymoides).	GO:0005634 ; GO:0006355
Ssptr24445_c0_seq1	Q9SLW7	Q9SLW7_TOBAC	64.32	213	75	2	411	1046	11	222	1e-97	293	"mRNA, 1290 bp sequence"	Nicotiana tabacum Common tobacco).	#NA
Ssptr23763_c0_seq1	Q9SLW7	Q9SLW7_TOBAC	64.32	213	75	2	784	149	11	222	1e-97	293	"mRNA, 1290 bp sequence"	Nicotiana tabacum Common tobacco).	#NA
Ssptr385831_c0_seq1	Q9SLW3	Q9SLW3_OLEEU	84.62	78	12	0	3	236	226	303	3e-45	157	Lupeol synthase	Olea europaea Common olive).	GO:0003824 ; GO:0008152 ; GO:0016853 ; GO:0016866
Ssptr49270_c0_seq1	Q9SLS1	Q9SLS1_TOBAC	56.25	80	34	2	83	319	2	80	2e-10	59.7	Histone H1	Nicotiana tabacum Common tobacco).	GO:0000786 ; GO:0003677 ; GO:0005634 ; GO:0005694 ; GO:0006334
Ssptr16777_c0_seq1	Q9SLS1	Q9SLS1_TOBAC	56.25	80	34	2	238	2	2	80	2e-10	59.7	Histone H1	Nicotiana tabacum Common tobacco).	GO:0000786 ; GO:0003677 ; GO:0005634 ; GO:0005694 ; GO:0006334
Ssptr31769_c2_seq1	Q9SLQ4	Q9SLQ4_SOLME	64.58	48	17	0	48	191	26	73	7e-17	71.6	EEF13 protein	Solanum melongena Eggplant) Aubergine).	GO:0003993
Ssptr36701_c0_seq5	Q9SLN8	Q9SLN8_TOBAC	76.3	270	64	1	54	863	1	269	4e-149	424	Allyl alcohol dehydrogenase	Nicotiana tabacum Common tobacco).	GO:0005488 ; GO:0008270 ; GO:0016491 ; GO:0055114
Ssptr36701_c1_seq1	Q9SLN8	Q9SLN8_TOBAC	75.29	344	85	1	1211	180	1	343	0	526	Allyl alcohol dehydrogenase	Nicotiana tabacum Common tobacco).	GO:0005488 ; GO:0008270 ; GO:0016491 ; GO:0055114
Ssptr36701_c1_seq3	Q9SLN8	Q9SLN8_TOBAC	75.38	333	82	1	1195	197	1	332	2e-180	509	Allyl alcohol dehydrogenase	Nicotiana tabacum Common tobacco).	GO:0005488 ; GO:0008270 ; GO:0016491 ; GO:0055114
Ssptr36701_c0_seq4	Q9SLN8	Q9SLN8_TOBAC	75.98	333	80	1	54	1052	1	332	0	519	Allyl alcohol dehydrogenase	Nicotiana tabacum Common tobacco).	GO:0005488 ; GO:0008270 ; GO:0016491 ; GO:0055114
Ssptr36701_c0_seq2	Q9SLN8	Q9SLN8_TOBAC	77.18	333	76	1	54	1052	1	332	0	526	Allyl alcohol dehydrogenase	Nicotiana tabacum Common tobacco).	GO:0005488 ; GO:0008270 ; GO:0016491 ; GO:0055114
Ssptr35549_c4_seq3	Q9SLK6	ALA6_ARATH	67.78	239	66	3	687	4	350	588	6e-101	321	Aminophospholipid flippase 6	Arabidopsis thaliana Mouse-ear cress).	GO:0000166 ; GO:0000287 ; GO:0004012 ; GO:0005524 ; GO:0006754 ; GO:0008270 ; GO:0015662 ; GO:0015914 ; GO:0016020 ; GO:0016021 ; GO:0016787 ; GO:0046872
Ssptr35549_c3_seq1	Q9SLK6	ALA6_ARATH	71.5	400	103	2	3	1169	365	764	0	565	Aminophospholipid flippase 6	Arabidopsis thaliana Mouse-ear cress).	GO:0000166 ; GO:0000287 ; GO:0004012 ; GO:0005524 ; GO:0006754 ; GO:0008270 ; GO:0015662 ; GO:0015914 ; GO:0016020 ; GO:0016021 ; GO:0016787 ; GO:0046872
Ssptr151316_c0_seq1	Q9SLC2	Q9SLC2_ARATH	57.5	40	17	0	1	120	266	305	9e-08	50.8	Uncharacterized protein	Arabidopsis thaliana Mouse-ear cress).	GO:0005575
Ssptr32993_c0_seq2	Q9SKL4	Q9SKL4_ARATH	80.08	251	49	1	1103	354	1	251	5e-144	412	UNC-50-like protein	Arabidopsis thaliana Mouse-ear cress).	GO:0008150
Ssptr32993_c0_seq4	Q9SKL4	Q9SKL4_ARATH	80.08	251	49	1	1202	453	1	251	2e-143	412	UNC-50-like protein	Arabidopsis thaliana Mouse-ear cress).	GO:0008150
Ssptr32993_c0_seq3	Q9SKL4	Q9SKL4_ARATH	79.28	251	52	0	1106	354	1	251	9e-144	414	UNC-50-like protein	Arabidopsis thaliana Mouse-ear cress).	GO:0008150
Ssptr34125_c0_seq1	Q9SKL4	Q9SKL4_ARATH	79.28	251	52	0	168	920	1	251	2e-143	414	UNC-50-like protein	Arabidopsis thaliana Mouse-ear cress).	GO:0008150
Ssptr32993_c0_seq1	Q9SKL4	Q9SKL4_ARATH	79.28	251	52	0	1205	453	1	251	3e-143	414	UNC-50-like protein	Arabidopsis thaliana Mouse-ear cress).	GO:0008150
Ssptr1082_c0_seq1	Q9SK81	Q9SK81_ARATH	85.94	64	9	0	194	3	1	64	4e-22	89	Putative uncharacterized protein At2g20200	Arabidopsis thaliana Mouse-ear cress).	GO:0005488
Ssptr8546_c0_seq1	Q9SK79	Q9SK79_ARATH	33.33	78	51	2	48	278	51	115	4e-06	46.6	Putative uncharacterized protein At2g20220	Arabidopsis thaliana Mouse-ear cress).	#NA
Ssptr34671_c1_seq4	Q9SK52	PER18_ARATH	59.21	76	31	1	39	266	2	76	5e-19	83.2	Peroxidase 18	Arabidopsis thaliana Mouse-ear cress).	GO:0004601 ; GO:0005576 ; GO:0006979 ; GO:0016491 ; GO:0020037 ; GO:0042744 ; GO:0046872 ; GO:0055114
Ssptr247288_c0_seq1	Q9SJL0	U86A1_ARATH	49.12	114	58	1	343	2	362	474	2e-33	124	UDP-glycosyltransferase 86A1	Arabidopsis thaliana Mouse-ear cress).	GO:0008152 ; GO:0016740 ; GO:0016757 ; GO:0016758
Ssptr1185_c1_seq1	Q9SJJ7	ATL57_ARATH	51.79	112	42	3	310	11	115	225	3e-29	108	RING-H2 finger protein ATL57	Arabidopsis thaliana Mouse-ear cress).	GO:0008270 ; GO:0016020 ; GO:0016021 ; GO:0046872
Ssptr298109_c0_seq1	Q9SJJ7	ATL57_ARATH	64.86	74	24	1	1	216	114	187	1e-27	105	RING-H2 finger protein ATL57	Arabidopsis thaliana Mouse-ear cress).	GO:0008270 ; GO:0016020 ; GO:0016021 ; GO:0046872
Ssptr209868_c0_seq1	Q9SJJ7	ATL57_ARATH	64.86	74	24	1	367	152	114	187	1e-27	105	RING-H2 finger protein ATL57	Arabidopsis thaliana Mouse-ear cress).	GO:0008270 ; GO:0016020 ; GO:0016021 ; GO:0046872
Ssptr29522_c0_seq1	Q9SJH9	Q9SJH9_ARATH	62.56	227	79	3	894	232	6	232	6e-94	281	Putative uncharacterized protein At2g42770	Arabidopsis thaliana Mouse-ear cress).	GO:0009507 ; GO:0009941 ; GO:0016021
Ssptr29522_c0_seq3	Q9SJH9	Q9SJH9_ARATH	62.56	227	79	3	59	721	6	232	8e-94	281	Putative uncharacterized protein At2g42770	Arabidopsis thaliana Mouse-ear cress).	GO:0009507 ; GO:0009941 ; GO:0016021
Ssptr382156_c0_seq1	Q9SJE8	ALMT2_ARATH	57	100	43	1	38	337	13	108	8e-21	89.7	Aluminum-activated malate transporter 2	Arabidopsis thaliana Mouse-ear cress).	GO:0005216 ; GO:0006810 ; GO:0006811 ; GO:0010044 ; GO:0016020 ; GO:0016021
Ssptr24026_c0_seq1	Q9SJD5	Q9SJD5_ARATH	59.64	166	67	0	784	287	7	172	2e-70	221	Uncharacterized protein	Arabidopsis thaliana Mouse-ear cress).	GO:0003674 ; GO:0005575 ; GO:0008150
Ssptr24554_c0_seq1	Q9SJD5	Q9SJD5_ARATH	59.64	166	67	0	342	839	7	172	3e-70	221	Uncharacterized protein	Arabidopsis thaliana Mouse-ear cress).	GO:0003674 ; GO:0005575 ; GO:0008150
Ssptr15675_c0_seq1	Q9SJC1	Q9SJC1_ARATH	46.53	288	128	2	4	789	456	743	8e-76	252	Putative retroelement pol polyprotein	Arabidopsis thaliana Mouse-ear cress).	GO:0003676 ; GO:0003677 ; GO:0008270 ; GO:0015074
Ssptr209609_c0_seq1	Q9SJ62	Q9SJ62_ARATH	64.42	104	37	1	209	520	264	366	1e-33	127	TPX2 (Targeting protein for Xklp2)-like protein	Arabidopsis thaliana Mouse-ear cress).	#NA
Ssptr22835_c0_seq1	Q9SJ62	Q9SJ62_ARATH	64.42	104	37	1	496	185	264	366	1e-31	127	TPX2 (Targeting protein for Xklp2)-like protein	Arabidopsis thaliana Mouse-ear cress).	#NA
Ssptr36960_c0_seq1	Q9SJ17	Q9SJ17_ARATH	78.48	79	17	1	59	295	1	77	5e-32	113	Uncharacterized protein	Arabidopsis thaliana Mouse-ear cress).	GO:0005575 ; GO:0008150
Ssptr36968_c0_seq1	Q9SJ17	Q9SJ17_ARATH	78.48	79	17	1	464	228	1	77	7e-32	113	Uncharacterized protein	Arabidopsis thaliana Mouse-ear cress).	GO:0005575 ; GO:0008150
Ssptr31662_c1_seq1	Q9SJ12	ATP7_ARATH	54.05	37	17	1	114	4	1	36	0.0005	40	"Probable ATP synthase 24 kDa subunit, mitochondrial"	Arabidopsis thaliana Mouse-ear cress).	GO:0005507 ; GO:0005730 ; GO:0005739 ; GO:0005743 ; GO:0005753 ; GO:0006810 ; GO:0006811 ; GO:0008270 ; GO:0009507 ; GO:0009555 ; GO:0015992 ; GO:0016020 ; GO:0045263 ; GO:0050897
Ssptr139371_c0_seq1	Q9SIZ8	RKP_ARATH	62.99	978	356	6	3064	149	300	1269	0	1191	Protein RELATED TO KPC1	Arabidopsis thaliana Mouse-ear cress).	GO:0000151 ; GO:0004842 ; GO:0006511 ; GO:0008270 ; GO:0016020 ; GO:0016021 ; GO:0016567 ; GO:0016874 ; GO:0030163 ; GO:0034450 ; GO:0046872 ; GO:0060154
Ssptr131256_c0_seq1	Q9SIZ8	RKP_ARATH	63.9	1216	433	8	3	3632	68	1269	0	1511	Protein RELATED TO KPC1	Arabidopsis thaliana Mouse-ear cress).	GO:0000151 ; GO:0004842 ; GO:0006511 ; GO:0008270 ; GO:0016020 ; GO:0016021 ; GO:0016567 ; GO:0016874 ; GO:0030163 ; GO:0034450 ; GO:0046872 ; GO:0060154
Ssptr26962_c0_seq2	Q9SIW2	Q9SIW2_ARATH	57.87	724	297	10	52	2199	179	888	0	783	SNF2 and helicase domain-containing protein	Arabidopsis thaliana Mouse-ear cress).	GO:0003676 ; GO:0003677 ; GO:0004386 ; GO:0005524 ; GO:0005575 ; GO:0006306 ; GO:0030422
Ssptr30955_c0_seq1	Q9SIW2	Q9SIW2_ARATH	57.87	724	297	10	2351	204	179	888	0	783	SNF2 and helicase domain-containing protein	Arabidopsis thaliana Mouse-ear cress).	GO:0003676 ; GO:0003677 ; GO:0004386 ; GO:0005524 ; GO:0005575 ; GO:0006306 ; GO:0030422
Ssptr36325_c0_seq2	Q9SIV2	RPN1A_ARATH	79.6	892	179	3	196	2862	1	891	0	1279	26S proteasome regulatory subunit S2 1A	Arabidopsis thaliana Mouse-ear cress).	GO:0000502 ; GO:0005488 ; GO:0005634 ; GO:0005829 ; GO:0005886 ; GO:0030163 ; GO:0030234 ; GO:0042176 ; GO:0043130 ; GO:0050790 ; GO:0051726
Ssptr36187_c0_seq1	Q9SIV2	RPN1A_ARATH	79.6	892	179	3	3038	372	1	891	0	1279	26S proteasome regulatory subunit S2 1A	Arabidopsis thaliana Mouse-ear cress).	GO:0000502 ; GO:0005488 ; GO:0005634 ; GO:0005829 ; GO:0005886 ; GO:0030163 ; GO:0030234 ; GO:0042176 ; GO:0043130 ; GO:0050790 ; GO:0051726
Ssptr36038_c0_seq2	Q9SIS3	MA656_ARATH	68.9	582	175	5	388	2115	8	589	0	744	65-kDa microtubule-associated protein 6	Arabidopsis thaliana Mouse-ear cress).	GO:0005634 ; GO:0005737 ; GO:0005739 ; GO:0005856 ; GO:0005874 ; GO:0007049 ; GO:0007067 ; GO:0008017 ; GO:0009524 ; GO:0009536 ; GO:0009574 ; GO:0051301 ; GO:0007020 ; GO:0031116
Ssptr36038_c1_seq2	Q9SIS3	MA656_ARATH	68.44	583	177	5	2112	385	8	589	0	738	65-kDa microtubule-associated protein 6	Arabidopsis thaliana Mouse-ear cress).	GO:0005634 ; GO:0005737 ; GO:0005739 ; GO:0005856 ; GO:0005874 ; GO:0007049 ; GO:0007067 ; GO:0008017 ; GO:0009524 ; GO:0009536 ; GO:0009574 ; GO:0051301 ; GO:0007020 ; GO:0031116
Ssptr34097_c0_seq1	Q9SIP5	Q9SIP5_ARATH	66.67	102	34	1	307	2	1	101	1e-45	148	Putative SET-domain transcriptional regulator	Arabidopsis thaliana Mouse-ear cress).	GO:0005634 ; GO:0008168 ; GO:0016740 ; GO:0032259
Ssptr13870_c0_seq2	Q9SIP1	Q9SIP1_ARATH	57.5	80	34	1	240	1	36	113	4e-18	80.5	Stress responsive alpha-beta barrel domain protein	Arabidopsis thaliana Mouse-ear cress).	GO:0005777 ; GO:0009507 ; GO:0009570 ; GO:0005829
Ssptr12924_c0_seq1	Q9SIP1	Q9SIP1_ARATH	57.5	80	34	1	107	346	36	113	4e-18	80.5	Stress responsive alpha-beta barrel domain protein	Arabidopsis thaliana Mouse-ear cress).	GO:0005777 ; GO:0009507 ; GO:0009570 ; GO:0005829
Ssptr16624_c0_seq2	Q9SIM1	Q9SIM1_ARATH	66.67	54	18	0	43	204	3	56	4e-18	75.9	Uncharacterized protein	Arabidopsis thaliana Mouse-ear cress).	GO:0005575 ; GO:0008150
Ssptr27796_c0_seq1	Q9SIM1	Q9SIM1_ARATH	66.67	54	18	0	355	194	3	56	7e-18	75.9	Uncharacterized protein	Arabidopsis thaliana Mouse-ear cress).	GO:0005575 ; GO:0008150
Ssptr16624_c0_seq1	Q9SIM1	Q9SIM1_ARATH	66.67	54	18	0	43	204	3	56	1e-17	75.9	Uncharacterized protein	Arabidopsis thaliana Mouse-ear cress).	GO:0005575 ; GO:0008150
Ssptr27796_c0_seq3	Q9SIM1	Q9SIM1_ARATH	66.67	54	18	0	442	281	3	56	2e-17	75.9	Uncharacterized protein	Arabidopsis thaliana Mouse-ear cress).	GO:0005575 ; GO:0008150
Ssptr252401_c0_seq1	Q9SII1	Q9SII1_ARATH	29.91	234	115	6	183	737	75	297	5e-14	75.5	Putative uncharacterized protein At2g38800	Arabidopsis thaliana Mouse-ear cress).	GO:0005516 ; GO:0005575
Ssptr36639_c0_seq1	Q9SI75	Q9SI75_ARATH	84.16	783	121	1	2561	222	1	783	0	1293	Putative uncharacterized protein At1g62750	Arabidopsis thaliana Mouse-ear cress).	GO:0000166 ; GO:0003746 ; GO:0003924 ; GO:0005524 ; GO:0005525 ; GO:0005622 ; GO:0005739 ; GO:0006184 ; GO:0006414 ; GO:0009507 ; GO:0009570 ; GO:0009658 ; GO:0009791 ; GO:0009845 ; GO:0009941 ; GO:0048046
Ssptr337694_c0_seq1	Q9SI07	Q9SI07_ARATH	44.23	156	67	2	221	628	1	156	1e-22	99	Uncharacterized protein	Arabidopsis thaliana Mouse-ear cress).	GO:0008150
Ssptr263515_c0_seq1	Q9SHZ3	NAT1_ARATH	74.04	104	27	0	312	1	217	320	8e-51	171	Nucleobase-ascorbate transporter 1	Arabidopsis thaliana Mouse-ear cress).	GO:0005215 ; GO:0006810 ; GO:0016020 ; GO:0016021 ; GO:0055085
Ssptr36824_c0_seq1	Q9SHS7	BSL3_ARATH	93.32	509	30	2	1904	390	492	1000	0	912	BSU1-like protein 3	Arabidopsis thaliana Mouse-ear cress).	GO:0004721 ; GO:0005506 ; GO:0005634 ; GO:0005829 ; GO:0005886 ; GO:0008150 ; GO:0016787 ; GO:0030145 ; GO:0046872
Ssptr24766_c0_seq2	Q9SHS7	BSL3_ARATH	93.94	33	2	0	101	3	71	103	7e-15	71.6	BSU1-like protein 3	Arabidopsis thaliana Mouse-ear cress).	GO:0004721 ; GO:0005506 ; GO:0005634 ; GO:0005829 ; GO:0005886 ; GO:0008150 ; GO:0016787 ; GO:0030145 ; GO:0046872
Ssptr31926_c0_seq1	Q9SHS2	Q9SHS2_ARATH	84.44	585	89	1	550	2298	131	715	0	932	Similar to glucose inhibited division protein A from prokaryotes	Arabidopsis thaliana Mouse-ear cress).	GO:0002098 ; GO:0005737 ; GO:0008033 ; GO:0050660
Ssptr21509_c0_seq1	Q9SHR5	Q9SHR5_ARATH	44.44	72	39	2	244	32	256	325	1e-13	68.9	F28L22.3 protein	Arabidopsis thaliana Mouse-ear cress).	GO:0003676 ; GO:0003677 ; GO:0008270 ; GO:0015074 ; GO:0046872
Ssptr671131_c0_seq1	Q9SHJ3	CALS7_ARATH	50.68	73	29	2	6	203	965	1034	5e-15	71.2	Protein GLUCAN SYNTHASE-LIKE 7	Arabidopsis thaliana Mouse-ear cress).	GO:0000148 ; GO:0003843 ; GO:0005886 ; GO:0006075 ; GO:0007047 ; GO:0008152 ; GO:0008360 ; GO:0010233 ; GO:0016020 ; GO:0016021 ; GO:0016740 ; GO:0016757 ; GO:0080165
Ssptr203776_c0_seq1	Q9SHI9	Q9SHI9_ARATH	64.17	240	86	1	3	722	73	310	4e-111	328	Ubiquitin carboxyl-terminal hydrolase-like protein	Arabidopsis thaliana Mouse-ear cress).	GO:0016787
Ssptr374588_c0_seq1	Q9SHI3	RLP2_ARATH	45.21	73	40	0	222	4	377	449	2e-11	61.2	Receptor-like protein 2	Arabidopsis thaliana Mouse-ear cress).	GO:0005886 ; GO:0016020 ; GO:0016021
Ssptr31958_c0_seq1	Q9SHI3	RLP2_ARATH	47.25	91	48	0	278	6	368	458	3e-22	93.2	Receptor-like protein 2	Arabidopsis thaliana Mouse-ear cress).	GO:0005886 ; GO:0016020 ; GO:0016021
Ssptr31539_c0_seq3	Q9SHH1	Q9SHH1_ARATH	63.05	341	121	4	1008	1	1	329	3e-119	352	Uncharacterized protein	Arabidopsis thaliana Mouse-ear cress).	#NA
Ssptr31539_c0_seq1	Q9SHH1	Q9SHH1_ARATH	82.84	204	35	0	1090	479	1	204	8e-105	316	Uncharacterized protein	Arabidopsis thaliana Mouse-ear cress).	#NA
Ssptr115526_c0_seq1	Q9SHH0	Q9SHH0_ARATH	72.97	381	103	0	1143	1	115	495	7e-161	468	Very similar to amino acid transporter	Arabidopsis thaliana Mouse-ear cress).	GO:0003333 ; GO:0005774 ; GO:0005886 ; GO:0006810 ; GO:0015171 ; GO:0016020 ; GO:0016021 ; GO:0043231 ; GO:0055085 ; GO:0015174
Ssptr521_c0_seq1	Q9SH89	Q9SH89_ARATH	64	75	27	0	238	14	556	630	4e-28	108	Putative axi 1 protein from Nicotiana tabacum	Arabidopsis thaliana Mouse-ear cress).	GO:0016740 ; GO:0016757
Ssptr11160_c0_seq1	Q9SGP6	GRXC9_ARATH	58.76	97	31	1	304	41	41	137	7e-36	122	Protein ROXY 19	Arabidopsis thaliana Mouse-ear cress).	GO:0005515 ; GO:0005575 ; GO:0005634 ; GO:0005737 ; GO:0006810 ; GO:0009055 ; GO:0009751 ; GO:0009863 ; GO:0009867 ; GO:0015035 ; GO:0022900 ; GO:0045454
Ssptr16115_c1_seq1	Q9SGP6	GRXC9_ARATH	57.14	105	36	1	61	348	33	137	5e-37	127	Protein ROXY 19	Arabidopsis thaliana Mouse-ear cress).	GO:0005515 ; GO:0005575 ; GO:0005634 ; GO:0005737 ; GO:0006810 ; GO:0009055 ; GO:0009751 ; GO:0009863 ; GO:0009867 ; GO:0015035 ; GO:0022900 ; GO:0045454
Ssptr13400_c0_seq1	Q9SGH8	Q9SGH8_ARATH	80.12	342	66	3	1330	311	10	350	7e-174	496	T13O15.4 protein	Arabidopsis thaliana Mouse-ear cress).	GO:0005488 ; GO:0005575 ; GO:0008150
Ssptr28776_c0_seq1	Q9SGH8	Q9SGH8_ARATH	80.12	342	66	3	133	1152	10	350	9e-174	496	T13O15.4 protein	Arabidopsis thaliana Mouse-ear cress).	GO:0005488 ; GO:0005575 ; GO:0008150
Ssptr26901_c0_seq1	Q9SFE1	Q9SFE1_ARATH	52.27	132	63	1	40	435	4	132	3e-35	140	T26F17.17	Arabidopsis thaliana Mouse-ear cress).	GO:0003676 ; GO:0003677 ; GO:0015074
Ssptr26372_c0_seq1	Q9SFE1	Q9SFE1_ARATH	52.27	132	63	1	1033	638	4	132	7e-35	140	T26F17.17	Arabidopsis thaliana Mouse-ear cress).	GO:0003676 ; GO:0003677 ; GO:0015074
Ssptr33732_c0_seq1	Q9SF47	Q9SF47_ARATH	47.2	805	371	15	2488	236	126	904	0	603	Putative uncharacterized protein F11F8_14	Arabidopsis thaliana Mouse-ear cress).	GO:0006629 ; GO:0008195 ; GO:0016036 ; GO:0016311
Ssptr4780_c0_seq1	Q9SEW8	Q9SEW8_PAUKA	75.45	167	41	1	591	91	62	227	2e-79	240	MADS box protein	Paulownia kawakamii Dragon tree).	GO:0003677 ; GO:0003700 ; GO:0005634 ; GO:0006351 ; GO:0006355 ; GO:0043565
Ssptr19864_c0_seq2	Q9SES4	Q9SES4_SAMNI	61.11	126	49	0	3	380	29	154	5e-52	166	Allergen-like protein BRSn20	Sambucus nigra European elder).	#NA
Ssptr19924_c0_seq2	Q9SES4	Q9SES4_SAMNI	60.68	117	46	0	495	145	38	154	4e-46	151	Allergen-like protein BRSn20	Sambucus nigra European elder).	#NA
Ssptr19864_c0_seq1	Q9SES4	Q9SES4_SAMNI	59.54	131	53	0	3	395	29	159	1e-51	167	Allergen-like protein BRSn20	Sambucus nigra European elder).	#NA
Ssptr19924_c0_seq1	Q9SES4	Q9SES4_SAMNI	59.02	122	50	0	593	228	38	159	7e-46	152	Allergen-like protein BRSn20	Sambucus nigra European elder).	#NA
Ssptr26254_c0_seq1	Q9SES4	Q9SES4_SAMNI	63.11	122	45	0	199	564	26	147	7e-50	164	Allergen-like protein BRSn20	Sambucus nigra European elder).	#NA
Ssptr20589_c0_seq1	Q9SES4	Q9SES4_SAMNI	63.11	122	45	0	584	219	26	147	8e-50	164	Allergen-like protein BRSn20	Sambucus nigra European elder).	#NA
Ssptr28652_c0_seq3	Q9SEK8	Q9SEK8_SOYBN	52.38	105	50	0	15	329	4	108	5e-30	113	Seed maturation protein PM26	Glycine max Soybean) Glycine hispida).	#NA
Ssptr25341_c0_seq1	Q9SEK3	HXK1_SPIOL	41.94	31	18	1	204	112	17	44	2e-05	25	SoHxK1	Spinacia oleracea Spinach).	GO:0000166 ; GO:0004396 ; GO:0005524 ; GO:0005975 ; GO:0006096 ; GO:0009507 ; GO:0009527 ; GO:0009536 ; GO:0009707 ; GO:0016020 ; GO:0016021 ; GO:0016301 ; GO:0016310 ; GO:0016740 ; GO:0016773
Ssptr28533_c0_seq1	Q9SEE6	Q9SEE6_SOLTU	87.5	288	36	0	6	869	286	573	0	523	Pectinesterase	Solanum tuberosum Potato).	GO:0004857 ; GO:0005618 ; GO:0016787 ; GO:0030599 ; GO:0042545 ; GO:0043086 ; GO:0045330
Ssptr32315_c1_seq1	Q9SEE6	Q9SEE6_SOLTU	57.66	222	94	4	140	805	32	248	1e-61	207	Pectinesterase	Solanum tuberosum Potato).	GO:0004857 ; GO:0005618 ; GO:0016787 ; GO:0030599 ; GO:0042545 ; GO:0043086 ; GO:0045330
Ssptr32315_c0_seq2	Q9SEE6	Q9SEE6_SOLTU	58.33	228	95	4	686	3	32	254	2e-65	218	Pectinesterase	Solanum tuberosum Potato).	GO:0004857 ; GO:0005618 ; GO:0016787 ; GO:0030599 ; GO:0042545 ; GO:0043086 ; GO:0045330
Ssptr30116_c0_seq1	Q9SEE6	Q9SEE6_SOLTU	87.46	287	36	0	1025	165	287	573	0	522	Pectinesterase	Solanum tuberosum Potato).	GO:0004857 ; GO:0005618 ; GO:0016787 ; GO:0030599 ; GO:0042545 ; GO:0043086 ; GO:0045330
Ssptr32315_c0_seq1	Q9SEE6	Q9SEE6_SOLTU	58.44	77	32	1	290	60	56	131	6e-19	84.7	Pectinesterase	Solanum tuberosum Potato).	GO:0004857 ; GO:0005618 ; GO:0016787 ; GO:0030599 ; GO:0042545 ; GO:0043086 ; GO:0045330
Ssptr36603_c0_seq3	Q9SEA8	Q9SEA8_MESCR	90.34	435	40	3	73	1371	1	434	0	768	Salt-induced AAA-Type ATPase	Mesembryanthemum crystallinum Common ice plant) Cryophytum	GO:0000166 ; GO:0005524 ; GO:0017111
Ssptr36603_c0_seq1	Q9SEA8	Q9SEA8_MESCR	90.34	435	40	3	130	1428	1	434	0	768	Salt-induced AAA-Type ATPase	Mesembryanthemum crystallinum Common ice plant) Cryophytum	GO:0000166 ; GO:0005524 ; GO:0017111
Ssptr36902_c0_seq1	Q9SE84	Q9SE84_PERFR	83.46	127	21	0	396	16	336	462	2e-71	224	Legumin-like protein	Perilla frutescens Beefsteak mint) Perilla ocymoides).	GO:0045735
Ssptr29314_c0_seq2	Q9SE84	Q9SE84_PERFR	72.34	441	109	4	1404	121	32	471	0	656	Legumin-like protein	Perilla frutescens Beefsteak mint) Perilla ocymoides).	GO:0045735
Ssptr29314_c0_seq4	Q9SE84	Q9SE84_PERFR	72.05	440	110	3	1401	121	32	471	0	651	Legumin-like protein	Perilla frutescens Beefsteak mint) Perilla ocymoides).	GO:0045735
Ssptr29313_c0_seq1	Q9SE84	Q9SE84_PERFR	72.34	441	109	4	118	1401	32	471	0	656	Legumin-like protein	Perilla frutescens Beefsteak mint) Perilla ocymoides).	GO:0045735
Ssptr29313_c0_seq2	Q9SE84	Q9SE84_PERFR	72.05	440	110	3	118	1398	32	471	0	651	Legumin-like protein	Perilla frutescens Beefsteak mint) Perilla ocymoides).	GO:0045735
Ssptr29313_c0_seq3	Q9SE84	Q9SE84_PERFR	72.11	441	110	4	132	1415	32	471	0	656	Legumin-like protein	Perilla frutescens Beefsteak mint) Perilla ocymoides).	GO:0045735
Ssptr29313_c0_seq4	Q9SE84	Q9SE84_PERFR	71.82	440	111	3	132	1412	32	471	0	651	Legumin-like protein	Perilla frutescens Beefsteak mint) Perilla ocymoides).	GO:0045735
Ssptr29314_c0_seq1	Q9SE84	Q9SE84_PERFR	72.11	441	110	4	1404	121	32	471	0	656	Legumin-like protein	Perilla frutescens Beefsteak mint) Perilla ocymoides).	GO:0045735
Ssptr29314_c0_seq3	Q9SE84	Q9SE84_PERFR	71.82	440	111	3	1401	121	32	471	0	651	Legumin-like protein	Perilla frutescens Beefsteak mint) Perilla ocymoides).	GO:0045735
Ssptr36900_c0_seq1	Q9SE84	Q9SE84_PERFR	83.46	127	21	0	2	382	336	462	9e-71	224	Legumin-like protein	Perilla frutescens Beefsteak mint) Perilla ocymoides).	GO:0045735
Ssptr27772_c0_seq1	Q9SDY0	Q9SDY0_SOLLC	75.12	209	49	2	2	619	68	275	1e-107	318	Phosphoenolpyruvate carboxylase kinase	Solanum lycopersicum Tomato) Lycopersicon esculentum).	GO:0000166 ; GO:0004672 ; GO:0004674 ; GO:0005524 ; GO:0006468 ; GO:0016301 ; GO:0016310 ; GO:0016772
Ssptr29647_c0_seq1	Q9SDY0	Q9SDY0_SOLLC	75.12	209	49	2	980	363	68	275	1e-107	318	Phosphoenolpyruvate carboxylase kinase	Solanum lycopersicum Tomato) Lycopersicon esculentum).	GO:0000166 ; GO:0004672 ; GO:0004674 ; GO:0005524 ; GO:0006468 ; GO:0016301 ; GO:0016310 ; GO:0016772
Ssptr377140_c0_seq1	Q9SDX0	Q9SDX0_SOLLC	74.47	47	12	0	78	218	19	65	3e-18	77.4	Xyloglucan endotransglycosylase	Solanum lycopersicum Tomato) Lycopersicon esculentum).	GO:0004553 ; GO:0005975
Ssptr436454_c0_seq1	Q9SDP5	Q9SDP5_DAUCA	87.32	71	8	1	211	2	14	84	4e-38	127	Lycopene epsilon-cyclase	Daucus carota Carrot).	GO:0016117 ; GO:0016705
Ssptr32206_c0_seq1	Q9SDN6	Q9SDN6_TOBAC	37.31	386	214	8	2	1075	84	441	5e-34	144	FH protein NFH1	Nicotiana tabacum Common tobacco).	GO:0003779 ; GO:0016043 ; GO:0030036
Ssptr30783_c0_seq2	Q9SDN6	Q9SDN6_TOBAC	36.22	381	215	8	2455	1397	89	441	4e-30	132	FH protein NFH1	Nicotiana tabacum Common tobacco).	GO:0003779 ; GO:0016043 ; GO:0030036
Ssptr250279_c0_seq1	Q9SD73	Q9SD73_ARATH	69.14	81	25	0	97	339	4	84	9e-23	95.5	Beta-glucosidase	Arabidopsis thaliana Mouse-ear cress).	GO:0004553 ; GO:0005829 ; GO:0005975 ; GO:0008152 ; GO:0016787 ; GO:0016798
Ssptr28287_c0_seq1	Q9SCV4	BGAL8_ARATH	82.25	231	41	0	694	2	183	413	2e-142	422	Protein AR782	Arabidopsis thaliana Mouse-ear cress).	GO:0003824 ; GO:0004553 ; GO:0004565 ; GO:0005529 ; GO:0005576 ; GO:0005618 ; GO:0005975 ; GO:0008152 ; GO:0016787 ; GO:0016798 ; GO:0043169 ; GO:0048046
Ssptr312271_c0_seq1	Q9SCT2	PP277_ARATH	52.94	187	88	0	18	578	197	383	2e-59	202	Pentatricopeptide repeat-containing protein At3g50420	Arabidopsis thaliana Mouse-ear cress).	GO:0005488
Ssptr310936_c0_seq1	Q9SCL5	Q9SCL5_ARATH	44.13	213	117	5	635	3	1	174	5e-45	161	Putative uncharacterized protein T9C5.10	Arabidopsis thaliana Mouse-ear cress).	#NA
Ssptr377898_c0_seq1	Q9SCF5	Q9SCF5_DAUCA	70.15	67	20	0	202	2	73	139	7e-29	110	Potassium channel	Daucus carota Carrot).	GO:0005216 ; GO:0005249 ; GO:0006810 ; GO:0006811 ; GO:0006813 ; GO:0016020 ; GO:0016021 ; GO:0055085
Ssptr8839_c0_seq1	Q9SCF5	Q9SCF5_DAUCA	84.44	90	14	0	275	6	287	376	3e-45	157	Potassium channel	Daucus carota Carrot).	GO:0005216 ; GO:0005249 ; GO:0006810 ; GO:0006811 ; GO:0006813 ; GO:0016020 ; GO:0016021 ; GO:0055085
Ssptr90003_c0_seq1	Q9SCB4	Q9SCB4_SOLLC	58.29	199	83	2	818	222	5	191	2e-79	243	I-box binding factor	Solanum lycopersicum Tomato) Lycopersicon esculentum).	GO:0003677 ; GO:0005634 ; GO:0006355
Ssptr85564_c0_seq1	Q9SCB4	Q9SCB4_SOLLC	58.29	199	83	2	149	745	5	191	3e-79	243	I-box binding factor	Solanum lycopersicum Tomato) Lycopersicon esculentum).	GO:0003677 ; GO:0005634 ; GO:0006355
Ssptr70363_c0_seq1	Q9SCB1	Q9SCB1_SOLLC	97.1	69	2	0	207	1	1	69	6e-41	137	Rab11 GTPase	Solanum lycopersicum Tomato) Lycopersicon esculentum).	GO:0000166 ; GO:0005525 ; GO:0007264 ; GO:0015031
Ssptr63358_c0_seq1	Q9SCB1	Q9SCB1_SOLLC	97.1	69	2	0	123	329	1	69	8e-41	137	Rab11 GTPase	Solanum lycopersicum Tomato) Lycopersicon esculentum).	GO:0000166 ; GO:0005525 ; GO:0007264 ; GO:0015031
Ssptr17233_c0_seq1	Q9SCB0	Q9SCB0_SOLLC	64.84	91	32	0	420	148	18	108	3e-38	129	Subtilisin-like protein	Solanum lycopersicum Tomato) Lycopersicon esculentum).	#NA
Ssptr178356_c0_seq1	Q9SCB0	Q9SCB0_SOLLC	65.22	92	32	0	3	278	17	108	8e-39	130	Subtilisin-like protein	Solanum lycopersicum Tomato) Lycopersicon esculentum).	#NA
Ssptr121345_c0_seq1	Q9SCA1	Q9SCA1_LOTJA	75.22	113	28	0	1	339	115	227	5e-56	179	Calcium-binding protein	Lotus japonicus.	GO:0005509
Ssptr118761_c0_seq1	Q9SCA1	Q9SCA1_LOTJA	75.22	113	28	0	483	145	115	227	5e-56	179	Calcium-binding protein	Lotus japonicus.	GO:0005509
Ssptr31218_c0_seq1	Q9SC83	Q9SC83_NICPL	75.93	241	53	3	104	811	1	240	7e-124	359	VAP27	Nicotiana plumbaginifolia Leadwort-leaved tobacco) Tex-Mex tobacco).	GO:0005198
Ssptr32777_c0_seq3	Q9SC83	Q9SC83_NICPL	75.93	241	53	3	959	252	1	240	8e-124	359	VAP27	Nicotiana plumbaginifolia Leadwort-leaved tobacco) Tex-Mex tobacco).	GO:0005198
Ssptr32777_c0_seq2	Q9SC83	Q9SC83_NICPL	74.38	242	58	3	979	266	1	240	3e-111	328	VAP27	Nicotiana plumbaginifolia Leadwort-leaved tobacco) Tex-Mex tobacco).	GO:0005198
Ssptr31218_c0_seq2	Q9SC83	Q9SC83_NICPL	75.52	241	54	3	169	876	1	240	4e-123	358	VAP27	Nicotiana plumbaginifolia Leadwort-leaved tobacco) Tex-Mex tobacco).	GO:0005198
Ssptr32279_c0_seq1	Q9SC83	Q9SC83_NICPL	74.65	217	55	1	1032	382	7	222	4e-86	265	VAP27	Nicotiana plumbaginifolia Leadwort-leaved tobacco) Tex-Mex tobacco).	GO:0005198
Ssptr32295_c0_seq1	Q9SC83	Q9SC83_NICPL	74.65	217	55	1	199	849	7	222	4e-86	265	VAP27	Nicotiana plumbaginifolia Leadwort-leaved tobacco) Tex-Mex tobacco).	GO:0005198
Ssptr70035_c0_seq1	Q9SC83	Q9SC83_NICPL	62	100	38	1	630	331	125	223	4e-24	99.4	VAP27	Nicotiana plumbaginifolia Leadwort-leaved tobacco) Tex-Mex tobacco).	GO:0005198
Ssptr65406_c0_seq1	Q9SC83	Q9SC83_NICPL	62	100	38	1	3	302	125	223	4e-24	99.4	VAP27	Nicotiana plumbaginifolia Leadwort-leaved tobacco) Tex-Mex tobacco).	GO:0005198
Ssptr255911_c0_seq1	Q9SC81	Q9SC81_TOBAC	71.54	123	30	2	1	354	167	288	3e-58	185	1-aminocyclopropane-1-carboxylate synthase	Nicotiana tabacum Common tobacco).	GO:0003824 ; GO:0009058 ; GO:0016769 ; GO:0016847 ; GO:0030170 ; GO:0042218
Ssptr31652_c0_seq2	Q9SC79	Q9SC79_TOBAC	78.9	109	23	0	3	329	136	244	2e-61	191	Pectinesterase	Nicotiana tabacum Common tobacco).	GO:0005618 ; GO:0016787 ; GO:0030599 ; GO:0042545 ; GO:0045330
Ssptr194463_c0_seq1	Q9SC79	Q9SC79_TOBAC	78.5	107	23	0	323	3	137	243	2e-59	186	Pectinesterase	Nicotiana tabacum Common tobacco).	GO:0005618 ; GO:0016787 ; GO:0030599 ; GO:0042545 ; GO:0045330
Ssptr188999_c0_seq1	Q9SC31	Q9SC31_9ROSI	84	50	8	0	1	150	302	351	5e-20	87.8	Alternative oxidase	Populus tremula x Populus tremuloides.	GO:0005740 ; GO:0007585 ; GO:0016020 ; GO:0016021 ; GO:0016491 ; GO:0022900 ; GO:0046872 ; GO:0055114 ; GO:0070469
Ssptr202598_c0_seq1	Q9SBR3	Q9SBR3_MENPI	85.25	61	9	0	3	185	317	377	2e-30	113	Gpp synthase large subunit	Mentha piperita Peppermint).	GO:0008299 ; GO:0016740
Ssptr164696_c0_seq1	Q9SBR3	Q9SBR3_MENPI	85.25	61	9	0	284	102	317	377	4e-30	113	Gpp synthase large subunit	Mentha piperita Peppermint).	GO:0008299 ; GO:0016740
Ssptr36682_c1_seq3	Q9SBQ2	Q9SBQ2_PETHY	72.6	73	20	0	329	111	390	462	1e-27	108	Anthocyanin 5-O-glucosyltransferase	Petunia hybrida Petunia).	GO:0008152 ; GO:0016740 ; GO:0016757 ; GO:0016758
Ssptr16507_c0_seq1	Q9SB99	Q9SB99_CICAR	95.19	104	5	0	2	313	14	117	6e-68	207	Elongation factor 1-alpha	Cicer arietinum Chickpea) Garbanzo).	GO:0003746 ; GO:0005525 ; GO:0006414
Ssptr16535_c0_seq2	Q9SB99	Q9SB99_CICAR	95.19	104	5	0	574	263	14	117	6e-68	207	Elongation factor 1-alpha	Cicer arietinum Chickpea) Garbanzo).	GO:0003746 ; GO:0005525 ; GO:0006414
Ssptr16507_c0_seq2	Q9SB99	Q9SB99_CICAR	95.19	104	5	0	2	313	14	117	2e-67	207	Elongation factor 1-alpha	Cicer arietinum Chickpea) Garbanzo).	GO:0003746 ; GO:0005525 ; GO:0006414
Ssptr16535_c0_seq1	Q9SB99	Q9SB99_CICAR	95.19	104	5	0	692	381	14	117	2e-67	207	Elongation factor 1-alpha	Cicer arietinum Chickpea) Garbanzo).	GO:0003746 ; GO:0005525 ; GO:0006414
Ssptr29766_c0_seq1	Q9SAT2	Q9SAT2_MAIZE	100	31	0	0	93	1	1	31	2e-13	61.6	Polyubiquitin homolog	Zea mays Maize).	#NA
Ssptr25987_c0_seq1	Q9SAK4	SSDH_ARATH	75.24	529	131	2	109	1695	5	526	0	800	NAD(+)-dependent succinic semialdehyde dehydrogenase	Arabidopsis thaliana Mouse-ear cress).	GO:0004777 ; GO:0005507 ; GO:0005739 ; GO:0005759 ; GO:0006540 ; GO:0006950 ; GO:0008152 ; GO:0009408 ; GO:0009416 ; GO:0009450 ; GO:0009507 ; GO:0016491 ; GO:0016620 ; GO:0051287 ; GO:0055114 ; GO:0072593
Ssptr19104_c0_seq1	Q9SAK4	SSDH_ARATH	75.24	529	131	2	1969	383	5	526	0	800	NAD(+)-dependent succinic semialdehyde dehydrogenase	Arabidopsis thaliana Mouse-ear cress).	GO:0004777 ; GO:0005507 ; GO:0005739 ; GO:0005759 ; GO:0006540 ; GO:0006950 ; GO:0008152 ; GO:0009408 ; GO:0009416 ; GO:0009450 ; GO:0009507 ; GO:0016491 ; GO:0016620 ; GO:0051287 ; GO:0055114 ; GO:0072593
Ssptr27895_c0_seq1	Q9SAI0	Q9SAI0_ARATH	25.35	501	311	13	1699	386	172	660	2e-38	154	F23A5.16 protein	Arabidopsis thaliana Mouse-ear cress).	GO:0005488
Ssptr468148_c0_seq1	Q9SAH3	Y1887_ARATH	70.1	97	29	2	2	292	153	242	1e-35	131	Putative receptor-like protein kinase At1g80870	Arabidopsis thaliana Mouse-ear cress).	GO:0000166 ; GO:0004672 ; GO:0004674 ; GO:0005524 ; GO:0005886 ; GO:0006468 ; GO:0016020 ; GO:0016021 ; GO:0016301 ; GO:0016310 ; GO:0016740 ; GO:0016772
Ssptr31008_c0_seq2	Q9SAD5	Q9SAD5_ARATH	89.29	112	12	0	848	513	277	388	9e-68	219	F3F19.2 protein	Arabidopsis thaliana Mouse-ear cress).	GO:0003830 ; GO:0006487 ; GO:0016020
Ssptr154395_c0_seq1	Q9SA98	ALKBH_ARATH	73.77	61	16	0	2	184	285	345	6e-25	97.8	Alkylated DNA repair protein alkB homolog	Arabidopsis thaliana Mouse-ear cress).	GO:0006281 ; GO:0006974 ; GO:0008150 ; GO:0016491 ; GO:0016702 ; GO:0046872 ; GO:0055114
Ssptr32348_c0_seq2	Q9SA78	COPE1_ARATH	85.5	131	19	0	1	393	71	201	5e-77	233	Epsilon-coat protein 1	Arabidopsis thaliana Mouse-ear cress).	GO:0000139 ; GO:0005198 ; GO:0005488 ; GO:0005737 ; GO:0005774 ; GO:0005794 ; GO:0006810 ; GO:0006890 ; GO:0015031 ; GO:0016020 ; GO:0016192 ; GO:0030126 ; GO:0030663 ; GO:0031410 ; GO:0005829
Ssptr17432_c0_seq1	Q9SA78	COPE1_ARATH	73.08	26	7	0	130	207	1	26	3e-05	43.5	Epsilon-coat protein 1	Arabidopsis thaliana Mouse-ear cress).	GO:0000139 ; GO:0005198 ; GO:0005488 ; GO:0005737 ; GO:0005774 ; GO:0005794 ; GO:0006810 ; GO:0006890 ; GO:0015031 ; GO:0016020 ; GO:0016192 ; GO:0030126 ; GO:0030663 ; GO:0031410 ; GO:0005829
Ssptr36189_c0_seq8	Q9S9V9	FBL23_ARATH	42.4	250	143	3	749	3	180	416	2e-56	190	Putative F-box/LRR-repeat protein 23	Arabidopsis thaliana Mouse-ear cress).	#NA
Ssptr36189_c0_seq4	Q9S9V9	FBL23_ARATH	44.96	258	139	5	767	3	181	416	9e-58	196	Putative F-box/LRR-repeat protein 23	Arabidopsis thaliana Mouse-ear cress).	#NA
Ssptr36189_c0_seq2	Q9S9V9	FBL23_ARATH	44.18	249	138	3	746	3	181	416	5e-58	197	Putative F-box/LRR-repeat protein 23	Arabidopsis thaliana Mouse-ear cress).	#NA
Ssptr28512_c0_seq2	Q9S9V9	FBL23_ARATH	42.75	255	139	9	143	886	181	418	2e-45	165	Putative F-box/LRR-repeat protein 23	Arabidopsis thaliana Mouse-ear cress).	#NA
Ssptr36189_c0_seq9	Q9S9V9	FBL23_ARATH	44.53	256	141	3	767	3	181	416	3e-58	199	Putative F-box/LRR-repeat protein 23	Arabidopsis thaliana Mouse-ear cress).	#NA
Ssptr28509_c0_seq2	Q9S9V9	FBL23_ARATH	40.4	99	55	3	3	287	323	421	1e-10	62	Putative F-box/LRR-repeat protein 23	Arabidopsis thaliana Mouse-ear cress).	#NA
Ssptr36189_c0_seq14	Q9S9V9	FBL23_ARATH	42.63	190	106	5	596	36	181	359	1e-34	133	Putative F-box/LRR-repeat protein 23	Arabidopsis thaliana Mouse-ear cress).	#NA
Ssptr201187_c0_seq1	Q9S985	Q9S985_MAIZE	88.76	89	10	0	2	268	35	123	6e-51	162	Hsp70 protein	Zea mays Maize).	GO:0000166 ; GO:0005524
Ssptr179214_c0_seq1	Q9S985	Q9S985_MAIZE	88.64	88	10	0	266	3	35	122	3e-50	160	Hsp70 protein	Zea mays Maize).	GO:0000166 ; GO:0005524
Ssptr90621_c0_seq1	Q9S954	Q9S954_MESCR	99.06	106	1	0	2	319	33	138	2e-70	211	Vacuolar H(+)-ATPase subunit B	Mesembryanthemum crystallinum Common ice plant) Cryophytum	GO:0005524
Ssptr90663_c0_seq1	Q9S954	Q9S954_MESCR	99.06	106	1	0	318	1	33	138	2e-70	211	Vacuolar H(+)-ATPase subunit B	Mesembryanthemum crystallinum Common ice plant) Cryophytum	GO:0005524
Ssptr34060_c0_seq4	Q9S834	CLPP5_ARATH	86.26	262	23	3	206	952	34	294	2e-149	429	nClpP1	Arabidopsis thaliana Mouse-ear cress).	GO:0000166 ; GO:0004252 ; GO:0005524 ; GO:0006508 ; GO:0008233 ; GO:0008236 ; GO:0009507 ; GO:0009532 ; GO:0009534 ; GO:0009536 ; GO:0009570 ; GO:0009579 ; GO:0009840 ; GO:0009941 ; GO:0016787
Ssptr45572_c0_seq1	Q9S7U3	Q9S7U3_ARATH	73.56	87	23	0	146	406	43	129	5e-32	115	PEARLI 1-like protein	Arabidopsis thaliana Mouse-ear cress).	GO:0006869
Ssptr44946_c0_seq1	Q9S7U3	Q9S7U3_ARATH	73.56	87	23	0	433	173	43	129	5e-32	115	PEARLI 1-like protein	Arabidopsis thaliana Mouse-ear cress).	GO:0006869
Ssptr24797_c0_seq2	Q9S7T4	Q9S7T4_ARATH	32.39	71	42	3	231	425	40	110	3e-05	46.6	Putative uncharacterized protein F19K16.1	Arabidopsis thaliana Mouse-ear cress).	GO:0003676 ; GO:0003677 ; GO:0046983
Ssptr14013_c0_seq1	Q9S7T4	Q9S7T4_ARATH	34.82	112	70	3	51	377	1	108	1e-08	60.8	Putative uncharacterized protein F19K16.1	Arabidopsis thaliana Mouse-ear cress).	GO:0003676 ; GO:0003677 ; GO:0046983
Ssptr10366_c0_seq1	Q9S7Q6	Q9S7Q6_TOBAC	85.58	104	15	0	2	313	10	113	2e-42	139	DNA-directed RNA polymerase IIb	Nicotiana tabacum Common tobacco).	GO:0003677 ; GO:0003899 ; GO:0006351 ; GO:0030880
Ssptr14456_c0_seq1	Q9S7Q6	Q9S7Q6_TOBAC	85.58	104	15	0	312	1	10	113	2e-42	139	DNA-directed RNA polymerase IIb	Nicotiana tabacum Common tobacco).	GO:0003677 ; GO:0003899 ; GO:0006351 ; GO:0030880
Ssptr15396_c0_seq1	Q9S7Q4	Q9S7Q4_SOLTU	42.86	63	36	1	222	34	764	825	5e-05	44.7	NBS-LRR protein	Solanum tuberosum Potato).	GO:0005524 ; GO:0006915 ; GO:0006952
Ssptr262670_c0_seq1	Q9S7N2	TAA1_ARATH	47.14	70	33	1	80	277	18	87	3e-16	75.9	Tryptophan transaminase	Arabidopsis thaliana Mouse-ear cress).	GO:0003824 ; GO:0004021 ; GO:0004838 ; GO:0005737 ; GO:0008152 ; GO:0009641 ; GO:0009684 ; GO:0009723 ; GO:0009793 ; GO:0009851 ; GO:0009908 ; GO:0009958 ; GO:0010078 ; GO:0010087 ; GO:0010588 ; GO:0016740 ; GO:0016846 ; GO:0022621 ; GO:0030170 ; GO:0047312 ; GO:0048364 ; GO:0048366 ; GO:0048467 ; GO:0048825 ; GO:0050048 ; GO:0050362 ; GO:0080022 ; GO:0080097 ; GO:0080098 ; GO:0080099 ; GO:008010…
Ssptr295761_c0_seq1	Q9S7N2	TAA1_ARATH	47.5	80	38	1	230	3	18	97	2e-19	85.5	Tryptophan transaminase	Arabidopsis thaliana Mouse-ear cress).	GO:0003824 ; GO:0004021 ; GO:0004838 ; GO:0005737 ; GO:0008152 ; GO:0009641 ; GO:0009684 ; GO:0009723 ; GO:0009793 ; GO:0009851 ; GO:0009908 ; GO:0009958 ; GO:0010078 ; GO:0010087 ; GO:0010588 ; GO:0016740 ; GO:0016846 ; GO:0022621 ; GO:0030170 ; GO:0047312 ; GO:0048364 ; GO:0048366 ; GO:0048467 ; GO:0048825 ; GO:0050048 ; GO:0050362 ; GO:0080022 ; GO:0080097 ; GO:0080098 ; GO:0080099 ; GO:008010…
Ssptr319943_c0_seq1	Q9S7J8	AHM5_ARATH	86.75	83	11	0	251	3	324	406	2e-44	155	Protein RESPONSIVE TO ANTAGONIST 1	Arabidopsis thaliana Mouse-ear cress).	GO:0000166 ; GO:0003824 ; GO:0004008 ; GO:0005375 ; GO:0005507 ; GO:0005524 ; GO:0005794 ; GO:0006754 ; GO:0006810 ; GO:0006811 ; GO:0006825 ; GO:0008152 ; GO:0009723 ; GO:0009873 ; GO:0010119 ; GO:0015662 ; GO:0016020 ; GO:0016021 ; GO:0016787 ; GO:0030001 ; GO:0035434 ; GO:0046872 ; GO:0060003
Ssptr132223_c0_seq1	Q9S7F0	Q9S7F0_ARATH	45.51	468	229	6	183	1508	22	482	6e-129	387	F3M18.1	Arabidopsis thaliana Mouse-ear cress).	#NA
Ssptr11514_c0_seq1	Q9S7F0	Q9S7F0_ARATH	45.51	468	229	6	1374	49	22	482	7e-129	387	F3M18.1	Arabidopsis thaliana Mouse-ear cress).	#NA
Ssptr209626_c0_seq1	Q9S6Y1	Q9S6Y1_SOLLC	41.18	85	30	4	256	62	4	88	0.0008	40.4	Beta-carotene hydroxylase	Solanum lycopersicum Tomato) Lycopersicon esculentum).	GO:0005506 ; GO:0006633 ; GO:0016020 ; GO:0016021 ; GO:0016491 ; GO:0055114
Ssptr77959_c0_seq1	Q9MUE2	Q9MUE2_TOBAC	81.62	272	50	0	38	853	54	325	2e-146	421	S-adenosyl-L-methionine Mg-protoporphyrin IX methyltranserase	Nicotiana tabacum Common tobacco).	GO:0008168 ; GO:0009507 ; GO:0009536 ; GO:0015979 ; GO:0015995 ; GO:0016740 ; GO:0032259 ; GO:0046406
Ssptr87105_c0_seq1	Q9MUE2	Q9MUE2_TOBAC	81.85	248	45	0	998	255	78	325	8e-146	419	S-adenosyl-L-methionine Mg-protoporphyrin IX methyltranserase	Nicotiana tabacum Common tobacco).	GO:0008168 ; GO:0009507 ; GO:0009536 ; GO:0015979 ; GO:0015995 ; GO:0016740 ; GO:0032259 ; GO:0046406
Ssptr19284_c0_seq1	Q9MT31	Q9MT31_SOLTU	74.74	487	106	4	1526	117	2	471	0	671	Cystathionine beta-lyase	Solanum tuberosum Potato).	GO:0003824 ; GO:0004121 ; GO:0006520 ; GO:0009507 ; GO:0009536 ; GO:0016829 ; GO:0030170 ; GO:0071266
Ssptr19650_c0_seq2	Q9MT31	Q9MT31_SOLTU	74.74	487	106	4	165	1574	2	471	0	671	Cystathionine beta-lyase	Solanum tuberosum Potato).	GO:0003824 ; GO:0004121 ; GO:0006520 ; GO:0009507 ; GO:0009536 ; GO:0016829 ; GO:0030170 ; GO:0071266
Ssptr18839_c0_seq1	Q9MT29	Q9MT29_SOLTU	65.59	93	28	2	91	357	1	93	9e-31	118	Cystathionine gamma-synthase isoform 2	Solanum tuberosum Potato).	GO:0003824 ; GO:0006520 ; GO:0009507 ; GO:0009536 ; GO:0016829 ; GO:0030170
Ssptr19096_c0_seq1	Q9MT29	Q9MT29_SOLTU	65.59	93	28	2	308	42	1	93	9e-31	118	Cystathionine gamma-synthase isoform 2	Solanum tuberosum Potato).	GO:0003824 ; GO:0006520 ; GO:0009507 ; GO:0009536 ; GO:0016829 ; GO:0030170
Ssptr34584_c0_seq1	Q9MT28	THRC_SOLTU	55.17	116	48	2	336	1	2	112	3e-28	111	"Threonine synthase, chloroplastic"	Solanum tuberosum Potato).	GO:0003824 ; GO:0004795 ; GO:0006520 ; GO:0008152 ; GO:0008652 ; GO:0009088 ; GO:0009507 ; GO:0009536 ; GO:0016829 ; GO:0030170
Ssptr34364_c0_seq1	Q9MT28	THRC_SOLTU	85.32	511	71	2	68	1588	2	507	0	874	"Threonine synthase, chloroplastic"	Solanum tuberosum Potato).	GO:0003824 ; GO:0004795 ; GO:0006520 ; GO:0008152 ; GO:0008652 ; GO:0009088 ; GO:0009507 ; GO:0009536 ; GO:0016829 ; GO:0030170
Ssptr34584_c0_seq2	Q9MT28	THRC_SOLTU	85.32	511	71	2	1833	313	2	507	0	874	"Threonine synthase, chloroplastic"	Solanum tuberosum Potato).	GO:0003824 ; GO:0004795 ; GO:0006520 ; GO:0008152 ; GO:0008652 ; GO:0009088 ; GO:0009507 ; GO:0009536 ; GO:0016829 ; GO:0030170
Ssptr26938_c0_seq1	Q9MT28	THRC_SOLTU	87.5	64	8	0	428	237	444	507	8e-31	119	"Threonine synthase, chloroplastic"	Solanum tuberosum Potato).	GO:0003824 ; GO:0004795 ; GO:0006520 ; GO:0008152 ; GO:0008652 ; GO:0009088 ; GO:0009507 ; GO:0009536 ; GO:0016829 ; GO:0030170
Ssptr26938_c0_seq2	Q9MT28	THRC_SOLTU	87.5	64	8	0	446	255	444	507	1e-30	119	"Threonine synthase, chloroplastic"	Solanum tuberosum Potato).	GO:0003824 ; GO:0004795 ; GO:0006520 ; GO:0008152 ; GO:0008652 ; GO:0009088 ; GO:0009507 ; GO:0009536 ; GO:0016829 ; GO:0030170
Ssptr17861_c0_seq1	Q9MBD6	Q9MBD6_TOBAC	62.58	163	58	1	130	609	21	183	3e-63	200	Ntdin	Nicotiana tabacum Common tobacco).	#NA
Ssptr18016_c0_seq1	Q9MBD6	Q9MBD6_TOBAC	62.58	163	58	1	710	231	21	183	3e-63	200	Ntdin	Nicotiana tabacum Common tobacco).	#NA
Ssptr28455_c0_seq1	Q9MBD4	Q9MBD4_PETHY	71.65	455	123	5	1520	174	1	446	0	585	Acyltransferase homolog	Petunia hybrida Petunia).	GO:0008415 ; GO:0016740 ; GO:0016747
Ssptr28702_c0_seq1	Q9MBD4	Q9MBD4_PETHY	71.65	455	123	5	94	1440	1	446	0	585	Acyltransferase homolog	Petunia hybrida Petunia).	GO:0008415 ; GO:0016740 ; GO:0016747
Ssptr24931_c0_seq1	Q9MBC1	Q9MBC1_PERFR	65.92	449	149	3	1337	3	1	438	0	560	Anthocyanin acyltransferase	Perilla frutescens Beefsteak mint) Perilla ocymoides).	GO:0008415 ; GO:0016740 ; GO:0016747
Ssptr22964_c0_seq1	Q9MBC1	Q9MBC1_PERFR	66.59	440	143	3	121	1428	1	429	0	557	Anthocyanin acyltransferase	Perilla frutescens Beefsteak mint) Perilla ocymoides).	GO:0008415 ; GO:0016740 ; GO:0016747
Ssptr24931_c0_seq2	Q9MBC1	Q9MBC1_PERFR	65.92	449	149	3	1337	3	1	438	0	560	Anthocyanin acyltransferase	Perilla frutescens Beefsteak mint) Perilla ocymoides).	GO:0008415 ; GO:0016740 ; GO:0016747
Ssptr381215_c0_seq1	Q9MBB2	Q9MBB2_TOBAC	68.18	88	28	1	265	2	15	101	6e-40	134	Pistil transmitting tissue specific thaumatin (SE39b)-like protein	Nicotiana tabacum Common tobacco).	#NA
Ssptr363330_c0_seq1	Q9MBB2	Q9MBB2_TOBAC	63.37	101	37	1	49	351	5	104	6e-42	140	Pistil transmitting tissue specific thaumatin (SE39b)-like protein	Nicotiana tabacum Common tobacco).	#NA
Ssptr245839_c0_seq1	Q9MB90	Q9MB90_CESEL	77.32	97	22	0	2	292	79	175	3e-56	175	Thaumatin-like protein	Cestrum elegans Red cestrum) Cestrum purpureum).	#NA
Ssptr259083_c0_seq1	Q9MB90	Q9MB90_CESEL	77.08	96	22	0	312	25	80	175	2e-55	173	Thaumatin-like protein	Cestrum elegans Red cestrum) Cestrum purpureum).	#NA
Ssptr36587_c1_seq1	Q9MB48	Q9MB48_CITUN	100	93	0	0	1	279	85	177	7e-59	187	Vacuolar H+-ATPase B subunit	Citrus unshiu Satsuma mandarin) Citrus nobilis var. unshiu).	GO:0005524 ; GO:0006810 ; GO:0006811 ; GO:0015992 ; GO:0016469 ; GO:0046034 ; GO:0046933 ; GO:0046961
Ssptr103967_c0_seq1	Q9MB48	Q9MB48_CITUN	99.11	112	1	0	336	1	63	174	8e-73	224	Vacuolar H+-ATPase B subunit	Citrus unshiu Satsuma mandarin) Citrus nobilis var. unshiu).	GO:0005524 ; GO:0006810 ; GO:0006811 ; GO:0015992 ; GO:0016469 ; GO:0046034 ; GO:0046933 ; GO:0046961
Ssptr35155_c0_seq2	Q9MB19	Q9MB19_VICFA	98.59	71	1	0	1	213	8	78	8e-47	146	Serine/threonine-protein phosphatase	Vicia faba Broad bean) Faba vulgaris).	GO:0004721 ; GO:0016787
Ssptr147400_c0_seq1	Q9MAZ7	Q9MAZ7_SOLLC	85.33	184	26	1	683	135	1	184	1e-110	319	Nonclathrin coat protein zeta1-COP	Solanum lycopersicum Tomato) Lycopersicon esculentum).	GO:0006810
Ssptr156879_c0_seq1	Q9MAZ7	Q9MAZ7_SOLLC	85.33	184	26	1	38	586	1	184	2e-110	319	Nonclathrin coat protein zeta1-COP	Solanum lycopersicum Tomato) Lycopersicon esculentum).	GO:0006810
Ssptr15965_c0_seq1	Q9MAV9	Q9MAV9_PANGI	96.69	151	5	0	77	529	1	151	4e-101	295	Cytoplasmic ribosomal protein S13	Panax ginseng Korean ginseng).	GO:0003735 ; GO:0005622 ; GO:0005840 ; GO:0006412
Ssptr16009_c0_seq1	Q9MAV9	Q9MAV9_PANGI	96.69	151	5	0	729	277	1	151	4e-101	295	Cytoplasmic ribosomal protein S13	Panax ginseng Korean ginseng).	GO:0003735 ; GO:0005622 ; GO:0005840 ; GO:0006412
Ssptr247773_c0_seq1	Q9MAV1	Q9MAV1_ARATH	46.99	83	44	1	250	2	3	84	5e-15	69.7	Uncharacterized protein	Arabidopsis thaliana Mouse-ear cress).	#NA
Ssptr15322_c0_seq1	Q9MAP3	RK11_ARATH	74.32	222	57	3	3	668	1	209	2e-80	245	CL11	Arabidopsis thaliana Mouse-ear cress).	GO:0003723 ; GO:0003735 ; GO:0005840 ; GO:0006412 ; GO:0009507 ; GO:0009536 ; GO:0009570 ; GO:0009941 ; GO:0016020 ; GO:0019843 ; GO:0022626 ; GO:0030529
Ssptr20050_c0_seq1	Q9MAP3	RK11_ARATH	74.32	222	57	3	815	150	1	209	2e-80	245	CL11	Arabidopsis thaliana Mouse-ear cress).	GO:0003723 ; GO:0003735 ; GO:0005840 ; GO:0006412 ; GO:0009507 ; GO:0009536 ; GO:0009570 ; GO:0009941 ; GO:0016020 ; GO:0019843 ; GO:0022626 ; GO:0030529
Ssptr24619_c0_seq1	Q9M9L2	Q9M9L2_ARATH	60.77	803	307	12	261	2645	1	777	0	910	Putative uncharacterized protein At3g05850	Arabidopsis thaliana Mouse-ear cress).	GO:0003676 ; GO:0008270
Ssptr13825_c0_seq1	Q9M9L2	Q9M9L2_ARATH	60.77	803	307	12	2500	116	1	777	0	910	Putative uncharacterized protein At3g05850	Arabidopsis thaliana Mouse-ear cress).	GO:0003676 ; GO:0008270
Ssptr13979_c0_seq1	Q9M9L0	APC11_ARATH	96.43	84	3	0	366	115	1	84	1e-65	198	Cyclosome subunit 11	Arabidopsis thaliana Mouse-ear cress).	GO:0005515 ; GO:0005634 ; GO:0005737 ; GO:0007049 ; GO:0007067 ; GO:0008270 ; GO:0046872 ; GO:0051301
Ssptr13689_c0_seq1	Q9M9L0	APC11_ARATH	96.43	84	3	0	117	368	1	84	2e-65	198	Cyclosome subunit 11	Arabidopsis thaliana Mouse-ear cress).	GO:0005515 ; GO:0005634 ; GO:0005737 ; GO:0007049 ; GO:0007067 ; GO:0008270 ; GO:0046872 ; GO:0051301
Ssptr15054_c0_seq1	Q9M9E8	FB92_ARATH	67.61	457	143	3	1358	3	112	567	0	653	F-box protein At1g78280	Arabidopsis thaliana Mouse-ear cress).	GO:0005829 ; GO:0016772
Ssptr13892_c0_seq1	Q9M9E8	FB92_ARATH	55.16	707	301	11	2	2074	274	943	0	752	F-box protein At1g78280	Arabidopsis thaliana Mouse-ear cress).	GO:0005829 ; GO:0016772
Ssptr20914_c0_seq1	Q9M8Z9	Q9M8Z9_ARATH	39.08	87	53	2	64	324	397	481	2e-15	74.7	F17A9.15 protein	Arabidopsis thaliana Mouse-ear cress).	GO:0005575 ; GO:0005622 ; GO:0008270 ; GO:0035556 ; GO:0047134 ; GO:0055114
Ssptr9717_c0_seq1	Q9M8T3	Y2910_ARATH	56.22	185	73	2	672	142	8	187	4e-62	197	Putative gamma-glutamylcyclotransferase At3g02910	Arabidopsis thaliana Mouse-ear cress).	GO:0003674 ; GO:0008415 ; GO:0016740 ; GO:0080167
Ssptr113513_c0_seq1	Q9M8T3	Y2910_ARATH	56.22	185	73	2	133	663	8	187	6e-62	197	Putative gamma-glutamylcyclotransferase At3g02910	Arabidopsis thaliana Mouse-ear cress).	GO:0003674 ; GO:0008415 ; GO:0016740 ; GO:0080167
Ssptr52036_c0_seq1	Q9M8N2	RTL1_ARATH	41.53	118	66	3	44	388	78	192	1e-12	67.8	Ribonuclease three-like protein 1	Arabidopsis thaliana Mouse-ear cress).	GO:0003723 ; GO:0003725 ; GO:0005622 ; GO:0008150
Ssptr53000_c0_seq1	Q9M8N2	RTL1_ARATH	41.53	118	66	3	592	248	78	192	1e-12	67.8	Ribonuclease three-like protein 1	Arabidopsis thaliana Mouse-ear cress).	GO:0003723 ; GO:0003725 ; GO:0005622 ; GO:0008150
Ssptr225918_c0_seq1	Q9M8M3	PP136_ARATH	56.91	181	78	1	543	1	41	215	2e-70	226	"Pentatricopeptide repeat-containing protein At1g80550, mitochondrial"	Arabidopsis thaliana Mouse-ear cress).	GO:0005739
Ssptr236709_c0_seq1	Q9M8M3	PP136_ARATH	55.96	109	48	0	245	571	41	149	3e-37	137	"Pentatricopeptide repeat-containing protein At1g80550, mitochondrial"	Arabidopsis thaliana Mouse-ear cress).	GO:0005739
Ssptr121702_c0_seq1	Q9M7R0	ALL8_OLEEU	52.05	73	31	1	1	207	29	101	8e-19	78.6	PCA18/PCA23	Olea europaea Common olive).	GO:0005509
Ssptr129036_c0_seq1	Q9M7R0	ALL8_OLEEU	52.05	73	31	1	211	5	29	101	8e-19	78.6	PCA18/PCA23	Olea europaea Common olive).	GO:0005509
Ssptr16298_c0_seq1	Q9M7R0	ALL8_OLEEU	56.69	157	57	3	171	608	8	163	2e-51	170	PCA18/PCA23	Olea europaea Common olive).	GO:0005509
Ssptr20211_c0_seq1	Q9M7R0	ALL8_OLEEU	56.69	157	57	3	793	356	8	163	5e-51	170	PCA18/PCA23	Olea europaea Common olive).	GO:0005509
Ssptr19246_c0_seq2	Q9M7R0	ALL8_OLEEU	70.69	58	17	0	440	267	100	157	2e-21	88.6	PCA18/PCA23	Olea europaea Common olive).	GO:0005509
Ssptr18909_c0_seq2	Q9M7R0	ALL8_OLEEU	70.69	58	17	0	1	174	100	157	2e-21	88.6	PCA18/PCA23	Olea europaea Common olive).	GO:0005509
Ssptr5930_c0_seq1	Q9M7J4	MFP1_TOBAC	53.15	111	52	0	333	1	241	351	1e-23	98.2	MAR-binding filament-like protein 1-1	Nicotiana tabacum Common tobacco).	GO:0003677 ; GO:0005634 ; GO:0016363
Ssptr346255_c0_seq1	Q9M7J4	MFP1_TOBAC	50.55	91	45	0	273	1	348	438	1e-15	73.9	MAR-binding filament-like protein 1-1	Nicotiana tabacum Common tobacco).	GO:0003677 ; GO:0005634 ; GO:0016363
Ssptr419741_c0_seq1	Q9M7J4	MFP1_TOBAC	46.26	147	77	2	29	463	18	162	3e-31	121	MAR-binding filament-like protein 1-1	Nicotiana tabacum Common tobacco).	GO:0003677 ; GO:0005634 ; GO:0016363
Ssptr173538_c0_seq1	Q9M7J4	MFP1_TOBAC	48.78	531	268	1	4	1584	170	700	4e-137	419	MAR-binding filament-like protein 1-1	Nicotiana tabacum Common tobacco).	GO:0003677 ; GO:0005634 ; GO:0016363
Ssptr578107_c0_seq1	Q9M7J4	MFP1_TOBAC	50	66	33	0	217	20	163	228	1e-15	73.6	MAR-binding filament-like protein 1-1	Nicotiana tabacum Common tobacco).	GO:0003677 ; GO:0005634 ; GO:0016363
Ssptr367205_c0_seq1	Q9M7J4	MFP1_TOBAC	41.75	103	58	2	304	2	18	118	2e-16	77.4	MAR-binding filament-like protein 1-1	Nicotiana tabacum Common tobacco).	GO:0003677 ; GO:0005634 ; GO:0016363
Ssptr408501_c0_seq1	Q9M7J4	MFP1_TOBAC	45.07	71	39	0	269	57	257	327	9e-12	63.2	MAR-binding filament-like protein 1-1	Nicotiana tabacum Common tobacco).	GO:0003677 ; GO:0005634 ; GO:0016363
Ssptr407714_c0_seq1	Q9M7J4	MFP1_TOBAC	53.42	73	34	0	66	284	237	309	5e-19	84.7	MAR-binding filament-like protein 1-1	Nicotiana tabacum Common tobacco).	GO:0003677 ; GO:0005634 ; GO:0016363
Ssptr182206_c0_seq1	Q9M7J3	Q9M7J3_TOBAC	46.81	329	169	1	1343	375	68	396	6e-69	228	MAR-binding protein MFP1 homolog	Nicotiana tabacum Common tobacco).	#NA
Ssptr225857_c0_seq1	Q9M7J3	Q9M7J3_TOBAC	46.81	329	169	1	104	1072	68	396	8e-69	228	MAR-binding protein MFP1 homolog	Nicotiana tabacum Common tobacco).	#NA
Ssptr35249_c0_seq3	Q9M7A8	Q9M7A8_TOBAC	62.5	120	41	1	350	3	20	139	2e-41	154	LRR receptor-like protein kinase	Nicotiana tabacum Common tobacco).	GO:0000166 ; GO:0004672 ; GO:0004674 ; GO:0004872 ; GO:0005524 ; GO:0006468 ; GO:0016020 ; GO:0016021 ; GO:0016301 ; GO:0016310 ; GO:0016772
Ssptr16872_c0_seq1	Q9M727	Q9M727_SOLLC	62.78	360	128	4	31	1092	15	370	1e-156	450	SNF4	Solanum lycopersicum Tomato) Lycopersicon esculentum).	#NA
Ssptr53990_c0_seq1	Q9M727	Q9M727_SOLLC	62.78	360	128	4	1233	172	15	370	2e-156	450	SNF4	Solanum lycopersicum Tomato) Lycopersicon esculentum).	#NA
Ssptr20322_c0_seq1	Q9M6U1	Q9M6U1_SOLLC	84.52	394	58	1	17	1189	63	456	0	724	"Homogentisate 1,2-dioxygenase"	Solanum lycopersicum Tomato) Lycopersicon esculentum).	GO:0004411 ; GO:0006559 ; GO:0006570 ; GO:0016491 ; GO:0016702 ; GO:0055114
Ssptr20322_c0_seq2	Q9M6U1	Q9M6U1_SOLLC	84	450	69	1	59	1399	7	456	0	820	"Homogentisate 1,2-dioxygenase"	Solanum lycopersicum Tomato) Lycopersicon esculentum).	GO:0004411 ; GO:0006559 ; GO:0006570 ; GO:0016491 ; GO:0016702 ; GO:0055114
Ssptr31417_c0_seq2	Q9M6U1	Q9M6U1_SOLLC	84	450	69	1	1600	260	7	456	0	820	"Homogentisate 1,2-dioxygenase"	Solanum lycopersicum Tomato) Lycopersicon esculentum).	GO:0004411 ; GO:0006559 ; GO:0006570 ; GO:0016491 ; GO:0016702 ; GO:0055114
Ssptr31417_c0_seq1	Q9M6U1	Q9M6U1_SOLLC	84.76	315	45	1	1195	260	142	456	0	577	"Homogentisate 1,2-dioxygenase"	Solanum lycopersicum Tomato) Lycopersicon esculentum).	GO:0004411 ; GO:0006559 ; GO:0006570 ; GO:0016491 ; GO:0016702 ; GO:0055114
Ssptr31417_c0_seq3	Q9M6U1	Q9M6U1_SOLLC	80.7	57	11	0	212	42	7	63	1e-25	102	"Homogentisate 1,2-dioxygenase"	Solanum lycopersicum Tomato) Lycopersicon esculentum).	GO:0004411 ; GO:0006559 ; GO:0006570 ; GO:0016491 ; GO:0016702 ; GO:0055114
Ssptr5404_c0_seq1	Q9M6S2	Q9M6S2_ACTCH	46.85	143	61	4	385	2	33	173	2e-32	123	Polygalacturonase A	Actinidia chinensis Kiwi) Yangtao).	GO:0004650 ; GO:0005975 ; GO:0007047 ; GO:0008152 ; GO:0016787 ; GO:0016798
Ssptr166602_c0_seq1	Q9M6Q9	Q9M6Q9_TOBAC	74.07	351	89	3	120	1166	1	350	4e-177	502	MAP kinase kinase	Nicotiana tabacum Common tobacco).	GO:0000166 ; GO:0004672 ; GO:0004674 ; GO:0005524 ; GO:0006468 ; GO:0016301 ; GO:0016310 ; GO:0016772
Ssptr174254_c0_seq1	Q9M6Q9	Q9M6Q9_TOBAC	74.07	351	89	3	1217	171	1	350	4e-177	502	MAP kinase kinase	Nicotiana tabacum Common tobacco).	GO:0000166 ; GO:0004672 ; GO:0004674 ; GO:0005524 ; GO:0006468 ; GO:0016301 ; GO:0016310 ; GO:0016772
Ssptr11208_c0_seq1	Q9M6Q9	Q9M6Q9_TOBAC	84.21	38	4	1	108	1	1	38	3e-12	65.1	MAP kinase kinase	Nicotiana tabacum Common tobacco).	GO:0000166 ; GO:0004672 ; GO:0004674 ; GO:0005524 ; GO:0006468 ; GO:0016301 ; GO:0016310 ; GO:0016772
Ssptr24776_c0_seq1	Q9M6Q9	Q9M6Q9_TOBAC	84.21	38	4	1	219	326	1	38	3e-12	65.1	MAP kinase kinase	Nicotiana tabacum Common tobacco).	GO:0000166 ; GO:0004672 ; GO:0004674 ; GO:0005524 ; GO:0006468 ; GO:0016301 ; GO:0016310 ; GO:0016772
Ssptr34790_c0_seq4	Q9M6E4	Q9M6E4_TOBAC	73.38	154	37	3	2	451	239	392	1e-45	158	Poly(A)-binding protein	Nicotiana tabacum Common tobacco).	GO:0000166 ; GO:0003676 ; GO:0003723
Ssptr190609_c0_seq1	Q9M6E0	Q9M6E0_TOBAC	48.72	195	88	5	50	598	10	202	6e-55	180	DNA-binding protein 4	Nicotiana tabacum Common tobacco).	GO:0003677 ; GO:0003700 ; GO:0006351 ; GO:0006355 ; GO:0043565
Ssptr226229_c0_seq1	Q9M6E0	Q9M6E0_TOBAC	48.72	195	88	5	796	248	10	202	1e-54	180	DNA-binding protein 4	Nicotiana tabacum Common tobacco).	GO:0003677 ; GO:0003700 ; GO:0006351 ; GO:0006355 ; GO:0043565
Ssptr37456_c0_seq1	Q9M6A0	Q9M6A0_CATRO	85.88	85	12	0	106	360	1	85	2e-46	156	Putative glycine-rich RNA binding protein 3	Catharanthus roseus Madagascar periwinkle) Vinca rosea).	GO:0000166 ; GO:0003676
Ssptr25977_c0_seq2	Q9M624	Q9M624_SOLLC	90.22	276	27	0	1056	229	10	285	0	518	Putative water channel protein	Solanum lycopersicum Tomato) Lycopersicon esculentum).	GO:0005215 ; GO:0006810 ; GO:0006833 ; GO:0016020 ; GO:0016021 ; GO:0055085
Ssptr29272_c0_seq1	Q9M624	Q9M624_SOLLC	90.22	276	27	0	176	1003	10	285	0	518	Putative water channel protein	Solanum lycopersicum Tomato) Lycopersicon esculentum).	GO:0005215 ; GO:0006810 ; GO:0006833 ; GO:0016020 ; GO:0016021 ; GO:0055085
Ssptr77110_c0_seq1	Q9M5Q3	Q9M5Q3_PETHY	81.55	103	19	0	1	309	148	250	2e-51	167	S-ribonuclease binding protein SBP1	Petunia hybrida Petunia).	GO:0008270 ; GO:0046872
Ssptr77626_c0_seq1	Q9M5Q3	Q9M5Q3_PETHY	81.55	103	19	0	309	1	148	250	2e-51	167	S-ribonuclease binding protein SBP1	Petunia hybrida Petunia).	GO:0008270 ; GO:0046872
Ssptr373160_c0_seq1	Q9M5P8	SNAA_SOLTU	85	80	12	0	1	240	17	96	1e-37	130	N-ethylmaleimide-sensitive factor attachment protein alpha	Solanum tuberosum Potato).	GO:0005488 ; GO:0005622 ; GO:0006810 ; GO:0006886 ; GO:0015031 ; GO:0016020 ; GO:0016192
Ssptr320623_c0_seq1	Q9M5J3	Q9M5J3_VIGRR	61.54	104	40	0	2	313	350	453	9e-39	140	Beta-galactosidase	Vigna radiata var. radiata Mung bean) Phaseolus aureus).	GO:0003824 ; GO:0004553 ; GO:0004565 ; GO:0005975 ; GO:0008152 ; GO:0016787 ; GO:0016798 ; GO:0043169
Ssptr237418_c0_seq1	Q9M5I6	Q9M5I6_TRIVS	86.3	73	10	0	2	220	45	117	6e-44	145	Alpha-expansin 2	Triphysaria versicolor Yellow owl's clover).	GO:0005576 ; GO:0009664 ; GO:0016020
Ssptr310699_c0_seq1	Q9M5I6	Q9M5I6_TRIVS	86.3	73	10	0	219	1	45	117	6e-44	145	Alpha-expansin 2	Triphysaria versicolor Yellow owl's clover).	GO:0005576 ; GO:0009664 ; GO:0016020
Ssptr237723_c0_seq1	Q9M5I6	Q9M5I6_TRIVS	88.32	137	16	0	1	411	126	262	2e-87	259	Alpha-expansin 2	Triphysaria versicolor Yellow owl's clover).	GO:0005576 ; GO:0009664 ; GO:0016020
Ssptr34261_c0_seq1	Q9M573	RL31_PERFR	94.87	117	6	0	507	157	1	117	4e-58	181	60S ribosomal protein L31	Perilla frutescens Beefsteak mint) Perilla ocymoides).	GO:0003735 ; GO:0005622 ; GO:0005840 ; GO:0006412 ; GO:0030529
Ssptr34186_c0_seq1	Q9M573	RL31_PERFR	94.17	120	7	0	45	404	1	120	5e-60	186	60S ribosomal protein L31	Perilla frutescens Beefsteak mint) Perilla ocymoides).	GO:0003735 ; GO:0005622 ; GO:0005840 ; GO:0006412 ; GO:0030529
Ssptr34261_c0_seq2	Q9M573	RL31_PERFR	95	120	6	0	534	175	1	120	2e-60	187	60S ribosomal protein L31	Perilla frutescens Beefsteak mint) Perilla ocymoides).	GO:0003735 ; GO:0005622 ; GO:0005840 ; GO:0006412 ; GO:0030529
Ssptr17235_c0_seq1	Q9M573	RL31_PERFR	95.73	117	5	0	545	195	1	117	1e-58	183	60S ribosomal protein L31	Perilla frutescens Beefsteak mint) Perilla ocymoides).	GO:0003735 ; GO:0005622 ; GO:0005840 ; GO:0006412 ; GO:0030529
Ssptr15871_c0_seq1	Q9M573	RL31_PERFR	95.73	117	5	0	84	434	1	117	2e-58	183	60S ribosomal protein L31	Perilla frutescens Beefsteak mint) Perilla ocymoides).	GO:0003735 ; GO:0005622 ; GO:0005840 ; GO:0006412 ; GO:0030529
Ssptr20677_c0_seq1	Q9M573	RL31_PERFR	95.45	22	1	0	201	136	99	120	3e-06	45.1	60S ribosomal protein L31	Perilla frutescens Beefsteak mint) Perilla ocymoides).	GO:0003735 ; GO:0005622 ; GO:0005840 ; GO:0006412 ; GO:0030529
Ssptr37818_c0_seq1	Q9M528	Q9M528_FORIN	74.68	308	78	0	16	939	1	308	3e-169	478	Phenylcoumaran benzylic ether reductase homolog Fi1	Forsythia intermedia Border forsythia).	GO:0005488
Ssptr37841_c0_seq1	Q9M528	Q9M528_FORIN	74.68	308	78	0	1085	162	1	308	3e-169	478	Phenylcoumaran benzylic ether reductase homolog Fi1	Forsythia intermedia Border forsythia).	GO:0005488
Ssptr176367_c0_seq1	Q9M4Y3	RR10_MESCR	68.25	126	20	2	318	1	49	174	2e-53	169	"30S ribosomal protein S10, chloroplastic"	Mesembryanthemum crystallinum Common ice plant) Cryophytum	GO:0003723 ; GO:0003735 ; GO:0005622 ; GO:0005840 ; GO:0006412 ; GO:0009507 ; GO:0009536 ; GO:0015935 ; GO:0030529
Ssptr161213_c0_seq1	Q9M4Y3	RR10_MESCR	68.25	126	20	2	5	322	49	174	2e-53	169	"30S ribosomal protein S10, chloroplastic"	Mesembryanthemum crystallinum Common ice plant) Cryophytum	GO:0003723 ; GO:0003735 ; GO:0005622 ; GO:0005840 ; GO:0006412 ; GO:0009507 ; GO:0009536 ; GO:0015935 ; GO:0030529
Ssptr259524_c0_seq1	Q9M4X4	Q9M4X4_MAIZE	49.41	85	43	1	18	272	301	384	5e-20	86.7	Transposase	Zea mays Maize).	GO:0008270
Ssptr61741_c0_seq1	Q9M4X4	Q9M4X4_MAIZE	46.51	43	23	0	57	185	255	297	6e-05	44.7	Transposase	Zea mays Maize).	GO:0008270
Ssptr20645_c0_seq2	Q9M4X4	Q9M4X4_MAIZE	46.51	43	23	0	322	194	255	297	0.0001	44.7	Transposase	Zea mays Maize).	GO:0008270
Ssptr20645_c0_seq3	Q9M4X4	Q9M4X4_MAIZE	46.51	43	23	0	322	194	255	297	0.0001	44.7	Transposase	Zea mays Maize).	GO:0008270
Ssptr18347_c0_seq1	Q9M4W7	Q9M4W7_PERFR	90.82	523	41	3	102	1649	1	523	0	929	Glucose-1-phosphate adenylyltransferase	Perilla frutescens Beefsteak mint) Perilla ocymoides).	GO:0003824 ; GO:0005978 ; GO:0008152 ; GO:0008878 ; GO:0009058 ; GO:0009507 ; GO:0016740 ; GO:0016779
Ssptr19587_c0_seq1	Q9M4W7	Q9M4W7_PERFR	90.82	523	41	3	1719	172	1	523	0	929	Glucose-1-phosphate adenylyltransferase	Perilla frutescens Beefsteak mint) Perilla ocymoides).	GO:0003824 ; GO:0005978 ; GO:0008152 ; GO:0008878 ; GO:0009058 ; GO:0009507 ; GO:0016740 ; GO:0016779
Ssptr171625_c0_seq1	Q9M4R6	Q9M4R6_IPOBA	66.67	102	23	4	273	1	1	96	1e-34	127	Cysteine protease	Ipomoea batatas Sweet potato) Convolvulus batatas).	GO:0004197 ; GO:0006508 ; GO:0008233
Ssptr13076_c0_seq1	Q9M4R6	Q9M4R6_IPOBA	65.22	92	32	1	3	278	2	92	3e-29	112	Cysteine protease	Ipomoea batatas Sweet potato) Convolvulus batatas).	GO:0004197 ; GO:0006508 ; GO:0008233
Ssptr14088_c0_seq1	Q9M4R6	Q9M4R6_IPOBA	65.22	92	32	1	276	1	2	92	3e-29	112	Cysteine protease	Ipomoea batatas Sweet potato) Convolvulus batatas).	GO:0004197 ; GO:0006508 ; GO:0008233
Ssptr163173_c0_seq1	Q9M4R6	Q9M4R6_IPOBA	66.67	102	23	4	38	310	1	96	1e-34	127	Cysteine protease	Ipomoea batatas Sweet potato) Convolvulus batatas).	GO:0004197 ; GO:0006508 ; GO:0008233
Ssptr36180_c0_seq2	Q9M4P7	Q9M4P7_SOLTU	85.75	442	57	3	2082	775	77	517	0	733	Phosphatidylinositol 4-kinase	Solanum tuberosum Potato).	GO:0004428 ; GO:0004430 ; GO:0016301 ; GO:0016310 ; GO:0016740 ; GO:0016772 ; GO:0016773 ; GO:0046854 ; GO:0048015
Ssptr35334_c0_seq2	Q9M4G5	PGMP_SOLTU	83.66	612	100	1	157	1992	22	632	0	993	Glucose phosphomutase	Solanum tuberosum Potato).	GO:0000287 ; GO:0004614 ; GO:0005975 ; GO:0006006 ; GO:0009507 ; GO:0009536 ; GO:0016853 ; GO:0016868 ; GO:0046872
Ssptr35358_c0_seq1	Q9M4G5	PGMP_SOLTU	55.56	81	36	1	248	6	22	101	1e-08	55.8	Glucose phosphomutase	Solanum tuberosum Potato).	GO:0000287 ; GO:0004614 ; GO:0005975 ; GO:0006006 ; GO:0009507 ; GO:0009536 ; GO:0016853 ; GO:0016868 ; GO:0046872
Ssptr381080_c0_seq1	Q9M498	Q9M498_ARATH	84.95	93	14	0	279	1	200	292	2e-48	165	Endoribonuclease E	Arabidopsis thaliana Mouse-ear cress).	GO:0004540 ; GO:0005737 ; GO:0006396
Ssptr102723_c0_seq1	Q9M447	Q9M447_CICAR	66.67	63	21	0	380	192	50	112	1e-22	89	Putative uncharacterized protein	Cicer arietinum Chickpea) Garbanzo).	#NA
Ssptr100809_c0_seq1	Q9M447	Q9M447_CICAR	66.67	63	21	0	2	190	50	112	1e-22	89	Putative uncharacterized protein	Cicer arietinum Chickpea) Garbanzo).	#NA
Ssptr6495_c0_seq1	Q9M446	Q9M446_CICAR	83.84	99	16	0	3	299	71	169	2e-47	154	Putative uncharacterized protein	Cicer arietinum Chickpea) Garbanzo).	GO:0016787
Ssptr25511_c0_seq1	Q9M446	Q9M446_CICAR	85.03	147	22	0	546	106	70	216	1e-79	239	Putative uncharacterized protein	Cicer arietinum Chickpea) Garbanzo).	GO:0016787
Ssptr12990_c0_seq1	Q9M436	Q9M436_TOBAC	90.5	221	18	1	784	131	248	468	6e-130	379	Chloroplast FtsZ-like protein	Nicotiana tabacum Common tobacco).	GO:0000166 ; GO:0003924 ; GO:0005525 ; GO:0005737 ; GO:0006184 ; GO:0043234 ; GO:0051258
Ssptr126807_c0_seq1	Q9M427	Q9M427_NICPL	63.44	93	34	0	474	196	314	406	2e-24	101	Oligouridylate binding protein	Nicotiana plumbaginifolia Leadwort-leaved tobacco) Tex-Mex tobacco).	GO:0000166 ; GO:0003676
Ssptr120024_c0_seq1	Q9M427	Q9M427_NICPL	63.44	93	34	0	1	279	314	406	3e-24	101	Oligouridylate binding protein	Nicotiana plumbaginifolia Leadwort-leaved tobacco) Tex-Mex tobacco).	GO:0000166 ; GO:0003676
Ssptr188888_c0_seq1	Q9M427	Q9M427_NICPL	100	22	0	0	154	219	21	42	4e-08	52	Oligouridylate binding protein	Nicotiana plumbaginifolia Leadwort-leaved tobacco) Tex-Mex tobacco).	GO:0000166 ; GO:0003676
Ssptr23417_c0_seq1	Q9M3G7	ATM_ARATH	85.57	97	14	0	292	2	3487	3583	3e-52	178	Ataxia telangiectasia mutated homolog	Arabidopsis thaliana Mouse-ear cress).	GO:0000166 ; GO:0000285 ; GO:0003677 ; GO:0004674 ; GO:0005488 ; GO:0005524 ; GO:0005634 ; GO:0006281 ; GO:0006974 ; GO:0007049 ; GO:0007126 ; GO:0009507 ; GO:0010212 ; GO:0010332 ; GO:0016301 ; GO:0016310 ; GO:0016740 ; GO:0016772 ; GO:0016773 ; GO:0032204 ; GO:0032504 ; GO:0033044 ; GO:0043247 ; GO:0046854 ; GO:0007131
Ssptr36609_c1_seq2	Q9M3C5	Q9M3C5_ARATH	76.45	276	62	1	968	150	282	557	0	457	Beta-N-acetylhexosaminidase-like protein	Arabidopsis thaliana Mouse-ear cress).	GO:0003824 ; GO:0004553 ; GO:0004563 ; GO:0005975 ; GO:0043169
Ssptr36609_c1_seq1	Q9M3C5	Q9M3C5_ARATH	76.81	276	63	1	970	146	282	557	0	459	Beta-N-acetylhexosaminidase-like protein	Arabidopsis thaliana Mouse-ear cress).	GO:0003824 ; GO:0004553 ; GO:0004563 ; GO:0005975 ; GO:0043169
Ssptr297213_c0_seq1	Q9M3B9	AB20B_ARATH	75.68	222	43	2	634	2	1	222	3e-80	270	P-glycoprotein 20	Arabidopsis thaliana Mouse-ear cress).	GO:0000166 ; GO:0005524 ; GO:0005634 ; GO:0005886 ; GO:0006200 ; GO:0006810 ; GO:0016020 ; GO:0016021 ; GO:0016887 ; GO:0017111 ; GO:0042626 ; GO:0055085
Ssptr215084_c0_seq1	Q9M3B0	PME34_ARATH	80	110	22	0	330	1	276	385	9e-41	145	Pectin methylesterase 34	Arabidopsis thaliana Mouse-ear cress).	GO:0004857 ; GO:0005618 ; GO:0007047 ; GO:0016020 ; GO:0016021 ; GO:0016787 ; GO:0030599 ; GO:0042545 ; GO:0043086 ; GO:0045330
Ssptr36273_c0_seq2	Q9M1H3	AB4F_ARATH	58.14	43	10	1	110	6	1	43	0.0002	42.4	GCN20-type ATP-binding cassette protein GCN4	Arabidopsis thaliana Mouse-ear cress).	GO:0000166 ; GO:0005524 ; GO:0006200 ; GO:0006810 ; GO:0016887 ; GO:0017111
Ssptr22609_c0_seq1	Q9M1B7	Q9M1B7_ARATH	84.62	156	24	0	614	147	103	258	6e-96	283	Putative uncharacterized protein T16L24.50	Arabidopsis thaliana Mouse-ear cress).	#NA
Ssptr30071_c0_seq1	Q9M1B7	Q9M1B7_ARATH	84.62	156	24	0	2	469	103	258	8e-96	283	Putative uncharacterized protein T16L24.50	Arabidopsis thaliana Mouse-ear cress).	#NA
Ssptr6319_c0_seq1	Q9M0Y6	DPNPM_ARATH	70	80	24	0	242	3	101	180	6e-32	117	DPNPase	Arabidopsis thaliana Mouse-ear cress).	GO:0004437 ; GO:0005739 ; GO:0008441 ; GO:0009507 ; GO:0016787 ; GO:0046872
Ssptr22125_c0_seq2	Q9M0J4	Q9M0J4_ARATH	76.47	68	16	0	1	204	68	135	1e-36	124	Putative diacylglycerol kinase	Arabidopsis thaliana Mouse-ear cress).	GO:0004143 ; GO:0007205 ; GO:0016301 ; GO:0016310
Ssptr367552_c0_seq1	Q9M0E5	Q9M0E5_ARATH	87.36	87	11	0	262	2	1	87	6e-45	159	Putative uncharacterized protein AT4g29380	Arabidopsis thaliana Mouse-ear cress).	GO:0004672 ; GO:0004674 ; GO:0005488 ; GO:0005524 ; GO:0006468 ; GO:0016301 ; GO:0016310 ; GO:0016772
Ssptr35184_c0_seq3	Q9M0C5	Q9M0C5_ARATH	78.72	47	10	0	394	254	135	181	5e-15	74.3	Putative uncharacterized protein AT4g30350	Arabidopsis thaliana Mouse-ear cress).	GO:0003674 ; GO:0006950 ; GO:0007623
Ssptr34256_c1_seq2	Q9M077	AUR1_ARATH	85.47	117	17	0	353	3	1	117	1e-66	207	Aurora-like kinase 1	Arabidopsis thaliana Mouse-ear cress).	GO:0000166 ; GO:0000922 ; GO:0004672 ; GO:0004674 ; GO:0005524 ; GO:0005634 ; GO:0005730 ; GO:0005737 ; GO:0005819 ; GO:0005856 ; GO:0006468 ; GO:0016020 ; GO:0016301 ; GO:0016310 ; GO:0016572 ; GO:0016740 ; GO:0016772 ; GO:0031965 ; GO:0035175 ; GO:0043987
Ssptr140063_c0_seq1	Q9M005	Q9M005_ARATH	56.98	86	37	0	1	258	428	513	9e-31	119	Putative uncharacterized protein F7A7_230	Arabidopsis thaliana Mouse-ear cress).	GO:0008152 ; GO:0008168 ; GO:0016740 ; GO:0032259
Ssptr175297_c0_seq1	Q9M005	Q9M005_ARATH	58.7	92	38	0	463	188	422	513	1e-35	132	Putative uncharacterized protein F7A7_230	Arabidopsis thaliana Mouse-ear cress).	GO:0008152 ; GO:0008168 ; GO:0016740 ; GO:0032259
Ssptr186889_c0_seq1	Q9LZZ7	SKA1_ARATH	64.58	271	91	2	41	838	1	271	3e-113	332	Spindle and kinetochore-associated protein 1 homolog	Arabidopsis thaliana Mouse-ear cress).	GO:0005575 ; GO:0008150
Ssptr204041_c0_seq1	Q9LZZ7	SKA1_ARATH	64.58	271	91	2	988	191	1	271	8e-113	332	Spindle and kinetochore-associated protein 1 homolog	Arabidopsis thaliana Mouse-ear cress).	GO:0005575 ; GO:0008150
Ssptr169634_c0_seq1	Q9LZN8	Q9LZN8_ARATH	47.95	73	38	0	17	235	597	669	1e-17	82	Putative uncharacterized protein T12C14_220	Arabidopsis thaliana Mouse-ear cress).	GO:0003676 ; GO:0003677 ; GO:0046983
Ssptr202909_c0_seq1	Q9LZD8	U89A2_ARATH	51.52	198	95	1	12	602	2	199	6e-53	180	UDP-glycosyltransferase 89A2	Arabidopsis thaliana Mouse-ear cress).	GO:0005575 ; GO:0008152 ; GO:0016740 ; GO:0016757 ; GO:0016758 ; GO:0035251
Ssptr108619_c0_seq1	Q9LZ08	Q9LZ08_ARATH	49.64	139	60	4	387	1	22	160	2e-30	112	Uncharacterized protein	Arabidopsis thaliana Mouse-ear cress).	GO:0005634 ; GO:0016973
Ssptr27581_c0_seq1	Q9LZ08	Q9LZ08_ARATH	49.64	139	60	4	86	472	22	160	3e-30	112	Uncharacterized protein	Arabidopsis thaliana Mouse-ear cress).	GO:0005634 ; GO:0016973
Ssptr662577_c0_seq1	Q9LYS6	CALS6_ARATH	60.71	84	26	2	231	1	972	1055	2e-25	101	Protein GLUCAN SYNTHASE-LIKE 11	Arabidopsis thaliana Mouse-ear cress).	GO:0000148 ; GO:0003843 ; GO:0005886 ; GO:0006075 ; GO:0007047 ; GO:0008360 ; GO:0016020 ; GO:0016021 ; GO:0016740 ; GO:0016757
Ssptr28473_c0_seq2	Q9LYJ9	RH46_ARATH	63.5	674	229	10	2382	412	6	641	0	723	DEAD-box ATP-dependent RNA helicase 46	Arabidopsis thaliana Mouse-ear cress).	GO:0000166 ; GO:0003676 ; GO:0003723 ; GO:0004386 ; GO:0005524 ; GO:0005575 ; GO:0008026 ; GO:0016787
Ssptr31974_c0_seq2	Q9LYJ9	RH46_ARATH	63.5	674	229	10	224	2194	6	641	0	723	DEAD-box ATP-dependent RNA helicase 46	Arabidopsis thaliana Mouse-ear cress).	GO:0000166 ; GO:0003676 ; GO:0003723 ; GO:0004386 ; GO:0005524 ; GO:0005575 ; GO:0008026 ; GO:0016787
Ssptr31974_c0_seq1	Q9LYJ9	RH46_ARATH	63.5	674	229	10	261	2231	6	641	0	723	DEAD-box ATP-dependent RNA helicase 46	Arabidopsis thaliana Mouse-ear cress).	GO:0000166 ; GO:0003676 ; GO:0003723 ; GO:0004386 ; GO:0005524 ; GO:0005575 ; GO:0008026 ; GO:0016787
Ssptr19420_c0_seq1	Q9LY83	Q9LY83_ARATH	68.48	460	119	7	51	1352	86	539	0	565	tRNA synthase-like protein	Arabidopsis thaliana Mouse-ear cress).	GO:0001522 ; GO:0003723 ; GO:0006396 ; GO:0009451 ; GO:0009982 ; GO:0031119
Ssptr27845_c0_seq1	Q9LY83	Q9LY83_ARATH	68.48	460	119	7	1445	144	86	539	0	565	tRNA synthase-like protein	Arabidopsis thaliana Mouse-ear cress).	GO:0001522 ; GO:0003723 ; GO:0006396 ; GO:0009451 ; GO:0009982 ; GO:0031119
Ssptr32619_c0_seq2	Q9LY79	Q9LY79_ARATH	58.06	31	13	0	95	3	74	104	0.0001	42.4	Putative uncharacterized protein F18O22_290	Arabidopsis thaliana Mouse-ear cress).	GO:0003824 ; GO:0005975 ; GO:0016853 ; GO:0030246
Ssptr407_c0_seq1	Q9LY71	CKX6_ARATH	68.18	66	21	0	4	201	464	529	3e-26	103	Cytokinin oxidase 6	Arabidopsis thaliana Mouse-ear cress).	GO:0003824 ; GO:0005576 ; GO:0005615 ; GO:0009690 ; GO:0010103 ; GO:0016491 ; GO:0019139 ; GO:0050660 ; GO:0055114
Ssptr117998_c0_seq1	Q9LY43	PP283_ARATH	44.71	85	47	0	2	256	254	338	1e-16	77.8	Pentatricopeptide repeat-containing protein At3g56030	Arabidopsis thaliana Mouse-ear cress).	#NA
Ssptr337513_c0_seq1	Q9LY36	Q9LY36_ARATH	65	80	28	0	242	3	159	238	9e-34	121	SRG1-like protein	Arabidopsis thaliana Mouse-ear cress).	GO:0005575 ; GO:0016491 ; GO:0055114 ; GO:0080167
Ssptr313047_c0_seq1	Q9LXW7	DCL3_ARATH	65.69	137	46	1	2	409	1037	1173	3e-46	163	Dicer-like protein 3	Arabidopsis thaliana Mouse-ear cress).	GO:0000166 ; GO:0003676 ; GO:0003723 ; GO:0003725 ; GO:0004386 ; GO:0004518 ; GO:0004519 ; GO:0004525 ; GO:0005515 ; GO:0005524 ; GO:0005634 ; GO:0005730 ; GO:0006396 ; GO:0006952 ; GO:0008026 ; GO:0010216 ; GO:0010267 ; GO:0016787 ; GO:0030422 ; GO:0031047 ; GO:0046872 ; GO:0035196
Ssptr321695_c0_seq1	Q9LXW7	DCL3_ARATH	58.71	264	108	1	790	2	870	1133	3e-93	304	Dicer-like protein 3	Arabidopsis thaliana Mouse-ear cress).	GO:0000166 ; GO:0003676 ; GO:0003723 ; GO:0003725 ; GO:0004386 ; GO:0004518 ; GO:0004519 ; GO:0004525 ; GO:0005515 ; GO:0005524 ; GO:0005634 ; GO:0005730 ; GO:0006396 ; GO:0006952 ; GO:0008026 ; GO:0010216 ; GO:0010267 ; GO:0016787 ; GO:0030422 ; GO:0031047 ; GO:0046872 ; GO:0035196
Ssptr36101_c0_seq2	Q9LXT9	CALS3_ARATH	81.6	614	108	5	2	1828	639	1251	0	979	Protein GLUCAN SYNTHASE-LIKE 12	Arabidopsis thaliana Mouse-ear cress).	GO:0000148 ; GO:0003843 ; GO:0005886 ; GO:0006075 ; GO:0007047 ; GO:0008360 ; GO:0016020 ; GO:0016021 ; GO:0016740 ; GO:0016757
Ssptr26601_c1_seq1	Q9LXQ6	FB193_ARATH	34.75	118	75	3	67	414	4	116	2e-12	68.2	Putative F-box protein At3g44060	Arabidopsis thaliana Mouse-ear cress).	GO:0005575 ; GO:0008150
Ssptr221814_c0_seq1	Q9LXE8	PP386_ARATH	71.15	104	30	1	2	313	522	623	3e-46	160	"Pentatricopeptide repeat-containing protein At5g15340, mitochondrial"	Arabidopsis thaliana Mouse-ear cress).	GO:0005739 ; GO:0008150
Ssptr214149_c0_seq1	Q9LXE8	PP386_ARATH	71.15	104	30	1	447	136	522	623	1e-45	160	"Pentatricopeptide repeat-containing protein At5g15340, mitochondrial"	Arabidopsis thaliana Mouse-ear cress).	GO:0005739 ; GO:0008150
Ssptr31880_c0_seq1	Q9LXA8	BXL6_ARATH	63.67	768	266	6	2386	122	31	791	0	964	Probable beta-D-xylosidase 6	Arabidopsis thaliana Mouse-ear cress).	GO:0004553 ; GO:0005576 ; GO:0005578 ; GO:0005773 ; GO:0005774 ; GO:0005975 ; GO:0008152 ; GO:0009044 ; GO:0016787 ; GO:0016798
Ssptr33789_c0_seq1	Q9LXA8	BXL6_ARATH	63.67	768	266	6	95	2359	31	791	0	964	Probable beta-D-xylosidase 6	Arabidopsis thaliana Mouse-ear cress).	GO:0004553 ; GO:0005576 ; GO:0005578 ; GO:0005773 ; GO:0005774 ; GO:0005975 ; GO:0008152 ; GO:0009044 ; GO:0016787 ; GO:0016798
Ssptr6214_c0_seq1	Q9LX30	GCN2_ARATH	69.81	106	30	1	313	2	26	131	2e-42	151	Probable serine/threonine-protein kinase GCN2	Arabidopsis thaliana Mouse-ear cress).	GO:0000166 ; GO:0004672 ; GO:0004674 ; GO:0004713 ; GO:0004812 ; GO:0005524 ; GO:0006412 ; GO:0006468 ; GO:0008652 ; GO:0016301 ; GO:0016310 ; GO:0016740 ; GO:0016772 ; GO:0016874
Ssptr176317_c0_seq1	Q9LW99	Q9LW99_MESCR	96.5	143	5	0	1	429	100	242	9e-92	280	Protein kinase MK6	Mesembryanthemum crystallinum Common ice plant) Cryophytum	GO:0000166 ; GO:0004672 ; GO:0004674 ; GO:0005524 ; GO:0006468 ; GO:0016301 ; GO:0016310 ; GO:0016740 ; GO:0016772
Ssptr28828_c0_seq3	Q9LW99	Q9LW99_MESCR	80.3	533	101	3	1899	313	4	535	0	867	Protein kinase MK6	Mesembryanthemum crystallinum Common ice plant) Cryophytum	GO:0000166 ; GO:0004672 ; GO:0004674 ; GO:0005524 ; GO:0006468 ; GO:0016301 ; GO:0016310 ; GO:0016740 ; GO:0016772
Ssptr28828_c0_seq1	Q9LW99	Q9LW99_MESCR	80.3	533	101	3	1984	398	4	535	0	867	Protein kinase MK6	Mesembryanthemum crystallinum Common ice plant) Cryophytum	GO:0000166 ; GO:0004672 ; GO:0004674 ; GO:0005524 ; GO:0006468 ; GO:0016301 ; GO:0016310 ; GO:0016740 ; GO:0016772
Ssptr30190_c0_seq1	Q9LW86	SUT34_ARATH	41.18	136	55	3	73	405	250	362	7e-33	68.6	Probable sulfate transporter 3.4	Arabidopsis thaliana Mouse-ear cress).	GO:0005215 ; GO:0006810 ; GO:0008271 ; GO:0008272 ; GO:0015293 ; GO:0016020 ; GO:0016021 ; GO:0055085
Ssptr276689_c0_seq1	Q9LVV4	Q9LVV4_ARATH	50.65	77	38	0	90	320	11	87	7e-08	52.4	Uncharacterized protein	Arabidopsis thaliana Mouse-ear cress).	GO:0005575 ; GO:0008150
Ssptr216229_c0_seq1	Q9LVV4	Q9LVV4_ARATH	50.65	77	38	0	247	17	11	87	8e-08	52.4	Uncharacterized protein	Arabidopsis thaliana Mouse-ear cress).	GO:0005575 ; GO:0008150
Ssptr57536_c0_seq1	Q9LVH1	Q9LVH1_ARATH	54.1	61	28	0	448	266	4	64	2e-11	64.7	Uncharacterized protein	Arabidopsis thaliana Mouse-ear cress).	#NA
Ssptr62505_c0_seq1	Q9LVH1	Q9LVH1_ARATH	54.1	61	28	0	27	209	4	64	2e-11	64.7	Uncharacterized protein	Arabidopsis thaliana Mouse-ear cress).	#NA
Ssptr188736_c0_seq1	Q9LVG7	Q9LVG7_ARATH	77.19	57	13	0	1	171	458	514	7e-25	102	Ankyrin-like protein	Arabidopsis thaliana Mouse-ear cress).	#NA
Ssptr29962_c0_seq1	Q9LVF9	PP245_ARATH	53.73	67	29	2	5	199	41	107	1e-13	67.4	Pentatricopeptide repeat-containing protein At3g21470	Arabidopsis thaliana Mouse-ear cress).	GO:0005488
Ssptr293791_c0_seq1	Q9LVB8	CXE20_ARATH	50.82	61	28	1	181	5	4	64	1e-12	64.3	AtCXE20	Arabidopsis thaliana Mouse-ear cress).	GO:0004091 ; GO:0005575 ; GO:0008152 ; GO:0016787 ; GO:0080030 ; GO:0080031 ; GO:0080032
Ssptr33813_c0_seq1	Q9LV93	AB5F_ARATH	73.72	662	168	4	2397	430	1	628	0	866	GCN20-type ATP-binding cassette protein GCN5	Arabidopsis thaliana Mouse-ear cress).	GO:0000166 ; GO:0005524 ; GO:0006200 ; GO:0006810 ; GO:0009624 ; GO:0016887 ; GO:0017111
Ssptr29769_c0_seq1	Q9LV81	Q9LV81_ARATH	70.88	364	93	4	375	1427	64	424	2e-164	477	Putative mitochondrial carrier protein	Arabidopsis thaliana Mouse-ear cress).	GO:0005488 ; GO:0005739 ; GO:0005743 ; GO:0006810 ; GO:0009536 ; GO:0016020 ; GO:0016021 ; GO:0055085
Ssptr34499_c1_seq1	Q9LUY7	Q9LUY7_ARATH	93.55	31	2	0	1	93	41	71	5e-15	67.4	Putative uncharacterized protein	Arabidopsis thaliana Mouse-ear cress).	#NA
Ssptr34499_c1_seq3	Q9LUY7	Q9LUY7_ARATH	93.33	30	2	0	1	90	41	70	7e-15	67	Putative uncharacterized protein	Arabidopsis thaliana Mouse-ear cress).	#NA
Ssptr124543_c0_seq1	Q9LUJ2	PP249_ARATH	53.96	593	267	4	1	1761	251	842	0	650	Pentatricopeptide repeat-containing protein At3g22690	Arabidopsis thaliana Mouse-ear cress).	GO:0005488 ; GO:0009451 ; GO:0009507 ; GO:0010027 ; GO:0010207 ; GO:0010380 ; GO:0048564
Ssptr26307_c0_seq2	Q9LUJ2	PP249_ARATH	51.94	851	400	9	2733	208	1	842	0	867	Pentatricopeptide repeat-containing protein At3g22690	Arabidopsis thaliana Mouse-ear cress).	GO:0005488 ; GO:0009451 ; GO:0009507 ; GO:0010027 ; GO:0010207 ; GO:0010380 ; GO:0048564
Ssptr423590_c0_seq1	Q9LUI2	Q9LUI2_ARATH	64.49	138	45	2	425	24	23	160	2e-49	173	Kinase interacting KIP1-like protein	Arabidopsis thaliana Mouse-ear cress).	GO:0003674 ; GO:0005886 ; GO:0008150 ; GO:0016301 ; GO:0016310
Ssptr246182_c0_seq1	Q9LUD6	PP230_ARATH	56	75	33	1	226	2	301	374	6e-18	79.7	"Pentatricopeptide repeat-containing protein At3g14580, mitochondrial"	Arabidopsis thaliana Mouse-ear cress).	GO:0003674 ; GO:0005575 ; GO:0005739
Ssptr9881_c0_seq1	Q9LU97	Q9LU97_ARATH	52.94	119	55	2	125	478	2	118	8e-37	128	DNA-directed RNA polymerase subunit	Arabidopsis thaliana Mouse-ear cress).	GO:0003676 ; GO:0003899 ; GO:0005634 ; GO:0006351 ; GO:0008270
Ssptr68836_c0_seq1	Q9LU97	Q9LU97_ARATH	52.94	119	55	2	547	194	2	118	1e-36	128	DNA-directed RNA polymerase subunit	Arabidopsis thaliana Mouse-ear cress).	GO:0003676 ; GO:0003899 ; GO:0005634 ; GO:0006351 ; GO:0008270
Ssptr3330_c0_seq1	Q9LTW7	Q9LTW7_ARATH	94.12	34	2	0	2	103	273	306	3e-18	80.5	Zinc finger protein-like	Arabidopsis thaliana Mouse-ear cress).	GO:0003676 ; GO:0008270 ; GO:0046872
Ssptr275057_c0_seq1	Q9LTR3	Q9LTR3_ARATH	55.26	76	34	1	229	2	15	88	1e-22	94	Emb|CAA16777.1	Arabidopsis thaliana Mouse-ear cress).	#NA
Ssptr2788_c0_seq1	Q9LTA3	U91C1_ARATH	55.13	156	70	1	3	470	297	451	2e-53	179	UDP-glycosyltransferase 91C1	Arabidopsis thaliana Mouse-ear cress).	GO:0005829 ; GO:0008152 ; GO:0016740 ; GO:0016757 ; GO:0016758
Ssptr421232_c0_seq1	Q9LSF1	OXI1_ARATH	74.65	71	18	0	213	1	262	332	2e-30	113	Protein OXIDATIVE SIGNAL-INDUCIBLE 1	Arabidopsis thaliana Mouse-ear cress).	GO:0000166 ; GO:0004672 ; GO:0004674 ; GO:0005515 ; GO:0005524 ; GO:0006468 ; GO:0006952 ; GO:0006979 ; GO:0009611 ; GO:0016301 ; GO:0016310 ; GO:0016740 ; GO:0016772 ; GO:0019901
Ssptr319638_c0_seq1	Q9LRN0	Q9LRN0_ARATH	91.49	141	12	0	1	423	236	376	2e-85	268	AarF domain-containing kinase	Arabidopsis thaliana Mouse-ear cress).	GO:0004672 ; GO:0005524 ; GO:0006468 ; GO:0009507 ; GO:0016301 ; GO:0016310 ; GO:0016772
Ssptr407252_c0_seq1	Q9LRN0	Q9LRN0_ARATH	90.51	158	15	0	476	3	170	327	3e-92	287	AarF domain-containing kinase	Arabidopsis thaliana Mouse-ear cress).	GO:0004672 ; GO:0005524 ; GO:0006468 ; GO:0009507 ; GO:0016301 ; GO:0016310 ; GO:0016772
Ssptr412923_c0_seq1	Q9LRC3	Q9LRC3_WHEAT	82.14	84	15	0	3	254	19	102	7e-50	157	GAMyb protein	Triticum aestivum Wheat).	GO:0003677 ; GO:0005634 ; GO:0006355
Ssptr495439_c0_seq1	Q9LRC3	Q9LRC3_WHEAT	79.01	81	17	0	12	254	4	84	1e-45	147	GAMyb protein	Triticum aestivum Wheat).	GO:0003677 ; GO:0005634 ; GO:0006355
Ssptr33320_c1_seq3	Q9LR47	IP5P3_ARATH	64.12	588	193	9	1995	286	40	617	0	710	Protein COTYLEDON VASCULAR PATTERN 2	Arabidopsis thaliana Mouse-ear cress).	GO:0004437 ; GO:0004445 ; GO:0005575 ; GO:0009737 ; GO:0009738 ; GO:0010051 ; GO:0010067 ; GO:0010305 ; GO:0010588 ; GO:0016787 ; GO:0030154 ; GO:0032957 ; GO:0046030 ; GO:0046855 ; GO:0048016 ; GO:0052658 ; GO:0052659 ; GO:0009850
Ssptr33768_c0_seq1	Q9LR47	IP5P3_ARATH	67.42	531	157	6	1	1545	90	617	0	688	Protein COTYLEDON VASCULAR PATTERN 2	Arabidopsis thaliana Mouse-ear cress).	GO:0004437 ; GO:0004445 ; GO:0005575 ; GO:0009737 ; GO:0009738 ; GO:0010051 ; GO:0010067 ; GO:0010305 ; GO:0010588 ; GO:0016787 ; GO:0030154 ; GO:0032957 ; GO:0046030 ; GO:0046855 ; GO:0048016 ; GO:0052658 ; GO:0052659 ; GO:0009850
Ssptr33768_c0_seq2	Q9LR47	IP5P3_ARATH	67.21	61	20	0	4	186	557	617	4e-20	88.6	Protein COTYLEDON VASCULAR PATTERN 2	Arabidopsis thaliana Mouse-ear cress).	GO:0004437 ; GO:0004445 ; GO:0005575 ; GO:0009737 ; GO:0009738 ; GO:0010051 ; GO:0010067 ; GO:0010305 ; GO:0010588 ; GO:0016787 ; GO:0030154 ; GO:0032957 ; GO:0046030 ; GO:0046855 ; GO:0048016 ; GO:0052658 ; GO:0052659 ; GO:0009850
Ssptr436910_c0_seq1	Q9LR18	Q9LR18_ARATH	61.19	67	26	0	3	203	29	95	1e-21	84.3	F10A5.1	Arabidopsis thaliana Mouse-ear cress).	#NA
Ssptr35496_c0_seq1	Q9LR18	Q9LR18_ARATH	59.02	61	25	1	53	235	7	66	1e-19	79.7	F10A5.1	Arabidopsis thaliana Mouse-ear cress).	#NA
Ssptr292573_c0_seq1	Q9LR04	Q9LR04_ARATH	45	60	33	1	87	266	13	68	2e-09	56.2	Putative receptor-like protein kinase	Arabidopsis thaliana Mouse-ear cress).	GO:0004672 ; GO:0004674 ; GO:0004872 ; GO:0005524 ; GO:0005886 ; GO:0006468 ; GO:0016020 ; GO:0016021 ; GO:0016301 ; GO:0016310 ; GO:0016772
Ssptr7066_c0_seq1	Q9LQQ8	RLCK7_ARATH	51.81	193	85	2	80	634	1	190	9e-55	184	Probable serine/threonine-protein kinase RLCKVII	Arabidopsis thaliana Mouse-ear cress).	GO:0000166 ; GO:0004672 ; GO:0004674 ; GO:0005524 ; GO:0005886 ; GO:0006468 ; GO:0016301 ; GO:0016310 ; GO:0016740 ; GO:0016772
Ssptr39300_c0_seq1	Q9LQP1	Q9LQP1_ARATH	78.1	137	25	2	552	157	1	137	1e-71	216	Putative uncharacterized protein At1g07645/F24B9_23	Arabidopsis thaliana Mouse-ear cress).	GO:0004872 ; GO:0016301 ; GO:0016310 ; GO:0009628
Ssptr38916_c0_seq1	Q9LQP1	Q9LQP1_ARATH	78.1	137	25	2	76	471	1	137	2e-71	216	Putative uncharacterized protein At1g07645/F24B9_23	Arabidopsis thaliana Mouse-ear cress).	GO:0004872 ; GO:0016301 ; GO:0016310 ; GO:0009628
Ssptr19921_c0_seq1	Q9LQN3	Q9LQN3_ARATH	55.56	198	75	4	801	247	1	198	7e-64	204	Uncharacterized protein	Arabidopsis thaliana Mouse-ear cress).	GO:0008150
Ssptr27866_c0_seq1	Q9LQN3	Q9LQN3_ARATH	55.56	198	75	4	205	759	1	198	9e-64	204	Uncharacterized protein	Arabidopsis thaliana Mouse-ear cress).	GO:0008150
Ssptr41715_c0_seq1	Q9LQ04	Q9LQ04_ARATH	86.29	299	41	0	68	964	1	299	0	530	Putative uncharacterized protein At1g63000	Arabidopsis thaliana Mouse-ear cress).	GO:0005488 ; GO:0005625 ; GO:0005829 ; GO:0005886 ; GO:0008152 ; GO:0008830 ; GO:0008831 ; GO:0010253 ; GO:0010489 ; GO:0010490 ; GO:0019305 ; GO:0045226 ; GO:0055114
Ssptr16928_c0_seq1	Q9LQ04	Q9LQ04_ARATH	86.29	299	41	0	1144	248	1	299	0	530	Putative uncharacterized protein At1g63000	Arabidopsis thaliana Mouse-ear cress).	GO:0005488 ; GO:0005625 ; GO:0005829 ; GO:0005886 ; GO:0008152 ; GO:0008830 ; GO:0008831 ; GO:0010253 ; GO:0010489 ; GO:0010490 ; GO:0019305 ; GO:0045226 ; GO:0055114
Ssptr341421_c0_seq1	Q9LPP9	Q9LPP9_ARATH	70	160	48	0	480	1	581	740	1e-69	231	F15H18.21	Arabidopsis thaliana Mouse-ear cress).	GO:0004616 ; GO:0005488 ; GO:0006098 ; GO:0006573 ; GO:0008442 ; GO:0016491 ; GO:0050662 ; GO:0055114
Ssptr24577_c0_seq1	Q9LPL4	SKP2A_ARATH	80	60	12	0	231	52	301	360	2e-29	110	SKP2-like protein 1	Arabidopsis thaliana Mouse-ear cress).	GO:0004842 ; GO:0005515 ; GO:0005634 ; GO:0009734 ; GO:0010386 ; GO:0016567 ; GO:0019005 ; GO:0031146 ; GO:0051781 ; GO:0071365
Ssptr372703_c0_seq1	Q9LPL4	SKP2A_ARATH	74.47	47	12	0	197	57	168	214	7e-22	83.6	SKP2-like protein 1	Arabidopsis thaliana Mouse-ear cress).	GO:0004842 ; GO:0005515 ; GO:0005634 ; GO:0009734 ; GO:0010386 ; GO:0016567 ; GO:0019005 ; GO:0031146 ; GO:0051781 ; GO:0071365
Ssptr255860_c0_seq1	Q9LPK6	Q9LPK6_ARATH	66.85	184	57	2	545	6	338	521	1e-70	226	Putative amp-binding protein	Arabidopsis thaliana Mouse-ear cress).	GO:0003824 ; GO:0008152
Ssptr246697_c0_seq1	Q9LPK6	Q9LPK6_ARATH	67.49	203	62	2	5	601	347	549	4e-80	252	Putative amp-binding protein	Arabidopsis thaliana Mouse-ear cress).	GO:0003824 ; GO:0008152
Ssptr17460_c0_seq1	Q9LPF6	PUP11_ARATH	65.64	358	119	2	49	1110	16	371	1e-114	343	Probable purine permease 11	Arabidopsis thaliana Mouse-ear cress).	GO:0005345 ; GO:0006863 ; GO:0016020 ; GO:0016021
Ssptr159952_c0_seq1	Q9LPF6	PUP11_ARATH	65.64	358	119	2	1189	128	16	371	2e-114	343	Probable purine permease 11	Arabidopsis thaliana Mouse-ear cress).	GO:0005345 ; GO:0006863 ; GO:0016020 ; GO:0016021
Ssptr148461_c0_seq1	Q9LPF6	PUP11_ARATH	64.91	379	133	2	1387	251	8	379	5e-140	412	Probable purine permease 11	Arabidopsis thaliana Mouse-ear cress).	GO:0005345 ; GO:0006863 ; GO:0016020 ; GO:0016021
Ssptr103265_c0_seq1	Q9LPC7	Q9LPC7_ARATH	91.88	160	13	0	103	582	1	160	7e-106	311	Peptidyl-prolyl cis-trans isomerase	Arabidopsis thaliana Mouse-ear cress).	GO:0000413 ; GO:0003755 ; GO:0005575 ; GO:0006457 ; GO:0016853
Ssptr91236_c0_seq1	Q9LPC7	Q9LPC7_ARATH	91.88	160	13	0	946	467	1	160	7e-106	311	Peptidyl-prolyl cis-trans isomerase	Arabidopsis thaliana Mouse-ear cress).	GO:0000413 ; GO:0003755 ; GO:0005575 ; GO:0006457 ; GO:0016853
Ssptr190112_c0_seq1	Q9LPB5	Q9LPB5_ARATH	54.08	98	42	2	116	400	42	139	1e-27	105	T32E20.5	Arabidopsis thaliana Mouse-ear cress).	GO:0003676 ; GO:0046983
Ssptr188088_c0_seq1	Q9LPB5	Q9LPB5_ARATH	54.08	98	42	2	509	225	42	139	2e-27	105	T32E20.5	Arabidopsis thaliana Mouse-ear cress).	GO:0003676 ; GO:0046983
Ssptr15637_c0_seq1	Q9LP43	Q9LP43_ARATH	70.59	68	20	0	1	204	12	79	5e-30	106	F28N24.17 protein	Arabidopsis thaliana Mouse-ear cress).	#NA
Ssptr29126_c1_seq2	Q9LP43	Q9LP43_ARATH	71.2	125	36	0	454	80	12	136	1e-53	169	F28N24.17 protein	Arabidopsis thaliana Mouse-ear cress).	#NA
Ssptr29126_c1_seq1	Q9LP43	Q9LP43_ARATH	73.97	73	19	0	307	89	67	139	4e-24	92.8	F28N24.17 protein	Arabidopsis thaliana Mouse-ear cress).	#NA
Ssptr31344_c0_seq1	Q9LP37	RK34_ARATH	79.45	73	15	0	440	222	85	157	3e-32	119	CL34	Arabidopsis thaliana Mouse-ear cress).	GO:0003723 ; GO:0003735 ; GO:0005622 ; GO:0005840 ; GO:0006412 ; GO:0009507 ; GO:0009536 ; GO:0019843 ; GO:0030529
Ssptr17288_c0_seq1	Q9LNW3	P2C03_ARATH	76.09	92	22	1	276	1	193	281	6e-33	122	Protein phosphatase 2C AIP1	Arabidopsis thaliana Mouse-ear cress).	GO:0003824 ; GO:0004721 ; GO:0004722 ; GO:0005216 ; GO:0005267 ; GO:0005886 ; GO:0006470 ; GO:0006810 ; GO:0006811 ; GO:0006813 ; GO:0008287 ; GO:0016020 ; GO:0016787 ; GO:0046872 ; GO:0071805
Ssptr24852_c0_seq1	Q9LNW3	P2C03_ARATH	76.09	92	22	1	83	358	193	281	6e-33	122	Protein phosphatase 2C AIP1	Arabidopsis thaliana Mouse-ear cress).	GO:0003824 ; GO:0004721 ; GO:0004722 ; GO:0005216 ; GO:0005267 ; GO:0005886 ; GO:0006470 ; GO:0006810 ; GO:0006811 ; GO:0006813 ; GO:0008287 ; GO:0016020 ; GO:0016787 ; GO:0046872 ; GO:0071805
Ssptr29201_c0_seq2	Q9LNL4	Q9LNL4_ARATH	55.35	374	166	3	60	1178	57	427	2e-137	404	F12K21.14	Arabidopsis thaliana Mouse-ear cress).	#NA
Ssptr290864_c0_seq1	Q9LNG5	PPP7L_ARATH	55.88	170	75	2	2	511	212	378	1e-53	186	Serine/threonine-protein phosphatase 7 long form homolog	Arabidopsis thaliana Mouse-ear cress).	GO:0004721 ; GO:0008150 ; GO:0016787 ; GO:0046872
Ssptr20148_c0_seq1	Q9LNB6	Q9LNB6_ARATH	74.41	590	143	6	118	1863	1	572	0	874	Putative stress-inducible protein	Arabidopsis thaliana Mouse-ear cress).	GO:0005488 ; GO:0005829
Ssptr30146_c0_seq1	Q9LN38	Q9LN38_ARATH	35.56	90	57	3	285	19	440	523	1e-13	68.6	F18O14.32	Arabidopsis thaliana Mouse-ear cress).	GO:0008270 ; GO:0047134 ; GO:0055114
Ssptr15851_c0_seq1	Q9LN38	Q9LN38_ARATH	37.93	87	54	3	50	310	439	520	4e-13	69.7	F18O14.32	Arabidopsis thaliana Mouse-ear cress).	GO:0008270 ; GO:0047134 ; GO:0055114
Ssptr312195_c0_seq1	Q9LN38	Q9LN38_ARATH	36.54	52	33	1	363	208	471	520	2e-05	46.6	F18O14.32	Arabidopsis thaliana Mouse-ear cress).	GO:0008270 ; GO:0047134 ; GO:0055114
Ssptr474552_c0_seq1	Q9LN01	PPR21_ARATH	59.26	54	22	0	85	246	13	66	8e-16	74.3	Pentatricopeptide repeat-containing protein At1g08070	Arabidopsis thaliana Mouse-ear cress).	GO:0003674 ; GO:0005488 ; GO:0005575 ; GO:0031425
Ssptr486440_c0_seq1	Q9LMK2	Q9LMK2_ARATH	95.83	24	1	0	220	149	132	155	4e-07	48.5	Uncharacterized protein	Arabidopsis thaliana Mouse-ear cress).	#NA
Ssptr174320_c0_seq1	Q9LMH8	Q9LMH8_ARATH	80.82	73	14	0	347	129	1	73	2e-35	120	T2D23.13 protein	Arabidopsis thaliana Mouse-ear cress).	GO:0004222 ; GO:0005524 ; GO:0006508
Ssptr10157_c0_seq1	Q9LMH8	Q9LMH8_ARATH	80.82	73	14	0	2	220	1	73	2e-35	120	T2D23.13 protein	Arabidopsis thaliana Mouse-ear cress).	GO:0004222 ; GO:0005524 ; GO:0006508
Ssptr11691_c0_seq1	Q9LMF6	Q9LMF6_ARATH	73.48	460	113	3	3	1355	47	506	0	668	F16A14.24	Arabidopsis thaliana Mouse-ear cress).	#NA
Ssptr9951_c0_seq1	Q9LMF6	Q9LMF6_ARATH	73.25	486	121	3	1783	353	21	506	0	712	F16A14.24	Arabidopsis thaliana Mouse-ear cress).	#NA
Ssptr31932_c1_seq4	Q9LLS9	Q9LLS9_SOLLC	75	96	24	0	289	2	1	96	2e-46	164	Beta-galactosidase	Solanum lycopersicum Tomato) Lycopersicon esculentum).	GO:0003824 ; GO:0004553 ; GO:0004565 ; GO:0005529 ; GO:0005975 ; GO:0008152 ; GO:0016787 ; GO:0016798 ; GO:0043169
Ssptr33183_c0_seq1	Q9LLS9	Q9LLS9_SOLLC	50	44	22	0	132	1	1	44	5e-09	54.3	Beta-galactosidase	Solanum lycopersicum Tomato) Lycopersicon esculentum).	GO:0003824 ; GO:0004553 ; GO:0004565 ; GO:0005529 ; GO:0005975 ; GO:0008152 ; GO:0016787 ; GO:0016798 ; GO:0043169
Ssptr33183_c0_seq2	Q9LLS9	Q9LLS9_SOLLC	78.05	123	27	0	369	1	1	123	2e-62	211	Beta-galactosidase	Solanum lycopersicum Tomato) Lycopersicon esculentum).	GO:0003824 ; GO:0004553 ; GO:0004565 ; GO:0005529 ; GO:0005975 ; GO:0008152 ; GO:0016787 ; GO:0016798 ; GO:0043169
Ssptr6764_c0_seq1	Q9LLS0	Q9LLS0_NICRU	75.74	136	24	1	381	1	46	181	3e-60	201	Putative phosphatidylinositol 4-phosphate 5-kinase	Nicotiana rustica Aztec tobacco).	GO:0005524 ; GO:0016301 ; GO:0016307 ; GO:0016308 ; GO:0016310 ; GO:0046488 ; GO:0046854
Ssptr258266_c0_seq1	Q9LLS0	Q9LLS0_NICRU	50	84	31	2	219	1	7	89	2e-11	61.6	Putative phosphatidylinositol 4-phosphate 5-kinase	Nicotiana rustica Aztec tobacco).	GO:0005524 ; GO:0016301 ; GO:0016307 ; GO:0016308 ; GO:0016310 ; GO:0046488 ; GO:0046854
Ssptr28804_c0_seq1	Q9LLS0	Q9LLS0_NICRU	67.53	271	63	3	30	767	31	298	4e-132	395	Putative phosphatidylinositol 4-phosphate 5-kinase	Nicotiana rustica Aztec tobacco).	GO:0005524 ; GO:0016301 ; GO:0016307 ; GO:0016308 ; GO:0016310 ; GO:0046488 ; GO:0046854
Ssptr216502_c0_seq1	Q9LLS0	Q9LLS0_NICRU	51.25	80	38	2	3	239	222	296	9e-21	88.2	Putative phosphatidylinositol 4-phosphate 5-kinase	Nicotiana rustica Aztec tobacco).	GO:0005524 ; GO:0016301 ; GO:0016307 ; GO:0016308 ; GO:0016310 ; GO:0046488 ; GO:0046854
Ssptr32966_c0_seq2	Q9LLS0	Q9LLS0_NICRU	72.03	690	141	9	1916	3	1	682	0	961	Putative phosphatidylinositol 4-phosphate 5-kinase	Nicotiana rustica Aztec tobacco).	GO:0005524 ; GO:0016301 ; GO:0016307 ; GO:0016308 ; GO:0016310 ; GO:0046488 ; GO:0046854
Ssptr273855_c0_seq1	Q9LLS0	Q9LLS0_NICRU	72.63	95	26	1	297	13	177	268	7e-47	163	Putative phosphatidylinositol 4-phosphate 5-kinase	Nicotiana rustica Aztec tobacco).	GO:0005524 ; GO:0016301 ; GO:0016307 ; GO:0016308 ; GO:0016310 ; GO:0046488 ; GO:0046854
Ssptr243411_c0_seq1	Q9LLS0	Q9LLS0_NICRU	56.25	96	41	2	307	23	209	299	1e-31	120	Putative phosphatidylinositol 4-phosphate 5-kinase	Nicotiana rustica Aztec tobacco).	GO:0005524 ; GO:0016301 ; GO:0016307 ; GO:0016308 ; GO:0016310 ; GO:0046488 ; GO:0046854
Ssptr209556_c0_seq1	Q9LLS0	Q9LLS0_NICRU	72.53	91	25	1	3	275	183	269	8e-44	155	Putative phosphatidylinositol 4-phosphate 5-kinase	Nicotiana rustica Aztec tobacco).	GO:0005524 ; GO:0016301 ; GO:0016307 ; GO:0016308 ; GO:0016310 ; GO:0046488 ; GO:0046854
Ssptr28804_c0_seq2	Q9LLS0	Q9LLS0_NICRU	67.36	288	76	4	233	1042	16	298	4e-127	386	Putative phosphatidylinositol 4-phosphate 5-kinase	Nicotiana rustica Aztec tobacco).	GO:0005524 ; GO:0016301 ; GO:0016307 ; GO:0016308 ; GO:0016310 ; GO:0046488 ; GO:0046854
Ssptr32966_c1_seq1	Q9LLS0	Q9LLS0_NICRU	84.19	487	70	4	4	1443	314	798	0	809	Putative phosphatidylinositol 4-phosphate 5-kinase	Nicotiana rustica Aztec tobacco).	GO:0005524 ; GO:0016301 ; GO:0016307 ; GO:0016308 ; GO:0016310 ; GO:0046488 ; GO:0046854
Ssptr9903_c0_seq1	Q9LLI0	Q9LLI0_PHALU	84.41	885	134	2	2825	183	93	977	0	1442	ClpB	Phaseolus lunatus Lima bean) Phaseolus limensis).	GO:0000166 ; GO:0005524 ; GO:0005737 ; GO:0009408 ; GO:0016485 ; GO:0017111 ; GO:0019538
Ssptr20068_c0_seq1	Q9LLI0	Q9LLI0_PHALU	84.41	885	134	2	336	2978	93	977	0	1442	ClpB	Phaseolus lunatus Lima bean) Phaseolus limensis).	GO:0000166 ; GO:0005524 ; GO:0005737 ; GO:0009408 ; GO:0016485 ; GO:0017111 ; GO:0019538
Ssptr464561_c0_seq1	Q9LLB3	Q9LLB3_ZINEL	85.19	81	12	0	3	245	79	159	4e-48	154	Expansin 1	Zinnia elegans Zinnia).	GO:0005576 ; GO:0009664 ; GO:0016020
Ssptr237253_c0_seq1	Q9LLA9	Q9LLA9_SOLLC	65.07	292	99	4	2	868	187	475	7e-121	359	Fatty acid hydroperoxide lyase	Solanum lycopersicum Tomato) Lycopersicon esculentum).	GO:0004497 ; GO:0005506 ; GO:0009055 ; GO:0016705 ; GO:0016829 ; GO:0020037 ; GO:0046872
Ssptr14909_c0_seq1	Q9LLA9	Q9LLA9_SOLLC	66.33	98	33	0	357	64	191	288	5e-39	140	Fatty acid hydroperoxide lyase	Solanum lycopersicum Tomato) Lycopersicon esculentum).	GO:0004497 ; GO:0005506 ; GO:0009055 ; GO:0016705 ; GO:0016829 ; GO:0020037 ; GO:0046872
Ssptr62673_c0_seq1	Q9LL85	Q9LL85_SOLTU	64.79	284	91	7	100	924	5	274	8e-115	339	DNA-binding protein p24	Solanum tuberosum Potato).	GO:0003677 ; GO:0005488 ; GO:0006355
Ssptr62610_c0_seq1	Q9LL85	Q9LL85_SOLTU	64.79	284	91	7	1085	261	5	274	1e-114	339	DNA-binding protein p24	Solanum tuberosum Potato).	GO:0003677 ; GO:0005488 ; GO:0006355
Ssptr30685_c0_seq1	Q9LKY6	Q9LKY6_SOLPN	53.92	408	182	5	1327	122	70	464	3e-163	471	Glucose acyltransferase	Solanum pennellii Tomato) Lycopersicon pennellii).	GO:0004185 ; GO:0006508 ; GO:0008415 ; GO:0016740
Ssptr284034_c0_seq1	Q9LKY4	Q9LKY4_SOYBN	52.63	114	52	3	338	3	103	215	2e-30	114	Pti1 kinase-like protein	Glycine max Soybean) Glycine hispida).	GO:0000166 ; GO:0004672 ; GO:0005524 ; GO:0006468 ; GO:0016301 ; GO:0016310 ; GO:0016772
Ssptr40662_c0_seq1	Q9LKW2	Q9LKW2_SOLLC	86.38	235	32	0	193	897	1	235	2e-128	372	Putative uncharacterized protein	Solanum lycopersicum Tomato) Lycopersicon esculentum).	GO:0005778 ; GO:0016559
Ssptr40576_c0_seq1	Q9LKW2	Q9LKW2_SOLLC	86.38	235	32	0	1018	314	1	235	5e-128	372	Putative uncharacterized protein	Solanum lycopersicum Tomato) Lycopersicon esculentum).	GO:0005778 ; GO:0016559
Ssptr53_c1_seq1	Q9LKQ0	Q9LKQ0_SOLTU	35.66	129	79	2	1	375	414	541	1e-08	55.8	RGC1	Solanum tuberosum Potato).	GO:0005524 ; GO:0006915 ; GO:0006952
Ssptr327207_c0_seq1	Q9LKI3	Q9LKI3_NICPL	83.56	73	12	0	219	1	5	77	1e-35	128	UMP synthase	Nicotiana plumbaginifolia Leadwort-leaved tobacco) Tex-Mex tobacco).	GO:0000287 ; GO:0003824 ; GO:0004588 ; GO:0004590 ; GO:0006207 ; GO:0006221 ; GO:0008152 ; GO:0009116 ; GO:0016740 ; GO:0044205
Ssptr27166_c0_seq2	Q9LKI3	Q9LKI3_NICPL	87.45	231	29	0	951	259	247	477	7e-144	417	UMP synthase	Nicotiana plumbaginifolia Leadwort-leaved tobacco) Tex-Mex tobacco).	GO:0000287 ; GO:0003824 ; GO:0004588 ; GO:0004590 ; GO:0006207 ; GO:0006221 ; GO:0008152 ; GO:0009116 ; GO:0016740 ; GO:0044205
Ssptr22152_c0_seq2	Q9LKI3	Q9LKI3_NICPL	87.45	231	29	0	1	693	247	477	7e-144	417	UMP synthase	Nicotiana plumbaginifolia Leadwort-leaved tobacco) Tex-Mex tobacco).	GO:0000287 ; GO:0003824 ; GO:0004588 ; GO:0004590 ; GO:0006207 ; GO:0006221 ; GO:0008152 ; GO:0009116 ; GO:0016740 ; GO:0044205
Ssptr27166_c0_seq4	Q9LKI3	Q9LKI3_NICPL	87.45	231	29	0	994	302	247	477	1e-143	417	UMP synthase	Nicotiana plumbaginifolia Leadwort-leaved tobacco) Tex-Mex tobacco).	GO:0000287 ; GO:0003824 ; GO:0004588 ; GO:0004590 ; GO:0006207 ; GO:0006221 ; GO:0008152 ; GO:0009116 ; GO:0016740 ; GO:0044205
Ssptr22152_c0_seq4	Q9LKI3	Q9LKI3_NICPL	87.45	231	29	0	1	693	247	477	3e-143	417	UMP synthase	Nicotiana plumbaginifolia Leadwort-leaved tobacco) Tex-Mex tobacco).	GO:0000287 ; GO:0003824 ; GO:0004588 ; GO:0004590 ; GO:0006207 ; GO:0006221 ; GO:0008152 ; GO:0009116 ; GO:0016740 ; GO:0044205
Ssptr31455_c0_seq2	Q9LKI0	Q9LKI0_VIGRR	91.73	254	21	0	68	829	11	264	4e-176	491	LHCII type I chlorophyll a/b-binding protein	Vigna radiata var. radiata Mung bean) Phaseolus aureus).	GO:0009507 ; GO:0009765 ; GO:0015979 ; GO:0016020
Ssptr32915_c0_seq3	Q9LKI0	Q9LKI0_VIGRR	69.77	43	13	0	131	3	11	53	1e-13	67.8	LHCII type I chlorophyll a/b-binding protein	Vigna radiata var. radiata Mung bean) Phaseolus aureus).	GO:0009507 ; GO:0009765 ; GO:0015979 ; GO:0016020
Ssptr35996_c1_seq2	Q9LK35	THE1_ARATH	74.96	695	157	7	6	2039	162	855	0	984	Receptor-like protein kinase THESEUS 1	Arabidopsis thaliana Mouse-ear cress).	GO:0000166 ; GO:0004672 ; GO:0004674 ; GO:0005524 ; GO:0005886 ; GO:0006468 ; GO:0009741 ; GO:0009742 ; GO:0009791 ; GO:0009826 ; GO:0016020 ; GO:0016021 ; GO:0016301 ; GO:0016310 ; GO:0016740 ; GO:0016772 ; GO:0046777 ; GO:0051510
Ssptr35996_c0_seq1	Q9LK35	THE1_ARATH	76.25	602	126	7	2009	255	255	855	0	875	Receptor-like protein kinase THESEUS 1	Arabidopsis thaliana Mouse-ear cress).	GO:0000166 ; GO:0004672 ; GO:0004674 ; GO:0005524 ; GO:0005886 ; GO:0006468 ; GO:0009741 ; GO:0009742 ; GO:0009791 ; GO:0009826 ; GO:0016020 ; GO:0016021 ; GO:0016301 ; GO:0016310 ; GO:0016740 ; GO:0016772 ; GO:0046777 ; GO:0051510
Ssptr29767_c0_seq2	Q9LJR9	Q9LJR9_ARATH	42.66	218	102	6	267	851	42	250	9e-40	143	RING/U-box domain-containing protein	Arabidopsis thaliana Mouse-ear cress).	GO:0005516 ; GO:0008270 ; GO:0046872
Ssptr27462_c0_seq2	Q9LJR9	Q9LJR9_ARATH	42.66	218	102	6	687	103	42	250	1e-39	143	RING/U-box domain-containing protein	Arabidopsis thaliana Mouse-ear cress).	GO:0005516 ; GO:0008270 ; GO:0046872
Ssptr174416_c0_seq1	Q9LIQ9	Q9LIQ9_ARATH	52.34	449	188	5	1613	345	264	712	3e-99	321	Protein BLISTER	Arabidopsis thaliana Mouse-ear cress).	GO:0005634 ; GO:0005829 ; GO:0006355 ; GO:0009908 ; GO:0009965 ; GO:0010091 ; GO:0048316 ; GO:0048826 ; GO:0051781
Ssptr151784_c0_seq1	Q9LIQ9	Q9LIQ9_ARATH	52.34	449	188	5	141	1409	264	712	4e-99	321	Protein BLISTER	Arabidopsis thaliana Mouse-ear cress).	GO:0005634 ; GO:0005829 ; GO:0006355 ; GO:0009908 ; GO:0009965 ; GO:0010091 ; GO:0048316 ; GO:0048826 ; GO:0051781
Ssptr25273_c0_seq1	Q9LI83	ALA10_ARATH	90.29	103	10	0	311	3	870	972	1e-58	197	Aminophospholipid flippase 10	Arabidopsis thaliana Mouse-ear cress).	GO:0000166 ; GO:0000287 ; GO:0004012 ; GO:0005524 ; GO:0005886 ; GO:0006754 ; GO:0015662 ; GO:0015914 ; GO:0016020 ; GO:0016021 ; GO:0016787 ; GO:0046872
Ssptr30614_c0_seq1	Q9LI73	Q9LI73_ARATH	66.82	220	70	1	661	11	129	348	2e-87	268	Chloroplast nucleoid DNA binding protein-like	Arabidopsis thaliana Mouse-ear cress).	GO:0004190 ; GO:0006508 ; GO:0008233
Ssptr29755_c0_seq1	Q9LHT5	Q9LHT5_ARATH	35.24	403	231	8	1121	3	137	532	1e-64	226	Gb|AAC80581.1	Arabidopsis thaliana Mouse-ear cress).	GO:0003677 ; GO:0008270 ; GO:0046872
Ssptr48_c1_seq1	Q9LHN9	Q9LHN9_ARATH	79.73	74	15	0	222	1	304	377	3e-36	131	Emb|CAB68186.1	Arabidopsis thaliana Mouse-ear cress).	GO:0005575 ; GO:0008150
Ssptr1778_c0_seq1	Q9LHN9	Q9LHN9_ARATH	83.4	235	38	1	707	6	98	332	2e-140	410	Emb|CAB68186.1	Arabidopsis thaliana Mouse-ear cress).	GO:0005575 ; GO:0008150
Ssptr9746_c0_seq1	Q9LH88	Y3852_ARATH	34.62	104	68	2	260	571	19	119	4e-07	51.6	Putative B3 domain-containing protein At3g28852	Arabidopsis thaliana Mouse-ear cress).	GO:0003677 ; GO:0005634 ; GO:0006351 ; GO:0006355
Ssptr34621_c0_seq7	Q9LH88	Y3852_ARATH	28.42	95	68	2	284	568	19	110	0.0002	43.9	Putative B3 domain-containing protein At3g28852	Arabidopsis thaliana Mouse-ear cress).	GO:0003677 ; GO:0005634 ; GO:0006351 ; GO:0006355
Ssptr34621_c0_seq2	Q9LH88	Y3852_ARATH	28.42	95	68	2	300	584	19	110	0.0002	43.9	Putative B3 domain-containing protein At3g28852	Arabidopsis thaliana Mouse-ear cress).	GO:0003677 ; GO:0005634 ; GO:0006351 ; GO:0006355
Ssptr17413_c0_seq1	Q9LH88	Y3852_ARATH	34.74	95	62	2	350	634	19	110	3e-05	46.6	Putative B3 domain-containing protein At3g28852	Arabidopsis thaliana Mouse-ear cress).	GO:0003677 ; GO:0005634 ; GO:0006351 ; GO:0006355
Ssptr9746_c0_seq2	Q9LH88	Y3852_ARATH	33.33	105	69	3	17	328	19	120	6e-08	54.3	Putative B3 domain-containing protein At3g28852	Arabidopsis thaliana Mouse-ear cress).	GO:0003677 ; GO:0005634 ; GO:0006351 ; GO:0006355
Ssptr185004_c0_seq1	Q9LH58	Q9LH58_ARATH	79.02	429	83	2	2	1267	87	515	0	645	GTPase Der	Arabidopsis thaliana Mouse-ear cress).	GO:0000166 ; GO:0005525 ; GO:0005622
Ssptr22855_c0_seq1	Q9LFX8	Q9LFX8_ARATH	51.09	229	94	4	660	28	1	223	2e-58	194	Uncharacterized glycine-rich protein	Arabidopsis thaliana Mouse-ear cress).	GO:0003674 ; GO:0005829 ; GO:0008150
Ssptr10149_c0_seq1	Q9LFR0	Q9LFR0_ARATH	72.48	1061	283	6	15	3170	112	1171	0	1574	Golgi alpha-mannosidase II	Arabidopsis thaliana Mouse-ear cress).	GO:0003824 ; GO:0004553 ; GO:0004559 ; GO:0004572 ; GO:0005794 ; GO:0005975 ; GO:0006013 ; GO:0006487 ; GO:0008152 ; GO:0008270 ; GO:0015923 ; GO:0016787 ; GO:0016798 ; GO:0030246 ; GO:0043169
Ssptr567550_c0_seq1	Q9LFF2	Q9LFF2_ARATH	36.76	68	43	1	17	220	77	143	2e-05	44.7	RING/U-box domain-containing protein	Arabidopsis thaliana Mouse-ear cress).	GO:0008270 ; GO:0046872
Ssptr32901_c0_seq2	Q9LFA2	KIPK_ARATH	46.46	988	430	24	344	3010	1	934	0	714	KCBP-interacting protein kinase	Arabidopsis thaliana Mouse-ear cress).	GO:0000166 ; GO:0004672 ; GO:0004674 ; GO:0005515 ; GO:0005524 ; GO:0005634 ; GO:0005737 ; GO:0006468 ; GO:0016301 ; GO:0016310 ; GO:0016740 ; GO:0016772
Ssptr21645_c0_seq1	Q9LF46	HACL_ARATH	66.67	60	20	1	62	241	1	59	7e-17	77.8	Oxalyl-CoA decarboxylase	Arabidopsis thaliana Mouse-ear cress).	GO:0000287 ; GO:0003824 ; GO:0005829 ; GO:0008152 ; GO:0016740 ; GO:0016829 ; GO:0016831 ; GO:0030976 ; GO:0046872
Ssptr27597_c0_seq2	Q9LF41	UBE4_ARATH	72.44	733	190	6	2194	32	1	724	0	1040	Ubiquitin-fusion degradation protein 2-like	Arabidopsis thaliana Mouse-ear cress).	GO:0000151 ; GO:0004842 ; GO:0005829 ; GO:0006511 ; GO:0016567 ; GO:0034450
Ssptr549670_c0_seq1	Q9LER4	Q9LER4_ARATH	92.94	85	6	0	256	2	130	214	2e-53	177	Protein kinase-like protein	Arabidopsis thaliana Mouse-ear cress).	GO:0000166 ; GO:0004672 ; GO:0004674 ; GO:0005524 ; GO:0006468 ; GO:0016301 ; GO:0016310 ; GO:0016772
Ssptr50818_c0_seq1	Q9LEN5	Q9LEN5_CICAR	74.68	158	39	1	2	472	307	464	7e-78	242	Putative uncharacterized protein	Cicer arietinum Chickpea) Garbanzo).	GO:0006810 ; GO:0016021
Ssptr53840_c0_seq1	Q9LEN5	Q9LEN5_CICAR	74.68	158	39	1	471	1	307	464	7e-78	242	Putative uncharacterized protein	Cicer arietinum Chickpea) Garbanzo).	GO:0006810 ; GO:0016021
Ssptr36080_c0_seq2	Q9LEN5	Q9LEN5_CICAR	70.03	327	94	2	1	969	155	479	7e-146	427	Putative uncharacterized protein	Cicer arietinum Chickpea) Garbanzo).	GO:0006810 ; GO:0016021
Ssptr36080_c0_seq4	Q9LEN5	Q9LEN5_CICAR	72.38	344	89	2	144	1157	138	479	4e-164	476	Putative uncharacterized protein	Cicer arietinum Chickpea) Garbanzo).	GO:0006810 ; GO:0016021
Ssptr36080_c0_seq5	Q9LEN5	Q9LEN5_CICAR	70.35	344	100	2	144	1169	138	479	2e-162	472	Putative uncharacterized protein	Cicer arietinum Chickpea) Garbanzo).	GO:0006810 ; GO:0016021
Ssptr28293_c0_seq2	Q9LEN5	Q9LEN5_CICAR	57.45	47	20	2	102	242	8	50	0.0003	41.6	Putative uncharacterized protein	Cicer arietinum Chickpea) Garbanzo).	GO:0006810 ; GO:0016021
Ssptr35547_c0_seq1	Q9LEN5	Q9LEN5_CICAR	71.68	346	92	2	1274	255	136	479	5e-161	474	Putative uncharacterized protein	Cicer arietinum Chickpea) Garbanzo).	GO:0006810 ; GO:0016021
Ssptr36080_c0_seq6	Q9LEN5	Q9LEN5_CICAR	71.68	346	92	2	689	1708	136	479	8e-161	474	Putative uncharacterized protein	Cicer arietinum Chickpea) Garbanzo).	GO:0006810 ; GO:0016021
Ssptr35547_c0_seq3	Q9LEN5	Q9LEN5_CICAR	71.17	333	90	2	1268	288	136	466	6e-159	469	Putative uncharacterized protein	Cicer arietinum Chickpea) Garbanzo).	GO:0006810 ; GO:0016021
Ssptr35547_c0_seq4	Q9LEN5	Q9LEN5_CICAR	70.35	344	100	2	1280	255	138	479	1e-159	472	Putative uncharacterized protein	Cicer arietinum Chickpea) Garbanzo).	GO:0006810 ; GO:0016021
Ssptr35547_c0_seq2	Q9LEN5	Q9LEN5_CICAR	69.79	331	98	2	1274	288	138	466	1e-157	466	Putative uncharacterized protein	Cicer arietinum Chickpea) Garbanzo).	GO:0006810 ; GO:0016021
Ssptr64132_c0_seq1	Q9LEK8	PIN1_DIGLA	83.33	108	18	0	171	494	10	117	3e-59	185	Rotamase Pin1	Digitalis lanata Foxglove).	GO:0000413 ; GO:0003755 ; GO:0005634 ; GO:0005737 ; GO:0006457 ; GO:0016853
Ssptr19305_c0_seq1	Q9LEK8	PIN1_DIGLA	83.33	108	18	0	488	165	10	117	5e-59	185	Rotamase Pin1	Digitalis lanata Foxglove).	GO:0000413 ; GO:0003755 ; GO:0005634 ; GO:0005737 ; GO:0006457 ; GO:0016853
Ssptr11036_c0_seq1	Q9LEH3	PER15_IPOBA	72.96	318	86	2	71	1024	12	327	2e-148	427	Anionic peroxidase	Ipomoea batatas Sweet potato) Convolvulus batatas).	GO:0004601 ; GO:0005576 ; GO:0006979 ; GO:0016491 ; GO:0020037 ; GO:0042744 ; GO:0046872 ; GO:0055114
Ssptr17483_c0_seq1	Q9LEH3	PER15_IPOBA	72.96	318	86	2	1116	163	12	327	2e-148	427	Anionic peroxidase	Ipomoea batatas Sweet potato) Convolvulus batatas).	GO:0004601 ; GO:0005576 ; GO:0006979 ; GO:0016491 ; GO:0020037 ; GO:0042744 ; GO:0046872 ; GO:0055114
Ssptr32241_c0_seq3	Q9LEG2	Q9LEG2_SOLLC	71.84	316	83	2	932	3	4	319	2e-155	447	Putative sugar transporter	Solanum lycopersicum Tomato) Lycopersicon esculentum).	GO:0005215 ; GO:0006810 ; GO:0008643 ; GO:0016020 ; GO:0016021 ; GO:0022857 ; GO:0022891 ; GO:0055085
Ssptr263711_c0_seq1	Q9LEG2	Q9LEG2_SOLLC	72.65	117	32	0	442	92	364	480	5e-57	188	Putative sugar transporter	Solanum lycopersicum Tomato) Lycopersicon esculentum).	GO:0005215 ; GO:0006810 ; GO:0008643 ; GO:0016020 ; GO:0016021 ; GO:0022857 ; GO:0022891 ; GO:0055085
Ssptr317107_c0_seq1	Q9LEG2	Q9LEG2_SOLLC	73.33	120	32	0	4	363	361	480	2e-59	194	Putative sugar transporter	Solanum lycopersicum Tomato) Lycopersicon esculentum).	GO:0005215 ; GO:0006810 ; GO:0008643 ; GO:0016020 ; GO:0016021 ; GO:0022857 ; GO:0022891 ; GO:0055085
Ssptr183272_c0_seq1	Q9LEC9	Q9LEC9_SOLTU	88.1	84	10	0	252	1	438	521	3e-51	175	Alpha-glucosidase	Solanum tuberosum Potato).	GO:0003824 ; GO:0004553 ; GO:0004558 ; GO:0005975 ; GO:0008152 ; GO:0016787 ; GO:0016798 ; GO:0030246 ; GO:0032450
Ssptr16740_c0_seq1	Q9LEC9	Q9LEC9_SOLTU	88.1	84	10	0	2	253	438	521	3e-51	175	Alpha-glucosidase	Solanum tuberosum Potato).	GO:0003824 ; GO:0004553 ; GO:0004558 ; GO:0005975 ; GO:0008152 ; GO:0016787 ; GO:0016798 ; GO:0030246 ; GO:0032450
Ssptr122170_c0_seq1	Q9LEC9	Q9LEC9_SOLTU	69	100	31	0	301	2	669	768	2e-41	148	Alpha-glucosidase	Solanum tuberosum Potato).	GO:0003824 ; GO:0004553 ; GO:0004558 ; GO:0005975 ; GO:0008152 ; GO:0016787 ; GO:0016798 ; GO:0030246 ; GO:0032450
Ssptr13273_c0_seq1	Q9LEC9	Q9LEC9_SOLTU	69	100	31	0	2	301	669	768	2e-41	148	Alpha-glucosidase	Solanum tuberosum Potato).	GO:0003824 ; GO:0004553 ; GO:0004558 ; GO:0005975 ; GO:0008152 ; GO:0016787 ; GO:0016798 ; GO:0030246 ; GO:0032450
Ssptr36201_c0_seq7	Q9LEC9	Q9LEC9_SOLTU	75.34	292	63	2	851	3	26	317	6e-148	442	Alpha-glucosidase	Solanum tuberosum Potato).	GO:0003824 ; GO:0004553 ; GO:0004558 ; GO:0005975 ; GO:0008152 ; GO:0016787 ; GO:0016798 ; GO:0030246 ; GO:0032450
Ssptr34968_c0_seq2	Q9LEC9	Q9LEC9_SOLTU	73.55	862	219	6	24	2582	71	927	0	1323	Alpha-glucosidase	Solanum tuberosum Potato).	GO:0003824 ; GO:0004553 ; GO:0004558 ; GO:0005975 ; GO:0008152 ; GO:0016787 ; GO:0016798 ; GO:0030246 ; GO:0032450
Ssptr34968_c0_seq3	Q9LEC9	Q9LEC9_SOLTU	73.56	904	230	6	234	2918	29	927	0	1382	Alpha-glucosidase	Solanum tuberosum Potato).	GO:0003824 ; GO:0004553 ; GO:0004558 ; GO:0005975 ; GO:0008152 ; GO:0016787 ; GO:0016798 ; GO:0030246 ; GO:0032450
Ssptr36201_c0_seq6	Q9LEC9	Q9LEC9_SOLTU	73.56	904	230	6	2895	211	29	927	0	1382	Alpha-glucosidase	Solanum tuberosum Potato).	GO:0003824 ; GO:0004553 ; GO:0004558 ; GO:0005975 ; GO:0008152 ; GO:0016787 ; GO:0016798 ; GO:0030246 ; GO:0032450
Ssptr36201_c0_seq2	Q9LEC9	Q9LEC9_SOLTU	73.85	283	63	3	903	88	26	308	2e-135	410	Alpha-glucosidase	Solanum tuberosum Potato).	GO:0003824 ; GO:0004553 ; GO:0004558 ; GO:0005975 ; GO:0008152 ; GO:0016787 ; GO:0016798 ; GO:0030246 ; GO:0032450
Ssptr36201_c0_seq4	Q9LEC9	Q9LEC9_SOLTU	73.55	862	219	6	2769	211	71	927	0	1323	Alpha-glucosidase	Solanum tuberosum Potato).	GO:0003824 ; GO:0004553 ; GO:0004558 ; GO:0005975 ; GO:0008152 ; GO:0016787 ; GO:0016798 ; GO:0030246 ; GO:0032450
Ssptr36201_c0_seq1	Q9LEC9	Q9LEC9_SOLTU	73.55	862	219	6	2769	211	71	927	0	1323	Alpha-glucosidase	Solanum tuberosum Potato).	GO:0003824 ; GO:0004553 ; GO:0004558 ; GO:0005975 ; GO:0008152 ; GO:0016787 ; GO:0016798 ; GO:0030246 ; GO:0032450
Ssptr35942_c0_seq3	Q9LEC9	Q9LEC9_SOLTU	73.85	283	63	3	141	956	26	308	5e-135	410	Alpha-glucosidase	Solanum tuberosum Potato).	GO:0003824 ; GO:0004553 ; GO:0004558 ; GO:0005975 ; GO:0008152 ; GO:0016787 ; GO:0016798 ; GO:0030246 ; GO:0032450
Ssptr45850_c0_seq1	Q9LEB4	Q9LEB4_NICPL	73.68	57	12	1	50	211	64	120	2e-19	83.6	RNA Binding Protein 45	Nicotiana plumbaginifolia Leadwort-leaved tobacco) Tex-Mex tobacco).	GO:0000166 ; GO:0003676
Ssptr47164_c0_seq1	Q9LEB4	Q9LEB4_NICPL	73.68	57	12	1	162	1	64	120	2e-19	83.6	RNA Binding Protein 45	Nicotiana plumbaginifolia Leadwort-leaved tobacco) Tex-Mex tobacco).	GO:0000166 ; GO:0003676
Ssptr34486_c0_seq1	Q9LEB4	Q9LEB4_NICPL	78.27	336	71	4	1350	349	78	409	0	541	RNA Binding Protein 45	Nicotiana plumbaginifolia Leadwort-leaved tobacco) Tex-Mex tobacco).	GO:0000166 ; GO:0003676
Ssptr34486_c0_seq2	Q9LEB4	Q9LEB4_NICPL	77.5	320	70	4	1347	394	78	393	1e-176	506	RNA Binding Protein 45	Nicotiana plumbaginifolia Leadwort-leaved tobacco) Tex-Mex tobacco).	GO:0000166 ; GO:0003676
Ssptr35040_c1_seq1	Q9LEB4	Q9LEB4_NICPL	77.5	320	70	4	221	1174	78	393	2e-176	506	RNA Binding Protein 45	Nicotiana plumbaginifolia Leadwort-leaved tobacco) Tex-Mex tobacco).	GO:0000166 ; GO:0003676
Ssptr24285_c0_seq1	Q9LE26	Q9LE26_PSINU	53.33	30	14	0	115	204	1	30	5e-06	42.7	C-myb-like transcription factor	Psilotum nudum Whisk fern) Lycopodium nudum).	GO:0003677 ; GO:0005634 ; GO:0006355
Ssptr27501_c0_seq1	Q9LE20	Q9LE20_ARATH	71.46	494	122	2	210	1634	12	504	0	598	Putative uncharacterized protein F17M19.2	Arabidopsis thaliana Mouse-ear cress).	GO:0006855 ; GO:0015238 ; GO:0015297 ; GO:0016020 ; GO:0055085
Ssptr259951_c0_seq1	Q9LDV7	Q9LDV7_ARATH	35.92	103	65	4	275	580	397	487	2e-09	60.8	Putative uncharacterized protein AT4g11550	Arabidopsis thaliana Mouse-ear cress).	GO:0005575 ; GO:0005622 ; GO:0008270 ; GO:0035556 ; GO:0047134 ; GO:0055114
Ssptr36373_c0_seq2	Q9LDV4	Q9LDV4_ARATH	78.18	550	119	4	93	1739	1	540	0	853	Putative alanine aminotransferase	Arabidopsis thaliana Mouse-ear cress).	GO:0003824 ; GO:0004021 ; GO:0005507 ; GO:0005524 ; GO:0005739 ; GO:0008483 ; GO:0009058 ; GO:0016740 ; GO:0016769 ; GO:0016847 ; GO:0030170 ; GO:0042218 ; GO:0005829
Ssptr36226_c0_seq1	Q9LDV4	Q9LDV4_ARATH	78.18	550	119	4	1886	240	1	540	0	853	Putative alanine aminotransferase	Arabidopsis thaliana Mouse-ear cress).	GO:0003824 ; GO:0004021 ; GO:0005507 ; GO:0005524 ; GO:0005739 ; GO:0008483 ; GO:0009058 ; GO:0016740 ; GO:0016769 ; GO:0016847 ; GO:0030170 ; GO:0042218 ; GO:0005829
Ssptr255969_c0_seq1	Q9LDN3	Q9LDN3_ARATH	26.04	169	119	5	12	500	123	265	0.0008	43.1	Gb|AAF34841.1	Arabidopsis thaliana Mouse-ear cress).	GO:0003677 ; GO:0006355
Ssptr158537_c0_seq1	Q9LDK9	APBLA_ARATH	54.67	75	31	2	223	8	681	755	8e-18	80.1	Clathrin assembly protein complex beta large chain A	Arabidopsis thaliana Mouse-ear cress).	GO:0005488 ; GO:0005794 ; GO:0006810 ; GO:0006886 ; GO:0006897 ; GO:0008565 ; GO:0015031 ; GO:0016020 ; GO:0016192 ; GO:0030117 ; GO:0030131 ; GO:0030665 ; GO:0031410 ; GO:0043424
Ssptr25039_c0_seq1	Q9LDK9	APBLA_ARATH	90.91	66	6	0	198	1	18	83	1e-31	121	Clathrin assembly protein complex beta large chain A	Arabidopsis thaliana Mouse-ear cress).	GO:0005488 ; GO:0005794 ; GO:0006810 ; GO:0006886 ; GO:0006897 ; GO:0008565 ; GO:0015031 ; GO:0016020 ; GO:0016192 ; GO:0030117 ; GO:0030131 ; GO:0030665 ; GO:0031410 ; GO:0043424
Ssptr294736_c0_seq1	Q9LDJ5	Q9LDJ5_SOLLC	80.99	242	46	0	743	18	250	491	7e-153	443	Cryptochrome 2	Solanum lycopersicum Tomato) Lycopersicon esculentum).	GO:0003913 ; GO:0006281
Ssptr22029_c0_seq1	Q9LDH9	Q9LDH9_ARATH	44.9	98	50	1	5	286	75	172	1e-18	84.3	Uncharacterized protein	Arabidopsis thaliana Mouse-ear cress).	GO:0005575
Ssptr25522_c0_seq1	Q9LDH9	Q9LDH9_ARATH	44.9	98	50	1	674	393	75	172	1e-18	84.3	Uncharacterized protein	Arabidopsis thaliana Mouse-ear cress).	GO:0005575
Ssptr24479_c0_seq1	Q9LD37	CNG20_ARATH	63.6	261	95	2	783	1	369	624	6e-101	314	Cyclic nucleotide-binding transporter 1	Arabidopsis thaliana Mouse-ear cress).	GO:0000166 ; GO:0005216 ; GO:0005516 ; GO:0006810 ; GO:0006811 ; GO:0009507 ; GO:0009535 ; GO:0009536 ; GO:0009579 ; GO:0009624 ; GO:0016020 ; GO:0016021 ; GO:0030552 ; GO:0030553 ; GO:0055085
Ssptr35815_c0_seq2	Q9LD02	Q9LD02_TOBAC	62.07	406	150	6	1	1206	31	413	1e-163	471	Cyclin B1	Nicotiana tabacum Common tobacco).	GO:0000079 ; GO:0005634 ; GO:0007049 ; GO:0019901 ; GO:0051301 ; GO:0051726
Ssptr35815_c0_seq1	Q9LD02	Q9LD02_TOBAC	66.5	409	130	9	251	1456	18	414	2e-175	504	Cyclin B1	Nicotiana tabacum Common tobacco).	GO:0000079 ; GO:0005634 ; GO:0007049 ; GO:0019901 ; GO:0051301 ; GO:0051726
Ssptr35815_c1_seq2	Q9LD02	Q9LD02_TOBAC	67.24	409	127	9	1332	127	18	414	2e-178	512	Cyclin B1	Nicotiana tabacum Common tobacco).	GO:0000079 ; GO:0005634 ; GO:0007049 ; GO:0019901 ; GO:0051301 ; GO:0051726
Ssptr35815_c1_seq1	Q9LD02	Q9LD02_TOBAC	63.57	420	149	6	1374	127	18	414	1e-174	503	Cyclin B1	Nicotiana tabacum Common tobacco).	GO:0000079 ; GO:0005634 ; GO:0007049 ; GO:0019901 ; GO:0051301 ; GO:0051726
Ssptr104450_c0_seq1	Q9G2T0	Q9G2T0_PRUPE	85.71	35	5	0	1	105	46	80	2e-17	73.9	Manganese superoxide dismutase 2	Prunus persica Peach) Amygdalus persica).	GO:0004784 ; GO:0005739 ; GO:0006801 ; GO:0016491 ; GO:0046872 ; GO:0055114
Ssptr14416_c0_seq1	Q9FZL3	MGDG_TOBAC	75.94	532	111	5	1725	181	6	535	0	744	MGDG synthase type A	Nicotiana tabacum Common tobacco).	GO:0005975 ; GO:0009247 ; GO:0009507 ; GO:0009536 ; GO:0016020 ; GO:0016740 ; GO:0016757 ; GO:0016758 ; GO:0030246 ; GO:0030259 ; GO:0031969 ; GO:0046509
Ssptr98272_c0_seq1	Q9FZL3	MGDG_TOBAC	75.94	532	111	5	359	1903	6	535	0	744	MGDG synthase type A	Nicotiana tabacum Common tobacco).	GO:0005975 ; GO:0009247 ; GO:0009507 ; GO:0009536 ; GO:0016020 ; GO:0016740 ; GO:0016757 ; GO:0016758 ; GO:0030246 ; GO:0030259 ; GO:0031969 ; GO:0046509
Ssptr12456_c0_seq1	Q9FZD2	Q9FZD2_ARATH	73.15	108	26	1	202	516	21	128	1e-50	165	Uncharacterized protein	Arabidopsis thaliana Mouse-ear cress).	GO:0005634 ; GO:0006355 ; GO:0043189
Ssptr93436_c0_seq1	Q9FZD2	Q9FZD2_ARATH	73.15	108	26	1	504	190	21	128	1e-50	165	Uncharacterized protein	Arabidopsis thaliana Mouse-ear cress).	GO:0005634 ; GO:0006355 ; GO:0043189
Ssptr439283_c0_seq1	Q9FZ07	Q9FZ07_TOBAC	58.21	67	27	1	200	3	91	157	8e-19	79.3	Patatin-like protein 2	Nicotiana tabacum Common tobacco).	GO:0006629 ; GO:0008152 ; GO:0016787
Ssptr16963_c0_seq1	Q9FZ03	MAN2_SOLLC	70.84	367	107	1	3	1103	44	409	0	561	LeMAN2	Solanum lycopersicum Tomato) Lycopersicon esculentum).	GO:0003824 ; GO:0004553 ; GO:0005576 ; GO:0005975 ; GO:0008152 ; GO:0016787 ; GO:0016798 ; GO:0016985 ; GO:0043169
Ssptr11083_c0_seq1	Q9FZ03	MAN2_SOLLC	73.01	326	88	1	1148	171	85	409	5e-180	509	LeMAN2	Solanum lycopersicum Tomato) Lycopersicon esculentum).	GO:0003824 ; GO:0004553 ; GO:0005576 ; GO:0005975 ; GO:0008152 ; GO:0016787 ; GO:0016798 ; GO:0016985 ; GO:0043169
Ssptr16818_c0_seq1	Q9FYF0	Q9FYF0_ARATH	44.29	140	77	1	33	449	194	333	6e-30	117	Putative uncharacterized protein F21E1_20	Arabidopsis thaliana Mouse-ear cress).	GO:0003677
Ssptr183818_c0_seq1	Q9FYF0	Q9FYF0_ARATH	41.81	177	102	2	956	429	158	333	1e-35	137	Putative uncharacterized protein F21E1_20	Arabidopsis thaliana Mouse-ear cress).	GO:0003677
Ssptr21958_c0_seq1	Q9FYE2	PKS4_ARATH	33.67	98	54	4	276	16	60	155	0.0001	42.7	Protein PHYTOCHROME KINASE SUBSTRATE 4	Arabidopsis thaliana Mouse-ear cress).	GO:0003674 ; GO:0005575 ; GO:0009585 ; GO:0010017
Ssptr389900_c0_seq1	Q9FYC8	Y3482_ARATH	60.98	123	47	1	6	371	10	132	2e-49	170	BTB/POZ domain-containing protein At3g44820	Arabidopsis thaliana Mouse-ear cress).	GO:0004871 ; GO:0005575 ; GO:0007165 ; GO:0009416
Ssptr203450_c0_seq1	Q9FY61	Q9FY61_ARATH	77.32	194	44	0	584	3	1	194	2e-103	326	Putative uncharacterized protein T5K6_30	Arabidopsis thaliana Mouse-ear cress).	GO:0000910 ; GO:0000919 ; GO:0005575
Ssptr9753_c0_seq1	Q9FXS6	Q9FXS6_TOBAC	69.43	157	48	0	629	159	1	157	9e-76	229	NtEIG-E80 protein	Nicotiana tabacum Common tobacco).	#NA
Ssptr182095_c0_seq1	Q9FXS6	Q9FXS6_TOBAC	69.43	157	48	0	43	513	1	157	1e-75	229	NtEIG-E80 protein	Nicotiana tabacum Common tobacco).	#NA
Ssptr59892_c0_seq1	Q9FXS2	Q9FXS2_TOBAC	57.53	73	31	1	56	274	1	62	8e-09	52.8	P-rich protein NtEIG-C29	Nicotiana tabacum Common tobacco).	GO:0006869
Ssptr63740_c0_seq1	Q9FXS2	Q9FXS2_TOBAC	57.53	73	31	1	223	5	1	62	8e-09	52.8	P-rich protein NtEIG-C29	Nicotiana tabacum Common tobacco).	GO:0006869
Ssptr13167_c0_seq1	Q9FXS1	Q9FXS1_TOBAC	78.24	193	29	4	763	224	158	350	3e-85	261	WRKY transcription factor NtEIG-D48	Nicotiana tabacum Common tobacco).	GO:0003700 ; GO:0005515 ; GO:0006351 ; GO:0006355 ; GO:0043565
Ssptr101106_c0_seq1	Q9FXS1	Q9FXS1_TOBAC	78.24	193	29	4	35	574	158	350	4e-85	261	WRKY transcription factor NtEIG-D48	Nicotiana tabacum Common tobacco).	GO:0003700 ; GO:0005515 ; GO:0006351 ; GO:0006355 ; GO:0043565
Ssptr21222_c0_seq1	Q9FXP5	Q9FXP5_ZINEL	40	150	88	3	3	446	14	146	9e-27	103	Homeobox-leucine zipper protein	Zinnia elegans Zinnia).	GO:0003677 ; GO:0003700 ; GO:0005634 ; GO:0006351 ; GO:0006355 ; GO:0043565
Ssptr18333_c0_seq1	Q9FXL6	Q9FXL6_AVIMR	88.79	330	35	1	1232	249	2	331	0	586	Secretory peroxidase	Avicennia marina Grey mangrove) Sceura marina).	GO:0004601 ; GO:0006979 ; GO:0016491 ; GO:0020037 ; GO:0046872 ; GO:0055114
Ssptr18585_c0_seq1	Q9FXL6	Q9FXL6_AVIMR	88.79	330	35	1	201	1184	2	331	0	586	Secretory peroxidase	Avicennia marina Grey mangrove) Sceura marina).	GO:0004601 ; GO:0006979 ; GO:0016491 ; GO:0020037 ; GO:0046872 ; GO:0055114
Ssptr33457_c0_seq1	Q9FXL5	Q9FXL5_AVIMR	85.46	227	31	1	675	1	18	244	9e-127	366	Chaperonin-60 alpha subunit	Avicennia marina Grey mangrove) Sceura marina).	GO:0000166 ; GO:0005524 ; GO:0005737 ; GO:0044267
Ssptr33457_c0_seq2	Q9FXL5	Q9FXL5_AVIMR	82.49	177	26	1	518	3	22	198	1e-90	272	Chaperonin-60 alpha subunit	Avicennia marina Grey mangrove) Sceura marina).	GO:0000166 ; GO:0005524 ; GO:0005737 ; GO:0044267
Ssptr33752_c0_seq1	Q9FXL5	Q9FXL5_AVIMR	85.46	227	31	1	141	815	18	244	2e-126	366	Chaperonin-60 alpha subunit	Avicennia marina Grey mangrove) Sceura marina).	GO:0000166 ; GO:0005524 ; GO:0005737 ; GO:0044267
Ssptr35017_c0_seq2	Q9FXJ1	GDL6_ARATH	60.47	129	49	2	113	493	32	159	2e-38	138	Extracellular lipase At1g28570	Arabidopsis thaliana Mouse-ear cress).	GO:0005576 ; GO:0006629 ; GO:0016042 ; GO:0016787 ; GO:0016788
Ssptr14989_c0_seq1	Q9FWY8	Q9FWY8_ARATH	44.58	249	113	7	65	736	3	245	6e-55	184	Uncharacterized protein	Arabidopsis thaliana Mouse-ear cress).	GO:0008150
Ssptr14583_c0_seq1	Q9FWY8	Q9FWY8_ARATH	44.58	249	113	7	1003	332	3	245	6e-55	184	Uncharacterized protein	Arabidopsis thaliana Mouse-ear cress).	GO:0008150
Ssptr314554_c0_seq1	Q9FWX7	AB11B_ARATH	64.29	98	32	3	78	362	15	111	2e-23	97.8	P-glycoprotein 11	Arabidopsis thaliana Mouse-ear cress).	GO:0000166 ; GO:0005524 ; GO:0005886 ; GO:0006200 ; GO:0006810 ; GO:0016020 ; GO:0016021 ; GO:0016887 ; GO:0017111 ; GO:0042626 ; GO:0055085
Ssptr26791_c0_seq1	Q9FWW6	GSXL1_ARATH	64.71	68	24	0	207	4	157	224	7e-25	99	Flavin-monooxygenase glucosinolate S-oxygenase-like 1	Arabidopsis thaliana Mouse-ear cress).	GO:0004497 ; GO:0004499 ; GO:0005575 ; GO:0016491 ; GO:0050660 ; GO:0050661 ; GO:0055114
Ssptr106001_c0_seq1	Q9FVX2	PP129_ARATH	67.1	465	150	2	1397	12	54	517	0	667	"Pentatricopeptide repeat-containing protein At1g77360, mitochondrial"	Arabidopsis thaliana Mouse-ear cress).	GO:0003674 ; GO:0005488 ; GO:0005575 ; GO:0005739
Ssptr91497_c0_seq1	Q9FVX2	PP129_ARATH	67.1	465	150	2	511	1896	54	517	0	667	"Pentatricopeptide repeat-containing protein At1g77360, mitochondrial"	Arabidopsis thaliana Mouse-ear cress).	GO:0003674 ; GO:0005488 ; GO:0005575 ; GO:0005739
Ssptr74880_c0_seq1	Q9FVI2	ADF1_PETHY	87.95	83	10	0	84	332	1	83	1e-48	155	Actin-depolymerizing factor 1	Petunia hybrida Petunia).	GO:0003779 ; GO:0005622
Ssptr87071_c0_seq1	Q9FVI2	ADF1_PETHY	87.95	83	10	0	249	1	1	83	4e-48	155	Actin-depolymerizing factor 1	Petunia hybrida Petunia).	GO:0003779 ; GO:0005622
Ssptr17327_c0_seq1	Q9FVD5	Q9FVD5_MEDSV	75	88	22	0	2	265	143	230	5e-24	97.8	Ser/Thr specific protein phosphatase 2A B regulatory subunit alpha isoform	Medicago sativa subsp. varia Alfalfa) Medicago varia).	GO:0000159 ; GO:0007165 ; GO:0008601
Ssptr36786_c1_seq3	Q9FVD4	Q9FVD4_MEDSV	84.97	306	44	1	914	3	8	313	9e-164	474	Ser/Thr specific protein phosphatase 2A B regulatory subunit beta isoform	Medicago sativa subsp. varia Alfalfa) Medicago varia).	GO:0000159 ; GO:0007165 ; GO:0008601
Ssptr36786_c1_seq1	Q9FVD4	Q9FVD4_MEDSV	86.9	519	66	2	2107	557	1	518	0	850	Ser/Thr specific protein phosphatase 2A B regulatory subunit beta isoform	Medicago sativa subsp. varia Alfalfa) Medicago varia).	GO:0000159 ; GO:0007165 ; GO:0008601
Ssptr36786_c1_seq6	Q9FVD4	Q9FVD4_MEDSV	88.33	514	58	2	2119	584	1	513	0	890	Ser/Thr specific protein phosphatase 2A B regulatory subunit beta isoform	Medicago sativa subsp. varia Alfalfa) Medicago varia).	GO:0000159 ; GO:0007165 ; GO:0008601
Ssptr36651_c1_seq2	Q9FVD4	Q9FVD4_MEDSV	90.57	212	19	1	1191	559	307	518	4e-134	397	Ser/Thr specific protein phosphatase 2A B regulatory subunit beta isoform	Medicago sativa subsp. varia Alfalfa) Medicago varia).	GO:0000159 ; GO:0007165 ; GO:0008601
Ssptr36786_c0_seq2	Q9FVD4	Q9FVD4_MEDSV	80.43	46	7	1	148	279	186	231	5e-15	72.4	Ser/Thr specific protein phosphatase 2A B regulatory subunit beta isoform	Medicago sativa subsp. varia Alfalfa) Medicago varia).	GO:0000159 ; GO:0007165 ; GO:0008601
Ssptr47173_c0_seq1	Q9FVD3	Q9FVD3_CITSI	80.59	474	90	3	1601	186	25	497	0	727	Hexokinase	Citrus sinensis Sweet orange) Citrus aurantium var. sinensis).	GO:0000166 ; GO:0005524 ; GO:0005975 ; GO:0006096 ; GO:0016301 ; GO:0016310 ; GO:0016740 ; GO:0016773
Ssptr47226_c0_seq1	Q9FVD3	Q9FVD3_CITSI	80.59	474	90	3	284	1699	25	497	0	727	Hexokinase	Citrus sinensis Sweet orange) Citrus aurantium var. sinensis).	GO:0000166 ; GO:0005524 ; GO:0005975 ; GO:0006096 ; GO:0016301 ; GO:0016310 ; GO:0016740 ; GO:0016773
Ssptr9626_c0_seq1	Q9FVD0	Q9FVD0_SOLLC	67.35	490	153	5	1568	120	1	489	0	642	Diacylglycerol kinase variant A	Solanum lycopersicum Tomato) Lycopersicon esculentum).	GO:0004143 ; GO:0007205 ; GO:0016301 ; GO:0016310
Ssptr9626_c0_seq2	Q9FVC9	Q9FVC9_SOLLC	69.53	384	112	4	1193	57	1	383	0	540	Diacylglycerol kinase variant B	Solanum lycopersicum Tomato) Lycopersicon esculentum).	GO:0004143 ; GO:0007205 ; GO:0016301 ; GO:0016310
Ssptr11676_c0_seq1	Q9FV92	Q9FV92_SOLTU	77.55	343	70	2	1545	538	156	498	7e-164	477	Sucrose transporter 4	Solanum tuberosum Potato).	GO:0005887 ; GO:0008515 ; GO:0015770 ; GO:0016021 ; GO:0055085
Ssptr225467_c0_seq1	Q9FV24	Q9FV24_SOLLC	64.1	351	105	4	990	1	11	361	3e-122	385	Aldehyde oxidase TAO2	Solanum lycopersicum Tomato) Lycopersicon esculentum).	GO:0003824 ; GO:0004031 ; GO:0005506 ; GO:0009055 ; GO:0016491 ; GO:0046872 ; GO:0050660 ; GO:0051536 ; GO:0051537 ; GO:0055114
Ssptr235477_c0_seq1	Q9FV21	Q9FV21_SOLLC	61.51	304	102	3	34	900	9	312	3e-109	324	Aldehyde oxidase	Solanum lycopersicum Tomato) Lycopersicon esculentum).	GO:0003824 ; GO:0004031 ; GO:0009055 ; GO:0016491 ; GO:0046872 ; GO:0050660 ; GO:0051536 ; GO:0051537 ; GO:0055114
Ssptr5859_c0_seq1	Q9FV19	Q9FV19_CUCPE	74.63	67	17	0	203	3	18	84	1e-20	82.4	Heat shock protein 70	Cucurbita pepo Vegetable marrow) Summer squash).	GO:0000166 ; GO:0005524 ; GO:0006950
Ssptr323161_c0_seq1	Q9FV15	Q9FV15_CUCPE	91.03	78	7	0	236	3	12	89	8e-46	147	Malic enzyme	Cucurbita pepo Vegetable marrow) Summer squash).	GO:0004470 ; GO:0005488 ; GO:0006108 ; GO:0016491 ; GO:0016616 ; GO:0046872 ; GO:0051287 ; GO:0055114
Ssptr10739_c0_seq1	Q9FUL6	Q9FUL6_PERFR	84.22	526	80	3	1903	335	17	534	0	881	Diacylglycerol acyltransferase	Perilla frutescens Beefsteak mint) Perilla ocymoides).	GO:0008374 ; GO:0008415 ; GO:0016020 ; GO:0016021 ; GO:0016740
Ssptr10075_c0_seq1	Q9FUL6	Q9FUL6_PERFR	83.76	542	85	3	81	1697	1	534	0	900	Diacylglycerol acyltransferase	Perilla frutescens Beefsteak mint) Perilla ocymoides).	GO:0008374 ; GO:0008415 ; GO:0016020 ; GO:0016021 ; GO:0016740
Ssptr157224_c0_seq1	Q9FUK3	Q9FUK3_TOBAC	42.79	208	98	7	2	562	227	424	8e-38	142	Cytokinin-regulated kinase 1	Nicotiana tabacum Common tobacco).	GO:0000166 ; GO:0004672 ; GO:0004674 ; GO:0005524 ; GO:0006468 ; GO:0016301 ; GO:0016310 ; GO:0016772
Ssptr27813_c0_seq1	Q9FUK3	Q9FUK3_TOBAC	61.25	560	188	8	1706	114	238	787	0	595	Cytokinin-regulated kinase 1	Nicotiana tabacum Common tobacco).	GO:0000166 ; GO:0004672 ; GO:0004674 ; GO:0005524 ; GO:0006468 ; GO:0016301 ; GO:0016310 ; GO:0016772
Ssptr27722_c0_seq1	Q9FUK3	Q9FUK3_TOBAC	74.49	345	88	1	2	1036	446	787	1e-163	481	Cytokinin-regulated kinase 1	Nicotiana tabacum Common tobacco).	GO:0000166 ; GO:0004672 ; GO:0004674 ; GO:0005524 ; GO:0006468 ; GO:0016301 ; GO:0016310 ; GO:0016772
Ssptr182430_c0_seq1	Q9FUK3	Q9FUK3_TOBAC	45.37	108	58	2	109	429	31	137	6e-19	86.3	Cytokinin-regulated kinase 1	Nicotiana tabacum Common tobacco).	GO:0000166 ; GO:0004672 ; GO:0004674 ; GO:0005524 ; GO:0006468 ; GO:0016301 ; GO:0016310 ; GO:0016772
Ssptr176001_c0_seq1	Q9FUK3	Q9FUK3_TOBAC	45.37	108	58	2	362	42	31	137	8e-19	86.3	Cytokinin-regulated kinase 1	Nicotiana tabacum Common tobacco).	GO:0000166 ; GO:0004672 ; GO:0004674 ; GO:0005524 ; GO:0006468 ; GO:0016301 ; GO:0016310 ; GO:0016772
Ssptr36971_c0_seq1	Q9FUJ8	Q9FUJ8_SESIN	74.07	54	13	1	395	237	1	54	6e-28	102	Seed-specific metallothionein-like protein	Sesamum indicum Oriental sesame) Sesamum orientale).	GO:0008270
Ssptr36965_c0_seq1	Q9FUJ8	Q9FUJ8_SESIN	74.07	54	13	1	77	235	1	54	6e-28	102	Seed-specific metallothionein-like protein	Sesamum indicum Oriental sesame) Sesamum orientale).	GO:0008270
Ssptr34155_c0_seq2	Q9FUI4	Q9FUI4_NICBE	96.2	263	10	0	1101	313	1	263	4e-162	459	Proliferating cell nuclear antigen	Nicotiana benthamiana.	GO:0003677 ; GO:0005634 ; GO:0006260 ; GO:0006275 ; GO:0030337 ; GO:0043626
Ssptr34238_c0_seq1	Q9FUI4	Q9FUI4_NICBE	96.2	263	10	0	75	863	1	263	4e-162	459	Proliferating cell nuclear antigen	Nicotiana benthamiana.	GO:0003677 ; GO:0005634 ; GO:0006260 ; GO:0006275 ; GO:0030337 ; GO:0043626
Ssptr34155_c0_seq1	Q9FUI4	Q9FUI4_NICBE	95.83	264	11	0	1145	354	1	264	2e-162	460	Proliferating cell nuclear antigen	Nicotiana benthamiana.	GO:0003677 ; GO:0005634 ; GO:0006260 ; GO:0006275 ; GO:0030337 ; GO:0043626
Ssptr36918_c0_seq1	Q9FUC7	Q9FUC7_PERFR	81.12	143	26	1	162	587	7	149	6e-77	231	19 kDa oleosin	Perilla frutescens Beefsteak mint) Perilla ocymoides).	GO:0012511 ; GO:0016021
Ssptr36904_c0_seq1	Q9FUC7	Q9FUC7_PERFR	77.78	153	28	2	102	542	26	177	2e-49	163	19 kDa oleosin	Perilla frutescens Beefsteak mint) Perilla ocymoides).	GO:0012511 ; GO:0016021
Ssptr19125_c0_seq2	Q9FUC7	Q9FUC7_PERFR	77.78	171	31	2	689	198	7	177	9e-86	257	19 kDa oleosin	Perilla frutescens Beefsteak mint) Perilla ocymoides).	GO:0012511 ; GO:0016021
Ssptr19125_c0_seq1	Q9FUC7	Q9FUC7_PERFR	77.78	153	28	2	638	198	26	177	2e-49	163	19 kDa oleosin	Perilla frutescens Beefsteak mint) Perilla ocymoides).	GO:0012511 ; GO:0016021
Ssptr19125_c0_seq4	Q9FUC7	Q9FUC7_PERFR	82.47	154	26	1	923	465	7	160	1e-82	252	19 kDa oleosin	Perilla frutescens Beefsteak mint) Perilla ocymoides).	GO:0012511 ; GO:0016021
Ssptr19125_c0_seq3	Q9FUC7	Q9FUC7_PERFR	83.09	136	23	1	872	465	26	160	2e-46	158	19 kDa oleosin	Perilla frutescens Beefsteak mint) Perilla ocymoides).	GO:0012511 ; GO:0016021
Ssptr185375_c0_seq1	Q9FUA8	Q9FUA8_ARATH	73.24	71	19	0	606	394	50	120	1e-32	117	PRLI-interacting factor E	Arabidopsis thaliana Mouse-ear cress).	GO:0003824 ; GO:0004556 ; GO:0005509 ; GO:0005975 ; GO:0043169
Ssptr89763_c0_seq1	Q9FT45	FLA15_ARATH	96.15	78	3	0	234	1	257	334	3e-46	155	Fasciclin-like arabinogalactan protein 15	Arabidopsis thaliana Mouse-ear cress).	GO:0005576
Ssptr29681_c0_seq1	Q9FT19	Q9FT19_SOLLC	78.08	73	16	0	219	1	6	78	3e-36	125	Putative glutathione S-transferase T5	Solanum lycopersicum Tomato) Lycopersicon esculentum).	GO:0016740
Ssptr29146_c0_seq1	Q9FT19	Q9FT19_SOLLC	78.08	73	16	0	91	309	6	78	4e-36	125	Putative glutathione S-transferase T5	Solanum lycopersicum Tomato) Lycopersicon esculentum).	GO:0016740
Ssptr159078_c0_seq1	Q9FT03	Q9FT03_COFAR	67.93	343	106	3	2	1018	74	415	1e-166	476	(1-4)-beta-mannan endohydrolase	Coffea arabica Arabian coffee).	GO:0003824 ; GO:0004553 ; GO:0005975 ; GO:0008152 ; GO:0016787 ; GO:0016798 ; GO:0016985 ; GO:0043169
Ssptr254603_c0_seq1	Q9FT03	Q9FT03_COFAR	81.63	98	18	0	295	2	61	158	1e-51	172	(1-4)-beta-mannan endohydrolase	Coffea arabica Arabian coffee).	GO:0003824 ; GO:0004553 ; GO:0005975 ; GO:0008152 ; GO:0016787 ; GO:0016798 ; GO:0016985 ; GO:0043169
Ssptr263193_c0_seq1	Q9FSZ9	Q9FSZ9_CICAR	48.1	158	71	2	3	443	124	281	1e-35	130	Putative extracellular dermal glycoprotein	Cicer arietinum Chickpea) Garbanzo).	GO:0004190 ; GO:0006508
Ssptr259827_c0_seq1	Q9FSZ8	Q9FSZ8_CICAR	54.46	112	46	1	413	93	68	179	5e-27	104	Putative uncharacterized protein	Cicer arietinum Chickpea) Garbanzo).	GO:0006915
Ssptr26276_c0_seq1	Q9FSZ8	Q9FSZ8_CICAR	57.32	164	65	1	2	478	16	179	1e-50	168	Putative uncharacterized protein	Cicer arietinum Chickpea) Garbanzo).	GO:0006915
Ssptr275930_c0_seq1	Q9FSZ7	Q9FSZ7_CICAR	56.67	90	35	1	33	290	52	141	1e-22	90.9	Putative uncharacterized protein	Cicer arietinum Chickpea) Garbanzo).	GO:0008270 ; GO:0046872
Ssptr34007_c0_seq1	Q9FSZ7	Q9FSZ7_CICAR	56.67	90	35	1	258	1	52	141	1e-22	90.9	Putative uncharacterized protein	Cicer arietinum Chickpea) Garbanzo).	GO:0008270 ; GO:0046872
Ssptr26908_c0_seq1	Q9FSX3	Q9FSX3_CATRO	52.48	141	46	5	216	575	1	141	7e-30	112	Putative uncharacterized protein ORF1	Catharanthus roseus Madagascar periwinkle) Vinca rosea).	#NA
Ssptr28760_c0_seq1	Q9FSX3	Q9FSX3_CATRO	54.27	199	67	8	684	160	1	193	3e-49	166	Putative uncharacterized protein ORF1	Catharanthus roseus Madagascar periwinkle) Vinca rosea).	#NA
Ssptr26908_c0_seq2	Q9FSX3	Q9FSX3_CATRO	54.27	199	67	8	216	740	1	193	3e-49	166	Putative uncharacterized protein ORF1	Catharanthus roseus Madagascar periwinkle) Vinca rosea).	#NA
Ssptr35033_c0_seq3	Q9FSV4	Q9FSV4_FAGSY	86.42	81	11	0	2	244	182	262	4e-31	118	Serine/threonine-protein phosphatase	Fagus sylvatica Beechnut).	GO:0004721 ; GO:0016787
Ssptr28742_c0_seq2	Q9FSH3	Q9FSH3_LOTJA	88.6	351	40	0	38	1090	7	357	0	514	Ammonium transporter (AMT1.1)	Lotus japonicus.	GO:0008519 ; GO:0016020 ; GO:0016021 ; GO:0072488
Ssptr32199_c0_seq2	Q9FSF6	Q9FSF6_TOBAC	98.89	180	2	0	739	200	1	180	9e-109	315	Ribosomal protein L11-like	Nicotiana tabacum Common tobacco).	GO:0003735 ; GO:0005622 ; GO:0005840 ; GO:0006412 ; GO:0030529
Ssptr32264_c0_seq1	Q9FSF6	Q9FSF6_TOBAC	98.89	180	2	0	89	628	1	180	9e-109	315	Ribosomal protein L11-like	Nicotiana tabacum Common tobacco).	GO:0003735 ; GO:0005622 ; GO:0005840 ; GO:0006412 ; GO:0030529
Ssptr32264_c0_seq3	Q9FSF6	Q9FSF6_TOBAC	98.89	180	2	0	108	647	1	180	1e-108	315	Ribosomal protein L11-like	Nicotiana tabacum Common tobacco).	GO:0003735 ; GO:0005622 ; GO:0005840 ; GO:0006412 ; GO:0030529
Ssptr32264_c0_seq4	Q9FSF6	Q9FSF6_TOBAC	98.89	180	2	0	89	628	1	180	1e-108	315	Ribosomal protein L11-like	Nicotiana tabacum Common tobacco).	GO:0003735 ; GO:0005622 ; GO:0005840 ; GO:0006412 ; GO:0030529
Ssptr32264_c0_seq2	Q9FSF6	Q9FSF6_TOBAC	98.89	180	2	0	108	647	1	180	2e-108	315	Ribosomal protein L11-like	Nicotiana tabacum Common tobacco).	GO:0003735 ; GO:0005622 ; GO:0005840 ; GO:0006412 ; GO:0030529
Ssptr32199_c0_seq1	Q9FSF6	Q9FSF6_TOBAC	98.89	180	2	0	739	200	1	180	2e-108	315	Ribosomal protein L11-like	Nicotiana tabacum Common tobacco).	GO:0003735 ; GO:0005622 ; GO:0005840 ; GO:0006412 ; GO:0030529
Ssptr11031_c0_seq1	Q9FSD0	Q9FSD0_POPTR	81.4	258	48	0	961	188	136	393	2e-151	434	Laccase	Populus trichocarpa Western balsam poplar) Populus balsamifera	GO:0005507 ; GO:0008471 ; GO:0016491 ; GO:0046274 ; GO:0048046 ; GO:0055114
Ssptr17777_c0_seq1	Q9FSD0	Q9FSD0_POPTR	81.4	258	48	0	2	775	136	393	3e-151	434	Laccase	Populus trichocarpa Western balsam poplar) Populus balsamifera	GO:0005507 ; GO:0008471 ; GO:0016491 ; GO:0046274 ; GO:0048046 ; GO:0055114
Ssptr178265_c0_seq1	Q9FSD0	Q9FSD0_POPTR	77.18	149	34	1	671	225	246	393	1e-83	257	Laccase	Populus trichocarpa Western balsam poplar) Populus balsamifera	GO:0005507 ; GO:0008471 ; GO:0016491 ; GO:0046274 ; GO:0048046 ; GO:0055114
Ssptr411867_c0_seq1	Q9FS86	Q9FS86_SOLTU	67.5	40	13	0	4	123	335	374	9e-13	66.6	Ga20 oxidase	Solanum tuberosum Potato).	GO:0005506 ; GO:0016491 ; GO:0055114
Ssptr26637_c0_seq1	Q9FS26	Q9FS26_SOLTU	76.69	399	80	6	1400	243	1	385	0	546	Cysteine synthase	Solanum tuberosum Potato).	GO:0003824 ; GO:0004124 ; GO:0006535 ; GO:0008152 ; GO:0008652 ; GO:0016740 ; GO:0019344 ; GO:0030170
Ssptr10925_c0_seq1	Q9FRU9	Q9FRU9_TOBAC	96.62	474	16	0	91	1512	1	474	0	929	Gamma-tubulin1	Nicotiana tabacum Common tobacco).	GO:0000166 ; GO:0003924 ; GO:0005525 ; GO:0005874 ; GO:0006184 ; GO:0007017 ; GO:0043234 ; GO:0051258
Ssptr11427_c0_seq1	Q9FRU9	Q9FRU9_TOBAC	96.62	474	16	0	1725	304	1	474	0	929	Gamma-tubulin1	Nicotiana tabacum Common tobacco).	GO:0000166 ; GO:0003924 ; GO:0005525 ; GO:0005874 ; GO:0006184 ; GO:0007017 ; GO:0043234 ; GO:0051258
Ssptr337156_c0_seq1	Q9FR61	Q9FR61_SOLLC	65.22	138	48	0	3	416	15	152	2e-56	191	Phospholipase D	Solanum lycopersicum Tomato) Lycopersicon esculentum).	GO:0003824 ; GO:0004630 ; GO:0005509 ; GO:0008152 ; GO:0016020 ; GO:0016042 ; GO:0016787 ; GO:0046470 ; GO:0070290
Ssptr29775_c0_seq1	Q9FR32	Q9FR32_SOLLC	64.66	116	41	0	5	352	149	264	8e-47	159	Ripening regulated protein DDTFR18	Solanum lycopersicum Tomato) Lycopersicon esculentum).	GO:0006855 ; GO:0015238 ; GO:0015297 ; GO:0016020 ; GO:0055085
Ssptr31750_c1_seq2	Q9FR32	Q9FR32_SOLLC	66.13	124	42	0	432	61	141	264	6e-52	174	Ripening regulated protein DDTFR18	Solanum lycopersicum Tomato) Lycopersicon esculentum).	GO:0006855 ; GO:0015238 ; GO:0015297 ; GO:0016020 ; GO:0055085
Ssptr40069_c0_seq1	Q9FR05	Q9FR05_PERFR	67.18	131	39	2	1	381	8	132	4e-41	139	Oleosin	Perilla frutescens Beefsteak mint) Perilla ocymoides).	GO:0005811 ; GO:0012511 ; GO:0016020 ; GO:0016021
Ssptr39281_c0_seq1	Q9FR05	Q9FR05_PERFR	67.18	131	39	2	559	179	8	132	5e-41	139	Oleosin	Perilla frutescens Beefsteak mint) Perilla ocymoides).	GO:0005811 ; GO:0012511 ; GO:0016020 ; GO:0016021
Ssptr47098_c0_seq1	Q9FR04	Q9FR04_PERFR	95.45	44	2	0	2	133	333	376	2e-19	85.9	Malonyl-CoA:ACP transacylase	Perilla frutescens Beefsteak mint) Perilla ocymoides).	GO:0003824 ; GO:0004314 ; GO:0005488 ; GO:0006633 ; GO:0008152 ; GO:0016740
Ssptr47871_c0_seq1	Q9FR04	Q9FR04_PERFR	95.45	44	2	0	409	278	333	376	3e-19	85.9	Malonyl-CoA:ACP transacylase	Perilla frutescens Beefsteak mint) Perilla ocymoides).	GO:0003824 ; GO:0004314 ; GO:0005488 ; GO:0006633 ; GO:0008152 ; GO:0016740
Ssptr366637_c0_seq1	Q9FR03	Q9FR03_PERFR	75.18	137	32	2	1	405	9	145	2e-50	172	Granule-bound starch synthase	Perilla frutescens Beefsteak mint) Perilla ocymoides).	GO:0005978 ; GO:0009011 ; GO:0009058 ; GO:0009250
Ssptr154596_c0_seq1	Q9FR03	Q9FR03_PERFR	86.06	459	64	1	2	1378	148	604	0	768	Granule-bound starch synthase	Perilla frutescens Beefsteak mint) Perilla ocymoides).	GO:0005978 ; GO:0009011 ; GO:0009058 ; GO:0009250
Ssptr192653_c0_seq1	Q9FR03	Q9FR03_PERFR	86.02	415	58	1	1371	127	192	604	0	687	Granule-bound starch synthase	Perilla frutescens Beefsteak mint) Perilla ocymoides).	GO:0005978 ; GO:0009011 ; GO:0009058 ; GO:0009250
Ssptr282508_c0_seq1	Q9FR03	Q9FR03_PERFR	75.19	133	31	2	393	1	8	140	9e-48	166	Granule-bound starch synthase	Perilla frutescens Beefsteak mint) Perilla ocymoides).	GO:0005978 ; GO:0009011 ; GO:0009058 ; GO:0009250
Ssptr381530_c0_seq1	Q9FQZ7	Q9FQZ7_TOBAC	46.25	80	29	2	4	201	127	200	1e-16	74.3	Avr9/Cf-9 rapidly elicited protein 132	Nicotiana tabacum Common tobacco).	GO:0008270 ; GO:0046872
Ssptr278783_c0_seq1	Q9FQZ7	Q9FQZ7_TOBAC	50	204	78	5	545	6	3	197	2e-52	173	Avr9/Cf-9 rapidly elicited protein 132	Nicotiana tabacum Common tobacco).	GO:0008270 ; GO:0046872
Ssptr11029_c0_seq1	Q9FQZ6	Q9FQZ6_TOBAC	62.77	94	30	2	28	294	1	93	6e-33	116	Avr9/Cf-9 rapidly elicited protein 146	Nicotiana tabacum Common tobacco).	#NA
Ssptr170442_c0_seq1	Q9FQZ6	Q9FQZ6_TOBAC	64.71	85	25	1	245	6	1	85	1e-31	113	Avr9/Cf-9 rapidly elicited protein 146	Nicotiana tabacum Common tobacco).	#NA
Ssptr310753_c0_seq1	Q9FQZ6	Q9FQZ6_TOBAC	69.57	46	14	0	84	221	1	46	3e-16	72.4	Avr9/Cf-9 rapidly elicited protein 146	Nicotiana tabacum Common tobacco).	#NA
Ssptr343782_c0_seq1	Q9FQZ6	Q9FQZ6_TOBAC	69.57	46	14	0	138	1	1	46	3e-16	72.4	Avr9/Cf-9 rapidly elicited protein 146	Nicotiana tabacum Common tobacco).	#NA
Ssptr260588_c0_seq1	Q9FQZ5	Q9FQZ5_TOBAC	41.12	107	36	2	55	294	12	118	1e-17	76.6	Avr9/Cf-9 rapidly elicited protein 169	Nicotiana tabacum Common tobacco).	#NA
Ssptr209256_c0_seq1	Q9FQZ5	Q9FQZ5_TOBAC	41.12	107	36	2	330	91	12	118	1e-17	76.6	Avr9/Cf-9 rapidly elicited protein 169	Nicotiana tabacum Common tobacco).	#NA
Ssptr22009_c1_seq1	Q9FQZ4	Q9FQZ4_TOBAC	37.8	82	34	4	3	197	74	155	2e-06	46.2	Avr9/Cf-9 rapidly elicited protein 194	Nicotiana tabacum Common tobacco).	#NA
Ssptr10773_c0_seq1	Q9FQZ2	Q9FQZ2_TOBAC	46.61	251	98	4	655	11	67	317	8e-67	214	Avr9/Cf-9 rapidly elicited protein 137	Nicotiana tabacum Common tobacco).	#NA
Ssptr27060_c0_seq2	Q9FQZ1	Q9FQZ1_TOBAC	54.35	46	18	2	272	144	46	91	5e-08	51.6	Avr9/Cf-9 rapidly elicited protein 180	Nicotiana tabacum Common tobacco).	#NA
Ssptr159251_c0_seq1	Q9FQY9	Q9FQY9_TOBAC	37.84	148	88	4	441	10	1	133	1e-10	59.7	Avr9/Cf-9 rapidly elicited protein 75	Nicotiana tabacum Common tobacco).	#NA
Ssptr194897_c0_seq1	Q9FQY9	Q9FQY9_TOBAC	37.84	148	88	4	28	459	1	133	2e-10	59.7	Avr9/Cf-9 rapidly elicited protein 75	Nicotiana tabacum Common tobacco).	#NA
Ssptr71647_c0_seq1	Q9FQY3	Q9FQY3_TOBAC	77.21	351	76	4	2	1042	147	491	0	556	SLT1 protein	Nicotiana tabacum Common tobacco).	#NA
Ssptr12452_c0_seq1	Q9FQY3	Q9FQY3_TOBAC	79.32	324	65	3	1139	174	183	501	0	521	SLT1 protein	Nicotiana tabacum Common tobacco).	#NA
Ssptr11930_c0_seq1	Q9FQY3	Q9FQY3_TOBAC	79.32	324	65	3	2	967	183	501	0	521	SLT1 protein	Nicotiana tabacum Common tobacco).	#NA
Ssptr33049_c0_seq2	Q9FQY3	Q9FQY3_TOBAC	79.53	508	96	8	1607	108	1	501	0	777	SLT1 protein	Nicotiana tabacum Common tobacco).	#NA
Ssptr33049_c0_seq1	Q9FQY3	Q9FQY3_TOBAC	78.67	497	98	6	1697	231	1	491	0	766	SLT1 protein	Nicotiana tabacum Common tobacco).	#NA
Ssptr30134_c0_seq1	Q9FQY3	Q9FQY3_TOBAC	79.53	508	96	8	819	2318	1	501	0	777	SLT1 protein	Nicotiana tabacum Common tobacco).	#NA
Ssptr33049_c0_seq5	Q9FQY3	Q9FQY3_TOBAC	77.67	497	105	6	1703	231	1	491	0	783	SLT1 protein	Nicotiana tabacum Common tobacco).	#NA
Ssptr419002_c0_seq1	Q9FQX2	Q9FQX2_CORLA	91.43	70	6	0	210	1	26	95	2e-41	138	Phytochrome B	Corynocarpus laevigatus Karaka tree).	GO:0006355 ; GO:0008020 ; GO:0009584 ; GO:0009881 ; GO:0018298
Ssptr263638_c0_seq1	Q9FQW1	Q9FQW1_AVECA	91.04	134	12	0	404	3	172	305	1e-82	250	Phytochrome B	Averrhoa carambola Star fruit).	GO:0006355 ; GO:0008020 ; GO:0009584 ; GO:0009881 ; GO:0018298
Ssptr204483_c0_seq1	Q9FQQ9	Q9FQQ9_9ROSI	83.87	155	25	0	2	466	137	291	2e-89	268	Phytochrome B	Mortonia greggii.	GO:0006355 ; GO:0008020 ; GO:0009584 ; GO:0009881 ; GO:0018298
Ssptr303711_c0_seq1	Q9FQQ9	Q9FQQ9_9ROSI	85.12	168	25	0	506	3	123	290	2e-100	297	Phytochrome B	Mortonia greggii.	GO:0006355 ; GO:0008020 ; GO:0009584 ; GO:0009881 ; GO:0018298
Ssptr27323_c0_seq1	Q9FQD2	Q9FQD2_IPOBA	93.75	80	5	0	1	240	454	533	4e-46	158	Isocitrate lyase	Ipomoea batatas Sweet potato) Convolvulus batatas).	GO:0003824 ; GO:0004451 ; GO:0008152 ; GO:0016829 ; GO:0019752
Ssptr145061_c0_seq1	Q9FQD2	Q9FQD2_IPOBA	93.67	79	5	0	239	3	454	532	2e-45	156	Isocitrate lyase	Ipomoea batatas Sweet potato) Convolvulus batatas).	GO:0003824 ; GO:0004451 ; GO:0008152 ; GO:0016829 ; GO:0019752
Ssptr343251_c0_seq1	Q9FQ13	Q9FQ13_CITPA	47.27	55	29	0	197	33	28	82	4e-12	60.5	Cystatin-like protein	Citrus paradisi Grapefruit).	GO:0004869 ; GO:0010466 ; GO:0030414
Ssptr16157_c0_seq1	Q9FPZ9	Q9FPZ9_NICGL	85.94	128	18	0	3	386	121	248	2e-60	190	Putative delta TIP	Nicotiana glauca Glaucous tobacco) Tree tobacco).	GO:0005215 ; GO:0006810 ; GO:0006833 ; GO:0016020 ; GO:0016021 ; GO:0055085
Ssptr290424_c0_seq1	Q9FPQ2	Q9FPQ2_POPTR	59.14	93	34	3	203	469	1	85	6e-24	100	Phytochrome	Populus trichocarpa Western balsam poplar) Populus balsamifera	GO:0000155 ; GO:0000160 ; GO:0004673 ; GO:0004871 ; GO:0004872 ; GO:0005524 ; GO:0006351 ; GO:0006355 ; GO:0007165 ; GO:0008020 ; GO:0009584 ; GO:0009585 ; GO:0009881 ; GO:0016020 ; GO:0017006 ; GO:0018106 ; GO:0018298 ; GO:0042803 ; GO:0050896
Ssptr31290_c0_seq1	Q9FPM8	Q9FPM8_TOBAC	79.48	229	47	0	689	3	31	259	2e-134	387	JD1	Nicotiana tabacum Common tobacco).	GO:0005509 ; GO:0008152 ; GO:0008415
Ssptr31290_c0_seq2	Q9FPM8	Q9FPM8_TOBAC	65.85	82	28	0	248	3	178	259	6e-29	110	JD1	Nicotiana tabacum Common tobacco).	GO:0005509 ; GO:0008152 ; GO:0008415
Ssptr260477_c0_seq1	Q9FPM4	Q9FPM4_PETCR	40.18	112	53	3	5	298	873	984	1e-14	71.6	Myosin subfamily VIII heavy chain	Petroselinum crispum Parsley) Petroselinum hortense).	GO:0000166 ; GO:0003774 ; GO:0005524 ; GO:0016459
Ssptr504624_c0_seq1	Q9FPI3	Q9FPI3_ARATH	89.47	57	6	0	2	172	92	148	4e-33	115	AT3g47470	Arabidopsis thaliana Mouse-ear cress).	GO:0009507 ; GO:0009765 ; GO:0015979 ; GO:0016020
Ssptr36486_c0_seq1	Q9FNS1	Q9FNS1_CATRO	54.98	662	268	9	2	1897	31	687	0	602	MYB-like DNA-binding protein	Catharanthus roseus Madagascar periwinkle) Vinca rosea).	GO:0003677 ; GO:0006355
Ssptr36186_c0_seq1	Q9FNS1	Q9FNS1_CATRO	55.64	692	277	9	2146	161	1	687	0	645	MYB-like DNA-binding protein	Catharanthus roseus Madagascar periwinkle) Vinca rosea).	GO:0003677 ; GO:0006355
Ssptr34369_c0_seq1	Q9FNS1	Q9FNS1_CATRO	52.09	695	290	13	125	2080	1	689	0	591	MYB-like DNA-binding protein	Catharanthus roseus Madagascar periwinkle) Vinca rosea).	GO:0003677 ; GO:0006355
Ssptr33411_c0_seq3	Q9FNS1	Q9FNS1_CATRO	52.09	695	290	13	2176	221	1	689	0	591	MYB-like DNA-binding protein	Catharanthus roseus Madagascar periwinkle) Vinca rosea).	GO:0003677 ; GO:0006355
Ssptr34369_c0_seq3	Q9FNS1	Q9FNS1_CATRO	53.74	696	292	10	125	2122	1	689	0	587	MYB-like DNA-binding protein	Catharanthus roseus Madagascar periwinkle) Vinca rosea).	GO:0003677 ; GO:0006355
Ssptr34369_c0_seq6	Q9FNS1	Q9FNS1_CATRO	52.09	695	290	13	175	2130	1	689	0	591	MYB-like DNA-binding protein	Catharanthus roseus Madagascar periwinkle) Vinca rosea).	GO:0003677 ; GO:0006355
Ssptr34369_c0_seq2	Q9FNS1	Q9FNS1_CATRO	53.74	696	292	10	175	2172	1	689	0	587	MYB-like DNA-binding protein	Catharanthus roseus Madagascar periwinkle) Vinca rosea).	GO:0003677 ; GO:0006355
Ssptr33411_c0_seq2	Q9FNS1	Q9FNS1_CATRO	52.09	695	290	13	2176	221	1	689	0	591	MYB-like DNA-binding protein	Catharanthus roseus Madagascar periwinkle) Vinca rosea).	GO:0003677 ; GO:0006355
Ssptr34369_c0_seq5	Q9FNS1	Q9FNS1_CATRO	52.09	695	290	13	238	2193	1	689	0	591	MYB-like DNA-binding protein	Catharanthus roseus Madagascar periwinkle) Vinca rosea).	GO:0003677 ; GO:0006355
Ssptr34369_c0_seq4	Q9FNS1	Q9FNS1_CATRO	53.74	696	292	10	238	2235	1	689	0	587	MYB-like DNA-binding protein	Catharanthus roseus Madagascar periwinkle) Vinca rosea).	GO:0003677 ; GO:0006355
Ssptr29354_c0_seq1	Q9FNS0	Q9FNS0_CHERU	55.45	101	45	1	3	305	305	402	1e-22	94.4	Transcription factor (E2F)	Chenopodium rubrum Red goosefoot) Blitum rubrum).	GO:0003677 ; GO:0003700 ; GO:0005634 ; GO:0005667 ; GO:0006351 ; GO:0006355
Ssptr279251_c0_seq1	Q9FNS0	Q9FNS0_CHERU	47.83	69	36	0	208	2	332	400	3e-15	72	Transcription factor (E2F)	Chenopodium rubrum Red goosefoot) Blitum rubrum).	GO:0003677 ; GO:0003700 ; GO:0005634 ; GO:0005667 ; GO:0006351 ; GO:0006355
Ssptr29354_c0_seq2	Q9FNS0	Q9FNS0_CHERU	63.6	456	162	9	256	1611	10	452	3e-180	523	Transcription factor (E2F)	Chenopodium rubrum Red goosefoot) Blitum rubrum).	GO:0003677 ; GO:0003700 ; GO:0005634 ; GO:0005667 ; GO:0006351 ; GO:0006355
Ssptr16098_c0_seq1	Q9FNS0	Q9FNS0_CHERU	63.6	456	162	9	1728	373	10	452	3e-180	523	Transcription factor (E2F)	Chenopodium rubrum Red goosefoot) Blitum rubrum).	GO:0003677 ; GO:0003700 ; GO:0005634 ; GO:0005667 ; GO:0006351 ; GO:0006355
Ssptr121785_c0_seq1	Q9FN02	PPP7_ARATH	73.66	410	107	2	89	1315	2	408	0	592	Serine/threonine-protein phosphatase 7	Arabidopsis thaliana Mouse-ear cress).	GO:0004721 ; GO:0004722 ; GO:0005634 ; GO:0005654 ; GO:0009408 ; GO:0009785 ; GO:0016311 ; GO:0016787 ; GO:0046872
Ssptr109330_c0_seq1	Q9FN02	PPP7_ARATH	73.66	410	107	2	1551	325	2	408	0	592	Serine/threonine-protein phosphatase 7	Arabidopsis thaliana Mouse-ear cress).	GO:0004721 ; GO:0004722 ; GO:0005634 ; GO:0005654 ; GO:0009408 ; GO:0009785 ; GO:0016311 ; GO:0016787 ; GO:0046872
Ssptr23844_c0_seq1	Q9FMV9	Q9FMV9_ARATH	63.2	125	45	2	5	376	208	330	4e-49	164	Putative uncharacterized protein	Arabidopsis thaliana Mouse-ear cress).	GO:0003677 ; GO:0006355
Ssptr950_c1_seq1	Q9FMK2	Q9FMK2_ARATH	64.46	166	59	0	4	501	9	174	5e-73	223	Putative uncharacterized protein	Arabidopsis thaliana Mouse-ear cress).	GO:0005488
Ssptr2195_c0_seq1	Q9FMH3	Q9FMH3_ARATH	83.58	67	11	0	38	238	49	115	2e-34	126	Similarity to chloroplast nucleoid DNA-binding protein	Arabidopsis thaliana Mouse-ear cress).	GO:0003677 ; GO:0004190 ; GO:0006508 ; GO:0008233 ; GO:0016787
Ssptr173564_c0_seq1	Q9FLQ7	FH20_ARATH	49.68	471	215	8	1810	464	152	608	5e-100	337	Formin-like protein 20	Arabidopsis thaliana Mouse-ear cress).	GO:0003779 ; GO:0004721 ; GO:0016043 ; GO:0016787 ; GO:0030036
Ssptr26110_c0_seq1	Q9FLQ7	FH20_ARATH	49.57	470	215	8	1	1344	153	608	2e-99	335	Formin-like protein 20	Arabidopsis thaliana Mouse-ear cress).	GO:0003779 ; GO:0004721 ; GO:0016043 ; GO:0016787 ; GO:0030036
Ssptr423749_c0_seq1	Q9FLQ2	Q9FLQ2_ARATH	59.34	91	37	0	274	2	6	96	3e-24	98.6	Similarity to NPK1-related protein kinase	Arabidopsis thaliana Mouse-ear cress).	GO:0000166 ; GO:0004672 ; GO:0004674 ; GO:0005515 ; GO:0005524 ; GO:0005575 ; GO:0006468 ; GO:0016301 ; GO:0016310 ; GO:0016772
Ssptr231024_c0_seq1	Q9FLM7	Q9FLM7_ARATH	38.24	136	76	4	157	540	195	329	4e-15	76.3	Putative uncharacterized protein At5g41020	Arabidopsis thaliana Mouse-ear cress).	GO:0003677 ; GO:0005634 ; GO:0006355
Ssptr540228_c0_seq1	Q9FLB5	LAC12_ARATH	84.29	70	11	0	211	2	496	565	2e-37	134	Urishiol oxidase 12	Arabidopsis thaliana Mouse-ear cress).	GO:0005507 ; GO:0005576 ; GO:0008471 ; GO:0016491 ; GO:0046274 ; GO:0046872 ; GO:0048046 ; GO:0055114
Ssptr13887_c0_seq2	Q9FL02	Q9FL02_ARATH	38.71	93	57	2	181	459	21	105	4e-13	67	Uncharacterized protein	Arabidopsis thaliana Mouse-ear cress).	GO:0008150
Ssptr13456_c0_seq1	Q9FL02	Q9FL02_ARATH	38.71	93	57	2	439	161	21	105	5e-13	67	Uncharacterized protein	Arabidopsis thaliana Mouse-ear cress).	GO:0008150
Ssptr275_c0_seq1	Q9FKW5	Q9FKW5_ARATH	78.35	97	21	0	2	292	420	516	8e-43	150	Putative uncharacterized protein At5g66200	Arabidopsis thaliana Mouse-ear cress).	GO:0005488 ; GO:0005886 ; GO:0008150
Ssptr35430_c0_seq1	Q9FKP4	Q9FKP4_ARATH	70.33	1257	369	10	13	3771	38	1263	0	1599	Similarity to kinesin heavy chain	Arabidopsis thaliana Mouse-ear cress).	GO:0000166 ; GO:0003777 ; GO:0005515 ; GO:0005524 ; GO:0005829 ; GO:0005874 ; GO:0005886 ; GO:0007018 ; GO:0008017 ; GO:0009903 ; GO:0009904
Ssptr36010_c0_seq1	Q9FKP4	Q9FKP4_ARATH	78.12	585	125	5	1965	220	691	1263	0	813	Similarity to kinesin heavy chain	Arabidopsis thaliana Mouse-ear cress).	GO:0000166 ; GO:0003777 ; GO:0005515 ; GO:0005524 ; GO:0005829 ; GO:0005874 ; GO:0005886 ; GO:0007018 ; GO:0008017 ; GO:0009903 ; GO:0009904
Ssptr36010_c0_seq3	Q9FKP4	Q9FKP4_ARATH	77.95	585	126	5	1994	249	691	1263	0	811	Similarity to kinesin heavy chain	Arabidopsis thaliana Mouse-ear cress).	GO:0000166 ; GO:0003777 ; GO:0005515 ; GO:0005524 ; GO:0005829 ; GO:0005874 ; GO:0005886 ; GO:0007018 ; GO:0008017 ; GO:0009903 ; GO:0009904
Ssptr36384_c1_seq1	Q9FKM4	Q9FKM4_ARATH	64.94	656	201	6	191	2071	1	646	0	774	Uncharacterized protein	Arabidopsis thaliana Mouse-ear cress).	GO:0003674 ; GO:0005886 ; GO:0008150 ; GO:0009507
Ssptr33130_c0_seq2	Q9FKM2	VDAC4_ARATH	71.43	35	10	0	3	107	240	274	2e-10	59.7	Voltage-dependent anion-selective channel protein 4	Arabidopsis thaliana Mouse-ear cress).	GO:0005739 ; GO:0005741 ; GO:0005886 ; GO:0006820 ; GO:0008308 ; GO:0009617 ; GO:0016020 ; GO:0034765 ; GO:0044070 ; GO:0055085
Ssptr371128_c0_seq1	Q9FKL5	Q9FKL5_ARATH	74.7	166	40	2	494	3	43	205	2e-73	232	Adenosylmethionine-8-amino-7-oxononanoate aminotransferase-like protein	Arabidopsis thaliana Mouse-ear cress).	GO:0003824 ; GO:0008152 ; GO:0008483 ; GO:0016740 ; GO:0030170
Ssptr36805_c1_seq1	Q9FKL3	Q9FKL3_ARATH	60.54	560	209	12	2	1645	541	1054	0	601	Similarity to protein kinase	Arabidopsis thaliana Mouse-ear cress).	GO:0000166 ; GO:0004672 ; GO:0004674 ; GO:0005524 ; GO:0006468 ; GO:0016301 ; GO:0016310 ; GO:0016772
Ssptr197653_c0_seq1	Q9FJW6	PP451_ARATH	29.03	186	128	5	647	102	632	793	4e-13	71.6	Protein EMBRYO DEFECTIVE 1408	Arabidopsis thaliana Mouse-ear cress).	GO:0003674 ; GO:0005488 ; GO:0009507 ; GO:0009536 ; GO:0009658
Ssptr318184_c0_seq1	Q9FJH9	Q9FJH9_ARATH	52.07	121	55	3	2	355	36	153	1e-29	115	Putative uncharacterized protein At5g60760	Arabidopsis thaliana Mouse-ear cress).	GO:0003674 ; GO:0010264 ; GO:0016301 ; GO:0016310
Ssptr341109_c0_seq1	Q9FJG3	Q9FJG3_ARATH	79.73	74	15	0	222	1	616	689	1e-38	139	Phosphoribosylanthranilate transferase-like protein	Arabidopsis thaliana Mouse-ear cress).	GO:0005783 ; GO:0005886 ; GO:0016740 ; GO:0016757 ; GO:0005829
Ssptr355177_c0_seq1	Q9FJ50	PYL11_ARATH	71.88	64	18	0	71	262	10	73	1e-25	96.7	Regulatory components of ABA receptor 5	Arabidopsis thaliana Mouse-ear cress).	GO:0004872 ; GO:0005575 ; GO:0005634 ; GO:0005737 ; GO:0009738 ; GO:0010427 ; GO:0042803
Ssptr246990_c0_seq1	Q9FJ50	PYL11_ARATH	70	120	34	1	546	193	35	154	2e-50	163	Regulatory components of ABA receptor 5	Arabidopsis thaliana Mouse-ear cress).	GO:0004872 ; GO:0005575 ; GO:0005634 ; GO:0005737 ; GO:0009738 ; GO:0010427 ; GO:0042803
Ssptr225453_c0_seq1	Q9FJ00	BH086_ARATH	63.52	159	52	4	383	841	145	299	2e-48	167	bHLH transcription factor bHLH086	Arabidopsis thaliana Mouse-ear cress).	GO:0003677 ; GO:0005634 ; GO:0006351 ; GO:0006355
Ssptr17966_c0_seq1	Q9FJ00	BH086_ARATH	63.52	159	52	4	596	138	145	299	2e-48	167	bHLH transcription factor bHLH086	Arabidopsis thaliana Mouse-ear cress).	GO:0003677 ; GO:0005634 ; GO:0006351 ; GO:0006355
Ssptr225540_c0_seq1	Q9FIZ7	OPLA_ARATH	84.48	58	9	0	176	3	1	58	3e-26	104	Pyroglutamase	Arabidopsis thaliana Mouse-ear cress).	GO:0000166 ; GO:0003824 ; GO:0005524 ; GO:0005737 ; GO:0005829 ; GO:0006751 ; GO:0008152 ; GO:0016787 ; GO:0017168
Ssptr253570_c0_seq1	Q9FIY7	SM3L3_ARATH	74.53	106	27	0	10	327	611	716	2e-48	169	Putative SWI/SNF-related matrix-associated actin-dependent regulator of chromatin subfamily A member 3-like 3	Arabidopsis thaliana Mouse-ear cress).	GO:0000166 ; GO:0003676 ; GO:0003677 ; GO:0004386 ; GO:0005524 ; GO:0005634 ; GO:0006281 ; GO:0006974 ; GO:0008270 ; GO:0009941 ; GO:0016568 ; GO:0016787 ; GO:0016818 ; GO:0046872
Ssptr258839_c0_seq1	Q9FIX3	PP407_ARATH	55.02	209	94	3	4	630	19	222	6e-59	201	Protein EMBRYO DEFECTIVE 2745	Arabidopsis thaliana Mouse-ear cress).	GO:0005488
Ssptr30844_c0_seq1	Q9FIR4	Q9FIR4_ARATH	68.28	804	227	11	2660	333	202	998	0	942	Putative uncharacterized protein	Arabidopsis thaliana Mouse-ear cress).	#NA
Ssptr29936_c0_seq1	Q9FIR4	Q9FIR4_ARATH	68.28	804	227	11	51	2378	202	998	0	942	Putative uncharacterized protein	Arabidopsis thaliana Mouse-ear cress).	#NA
Ssptr115607_c0_seq1	Q9FIJ7	KADC2_ARATH	76.26	219	52	1	234	890	52	269	4e-101	305	ATP-AMP transphosphorylase 2	Arabidopsis thaliana Mouse-ear cress).	GO:0000166 ; GO:0004017 ; GO:0005524 ; GO:0006139 ; GO:0009507 ; GO:0009536 ; GO:0009570 ; GO:0016301 ; GO:0016310 ; GO:0016740 ; GO:0016776 ; GO:0019201 ; GO:0019205 ; GO:0046939
Ssptr10327_c0_seq1	Q9FIJ7	KADC2_ARATH	76.26	219	52	1	1060	404	52	269	1e-100	305	ATP-AMP transphosphorylase 2	Arabidopsis thaliana Mouse-ear cress).	GO:0000166 ; GO:0004017 ; GO:0005524 ; GO:0006139 ; GO:0009507 ; GO:0009536 ; GO:0009570 ; GO:0016301 ; GO:0016310 ; GO:0016740 ; GO:0016776 ; GO:0019201 ; GO:0019205 ; GO:0046939
Ssptr12342_c0_seq1	Q9FIG2	Q9FIG2_ARATH	53.07	716	323	12	12	2120	31	731	0	692	Subtilase 4.13	Arabidopsis thaliana Mouse-ear cress).	GO:0004252 ; GO:0006508 ; GO:0008233 ; GO:0008236 ; GO:0016787 ; GO:0042802 ; GO:0043086
Ssptr235096_c0_seq1	Q9FIB7	Q9FIB7_ARATH	81.03	116	21	2	2	346	229	343	5e-60	194	Protein kinase	Arabidopsis thaliana Mouse-ear cress).	GO:0000166 ; GO:0004672 ; GO:0004674 ; GO:0005524 ; GO:0006468 ; GO:0016301 ; GO:0016310 ; GO:0016740 ; GO:0016772
Ssptr10561_c0_seq1	Q9FI56	CLPC1_ARATH	93.55	124	8	0	373	2	348	471	9e-60	201	Protein IRON-RESCUED MUTANT 1	Arabidopsis thaliana Mouse-ear cress).	GO:0000166 ; GO:0003677 ; GO:0004176 ; GO:0004518 ; GO:0005524 ; GO:0005618 ; GO:0005739 ; GO:0006200 ; GO:0006289 ; GO:0008233 ; GO:0009507 ; GO:0009532 ; GO:0009535 ; GO:0009570 ; GO:0009658 ; GO:0009941 ; GO:0010380 ; GO:0017111 ; GO:0019538 ; GO:0031897 ; GO:0045036 ; GO:0045037 ; GO:0005829
Ssptr43852_c0_seq1	Q9FHW0	Q9FHW0_ARATH	84.12	170	27	0	149	658	1	170	4e-94	278	Uncharacterized protein	Arabidopsis thaliana Mouse-ear cress).	GO:0005575 ; GO:0008150
Ssptr45080_c0_seq1	Q9FHW0	Q9FHW0_ARATH	84.12	170	27	0	654	145	1	170	4e-94	278	Uncharacterized protein	Arabidopsis thaliana Mouse-ear cress).	GO:0005575 ; GO:0008150
Ssptr20423_c0_seq2	Q9FHR8	Q9FHR8_ARATH	69.95	203	58	1	71	670	1	203	3e-95	285	Enoyl CoA hydratase-like protein	Arabidopsis thaliana Mouse-ear cress).	GO:0003824 ; GO:0005777 ; GO:0008152 ; GO:0009062 ; GO:0016853 ; GO:0051750
Ssptr410878_c0_seq1	Q9FHI3	Q9FHI3_ARATH	48.53	68	34	1	203	3	199	266	7e-13	65.1	Uncharacterized protein	Arabidopsis thaliana Mouse-ear cress).	#NA
Ssptr290625_c0_seq1	Q9FHH2	Q9FHH2_ARATH	76.92	39	9	0	118	2	1	39	8e-12	63.5	Heat shock protein-like protein	Arabidopsis thaliana Mouse-ear cress).	GO:0005524 ; GO:0006950 ; GO:0080167
Ssptr268218_c0_seq1	Q9FHG3	Q9FHG3_ARATH	36.56	93	50	2	21	272	9	101	2e-08	53.5	RimM-like 16S rRNA processing protein	Arabidopsis thaliana Mouse-ear cress).	GO:0005737 ; GO:0005840 ; GO:0006364 ; GO:0008152 ; GO:0009507 ; GO:0016779 ; GO:0042274 ; GO:0043022
Ssptr232522_c0_seq1	Q9FHB6	Q9FHB6_ARATH	79.73	74	15	0	2	223	247	320	7e-34	124	Putative uncharacterized protein At5g52450	Arabidopsis thaliana Mouse-ear cress).	GO:0005774 ; GO:0006855 ; GO:0009624 ; GO:0015238 ; GO:0015297 ; GO:0016020 ; GO:0055085
Ssptr251790_c0_seq1	Q9FHB6	Q9FHB6_ARATH	79.73	74	15	0	225	4	247	320	7e-34	124	Putative uncharacterized protein At5g52450	Arabidopsis thaliana Mouse-ear cress).	GO:0005774 ; GO:0006855 ; GO:0009624 ; GO:0015238 ; GO:0015297 ; GO:0016020 ; GO:0055085
Ssptr373642_c0_seq1	Q9FHA5	Q9FHA5_ARATH	45.19	135	71	3	402	7	216	344	1e-30	115	Protein kinase-like protein	Arabidopsis thaliana Mouse-ear cress).	GO:0000166 ; GO:0004672 ; GO:0004674 ; GO:0005524 ; GO:0006468 ; GO:0016301 ; GO:0016310 ; GO:0016772
Ssptr31904_c1_seq1	Q9FH16	PR1G2_ARATH	45.8	131	70	1	3	392	54	184	1e-18	81.6	PRA1 family protein G2	Arabidopsis thaliana Mouse-ear cress).	GO:0005783 ; GO:0005789 ; GO:0006810 ; GO:0016020 ; GO:0016021 ; GO:0016192
Ssptr114355_c0_seq1	Q9FGW7	Q9FGW7_ARATH	40	190	74	7	62	511	1	189	5e-23	96.3	Uncharacterized protein	Arabidopsis thaliana Mouse-ear cress).	GO:0008150
Ssptr123044_c0_seq1	Q9FGW7	Q9FGW7_ARATH	40.43	188	72	7	445	2	1	187	2e-22	94.7	Uncharacterized protein	Arabidopsis thaliana Mouse-ear cress).	GO:0008150
Ssptr27219_c0_seq1	Q9FGN7	Q9FGN7_ARATH	58.47	720	296	3	81	2231	8	726	0	835	Cohesin-load domain-containing protein	Arabidopsis thaliana Mouse-ear cress).	GO:0003674 ; GO:0005488 ; GO:0005575 ; GO:0008150
Ssptr28629_c0_seq1	Q9FGN7	Q9FGN7_ARATH	58.47	720	296	3	2387	237	8	726	0	835	Cohesin-load domain-containing protein	Arabidopsis thaliana Mouse-ear cress).	GO:0003674 ; GO:0005488 ; GO:0005575 ; GO:0008150
Ssptr18524_c1_seq1	Q9FGM5	Q9FGM5_ARATH	50	86	40	2	276	28	57	142	3e-22	90.1	Gb|AAF25996.1	Arabidopsis thaliana Mouse-ear cress).	GO:0008150
Ssptr284872_c0_seq1	Q9FGJ9	Q9FGJ9_ARATH	46.48	71	33	1	202	5	445	515	5e-13	65.5	Uncharacterized protein	Arabidopsis thaliana Mouse-ear cress).	GO:0005739 ; GO:0008150
Ssptr265661_c0_seq1	Q9FG93	MNS4_ARATH	35.29	85	51	2	733	491	493	574	1e-06	53.1	Probable alpha-mannosidase I MNS4	Arabidopsis thaliana Mouse-ear cress).	GO:0004571 ; GO:0005509 ; GO:0005783 ; GO:0005789 ; GO:0016020 ; GO:0016021 ; GO:0016787
Ssptr16668_c0_seq1	Q9FG04	Q9FG04_ARATH	81.77	192	34	2	782	210	8	196	1e-104	306	Uncharacterized protein	Arabidopsis thaliana Mouse-ear cress).	GO:0008150 ; GO:0016020
Ssptr17366_c0_seq1	Q9FG04	Q9FG04_ARATH	81.77	192	34	2	128	700	8	196	2e-104	306	Uncharacterized protein	Arabidopsis thaliana Mouse-ear cress).	GO:0008150 ; GO:0016020
Ssptr241659_c0_seq1	Q9FFY2	Q9FFY2_ARATH	34.51	113	66	6	2	316	30	132	1e-13	68.9	Endonuclease VIII-like 3	Arabidopsis thaliana Mouse-ear cress).	GO:0003676 ; GO:0004519 ; GO:0005575 ; GO:0008150 ; GO:0008270 ; GO:0046872
Ssptr64350_c0_seq1	Q9FFV8	Q9FFV8_ARATH	63.8	663	209	11	2241	346	1	642	0	709	Translation initiation factor eIF-2B delta subunit	Arabidopsis thaliana Mouse-ear cress).	GO:0003743 ; GO:0006413 ; GO:0044237
Ssptr10487_c0_seq1	Q9FFV8	Q9FFV8_ARATH	63.8	663	209	11	68	1963	1	642	0	709	Translation initiation factor eIF-2B delta subunit	Arabidopsis thaliana Mouse-ear cress).	GO:0003743 ; GO:0006413 ; GO:0044237
Ssptr26754_c0_seq1	Q9FFN2	GLYT3_ARATH	62.22	450	161	4	484	1806	70	518	0	577	Probable glycosyltransferase At5g03795	Arabidopsis thaliana Mouse-ear cress).	GO:0000139 ; GO:0005794 ; GO:0007047 ; GO:0016020 ; GO:0016021 ; GO:0016740 ; GO:0016757
Ssptr26395_c0_seq1	Q9FFN2	GLYT3_ARATH	62.22	450	161	4	1541	219	70	518	0	577	Probable glycosyltransferase At5g03795	Arabidopsis thaliana Mouse-ear cress).	GO:0000139 ; GO:0005794 ; GO:0007047 ; GO:0016020 ; GO:0016021 ; GO:0016740 ; GO:0016757
Ssptr275115_c0_seq1	Q9FFL0	Q9FFL0_ARATH	32.35	136	83	3	3	383	123	257	3e-11	65.1	Nucleoprotein-like protein	Arabidopsis thaliana Mouse-ear cress).	GO:0003674 ; GO:0003676 ; GO:0008150 ; GO:0016020
Ssptr976_c0_seq1	Q9FFL0	Q9FFL0_ARATH	32.88	146	89	3	617	207	113	257	9e-14	72.8	Nucleoprotein-like protein	Arabidopsis thaliana Mouse-ear cress).	GO:0003674 ; GO:0003676 ; GO:0008150 ; GO:0016020
Ssptr27672_c0_seq1	Q9FFI4	Q9FFI4_ARATH	50.17	905	436	17	95	2764	22	888	0	804	Tetratricopeptide repeat-containing protein	Arabidopsis thaliana Mouse-ear cress).	GO:0005488
Ssptr29285_c0_seq1	Q9FFI4	Q9FFI4_ARATH	50.17	905	436	17	3187	518	22	888	0	804	Tetratricopeptide repeat-containing protein	Arabidopsis thaliana Mouse-ear cress).	GO:0005488
Ssptr7600_c0_seq1	Q9FFF9	APC1_ARATH	51.16	43	21	1	97	225	4	42	0.0002	42	Protein EMBRYO DEFECTIVE 2771	Arabidopsis thaliana Mouse-ear cress).	GO:0005515 ; GO:0005634 ; GO:0007049 ; GO:0007067 ; GO:0051301
Ssptr247499_c0_seq1	Q9FFA7	Q9FFA7_ARATH	54.93	142	49	2	20	400	8	149	6e-45	153	Transducin/WD40 domain-containing protein	Arabidopsis thaliana Mouse-ear cress).	GO:0010224
Ssptr161074_c0_seq1	Q9FF84	Q9FF84_ARATH	80.68	414	76	2	3	1232	734	1147	0	668	DEA(D/H)-box RNA helicase family protein	Arabidopsis thaliana Mouse-ear cress).	GO:0000166 ; GO:0003676 ; GO:0003723 ; GO:0003725 ; GO:0004386 ; GO:0005524 ; GO:0005622 ; GO:0008026 ; GO:0008150 ; GO:0016787
Ssptr134269_c0_seq1	Q9FF84	Q9FF84_ARATH	80.68	414	76	2	1699	470	734	1147	0	668	DEA(D/H)-box RNA helicase family protein	Arabidopsis thaliana Mouse-ear cress).	GO:0000166 ; GO:0003676 ; GO:0003723 ; GO:0003725 ; GO:0004386 ; GO:0005524 ; GO:0005622 ; GO:0008026 ; GO:0008150 ; GO:0016787
Ssptr24415_c0_seq1	Q9FF10	HPSE1_ARATH	56.35	543	230	3	98	1705	1	542	0	661	Heparanase-like protein 1	Arabidopsis thaliana Mouse-ear cress).	GO:0005576 ; GO:0005618 ; GO:0005764 ; GO:0005765 ; GO:0009505 ; GO:0016020 ; GO:0016787 ; GO:0016798
Ssptr24447_c0_seq1	Q9FF10	HPSE1_ARATH	56.35	543	230	3	1762	155	1	542	0	661	Heparanase-like protein 1	Arabidopsis thaliana Mouse-ear cress).	GO:0005576 ; GO:0005618 ; GO:0005764 ; GO:0005765 ; GO:0009505 ; GO:0016020 ; GO:0016787 ; GO:0016798
Ssptr32318_c0_seq4	Q9FEW2	HIS8_NICPL	77.73	422	94	4	1475	210	1	410	0	604	Imidazole acetol-phosphate transaminase	Nicotiana plumbaginifolia Leadwort-leaved tobacco) Tex-Mex tobacco).	GO:0000105 ; GO:0003824 ; GO:0004400 ; GO:0008483 ; GO:0008652 ; GO:0009058 ; GO:0009507 ; GO:0009536 ; GO:0016740 ; GO:0016769 ; GO:0030170
Ssptr31255_c0_seq2	Q9FEW2	HIS8_NICPL	77.73	422	94	4	79	1344	1	410	0	604	Imidazole acetol-phosphate transaminase	Nicotiana plumbaginifolia Leadwort-leaved tobacco) Tex-Mex tobacco).	GO:0000105 ; GO:0003824 ; GO:0004400 ; GO:0008483 ; GO:0008652 ; GO:0009058 ; GO:0009507 ; GO:0009536 ; GO:0016740 ; GO:0016769 ; GO:0030170
Ssptr31255_c0_seq1	Q9FEW2	HIS8_NICPL	77.73	422	94	4	79	1344	1	410	0	604	Imidazole acetol-phosphate transaminase	Nicotiana plumbaginifolia Leadwort-leaved tobacco) Tex-Mex tobacco).	GO:0000105 ; GO:0003824 ; GO:0004400 ; GO:0008483 ; GO:0008652 ; GO:0009058 ; GO:0009507 ; GO:0009536 ; GO:0016740 ; GO:0016769 ; GO:0030170
Ssptr31255_c0_seq3	Q9FEW2	HIS8_NICPL	77.73	422	94	4	79	1344	1	410	0	604	Imidazole acetol-phosphate transaminase	Nicotiana plumbaginifolia Leadwort-leaved tobacco) Tex-Mex tobacco).	GO:0000105 ; GO:0003824 ; GO:0004400 ; GO:0008483 ; GO:0008652 ; GO:0009058 ; GO:0009507 ; GO:0009536 ; GO:0016740 ; GO:0016769 ; GO:0030170
Ssptr32318_c0_seq1	Q9FEW2	HIS8_NICPL	77.73	422	94	4	1512	247	1	410	0	604	Imidazole acetol-phosphate transaminase	Nicotiana plumbaginifolia Leadwort-leaved tobacco) Tex-Mex tobacco).	GO:0000105 ; GO:0003824 ; GO:0004400 ; GO:0008483 ; GO:0008652 ; GO:0009058 ; GO:0009507 ; GO:0009536 ; GO:0016740 ; GO:0016769 ; GO:0030170
Ssptr31255_c0_seq4	Q9FEW2	HIS8_NICPL	77.73	422	94	4	79	1344	1	410	0	604	Imidazole acetol-phosphate transaminase	Nicotiana plumbaginifolia Leadwort-leaved tobacco) Tex-Mex tobacco).	GO:0000105 ; GO:0003824 ; GO:0004400 ; GO:0008483 ; GO:0008652 ; GO:0009058 ; GO:0009507 ; GO:0009536 ; GO:0016740 ; GO:0016769 ; GO:0030170
Ssptr32318_c0_seq2	Q9FEW2	HIS8_NICPL	77.73	422	94	4	1527	262	1	410	0	604	Imidazole acetol-phosphate transaminase	Nicotiana plumbaginifolia Leadwort-leaved tobacco) Tex-Mex tobacco).	GO:0000105 ; GO:0003824 ; GO:0004400 ; GO:0008483 ; GO:0008652 ; GO:0009058 ; GO:0009507 ; GO:0009536 ; GO:0016740 ; GO:0016769 ; GO:0030170
Ssptr32318_c0_seq3	Q9FEW2	HIS8_NICPL	77.73	422	94	4	1541	276	1	410	0	604	Imidazole acetol-phosphate transaminase	Nicotiana plumbaginifolia Leadwort-leaved tobacco) Tex-Mex tobacco).	GO:0000105 ; GO:0003824 ; GO:0004400 ; GO:0008483 ; GO:0008652 ; GO:0009058 ; GO:0009507 ; GO:0009536 ; GO:0016740 ; GO:0016769 ; GO:0030170
Ssptr138_c0_seq1	Q9FEV9	Q9FEV9_TOBAC	64.29	126	45	0	41	418	4	129	6e-46	163	Microtubule-associated protein MAP65-1a	Nicotiana tabacum Common tobacco).	#NA
Ssptr35664_c0_seq1	Q9FEV7	Q9FEV7_TOBAC	80.18	570	111	2	1917	214	13	582	0	909	Microtubule-associated protein MAP65-1c	Nicotiana tabacum Common tobacco).	#NA
Ssptr36114_c0_seq1	Q9FEV7	Q9FEV7_TOBAC	80.18	570	111	2	121	1824	13	582	0	909	Microtubule-associated protein MAP65-1c	Nicotiana tabacum Common tobacco).	#NA
Ssptr374449_c0_seq1	Q9FES7	Q9FES7_TOBAC	95.56	45	2	0	176	42	379	423	4e-22	90.9	Sulfur	Nicotiana tabacum Common tobacco).	GO:0000166 ; GO:0005524 ; GO:0006779 ; GO:0015979 ; GO:0015995 ; GO:0016851 ; GO:0017111
Ssptr25625_c0_seq3	Q9FEQ0	Q9FEQ0_CUCMO	48.51	101	52	1	196	498	49	141	2e-19	87.8	Glycerol-3-phosphate acyltransferase	Cucurbita moschata Winter crookneck squash) Cucurbita pepo var.	GO:0004366 ; GO:0008152 ; GO:0008415 ; GO:0016740
Ssptr28961_c0_seq4	Q9FEQ0	Q9FEQ0_CUCMO	49.51	103	52	1	311	3	49	143	9e-21	92	Glycerol-3-phosphate acyltransferase	Cucurbita moschata Winter crookneck squash) Cucurbita pepo var.	GO:0004366 ; GO:0008152 ; GO:0008415 ; GO:0016740
Ssptr28961_c0_seq3	Q9FEQ0	Q9FEQ0_CUCMO	68.33	60	19	0	182	3	84	143	3e-19	87.8	Glycerol-3-phosphate acyltransferase	Cucurbita moschata Winter crookneck squash) Cucurbita pepo var.	GO:0004366 ; GO:0008152 ; GO:0008415 ; GO:0016740
Ssptr25625_c0_seq1	Q9FEQ0	Q9FEQ0_CUCMO	67.24	58	19	0	357	530	84	141	9e-18	83.6	Glycerol-3-phosphate acyltransferase	Cucurbita moschata Winter crookneck squash) Cucurbita pepo var.	GO:0004366 ; GO:0008152 ; GO:0008415 ; GO:0016740
Ssptr36435_c1_seq5	Q9FEN7	Q9FEN7_SOLTU	86.76	68	9	0	206	3	16	83	1e-20	88.6	Dihydrolipoyl dehydrogenase	Solanum tuberosum Potato).	GO:0004148 ; GO:0005737 ; GO:0016491 ; GO:0045454 ; GO:0050660 ; GO:0055114
Ssptr28482_c0_seq1	Q9FEC9	Q9FEC9_SOLLC	72.22	342	89	3	1169	162	21	360	2e-175	499	Alternative oxidase	Solanum lycopersicum Tomato) Lycopersicon esculentum).	GO:0005740 ; GO:0007585 ; GO:0016020 ; GO:0016021 ; GO:0016491 ; GO:0022900 ; GO:0046872 ; GO:0055114 ; GO:0070469
Ssptr24525_c0_seq1	Q9FEC9	Q9FEC9_SOLLC	72.22	342	89	3	201	1208	21	360	3e-175	499	Alternative oxidase	Solanum lycopersicum Tomato) Lycopersicon esculentum).	GO:0005740 ; GO:0007585 ; GO:0016020 ; GO:0016021 ; GO:0016491 ; GO:0022900 ; GO:0046872 ; GO:0055114 ; GO:0070469
Ssptr29617_c0_seq2	Q9FEA2	SYE_ARATH	81.05	512	96	1	1727	195	58	569	0	863	Glutamate--tRNA ligase	Arabidopsis thaliana Mouse-ear cress).	GO:0000166 ; GO:0003723 ; GO:0004812 ; GO:0004818 ; GO:0005515 ; GO:0005524 ; GO:0005737 ; GO:0005739 ; GO:0006412 ; GO:0006418 ; GO:0006424 ; GO:0007005 ; GO:0009507 ; GO:0009536 ; GO:0009658 ; GO:0016874 ; GO:0016876 ; GO:0043039 ; GO:0048481
Ssptr12298_c0_seq1	Q9FEA2	SYE_ARATH	81.05	512	96	1	181	1713	58	569	0	863	Glutamate--tRNA ligase	Arabidopsis thaliana Mouse-ear cress).	GO:0000166 ; GO:0003723 ; GO:0004812 ; GO:0004818 ; GO:0005515 ; GO:0005524 ; GO:0005737 ; GO:0005739 ; GO:0006412 ; GO:0006418 ; GO:0006424 ; GO:0007005 ; GO:0009507 ; GO:0009536 ; GO:0009658 ; GO:0016874 ; GO:0016876 ; GO:0043039 ; GO:0048481
Ssptr140815_c0_seq1	Q9CAY2	Q9CAY2_ARATH	56.92	65	26	2	189	1	12	76	2e-13	68.2	Putative cell division related protein	Arabidopsis thaliana Mouse-ear cress).	GO:0003677 ; GO:0005575 ; GO:0006355 ; GO:0006457 ; GO:0031072 ; GO:0051082 ; GO:0051301
Ssptr139528_c0_seq1	Q9CAY2	Q9CAY2_ARATH	56.92	65	26	2	113	301	12	76	2e-13	68.2	Putative cell division related protein	Arabidopsis thaliana Mouse-ear cress).	GO:0003677 ; GO:0005575 ; GO:0006355 ; GO:0006457 ; GO:0031072 ; GO:0051082 ; GO:0051301
Ssptr1498_c0_seq1	Q9CAN0	PPR99_ARATH	45.95	74	35	1	21	227	357	430	4e-13	66.2	"Pentatricopeptide repeat-containing protein At1g63130, mitochondrial"	Arabidopsis thaliana Mouse-ear cress).	GO:0005488 ; GO:0005739
Ssptr20751_c0_seq1	Q9CAL2	CRK3_ARATH	86.25	80	11	0	244	5	335	414	2e-41	146	Cysteine-rich receptor-like protein kinase 3	Arabidopsis thaliana Mouse-ear cress).	GO:0000166 ; GO:0004672 ; GO:0004674 ; GO:0004872 ; GO:0005524 ; GO:0005886 ; GO:0006468 ; GO:0016020 ; GO:0016021 ; GO:0016301 ; GO:0016310 ; GO:0016740 ; GO:0016772
Ssptr28464_c0_seq2	Q9CAB7	Q9CAB7_ARATH	72.22	162	45	0	641	156	19	180	2e-85	256	Putative uncharacterized protein F5A18.15	Arabidopsis thaliana Mouse-ear cress).	GO:0009737 ; GO:0009819
Ssptr28464_c0_seq4	Q9CAB7	Q9CAB7_ARATH	72.22	162	45	0	641	156	19	180	3e-85	256	Putative uncharacterized protein F5A18.15	Arabidopsis thaliana Mouse-ear cress).	GO:0009737 ; GO:0009819
Ssptr28464_c0_seq3	Q9CAB7	Q9CAB7_ARATH	70.18	171	51	0	736	224	19	189	9e-88	263	Putative uncharacterized protein F5A18.15	Arabidopsis thaliana Mouse-ear cress).	GO:0009737 ; GO:0009819
Ssptr28464_c0_seq1	Q9CAB7	Q9CAB7_ARATH	70.18	171	51	0	736	224	19	189	1e-87	263	Putative uncharacterized protein F5A18.15	Arabidopsis thaliana Mouse-ear cress).	GO:0009737 ; GO:0009819
Ssptr20173_c0_seq1	Q9CAB7	Q9CAB7_ARATH	70.18	171	51	0	108	620	19	189	2e-87	263	Putative uncharacterized protein F5A18.15	Arabidopsis thaliana Mouse-ear cress).	GO:0009737 ; GO:0009819
Ssptr20173_c0_seq2	Q9CAB7	Q9CAB7_ARATH	72.22	162	45	0	108	593	19	180	6e-84	256	Putative uncharacterized protein F5A18.15	Arabidopsis thaliana Mouse-ear cress).	GO:0009737 ; GO:0009819
Ssptr183686_c0_seq1	Q9CAA1	Q9CAA1_ARATH	85.33	75	11	0	225	1	1	75	1e-40	132	Putative uncharacterized protein T6L1.22	Arabidopsis thaliana Mouse-ear cress).	GO:0008152 ; GO:0016597
Ssptr264701_c0_seq1	Q9CA47	Q9CA47_ARATH	76.34	131	31	0	86	478	17	147	7e-66	219	"Putative phosphoribosylanthranilate transferase, 3' partial"	Arabidopsis thaliana Mouse-ear cress).	GO:0016740
Ssptr97780_c0_seq1	Q9CA27	EF118_ARATH	41.67	108	50	3	135	419	37	144	9e-13	71.2	Ethylene-responsive transcription factor ERF118	Arabidopsis thaliana Mouse-ear cress).	GO:0003677 ; GO:0003700 ; GO:0005634 ; GO:0006351 ; GO:0006355 ; GO:0009873
Ssptr13085_c0_seq1	Q9CA27	EF118_ARATH	41.67	108	50	3	682	398	37	144	1e-12	71.2	Ethylene-responsive transcription factor ERF118	Arabidopsis thaliana Mouse-ear cress).	GO:0003677 ; GO:0003700 ; GO:0005634 ; GO:0006351 ; GO:0006355 ; GO:0009873
Ssptr2666_c0_seq1	Q9C9G1	Q9C9G1_ARATH	48.75	80	35	1	222	1	34	113	2e-18	78.2	Putative uncharacterized protein T22E19.11	Arabidopsis thaliana Mouse-ear cress).	#NA
Ssptr390379_c0_seq1	Q9C977	PP135_ARATH	44.55	101	56	1	307	5	114	212	7e-22	92.4	"Pentatricopeptide repeat-containing protein At1g80270, mitochondrial"	Arabidopsis thaliana Mouse-ear cress).	GO:0005488 ; GO:0005739 ; GO:0009941
Ssptr120017_c0_seq1	Q9C911	Q9C911_ARATH	54.3	477	207	9	10	1407	7	465	9e-136	408	Putative heat shock protein	Arabidopsis thaliana Mouse-ear cress).	GO:0003676 ; GO:0005622 ; GO:0006457 ; GO:0006950 ; GO:0008270 ; GO:0031072 ; GO:0046872 ; GO:0051082
Ssptr36584_c0_seq3	Q9C8Q2	Q9C8Q2_ARATH	90.91	55	5	0	1	165	254	308	1e-30	113	"Pectinesterase, putative, 5' partial"	Arabidopsis thaliana Mouse-ear cress).	GO:0005507 ; GO:0016491 ; GO:0055114
Ssptr36790_c1_seq4	Q9C827	COB22_ARATH	100	32	0	0	98	3	1	32	3e-13	67.4	Beta'-coat protein 2	Arabidopsis thaliana Mouse-ear cress).	GO:0000139 ; GO:0005198 ; GO:0005488 ; GO:0005737 ; GO:0005794 ; GO:0005829 ; GO:0006810 ; GO:0006886 ; GO:0015031 ; GO:0016020 ; GO:0016192 ; GO:0030117 ; GO:0030663 ; GO:0031410
Ssptr35612_c0_seq1	Q9C813	Q9C813_ARATH	54.82	1142	495	13	616	3978	135	1232	0	1023	"RNA helicase, putative"	Arabidopsis thaliana Mouse-ear cress).	GO:0000166 ; GO:0003676 ; GO:0004386 ; GO:0005524 ; GO:0005575 ; GO:0008026 ; GO:0008150 ; GO:0016787
Ssptr35229_c1_seq1	Q9C811	Q9C811_ARATH	53.08	697	322	5	2279	204	774	1458	0	685	Putative uncharacterized protein F10C21.8	Arabidopsis thaliana Mouse-ear cress).	GO:0005515 ; GO:0005635 ; GO:0006406 ; GO:0009733 ; GO:0031965
Ssptr35229_c2_seq1	Q9C811	Q9C811_ARATH	54.92	650	288	5	2	1936	821	1458	0	662	Putative uncharacterized protein F10C21.8	Arabidopsis thaliana Mouse-ear cress).	GO:0005515 ; GO:0005635 ; GO:0006406 ; GO:0009733 ; GO:0031965
Ssptr371401_c0_seq1	Q9C7V5	PP104_ARATH	50	78	36	3	3	227	475	551	2e-13	68.9	Putative pentatricopeptide repeat-containing protein At1g64310	Arabidopsis thaliana Mouse-ear cress).	#NA
Ssptr79435_c0_seq1	Q9C7P8	Q9C7P8_ARATH	32.54	126	81	3	454	819	123	245	2e-07	56.2	Putative uncharacterized protein F15D2.11	Arabidopsis thaliana Mouse-ear cress).	#NA
Ssptr20231_c0_seq1	Q9C7P8	Q9C7P8_ARATH	32.54	126	81	3	754	389	123	245	2e-07	56.2	Putative uncharacterized protein F15D2.11	Arabidopsis thaliana Mouse-ear cress).	#NA
Ssptr125380_c0_seq1	Q9C7I0	Q9C7I0_ARATH	55.64	266	117	1	886	92	26	291	2e-96	290	Putative uncharacterized protein T9I1.11	Arabidopsis thaliana Mouse-ear cress).	GO:0004176 ; GO:0006508
Ssptr154728_c0_seq1	Q9C7I0	Q9C7I0_ARATH	55.64	266	117	1	30	824	26	291	2e-96	290	Putative uncharacterized protein T9I1.11	Arabidopsis thaliana Mouse-ear cress).	GO:0004176 ; GO:0006508
Ssptr41318_c0_seq1	Q9C7F5	NTF2_ARATH	88.89	126	14	0	127	504	1	126	2e-76	236	Nuclear transport factor 2	Arabidopsis thaliana Mouse-ear cress).	GO:0005622 ; GO:0005635 ; GO:0005737 ; GO:0005829 ; GO:0005886 ; GO:0006606 ; GO:0006810 ; GO:0006913 ; GO:0008536 ; GO:0015031
Ssptr126559_c0_seq1	Q9C7A2	Y3236_ARATH	81.48	108	20	0	2	325	64	171	1e-52	177	Ankyrin repeat-containing protein At3g12360	Arabidopsis thaliana Mouse-ear cress).	GO:0005886 ; GO:0009651 ; GO:0016020 ; GO:0016021
Ssptr128822_c0_seq1	Q9C7A2	Y3236_ARATH	81.48	108	20	0	324	1	64	171	1e-52	177	Ankyrin repeat-containing protein At3g12360	Arabidopsis thaliana Mouse-ear cress).	GO:0005886 ; GO:0009651 ; GO:0016020 ; GO:0016021
Ssptr7140_c0_seq1	Q9C6Z0	FBK17_ARATH	36.62	71	45	1	214	2	17	84	5e-06	45.8	F-box/kelch-repeat protein At1g30090	Arabidopsis thaliana Mouse-ear cress).	#NA
Ssptr300061_c0_seq1	Q9C6V5	Q9C6V5_ARATH	77.95	127	28	0	382	2	141	267	2e-60	197	Putative uncharacterized protein F27M3_15	Arabidopsis thaliana Mouse-ear cress).	GO:0005089
Ssptr119995_c0_seq1	Q9C6C3	AGD2_ARATH	55.99	568	236	10	1927	266	227	776	0	581	Protein ARF-GAP DOMAIN 2	Arabidopsis thaliana Mouse-ear cress).	GO:0005096 ; GO:0005737 ; GO:0008060 ; GO:0008270 ; GO:0032312 ; GO:0043547 ; GO:0046872
Ssptr308038_c0_seq1	Q9C611	Q9C611_ARATH	63.74	182	66	2	2	547	208	383	2e-72	232	Putative uncharacterized protein F14G11.1	Arabidopsis thaliana Mouse-ear cress).	GO:0005773 ; GO:0005886
Ssptr33398_c0_seq1	Q9C5X9	HAC1_ARATH	83.55	304	49	1	2	910	1393	1696	3e-176	538	Histone acetyltransferase HAC1	Arabidopsis thaliana Mouse-ear cress).	GO:0003712 ; GO:0004402 ; GO:0005634 ; GO:0006351 ; GO:0006355 ; GO:0006357 ; GO:0006473 ; GO:0008270 ; GO:0008415 ; GO:0009294 ; GO:0009908 ; GO:0016568 ; GO:0016573 ; GO:0016740 ; GO:0046872 ; GO:0048573
Ssptr33398_c1_seq3	Q9C5X9	HAC1_ARATH	83.55	304	49	1	1250	342	1393	1696	6e-176	538	Histone acetyltransferase HAC1	Arabidopsis thaliana Mouse-ear cress).	GO:0003712 ; GO:0004402 ; GO:0005634 ; GO:0006351 ; GO:0006355 ; GO:0006357 ; GO:0006473 ; GO:0008270 ; GO:0008415 ; GO:0009294 ; GO:0009908 ; GO:0016568 ; GO:0016573 ; GO:0016740 ; GO:0046872 ; GO:0048573
Ssptr216684_c0_seq1	Q9C5Q7	Q9C5Q7_ARATH	71.05	38	11	0	114	1	1	38	4e-13	62.4	Heat shock protein 101	Arabidopsis thaliana Mouse-ear cress).	GO:0006950 ; GO:0019538
Ssptr216631_c0_seq1	Q9C5Q7	Q9C5Q7_ARATH	71.05	38	11	0	175	288	1	38	5e-13	62.4	Heat shock protein 101	Arabidopsis thaliana Mouse-ear cress).	GO:0006950 ; GO:0019538
Ssptr31395_c0_seq1	Q9C5N3	Q9C5N3_ARATH	67.84	370	113	2	1486	395	27	392	0	516	Putative phosphotyrosyl phosphatase activator protein	Arabidopsis thaliana Mouse-ear cress).	GO:0008150 ; GO:0019211
Ssptr35075_c0_seq1	Q9C5N3	Q9C5N3_ARATH	73.14	309	83	0	3	929	84	392	3e-171	489	Putative phosphotyrosyl phosphatase activator protein	Arabidopsis thaliana Mouse-ear cress).	GO:0008150 ; GO:0019211
Ssptr22103_c0_seq1	Q9C5K6	Q9C5K6_ARATH	37.33	75	45	3	219	1	45	103	0.0003	41.2	Pseudouridine synthase	Arabidopsis thaliana Mouse-ear cress).	GO:0001522 ; GO:0003723 ; GO:0005575 ; GO:0008033 ; GO:0008152 ; GO:0009451 ; GO:0009982 ; GO:0016853 ; GO:0031119
Ssptr36007_c1_seq2	Q9C5I1	USP_ARATH	77.46	599	135	0	103	1899	14	612	0	971	UDP-sugar pyrophosphorylase	Arabidopsis thaliana Mouse-ear cress).	GO:0003983 ; GO:0005829 ; GO:0006011 ; GO:0008152 ; GO:0009555 ; GO:0010491 ; GO:0016740 ; GO:0016779 ; GO:0017103 ; GO:0033356 ; GO:0046398 ; GO:0046686 ; GO:0047338 ; GO:0047350 ; GO:0051748 ; GO:0052573 ; GO:0090406
Ssptr36007_c0_seq1	Q9C5I1	USP_ARATH	76.96	599	138	0	1970	174	14	612	0	935	UDP-sugar pyrophosphorylase	Arabidopsis thaliana Mouse-ear cress).	GO:0003983 ; GO:0005829 ; GO:0006011 ; GO:0008152 ; GO:0009555 ; GO:0010491 ; GO:0016740 ; GO:0016779 ; GO:0017103 ; GO:0033356 ; GO:0046398 ; GO:0046686 ; GO:0047338 ; GO:0047350 ; GO:0051748 ; GO:0052573 ; GO:0090406
Ssptr31116_c0_seq1	Q9C589	Q9C589_ARATH	57.58	99	37	3	252	533	53	148	2e-20	93.6	Putative uncharacterized protein At5g21280	Arabidopsis thaliana Mouse-ear cress).	#NA
Ssptr16974_c0_seq1	Q9C589	Q9C589_ARATH	57.58	99	37	3	684	403	53	148	2e-20	93.6	Putative uncharacterized protein At5g21280	Arabidopsis thaliana Mouse-ear cress).	#NA
Ssptr133158_c0_seq1	Q9C534	FB19_ARATH	68.49	73	23	0	219	1	188	260	3e-22	91.3	F-box protein At1g30200	Arabidopsis thaliana Mouse-ear cress).	#NA
Ssptr155776_c0_seq1	Q9C534	FB19_ARATH	68.49	73	23	0	2	220	188	260	3e-22	91.3	F-box protein At1g30200	Arabidopsis thaliana Mouse-ear cress).	#NA
Ssptr28756_c0_seq2	Q9BBU5	Q9BBU5_SOYBN	69.33	313	94	4	39	971	1	304	3e-136	393	Cu/Zn-superoxide dismutase copper chaperone	Glycine max Soybean) Glycine hispida).	GO:0006801 ; GO:0009507 ; GO:0009536 ; GO:0030001 ; GO:0046872 ; GO:0055114
Ssptr31119_c0_seq2	Q9BBU5	Q9BBU5_SOYBN	68.05	313	98	4	1024	92	1	304	2e-134	389	Cu/Zn-superoxide dismutase copper chaperone	Glycine max Soybean) Glycine hispida).	GO:0006801 ; GO:0009507 ; GO:0009536 ; GO:0030001 ; GO:0046872 ; GO:0055114
Ssptr31119_c0_seq1	Q9BBU5	Q9BBU5_SOYBN	69.33	313	94	4	1036	104	1	304	4e-136	393	Cu/Zn-superoxide dismutase copper chaperone	Glycine max Soybean) Glycine hispida).	GO:0006801 ; GO:0009507 ; GO:0009536 ; GO:0030001 ; GO:0046872 ; GO:0055114
Ssptr28756_c0_seq1	Q9BBU5	Q9BBU5_SOYBN	81.82	88	16	0	1	264	217	304	1e-35	127	Cu/Zn-superoxide dismutase copper chaperone	Glycine max Soybean) Glycine hispida).	GO:0006801 ; GO:0009507 ; GO:0009536 ; GO:0030001 ; GO:0046872 ; GO:0055114
Ssptr170552_c0_seq1	Q9AXR6	Q9AXR6_CAPAN	100	29	0	0	87	1	1	29	1e-11	62	ATP:citrate lyase	Capsicum annuum Bell pepper).	GO:0003824 ; GO:0003878 ; GO:0004775 ; GO:0005488 ; GO:0008152 ; GO:0016829 ; GO:0044262 ; GO:0046912
Ssptr27784_c0_seq2	Q9AXR0	DHYS_SOLLC	71.32	129	37	0	407	21	1	129	1e-60	195	Deoxyhypusine synthase	Solanum lycopersicum Tomato) Lycopersicon esculentum).	GO:0008612 ; GO:0016740 ; GO:0034038 ; GO:0050983
Ssptr27784_c0_seq1	Q9AXR0	DHYS_SOLLC	80.05	376	66	1	1305	205	1	376	0	629	Deoxyhypusine synthase	Solanum lycopersicum Tomato) Lycopersicon esculentum).	GO:0008612 ; GO:0016740 ; GO:0034038 ; GO:0050983
Ssptr83129_c0_seq1	Q9AXR0	DHYS_SOLLC	80.05	376	66	1	71	1171	1	376	0	629	Deoxyhypusine synthase	Solanum lycopersicum Tomato) Lycopersicon esculentum).	GO:0008612 ; GO:0016740 ; GO:0034038 ; GO:0050983
Ssptr39371_c0_seq1	Q9AXQ4	IF5A3_SOLLC	98.81	84	1	0	154	405	1	84	7e-56	175	Eukaryotic translation initiation factor 5A-3	Solanum lycopersicum Tomato) Lycopersicon esculentum).	GO:0003723 ; GO:0003743 ; GO:0003746 ; GO:0006412 ; GO:0006413 ; GO:0006414 ; GO:0006452 ; GO:0008612 ; GO:0043022 ; GO:0045901 ; GO:0045905
Ssptr39257_c0_seq1	Q9AXQ4	IF5A3_SOLLC	98.81	84	1	0	252	1	1	84	7e-56	175	Eukaryotic translation initiation factor 5A-3	Solanum lycopersicum Tomato) Lycopersicon esculentum).	GO:0003723 ; GO:0003743 ; GO:0003746 ; GO:0006412 ; GO:0006413 ; GO:0006414 ; GO:0006452 ; GO:0008612 ; GO:0043022 ; GO:0045901 ; GO:0045905
Ssptr16192_c0_seq1	Q9AXP8	Q9AXP8_IPONI	58.7	184	71	5	41	577	1	176	1e-51	171	PnFL-1	Ipomoea nil Japanese morning glory) Pharbitis nil).	GO:0003824 ; GO:0008152 ; GO:0016020
Ssptr14581_c0_seq1	Q9AXP8	Q9AXP8_IPONI	58.7	184	71	5	823	287	1	176	2e-51	171	PnFL-1	Ipomoea nil Japanese morning glory) Pharbitis nil).	GO:0003824 ; GO:0008152 ; GO:0016020
Ssptr15361_c0_seq1	Q9AXJ7	Q9AXJ7_MEDTR	82.67	75	13	0	1	225	330	404	4e-35	128	Phosphatase-like protein Mtc923	Medicago truncatula Barrel medic) Medicago tribuloides).	#NA
Ssptr274033_c0_seq1	Q9AXI4	Q9AXI4_PEA	80	55	11	1	2	166	306	358	4e-14	70.9	APETAL2-like protein	Pisum sativum Garden pea).	GO:0003677 ; GO:0003700 ; GO:0005634 ; GO:0006351 ; GO:0006355
Ssptr26651_c0_seq1	Q9AXH1	Q9AXH1_AVIMR	90.06	171	17	0	823	311	1	171	4e-113	328	Glyoxalase I	Avicennia marina Grey mangrove) Sceura marina).	GO:0004462 ; GO:0046872
Ssptr26053_c0_seq2	Q9AXH1	Q9AXH1_AVIMR	90.06	171	17	0	147	659	1	171	5e-113	328	Glyoxalase I	Avicennia marina Grey mangrove) Sceura marina).	GO:0004462 ; GO:0046872
Ssptr26651_c0_seq2	Q9AXH1	Q9AXH1_AVIMR	90.06	171	17	0	823	311	1	171	5e-113	328	Glyoxalase I	Avicennia marina Grey mangrove) Sceura marina).	GO:0004462 ; GO:0046872
Ssptr26053_c0_seq1	Q9AXH1	Q9AXH1_AVIMR	90.06	171	17	0	149	661	1	171	5e-113	328	Glyoxalase I	Avicennia marina Grey mangrove) Sceura marina).	GO:0004462 ; GO:0046872
Ssptr311554_c0_seq1	Q9AWB9	Q9AWB9_SOLLC	60.74	163	64	0	490	2	3	165	7e-66	218	Phospholipase D	Solanum lycopersicum Tomato) Lycopersicon esculentum).	GO:0003824 ; GO:0004630 ; GO:0005509 ; GO:0008152 ; GO:0016020 ; GO:0016042 ; GO:0016787 ; GO:0046470 ; GO:0070290
Ssptr604_c0_seq1	Q9AWB8	Q9AWB8_SOLLC	70.53	95	28	0	286	2	280	374	1e-44	156	Phospholipase D	Solanum lycopersicum Tomato) Lycopersicon esculentum).	GO:0003824 ; GO:0004630 ; GO:0005509 ; GO:0008152 ; GO:0016020 ; GO:0016042 ; GO:0016787 ; GO:0046470 ; GO:0070290
Ssptr605_c0_seq1	Q9AWB8	Q9AWB8_SOLLC	72.31	65	18	1	10	204	9	72	3e-24	97.4	Phospholipase D	Solanum lycopersicum Tomato) Lycopersicon esculentum).	GO:0003824 ; GO:0004630 ; GO:0005509 ; GO:0008152 ; GO:0016020 ; GO:0016042 ; GO:0016787 ; GO:0046470 ; GO:0070290
Ssptr346554_c0_seq1	Q9AWB6	Q9AWB6_SOLLC	81.18	170	32	0	510	1	397	566	3e-101	313	Phospholipase D	Solanum lycopersicum Tomato) Lycopersicon esculentum).	GO:0003824 ; GO:0004630 ; GO:0005509 ; GO:0008152 ; GO:0016020 ; GO:0016042 ; GO:0016787 ; GO:0046470 ; GO:0070290
Ssptr247084_c0_seq1	Q9AWB6	Q9AWB6_SOLLC	83.33	96	16	0	3	290	397	492	9e-56	188	Phospholipase D	Solanum lycopersicum Tomato) Lycopersicon esculentum).	GO:0003824 ; GO:0004630 ; GO:0005509 ; GO:0008152 ; GO:0016020 ; GO:0016042 ; GO:0016787 ; GO:0046470 ; GO:0070290
Ssptr4884_c0_seq1	Q9AWB6	Q9AWB6_SOLLC	70.45	88	26	0	3	266	138	225	1e-37	136	Phospholipase D	Solanum lycopersicum Tomato) Lycopersicon esculentum).	GO:0003824 ; GO:0004630 ; GO:0005509 ; GO:0008152 ; GO:0016020 ; GO:0016042 ; GO:0016787 ; GO:0046470 ; GO:0070290
Ssptr4416_c0_seq1	Q9AWB6	Q9AWB6_SOLLC	59.68	62	22	2	178	2	53	113	3e-14	69.7	Phospholipase D	Solanum lycopersicum Tomato) Lycopersicon esculentum).	GO:0003824 ; GO:0004630 ; GO:0005509 ; GO:0008152 ; GO:0016020 ; GO:0016042 ; GO:0016787 ; GO:0046470 ; GO:0070290
Ssptr28767_c0_seq1	Q9AW99	Q9AW99_9ASTR	87.94	199	24	0	845	249	1	199	3e-124	357	GTP binding protein	Cichorium intybus x Cichorium endivia.	GO:0000166 ; GO:0005525 ; GO:0007264 ; GO:0015031
Ssptr28985_c0_seq2	Q9AW99	Q9AW99_9ASTR	87.94	199	24	0	120	716	1	199	3e-124	357	GTP binding protein	Cichorium intybus x Cichorium endivia.	GO:0000166 ; GO:0005525 ; GO:0007264 ; GO:0015031
Ssptr28985_c0_seq1	Q9AW99	Q9AW99_9ASTR	87.94	199	24	0	120	716	1	199	1e-123	357	GTP binding protein	Cichorium intybus x Cichorium endivia.	GO:0000166 ; GO:0005525 ; GO:0007264 ; GO:0015031
Ssptr28767_c0_seq4	Q9AW99	Q9AW99_9ASTR	87.94	199	24	0	967	371	1	199	1e-123	357	GTP binding protein	Cichorium intybus x Cichorium endivia.	GO:0000166 ; GO:0005525 ; GO:0007264 ; GO:0015031
Ssptr28767_c0_seq3	Q9AW99	Q9AW99_9ASTR	87.94	199	24	0	1063	467	1	199	4e-123	357	GTP binding protein	Cichorium intybus x Cichorium endivia.	GO:0000166 ; GO:0005525 ; GO:0007264 ; GO:0015031
Ssptr28985_c0_seq4	Q9AW99	Q9AW99_9ASTR	87.94	199	24	0	120	716	1	199	5e-123	357	GTP binding protein	Cichorium intybus x Cichorium endivia.	GO:0000166 ; GO:0005525 ; GO:0007264 ; GO:0015031
Ssptr20925_c0_seq1	Q9AVU3	Q9AVU3_TOBAC	39.09	110	66	3	1	327	51	137	3e-09	56.6	GATA-1 zinc finger protein	Nicotiana tabacum Common tobacco).	GO:0003700 ; GO:0006351 ; GO:0006355 ; GO:0008270 ; GO:0043565
Ssptr217331_c0_seq1	Q9AVU3	Q9AVU3_TOBAC	51.11	135	64	3	10	408	160	279	6e-37	132	GATA-1 zinc finger protein	Nicotiana tabacum Common tobacco).	GO:0003700 ; GO:0006351 ; GO:0006355 ; GO:0008270 ; GO:0043565
Ssptr17011_c0_seq1	Q9AVU3	Q9AVU3_TOBAC	37.95	361	193	11	181	1170	2	303	8e-62	207	GATA-1 zinc finger protein	Nicotiana tabacum Common tobacco).	GO:0003700 ; GO:0006351 ; GO:0006355 ; GO:0008270 ; GO:0043565
Ssptr18748_c0_seq2	Q9AVU3	Q9AVU3_TOBAC	37.95	361	193	11	1286	297	2	303	1e-61	207	GATA-1 zinc finger protein	Nicotiana tabacum Common tobacco).	GO:0003700 ; GO:0006351 ; GO:0006355 ; GO:0008270 ; GO:0043565
Ssptr17011_c0_seq2	Q9AVU3	Q9AVU3_TOBAC	37.95	361	193	11	222	1211	2	303	1e-61	207	GATA-1 zinc finger protein	Nicotiana tabacum Common tobacco).	GO:0003700 ; GO:0006351 ; GO:0006355 ; GO:0008270 ; GO:0043565
Ssptr18748_c0_seq1	Q9AVU3	Q9AVU3_TOBAC	37.95	361	193	11	1286	297	2	303	2e-61	207	GATA-1 zinc finger protein	Nicotiana tabacum Common tobacco).	GO:0003700 ; GO:0006351 ; GO:0006355 ; GO:0008270 ; GO:0043565
Ssptr315405_c0_seq1	Q9AVT6	Q9AVT6_PICAB	80.85	94	18	0	282	1	69	162	3e-40	137	"ADP, ATP carrier protein"	Picea abies Norway spruce) Picea excelsa).	GO:0005215 ; GO:0005488 ; GO:0005743 ; GO:0006810 ; GO:0016020 ; GO:0016021 ; GO:0055085
Ssptr376443_c0_seq1	Q9AVT6	Q9AVT6_PICAB	79.27	82	17	0	5	250	83	164	3e-41	139	"ADP, ATP carrier protein"	Picea abies Norway spruce) Picea excelsa).	GO:0005215 ; GO:0005488 ; GO:0005743 ; GO:0006810 ; GO:0016020 ; GO:0016021 ; GO:0055085
Ssptr23942_c0_seq1	Q9AVQ2	Q9AVQ2_SOLTU	59.26	162	66	0	137	622	58	219	3e-53	181	Cytochrome P450	Solanum tuberosum Potato).	GO:0004497 ; GO:0005506 ; GO:0009055 ; GO:0016491 ; GO:0016705 ; GO:0020037 ; GO:0046872 ; GO:0055114
Ssptr35910_c0_seq5	Q9AVP4	Q9AVP4_TOBAC	62.92	89	25	2	6	248	70	158	1e-27	108	BY-2 kinesin-like protein 10	Nicotiana tabacum Common tobacco).	GO:0000166 ; GO:0003777 ; GO:0005524 ; GO:0005874 ; GO:0007018
Ssptr35910_c1_seq1	Q9AVP4	Q9AVP4_TOBAC	69.03	226	62	5	656	3	12	234	5e-97	300	BY-2 kinesin-like protein 10	Nicotiana tabacum Common tobacco).	GO:0000166 ; GO:0003777 ; GO:0005524 ; GO:0005874 ; GO:0007018
Ssptr229280_c0_seq1	Q9AVP4	Q9AVP4_TOBAC	63.27	196	68	3	576	1	37	229	1e-73	238	BY-2 kinesin-like protein 10	Nicotiana tabacum Common tobacco).	GO:0000166 ; GO:0003777 ; GO:0005524 ; GO:0005874 ; GO:0007018
Ssptr213515_c0_seq1	Q9AVP4	Q9AVP4_TOBAC	62.16	74	28	0	223	2	554	627	4e-19	83.2	BY-2 kinesin-like protein 10	Nicotiana tabacum Common tobacco).	GO:0000166 ; GO:0003777 ; GO:0005524 ; GO:0005874 ; GO:0007018
Ssptr7033_c0_seq1	Q9AVP4	Q9AVP4_TOBAC	80.77	26	4	1	76	2	1	26	2e-05	44.3	BY-2 kinesin-like protein 10	Nicotiana tabacum Common tobacco).	GO:0000166 ; GO:0003777 ; GO:0005524 ; GO:0005874 ; GO:0007018
Ssptr25700_c1_seq1	Q9AVH2	Q9AVH2_PEA	66.67	288	89	4	2090	1248	1	282	6e-117	356	Putative senescence-associated protein	Pisum sativum Garden pea).	#NA
Ssptr55899_c0_seq1	Q9AVE8	Q9AVE8_BRACM	64.63	164	55	1	162	644	1	164	1e-57	186	Putative transcriptional coactivator	Brassica campestris Field mustard).	GO:0003677 ; GO:0003713 ; GO:0005488 ; GO:0006355
Ssptr54509_c0_seq1	Q9AVE8	Q9AVE8_BRACM	64.63	164	55	1	727	245	1	164	2e-57	186	Putative transcriptional coactivator	Brassica campestris Field mustard).	GO:0003677 ; GO:0003713 ; GO:0005488 ; GO:0006355
Ssptr310630_c0_seq1	Q9AVD9	Q9AVD9_TOBAC	84.73	131	20	1	394	2	12	141	9e-74	220	Kinesin-like polypeptides 1	Nicotiana tabacum Common tobacco).	GO:0000166 ; GO:0003777 ; GO:0005524 ; GO:0005874 ; GO:0007018
Ssptr22093_c0_seq1	Q9AVD9	Q9AVD9_TOBAC	87.14	70	9	0	212	3	8	77	5e-38	127	Kinesin-like polypeptides 1	Nicotiana tabacum Common tobacco).	GO:0000166 ; GO:0003777 ; GO:0005524 ; GO:0005874 ; GO:0007018
Ssptr11758_c0_seq1	Q9AVB5	Q9AVB5_PYRCO	82.61	92	11	1	6	266	1	92	1e-46	153	Plasma membrane intrinsic protein 2-1	Pyrus communis Pear) Pyrus domestica).	GO:0005215 ; GO:0006810 ; GO:0006833 ; GO:0016020 ; GO:0016021 ; GO:0055085
Ssptr10334_c0_seq1	Q9AVB5	Q9AVB5_PYRCO	82.61	92	11	1	261	1	1	92	1e-46	153	Plasma membrane intrinsic protein 2-1	Pyrus communis Pear) Pyrus domestica).	GO:0005215 ; GO:0006810 ; GO:0006833 ; GO:0016020 ; GO:0016021 ; GO:0055085
Ssptr25977_c0_seq1	Q9AVB5	Q9AVB5_PYRCO	87.69	268	33	0	1038	235	6	273	4e-174	489	Plasma membrane intrinsic protein 2-1	Pyrus communis Pear) Pyrus domestica).	GO:0005215 ; GO:0006810 ; GO:0006833 ; GO:0016020 ; GO:0016021 ; GO:0055085
Ssptr32963_c0_seq1	Q9AV96	Q9AV96_TOBAC	82.62	489	82	1	91	1548	1	489	0	745	MAR-binding protein	Nicotiana tabacum Common tobacco).	#NA
Ssptr31708_c0_seq1	Q9AV96	Q9AV96_TOBAC	82.62	489	82	1	2006	549	1	489	0	744	MAR-binding protein	Nicotiana tabacum Common tobacco).	#NA
Ssptr14909_c1_seq1	Q9AUD8	Q9AUD8_PSIGU	65.48	84	29	0	275	24	105	188	6e-28	108	Fatty acid hydroperoxide lyase	Psidium guajava Guava).	GO:0004497 ; GO:0005506 ; GO:0009055 ; GO:0016705 ; GO:0016829 ; GO:0020037 ; GO:0046872
Ssptr36893_c0_seq1	Q9AUD2	Q9AUD2_SESIN	79.25	106	22	0	3	320	315	420	6e-54	178	11S globulin	Sesamum indicum Oriental sesame) Sesamum orientale).	GO:0045735
Ssptr36898_c0_seq1	Q9AUD2	Q9AUD2_SESIN	79.25	106	22	0	319	2	315	420	6e-54	178	11S globulin	Sesamum indicum Oriental sesame) Sesamum orientale).	GO:0045735
Ssptr36897_c0_seq1	Q9AUD2	Q9AUD2_SESIN	69.12	285	83	4	840	1	41	320	1e-133	392	11S globulin	Sesamum indicum Oriental sesame) Sesamum orientale).	GO:0045735
Ssptr36896_c0_seq1	Q9AUD2	Q9AUD2_SESIN	69.12	285	83	4	152	991	41	320	1e-133	392	11S globulin	Sesamum indicum Oriental sesame) Sesamum orientale).	GO:0045735
Ssptr36892_c0_seq1	Q9AUD2	Q9AUD2_SESIN	54.76	84	34	1	2	241	414	497	8e-16	76.3	11S globulin	Sesamum indicum Oriental sesame) Sesamum orientale).	GO:0045735
Ssptr36894_c0_seq1	Q9AUD2	Q9AUD2_SESIN	54.76	84	34	1	398	159	414	497	1e-15	76.3	11S globulin	Sesamum indicum Oriental sesame) Sesamum orientale).	GO:0045735
Ssptr30948_c2_seq2	Q9AUD1	Q9AUD1_SESIN	53.23	124	56	3	516	151	32	153	1e-38	134	2S albumin	Sesamum indicum Oriental sesame) Sesamum orientale).	#NA
Ssptr19111_c0_seq1	Q9AUD1	Q9AUD1_SESIN	51.54	130	62	6	156	542	34	153	2e-20	87.4	2S albumin	Sesamum indicum Oriental sesame) Sesamum orientale).	#NA
Ssptr30948_c2_seq1	Q9AUD1	Q9AUD1_SESIN	60.56	71	28	2	363	151	85	153	1e-21	87.8	2S albumin	Sesamum indicum Oriental sesame) Sesamum orientale).	#NA
Ssptr30948_c1_seq1	Q9AUD1	Q9AUD1_SESIN	53.23	124	56	3	134	499	32	153	9e-39	135	2S albumin	Sesamum indicum Oriental sesame) Sesamum orientale).	#NA
Ssptr15901_c0_seq1	Q9AUD1	Q9AUD1_SESIN	51.54	130	62	6	647	261	34	153	7e-20	87.4	2S albumin	Sesamum indicum Oriental sesame) Sesamum orientale).	#NA
Ssptr30948_c1_seq2	Q9AUD1	Q9AUD1_SESIN	53.23	124	56	3	134	499	32	153	4e-38	134	2S albumin	Sesamum indicum Oriental sesame) Sesamum orientale).	#NA
Ssptr32736_c1_seq1	Q9AUD0	Q9AUD0_SESIN	59.88	491	195	4	73	1539	129	575	0	582	7S globulin	Sesamum indicum Oriental sesame) Sesamum orientale).	GO:0045735
Ssptr32736_c0_seq1	Q9AUD0	Q9AUD0_SESIN	59.88	491	195	4	1636	170	129	575	0	582	7S globulin	Sesamum indicum Oriental sesame) Sesamum orientale).	GO:0045735
Ssptr32354_c0_seq1	Q9AUC9	Q9AUC9_SESIN	80.3	198	36	2	868	284	1	198	1e-109	321	Cystatin	Sesamum indicum Oriental sesame) Sesamum orientale).	GO:0004869 ; GO:0010466 ; GO:0030414
Ssptr31732_c0_seq1	Q9AUC9	Q9AUC9_SESIN	80.3	198	36	2	164	748	1	198	2e-109	321	Cystatin	Sesamum indicum Oriental sesame) Sesamum orientale).	GO:0004869 ; GO:0010466 ; GO:0030414
Ssptr195956_c0_seq1	Q9ATN7	Q9ATN7_AGARU	74.51	51	13	1	90	242	17	65	1e-16	77.4	Phenylalanine ammonia-lyase	Agastache rugosa Korean mint) Lophanthus rugosus).	GO:0003824 ; GO:0005737 ; GO:0006559 ; GO:0009058 ; GO:0009698 ; GO:0016829 ; GO:0016841
Ssptr233009_c0_seq1	Q9ATN7	Q9ATN7_AGARU	74.51	51	13	1	207	55	17	65	1e-16	77.4	Phenylalanine ammonia-lyase	Agastache rugosa Korean mint) Lophanthus rugosus).	GO:0003824 ; GO:0005737 ; GO:0006559 ; GO:0009058 ; GO:0009698 ; GO:0016829 ; GO:0016841
Ssptr119788_c0_seq1	Q9ATN7	Q9ATN7_AGARU	91.3	23	2	0	149	217	17	39	9e-07	48.1	Phenylalanine ammonia-lyase	Agastache rugosa Korean mint) Lophanthus rugosus).	GO:0003824 ; GO:0005737 ; GO:0006559 ; GO:0009058 ; GO:0009698 ; GO:0016829 ; GO:0016841
Ssptr92529_c0_seq1	Q9ATG0	Q9ATG0_CASSA	51.49	134	65	1	51	452	1	131	7e-46	152	Putative chaperon P13.9	Castanea sativa Sweet chestnut).	GO:0006457 ; GO:0031072 ; GO:0051082
Ssptr20638_c0_seq1	Q9ATG0	Q9ATG0_CASSA	51.49	134	65	1	622	221	1	131	1e-45	152	Putative chaperon P13.9	Castanea sativa Sweet chestnut).	GO:0006457 ; GO:0031072 ; GO:0051082
Ssptr122129_c0_seq1	Q9ATB8	Q9ATB8_SOYBN	92.45	159	12	0	1	477	108	266	2e-99	298	BiP-isoform D	Glycine max Soybean) Glycine hispida).	GO:0000166 ; GO:0005524
Ssptr105511_c0_seq1	Q9ATB8	Q9ATB8_SOYBN	93.15	146	10	0	2	439	260	405	5e-92	278	BiP-isoform D	Glycine max Soybean) Glycine hispida).	GO:0000166 ; GO:0005524
Ssptr123591_c0_seq1	Q9ATB8	Q9ATB8_SOYBN	92.45	159	12	0	479	3	108	266	2e-99	298	BiP-isoform D	Glycine max Soybean) Glycine hispida).	GO:0000166 ; GO:0005524
Ssptr35413_c3_seq2	Q9ATB7	Q9ATB7_PETCR	76.32	76	14	1	1	216	1175	1250	1e-28	110	Myosin subfamily XI heavy chain	Petroselinum crispum Parsley) Petroselinum hortense).	GO:0000166 ; GO:0003774 ; GO:0003779 ; GO:0005524 ; GO:0016459
Ssptr35413_c2_seq3	Q9ATB7	Q9ATB7_PETCR	80	235	47	0	769	65	1280	1514	2e-114	362	Myosin subfamily XI heavy chain	Petroselinum crispum Parsley) Petroselinum hortense).	GO:0000166 ; GO:0003774 ; GO:0003779 ; GO:0005524 ; GO:0016459
Ssptr35413_c1_seq2	Q9ATB7	Q9ATB7_PETCR	81.41	269	50	0	3	809	1246	1514	6e-135	421	Myosin subfamily XI heavy chain	Petroselinum crispum Parsley) Petroselinum hortense).	GO:0000166 ; GO:0003774 ; GO:0003779 ; GO:0005524 ; GO:0016459
Ssptr20599_c0_seq1	Q9AT34	RS15A_DAUCA	98.1	105	2	0	2	316	26	130	9e-71	213	40S ribosomal protein S15a	Daucus carota Carrot).	GO:0003735 ; GO:0005622 ; GO:0005737 ; GO:0005840 ; GO:0006412 ; GO:0030529
Ssptr20675_c0_seq1	Q9AT34	RS15A_DAUCA	98.1	105	2	0	559	245	26	130	1e-70	213	40S ribosomal protein S15a	Daucus carota Carrot).	GO:0003735 ; GO:0005622 ; GO:0005737 ; GO:0005840 ; GO:0006412 ; GO:0030529
Ssptr72430_c0_seq1	Q9AT33	Q9AT33_DAUCA	74.07	81	21	1	243	1	9	87	7e-34	124	Endoxyloglucan transferase	Daucus carota Carrot).	GO:0004553 ; GO:0005618 ; GO:0005975 ; GO:0006073 ; GO:0016740 ; GO:0016762 ; GO:0048046
Ssptr71444_c0_seq1	Q9AT33	Q9AT33_DAUCA	74.07	81	21	1	192	434	9	87	7e-34	124	Endoxyloglucan transferase	Daucus carota Carrot).	GO:0004553 ; GO:0005618 ; GO:0005975 ; GO:0006073 ; GO:0016740 ; GO:0016762 ; GO:0048046
Ssptr117805_c0_seq1	Q9AT09	Q9AT09_CRAPL	53.71	175	76	5	215	724	20	187	1e-41	145	PTP-1	Craterostigma plantagineum.	#NA
Ssptr23723_c0_seq1	Q9AT09	Q9AT09_CRAPL	53.71	175	76	5	694	185	20	187	2e-41	145	PTP-1	Craterostigma plantagineum.	#NA
Ssptr31553_c0_seq1	Q9ASV9	Q9ASV9_ARATH	66.45	471	152	2	1548	154	23	493	0	564	At1g53210/F12M16_12	Arabidopsis thaliana Mouse-ear cress).	GO:0005509 ; GO:0016020 ; GO:0016021 ; GO:0055085
Ssptr306378_c0_seq1	Q9ASV7	Q9ASV7_ARATH	67.02	94	30	1	281	3	78	171	6e-34	123	At1g56180/F14G9_20	Arabidopsis thaliana Mouse-ear cress).	#NA
Ssptr375506_c0_seq1	Q9ASV7	Q9ASV7_ARATH	57.89	38	15	1	148	258	47	84	2e-06	47.8	At1g56180/F14G9_20	Arabidopsis thaliana Mouse-ear cress).	#NA
Ssptr341722_c0_seq1	Q9AS81	Q9AS81_ORYSJ	48.33	60	28	2	3	173	577	636	4e-06	47	P0028E10.11 protein	Oryza sativa subsp. japonica Rice).	GO:0005488
Ssptr33489_c0_seq1	Q9ARI7	Q9ARI7_CATRO	59.48	153	61	2	2	457	31	182	1e-34	126	G-box binding factor bZIP transcription factor	Catharanthus roseus Madagascar periwinkle) Vinca rosea).	GO:0003677 ; GO:0003700 ; GO:0005634 ; GO:0006351 ; GO:0006355 ; GO:0043565 ; GO:0046983
Ssptr33489_c0_seq3	Q9ARI7	Q9ARI7_CATRO	55.35	271	84	5	2	703	31	299	1e-65	213	G-box binding factor bZIP transcription factor	Catharanthus roseus Madagascar periwinkle) Vinca rosea).	GO:0003677 ; GO:0003700 ; GO:0005634 ; GO:0006351 ; GO:0006355 ; GO:0043565 ; GO:0046983
Ssptr33489_c0_seq2	Q9ARI7	Q9ARI7_CATRO	66.43	140	44	4	1	411	163	299	3e-48	164	G-box binding factor bZIP transcription factor	Catharanthus roseus Madagascar periwinkle) Vinca rosea).	GO:0003677 ; GO:0003700 ; GO:0005634 ; GO:0006351 ; GO:0006355 ; GO:0043565 ; GO:0046983
Ssptr311021_c0_seq1	Q9ARH8	Q9ARH8_SOLLC	77.42	93	21	0	2	280	28	120	1e-47	161	Fatty acid hydroperoxide lyase	Solanum lycopersicum Tomato) Lycopersicon esculentum).	GO:0004497 ; GO:0005506 ; GO:0009055 ; GO:0016705 ; GO:0016829 ; GO:0020037 ; GO:0046872
Ssptr19892_c0_seq1	Q9ARH4	Q9ARH4_CRAPL	29.61	152	97	2	102	527	26	177	1e-10	62.8	Plastid-targeted protein 2	Craterostigma plantagineum.	#NA
Ssptr16401_c0_seq1	Q9ARH2	Q9ARH2_CRAPL	32.77	119	70	2	531	205	59	177	1e-10	63.2	Plastid-targeted protein 4	Craterostigma plantagineum.	#NA
Ssptr36474_c0_seq8	Q9ARC8	Q9ARC8_SOLLC	43.84	406	202	5	121	1260	23	425	2e-84	284	Putative uncharacterized protein	Solanum lycopersicum Tomato) Lycopersicon esculentum).	GO:0000166 ; GO:0004672 ; GO:0004674 ; GO:0005524 ; GO:0006468 ; GO:0016020 ; GO:0016021 ; GO:0016772
Ssptr30549_c0_seq1	Q9ARC8	Q9ARC8_SOLLC	75.45	220	46	2	775	140	968	1187	8e-98	313	Putative uncharacterized protein	Solanum lycopersicum Tomato) Lycopersicon esculentum).	GO:0000166 ; GO:0004672 ; GO:0004674 ; GO:0005524 ; GO:0006468 ; GO:0016020 ; GO:0016021 ; GO:0016772
Ssptr36474_c0_seq3	Q9ARC8	Q9ARC8_SOLLC	73.67	338	81	3	85	1074	851	1187	5e-158	479	Putative uncharacterized protein	Solanum lycopersicum Tomato) Lycopersicon esculentum).	GO:0000166 ; GO:0004672 ; GO:0004674 ; GO:0005524 ; GO:0006468 ; GO:0016020 ; GO:0016021 ; GO:0016772
Ssptr29937_c0_seq1	Q9ARC6	Q9ARC6_SOLLC	72.35	510	138	4	1645	125	244	750	0	602	Putative uncharacterized protein	Solanum lycopersicum Tomato) Lycopersicon esculentum).	GO:0003824 ; GO:0005216 ; GO:0005247 ; GO:0006821 ; GO:0008152 ; GO:0016020 ; GO:0016021 ; GO:0055085
Ssptr31591_c0_seq1	Q9ARC6	Q9ARC6_SOLLC	72.66	512	137	4	2	1528	242	750	0	607	Putative uncharacterized protein	Solanum lycopersicum Tomato) Lycopersicon esculentum).	GO:0003824 ; GO:0005216 ; GO:0005247 ; GO:0006821 ; GO:0008152 ; GO:0016020 ; GO:0016021 ; GO:0055085
Ssptr16198_c0_seq1	Q9AR61	Q9AR61_SOLTU	80.21	288	57	1	63	926	15	283	3e-164	464	Urease accessory protein G	Solanum tuberosum Potato).	GO:0005524 ; GO:0005737 ; GO:0016151
Ssptr39457_c0_seq1	Q9AR61	Q9AR61_SOLTU	80.21	288	57	1	1071	208	15	283	3e-164	464	Urease accessory protein G	Solanum tuberosum Potato).	GO:0005524 ; GO:0005737 ; GO:0016151
Ssptr9373_c0_seq1	Q9AR60	Q9AR60_SOLTU	52.73	165	74	1	483	1	207	371	8e-46	158	Photoperiod responsive protein	Solanum tuberosum subsp. andigenum.	GO:0000151 ; GO:0004842 ; GO:0005488 ; GO:0016567
Ssptr324422_c0_seq1	Q9AR60	Q9AR60_SOLTU	56.72	67	29	0	203	3	242	308	1e-18	81.3	Photoperiod responsive protein	Solanum tuberosum subsp. andigenum.	GO:0000151 ; GO:0004842 ; GO:0005488 ; GO:0016567
Ssptr16597_c0_seq1	Q9AR60	Q9AR60_SOLTU	49	100	51	0	11	310	206	305	3e-26	103	Photoperiod responsive protein	Solanum tuberosum subsp. andigenum.	GO:0000151 ; GO:0004842 ; GO:0005488 ; GO:0016567
Ssptr276778_c0_seq1	Q9AR60	Q9AR60_SOLTU	65	80	28	0	21	260	292	371	1e-27	106	Photoperiod responsive protein	Solanum tuberosum subsp. andigenum.	GO:0000151 ; GO:0004842 ; GO:0005488 ; GO:0016567
Ssptr270477_c0_seq1	Q9AR60	Q9AR60_SOLTU	81.82	77	14	0	17	247	6	82	1e-28	109	Photoperiod responsive protein	Solanum tuberosum subsp. andigenum.	GO:0000151 ; GO:0004842 ; GO:0005488 ; GO:0016567
Ssptr26035_c0_seq2	Q9AR60	Q9AR60_SOLTU	64.21	95	28	1	344	78	324	418	9e-32	119	Photoperiod responsive protein	Solanum tuberosum subsp. andigenum.	GO:0000151 ; GO:0004842 ; GO:0005488 ; GO:0016567
Ssptr26035_c0_seq1	Q9AR60	Q9AR60_SOLTU	56.38	94	36	1	350	84	324	417	7e-26	103	Photoperiod responsive protein	Solanum tuberosum subsp. andigenum.	GO:0000151 ; GO:0004842 ; GO:0005488 ; GO:0016567
Ssptr173491_c0_seq1	Q9AR60	Q9AR60_SOLTU	56.38	94	36	1	11	277	324	417	9e-26	103	Photoperiod responsive protein	Solanum tuberosum subsp. andigenum.	GO:0000151 ; GO:0004842 ; GO:0005488 ; GO:0016567
Ssptr238076_c0_seq1	Q9AR34	Q9AR34_SOLLC	50	160	77	2	3	473	447	601	5e-43	155	Putative uncharacterized protein	Solanum lycopersicum Tomato) Lycopersicon esculentum).	#NA
Ssptr211996_c0_seq1	Q96548	Q96548_CARPA	80	100	20	1	301	2	40	138	5e-49	158	Pectinesterase	Carica papaya Papaya).	GO:0005618 ; GO:0016787 ; GO:0030599 ; GO:0042545 ; GO:0045330
Ssptr20646_c0_seq1	Q96471	DCAM_IPONI	68.48	349	110	0	1288	242	1	349	1e-174	502	S-adenosylmethionine decarboxylase beta chain	Ipomoea nil Japanese morning glory) Pharbitis nil).	GO:0004014 ; GO:0006596 ; GO:0006597 ; GO:0008295 ; GO:0016829 ; GO:0016831
Ssptr20513_c0_seq1	Q96471	DCAM_IPONI	68.48	349	110	0	472	1518	1	349	1e-174	502	S-adenosylmethionine decarboxylase beta chain	Ipomoea nil Japanese morning glory) Pharbitis nil).	GO:0004014 ; GO:0006596 ; GO:0006597 ; GO:0008295 ; GO:0016829 ; GO:0016831
Ssptr19982_c0_seq1	Q96471	DCAM_IPONI	70.86	326	94	2	1376	402	1	325	1e-160	468	S-adenosylmethionine decarboxylase beta chain	Ipomoea nil Japanese morning glory) Pharbitis nil).	GO:0004014 ; GO:0006596 ; GO:0006597 ; GO:0008295 ; GO:0016829 ; GO:0016831
Ssptr19294_c0_seq1	Q96471	DCAM_IPONI	70.86	326	94	2	516	1490	1	325	2e-160	468	S-adenosylmethionine decarboxylase beta chain	Ipomoea nil Japanese morning glory) Pharbitis nil).	GO:0004014 ; GO:0006596 ; GO:0006597 ; GO:0008295 ; GO:0016829 ; GO:0016831
Ssptr41773_c0_seq1	Q96415	Q96415_DAUCA	100	38	0	0	374	261	16	53	5e-21	83.6	Beta-tubulin 4	Daucus carota Carrot).	GO:0003924 ; GO:0005525 ; GO:0005874 ; GO:0006184 ; GO:0007017 ; GO:0043234 ; GO:0051258
Ssptr18632_c0_seq1	Q96329	ACOX4_ARATH	82	439	79	1	1588	272	1	436	0	738	Short-chain acyl-CoA oxidase	Arabidopsis thaliana Mouse-ear cress).	GO:0003995 ; GO:0003997 ; GO:0005777 ; GO:0006629 ; GO:0006631 ; GO:0006635 ; GO:0008152 ; GO:0009514 ; GO:0009793 ; GO:0016491 ; GO:0016627 ; GO:0046459 ; GO:0050660 ; GO:0055114 ; GO:0005829
Ssptr20501_c0_seq1	Q96329	ACOX4_ARATH	82	439	79	1	64	1380	1	436	0	738	Short-chain acyl-CoA oxidase	Arabidopsis thaliana Mouse-ear cress).	GO:0003995 ; GO:0003997 ; GO:0005777 ; GO:0006629 ; GO:0006631 ; GO:0006635 ; GO:0008152 ; GO:0009514 ; GO:0009793 ; GO:0016491 ; GO:0016627 ; GO:0046459 ; GO:0050660 ; GO:0055114 ; GO:0005829
Ssptr295702_c0_seq1	Q96241	Q96241_ARATH	69.23	91	28	0	275	3	432	522	8e-38	135	Amino acid transport protein AAT1	Arabidopsis thaliana Mouse-ear cress).	GO:0003333 ; GO:0006810 ; GO:0015171 ; GO:0016020 ; GO:0016021 ; GO:0055085
Ssptr27485_c0_seq1	Q95DV5	Q95DV5_TOBAC	76.52	264	62	1	792	1	1	254	1e-94	293	FtsZ-like protein	Nicotiana tabacum Common tobacco).	GO:0000166 ; GO:0003924 ; GO:0005525 ; GO:0005737 ; GO:0006184 ; GO:0009507 ; GO:0043234 ; GO:0051258
Ssptr1601_c0_seq1	Q95747	RM16_ARATH	92.7	178	13	0	717	184	2	179	2e-99	290	"60S ribosomal protein L16, mitochondrial"	Arabidopsis thaliana Mouse-ear cress).	GO:0003735 ; GO:0005622 ; GO:0005739 ; GO:0005840 ; GO:0006412 ; GO:0019843 ; GO:0030529
Ssptr28645_c0_seq1	Q94LX8	Q94LX8_FLATR	86.1	662	82	2	2207	252	1	662	0	1006	Phosphoenolpyruvate carboxykinase	Flaveria trinervia Clustered yellowtops) Oedera trinervia).	GO:0004611 ; GO:0004612 ; GO:0005524 ; GO:0005737 ; GO:0006094 ; GO:0016301 ; GO:0016310 ; GO:0016829 ; GO:0017076
Ssptr26485_c0_seq1	Q94LX8	Q94LX8_FLATR	86.1	662	82	2	111	2066	1	662	0	1006	Phosphoenolpyruvate carboxykinase	Flaveria trinervia Clustered yellowtops) Oedera trinervia).	GO:0004611 ; GO:0004612 ; GO:0005524 ; GO:0005737 ; GO:0006094 ; GO:0016301 ; GO:0016310 ; GO:0016829 ; GO:0017076
Ssptr35209_c0_seq2	Q94KS2	Q94KS2_PHAVU	84.51	284	44	0	1030	179	43	326	3e-167	472	TGF-beta receptor-interacting protein 1	Phaseolus vulgaris Kidney bean) French bean).	GO:0004872
Ssptr17698_c0_seq1	Q94KH9	Q94KH9_AVIMR	88.98	236	26	0	70	777	1	236	7e-152	431	Aluminium induced protein	Avicennia marina Grey mangrove) Sceura marina).	#NA
Ssptr15406_c0_seq1	Q94KH9	Q94KH9_AVIMR	88.98	236	26	0	1047	340	1	236	9e-152	431	Aluminium induced protein	Avicennia marina Grey mangrove) Sceura marina).	#NA
Ssptr40543_c0_seq1	Q94KH8	Q94KH8_COFAR	98.61	72	1	0	2	217	7	78	4e-50	155	Alpha tubulin	Coffea arabica Arabian coffee).	GO:0000166 ; GO:0005198 ; GO:0005525 ; GO:0005874 ; GO:0007017 ; GO:0007018 ; GO:0043234 ; GO:0051258
Ssptr40570_c0_seq1	Q94KH8	Q94KH8_COFAR	98.61	72	1	0	216	1	7	78	4e-50	155	Alpha tubulin	Coffea arabica Arabian coffee).	GO:0000166 ; GO:0005198 ; GO:0005525 ; GO:0005874 ; GO:0007017 ; GO:0007018 ; GO:0043234 ; GO:0051258
Ssptr29557_c0_seq1	Q94KH6	Q94KH6_SOLLC	83.87	124	20	0	4	375	59	182	5e-67	214	Calcium-dependent protein kinase CDPK1	Solanum lycopersicum Tomato) Lycopersicon esculentum).	GO:0000166 ; GO:0004672 ; GO:0004674 ; GO:0005509 ; GO:0005524 ; GO:0006468 ; GO:0016301 ; GO:0016310 ; GO:0016740 ; GO:0016772
Ssptr256139_c0_seq1	Q94KF8	Q94KF8_PHAVU	57.98	119	48	2	3	353	3	117	7e-40	134	Pto-like kinase OG6	Phaseolus vulgaris Kidney bean) French bean).	GO:0004672 ; GO:0004674 ; GO:0005524 ; GO:0006468 ; GO:0016301 ; GO:0016310 ; GO:0016772
Ssptr35916_c0_seq1	Q94KB0	Q94KB0_CAPAN	86.33	512	70	2	117	1652	1	507	0	856	Importin alpha 1	Capsicum annuum Bell pepper).	GO:0005488 ; GO:0005634 ; GO:0005643 ; GO:0005737 ; GO:0006606 ; GO:0006886 ; GO:0008565
Ssptr35916_c1_seq2	Q94KB0	Q94KB0_CAPAN	86.91	512	67	2	1926	391	1	507	0	858	Importin alpha 1	Capsicum annuum Bell pepper).	GO:0005488 ; GO:0005634 ; GO:0005643 ; GO:0005737 ; GO:0006606 ; GO:0006886 ; GO:0008565
Ssptr26555_c0_seq2	Q94K50	Q94K50_ARATH	71.6	81	23	0	56	298	7	87	3e-38	136	Transmembrane Fragile-X-F-associated protein	Arabidopsis thaliana Mouse-ear cress).	GO:0008270 ; GO:0016021 ; GO:0046872
Ssptr26555_c0_seq1	Q94K50	Q94K50_ARATH	73.75	80	21	0	172	411	8	87	3e-38	138	Transmembrane Fragile-X-F-associated protein	Arabidopsis thaliana Mouse-ear cress).	GO:0008270 ; GO:0016021 ; GO:0046872
Ssptr49143_c0_seq1	Q94K24	Q94K24_SOLLC	75.37	134	29	2	94	483	3	134	3e-66	204	Ran binding protein-1	Solanum lycopersicum Tomato) Lycopersicon esculentum).	GO:0005622 ; GO:0046907
Ssptr26769_c0_seq2	Q94K24	Q94K24_SOLLC	67.95	78	23	1	230	3	1	78	2e-29	109	Ran binding protein-1	Solanum lycopersicum Tomato) Lycopersicon esculentum).	GO:0005622 ; GO:0046907
Ssptr18242_c0_seq1	Q94K24	Q94K24_SOLLC	72.77	191	47	3	1019	462	3	191	3e-90	274	Ran binding protein-1	Solanum lycopersicum Tomato) Lycopersicon esculentum).	GO:0005622 ; GO:0046907
Ssptr26435_c0_seq1	Q94K24	Q94K24_SOLLC	72.25	191	50	1	123	686	1	191	1e-85	263	Ran binding protein-1	Solanum lycopersicum Tomato) Lycopersicon esculentum).	GO:0005622 ; GO:0046907
Ssptr26769_c0_seq1	Q94K24	Q94K24_SOLLC	72.25	191	50	1	1046	483	1	191	1e-85	263	Ran binding protein-1	Solanum lycopersicum Tomato) Lycopersicon esculentum).	GO:0005622 ; GO:0046907
Ssptr14171_c0_seq1	Q94JV1	Q94JV1_ARATH	96.67	30	1	0	1	90	533	562	4e-13	67	At1g69340/F10D13.28	Arabidopsis thaliana Mouse-ear cress).	GO:0003674 ; GO:0008150
Ssptr116462_c0_seq1	Q94JV1	Q94JV1_ARATH	96.67	30	1	0	277	188	533	562	4e-13	67	At1g69340/F10D13.28	Arabidopsis thaliana Mouse-ear cress).	GO:0003674 ; GO:0008150
Ssptr34885_c0_seq2	Q94JN2	PROF_ANACO	80	130	26	0	625	236	1	130	4e-78	234	Minor food allergen Ana c 1	Ananas comosus Pineapple) Ananas ananas).	GO:0003779 ; GO:0005737 ; GO:0005856 ; GO:0007010 ; GO:0015629 ; GO:0030036
Ssptr34865_c0_seq2	Q94JN2	PROF_ANACO	80	130	26	0	85	474	1	130	6e-78	234	Minor food allergen Ana c 1	Ananas comosus Pineapple) Ananas ananas).	GO:0003779 ; GO:0005737 ; GO:0005856 ; GO:0007010 ; GO:0015629 ; GO:0030036
Ssptr10815_c0_seq1	Q94IQ0	Q94IQ0_TOBAC	67.48	329	96	4	3	956	6	329	6e-154	439	Peroxidase	Nicotiana tabacum Common tobacco).	GO:0004601 ; GO:0006979 ; GO:0016491 ; GO:0020037 ; GO:0046872 ; GO:0055114
Ssptr26927_c0_seq1	Q94IQ0	Q94IQ0_TOBAC	67.16	338	100	5	1126	146	1	329	1e-155	444	Peroxidase	Nicotiana tabacum Common tobacco).	GO:0004601 ; GO:0006979 ; GO:0016491 ; GO:0020037 ; GO:0046872 ; GO:0055114
Ssptr36682_c0_seq5	Q94IP3	Q94IP3_SOLSG	60.27	73	27	2	214	2	179	250	2e-18	80.9	Cold-induced glucosyl transferase	Solanum sogarandinum.	GO:0008152 ; GO:0016740 ; GO:0016757 ; GO:0016758
Ssptr36682_c0_seq3	Q94IP3	Q94IP3_SOLSG	58.77	405	147	7	1194	40	1	404	3e-147	431	Cold-induced glucosyl transferase	Solanum sogarandinum.	GO:0008152 ; GO:0016740 ; GO:0016757 ; GO:0016758
Ssptr36765_c0_seq7	Q94IP3	Q94IP3_SOLSG	55.35	430	172	8	170	1399	1	428	2e-129	387	Cold-induced glucosyl transferase	Solanum sogarandinum.	GO:0008152 ; GO:0016740 ; GO:0016757 ; GO:0016758
Ssptr36682_c0_seq4	Q94IP3	Q94IP3_SOLSG	58.62	406	152	7	1209	40	1	404	5e-147	431	Cold-induced glucosyl transferase	Solanum sogarandinum.	GO:0008152 ; GO:0016740 ; GO:0016757 ; GO:0016758
Ssptr36765_c1_seq2	Q94IP3	Q94IP3_SOLSG	72.82	103	28	0	3	311	367	469	2e-45	156	Cold-induced glucosyl transferase	Solanum sogarandinum.	GO:0008152 ; GO:0016740 ; GO:0016757 ; GO:0016758
Ssptr36765_c1_seq3	Q94IP3	Q94IP3_SOLSG	71.84	103	29	0	3	311	367	469	6e-44	152	Cold-induced glucosyl transferase	Solanum sogarandinum.	GO:0008152 ; GO:0016740 ; GO:0016757 ; GO:0016758
Ssptr36765_c0_seq5	Q94IP3	Q94IP3_SOLSG	59.73	293	108	6	170	1018	1	291	2e-89	279	Cold-induced glucosyl transferase	Solanum sogarandinum.	GO:0008152 ; GO:0016740 ; GO:0016757 ; GO:0016758
Ssptr36682_c1_seq2	Q94IP3	Q94IP3_SOLSG	72.12	104	29	0	388	77	366	469	5e-45	155	Cold-induced glucosyl transferase	Solanum sogarandinum.	GO:0008152 ; GO:0016740 ; GO:0016757 ; GO:0016758
Ssptr36765_c0_seq3	Q94IP3	Q94IP3_SOLSG	64.9	151	46	2	170	601	1	151	2e-38	141	Cold-induced glucosyl transferase	Solanum sogarandinum.	GO:0008152 ; GO:0016740 ; GO:0016757 ; GO:0016758
Ssptr36765_c1_seq5	Q94IP3	Q94IP3_SOLSG	76	100	24	0	3	302	367	466	2e-44	154	Cold-induced glucosyl transferase	Solanum sogarandinum.	GO:0008152 ; GO:0016740 ; GO:0016757 ; GO:0016758
Ssptr36682_c1_seq1	Q94IP3	Q94IP3_SOLSG	74.51	102	26	0	708	403	366	467	1e-44	159	Cold-induced glucosyl transferase	Solanum sogarandinum.	GO:0008152 ; GO:0016740 ; GO:0016757 ; GO:0016758
Ssptr18702_c0_seq1	Q94IK1	Q94IK1_SOLTU	50.58	172	63	6	71	520	1	171	5e-41	140	Subunit A of ferredoxin-thioredoxin-reductase	Solanum tuberosum Potato).	GO:0003824 ; GO:0008937 ; GO:0009107 ; GO:0009536 ; GO:0015979 ; GO:0016992 ; GO:0051539
Ssptr20452_c0_seq1	Q94IK1	Q94IK1_SOLTU	50.58	172	63	6	579	130	1	171	6e-41	140	Subunit A of ferredoxin-thioredoxin-reductase	Solanum tuberosum Potato).	GO:0003824 ; GO:0008937 ; GO:0009107 ; GO:0009536 ; GO:0015979 ; GO:0016992 ; GO:0051539
Ssptr108957_c0_seq1	Q94IK0	Q94IK0_SOLTU	82.43	148	26	0	608	165	1	148	3e-83	248	Ferredoxin-thioredoxin-reductase catalytic subunit B	Solanum tuberosum Potato).	GO:0008937 ; GO:0055114
Ssptr99963_c0_seq1	Q94IK0	Q94IK0_SOLTU	82.43	148	26	0	68	511	1	148	3e-83	248	Ferredoxin-thioredoxin-reductase catalytic subunit B	Solanum tuberosum Potato).	GO:0008937 ; GO:0055114
Ssptr21437_c0_seq1	Q94IG4	Q94IG4_TOBAC	88.37	129	15	0	43	429	1	129	4e-78	231	Calmodulin NtCaM13	Nicotiana tabacum Common tobacco).	GO:0005509
Ssptr21624_c0_seq1	Q94IG4	Q94IG4_TOBAC	88	150	18	0	476	27	1	150	2e-91	266	Calmodulin NtCaM13	Nicotiana tabacum Common tobacco).	GO:0005509
Ssptr21624_c0_seq2	Q94IG4	Q94IG4_TOBAC	88	150	18	0	476	27	1	150	1e-92	270	Calmodulin NtCaM13	Nicotiana tabacum Common tobacco).	GO:0005509
Ssptr312876_c0_seq1	Q94IB4	Q94IB4_TOBAC	43.51	131	46	5	446	138	248	378	3e-22	94.4	WRKY DNA-binding protein	Nicotiana tabacum Common tobacco).	GO:0003677 ; GO:0003700 ; GO:0006351 ; GO:0006355 ; GO:0043565
Ssptr436237_c0_seq1	Q94IA3	Q94IA3_PHAVU	97.37	76	2	0	3	230	44	119	1e-48	152	Actin homolog	Phaseolus vulgaris Kidney bean) French bean).	GO:0000166 ; GO:0005524 ; GO:0005737 ; GO:0005856
Ssptr114584_c0_seq1	Q94H91	Q94H91_ORYSJ	91.84	49	4	0	372	226	102	150	1e-24	95.1	"Casein kinase II alpha subunit, 5'-partial"	Oryza sativa subsp. japonica Rice).	GO:0004672 ; GO:0005524 ; GO:0006468 ; GO:0016301 ; GO:0016310 ; GO:0016772
Ssptr12034_c0_seq1	Q94H91	Q94H91_ORYSJ	91.84	49	4	0	2	148	102	150	1e-24	95.1	"Casein kinase II alpha subunit, 5'-partial"	Oryza sativa subsp. japonica Rice).	GO:0004672 ; GO:0005524 ; GO:0006468 ; GO:0016301 ; GO:0016310 ; GO:0016772
Ssptr35380_c1_seq1	Q94GD0	Q94GD0_SOLDE	47.01	602	300	11	93	1841	73	662	4e-158	475	Putative uncharacterized protein	Solanum demissum Wild potato).	#NA
Ssptr35380_c0_seq2	Q94GD0	Q94GD0_SOLDE	53.3	409	188	6	1886	669	73	472	2e-124	387	Putative uncharacterized protein	Solanum demissum Wild potato).	#NA
Ssptr23894_c0_seq2	Q94GC7	Q94GC7_SOLDE	49.07	108	55	1	341	18	15	98	1e-25	100	Hsp20/alpha crystallin family protein	Solanum demissum Wild potato).	#NA
Ssptr23894_c0_seq1	Q94GC7	Q94GC7_SOLDE	61.9	84	32	0	269	18	15	98	3e-30	111	Hsp20/alpha crystallin family protein	Solanum demissum Wild potato).	#NA
Ssptr23894_c0_seq3	Q94GC7	Q94GC7_SOLDE	49.07	108	55	1	341	18	15	98	3e-25	100	Hsp20/alpha crystallin family protein	Solanum demissum Wild potato).	#NA
Ssptr23894_c0_seq4	Q94GC7	Q94GC7_SOLDE	61.9	84	32	0	269	18	15	98	7e-30	111	Hsp20/alpha crystallin family protein	Solanum demissum Wild potato).	#NA
Ssptr2056_c0_seq1	Q94GC5	Q94GC5_SOLDE	63.64	44	16	0	9	140	35	78	4e-13	65.1	Hsp20/alpha crystallin family protein	Solanum demissum Wild potato).	#NA
Ssptr576725_c0_seq1	Q94GC4	Q94GC4_SOLDE	47.56	82	41	2	242	3	329	410	2e-15	72.8	"Tubulin family protein, related"	Solanum demissum Wild potato).	GO:0000226 ; GO:0000922 ; GO:0005815
Ssptr20733_c0_seq1	Q94GC4	Q94GC4_SOLDE	41.82	55	31	1	1	162	363	417	5e-06	47.4	"Tubulin family protein, related"	Solanum demissum Wild potato).	GO:0000226 ; GO:0000922 ; GO:0005815
Ssptr291370_c0_seq1	Q94G57	Q94G57_PETCR	60.53	114	39	1	3	326	57	170	8e-46	150	Immediate-early fungal elicitor protein CMPG1	Petroselinum crispum Parsley) Petroselinum hortense).	GO:0000151 ; GO:0004842 ; GO:0005488 ; GO:0016567
Ssptr84888_c0_seq1	Q94FW7	Q94FW7_SOLLC	86.9	84	11	0	2	253	123	206	5e-50	162	Heme oxygenase 1	Solanum lycopersicum Tomato) Lycopersicon esculentum).	GO:0004392 ; GO:0006788 ; GO:0055114
Ssptr101028_c0_seq1	Q94FW7	Q94FW7_SOLLC	86.9	84	11	0	253	2	123	206	5e-50	162	Heme oxygenase 1	Solanum lycopersicum Tomato) Lycopersicon esculentum).	GO:0004392 ; GO:0006788 ; GO:0055114
Ssptr31965_c0_seq3	Q94FW7	Q94FW7_SOLLC	79.14	278	52	1	945	130	1	278	2e-160	454	Heme oxygenase 1	Solanum lycopersicum Tomato) Lycopersicon esculentum).	GO:0004392 ; GO:0006788 ; GO:0055114
Ssptr32170_c0_seq1	Q94FW7	Q94FW7_SOLLC	79.5	278	51	1	151	966	1	278	8e-161	455	Heme oxygenase 1	Solanum lycopersicum Tomato) Lycopersicon esculentum).	GO:0004392 ; GO:0006788 ; GO:0055114
Ssptr32170_c0_seq2	Q94FW7	Q94FW7_SOLLC	78.42	278	51	1	171	977	1	278	2e-157	446	Heme oxygenase 1	Solanum lycopersicum Tomato) Lycopersicon esculentum).	GO:0004392 ; GO:0006788 ; GO:0055114
Ssptr32170_c0_seq3	Q94FW7	Q94FW7_SOLLC	79.78	272	49	1	151	948	1	272	1e-157	447	Heme oxygenase 1	Solanum lycopersicum Tomato) Lycopersicon esculentum).	GO:0004392 ; GO:0006788 ; GO:0055114
Ssptr32170_c0_seq4	Q94FW7	Q94FW7_SOLLC	78.68	272	49	1	171	959	1	272	3e-154	439	Heme oxygenase 1	Solanum lycopersicum Tomato) Lycopersicon esculentum).	GO:0004392 ; GO:0006788 ; GO:0055114
Ssptr31965_c0_seq2	Q94FW7	Q94FW7_SOLLC	79.78	272	49	1	979	182	1	272	1e-157	447	Heme oxygenase 1	Solanum lycopersicum Tomato) Lycopersicon esculentum).	GO:0004392 ; GO:0006788 ; GO:0055114
Ssptr31965_c0_seq1	Q94FW7	Q94FW7_SOLLC	61.9	84	23	1	227	3	1	84	3e-23	95.5	Heme oxygenase 1	Solanum lycopersicum Tomato) Lycopersicon esculentum).	GO:0004392 ; GO:0006788 ; GO:0055114
Ssptr29593_c0_seq1	Q94FV3	Q94FV3_SOLLC	74.53	106	26	2	317	3	1	105	3e-30	119	EIL2	Solanum lycopersicum Tomato) Lycopersicon esculentum).	GO:0003700 ; GO:0005634 ; GO:0006351 ; GO:0006355
Ssptr88246_c0_seq1	Q94FV3	Q94FV3_SOLLC	57.58	99	37	3	246	527	1	93	4e-20	90.5	EIL2	Solanum lycopersicum Tomato) Lycopersicon esculentum).	GO:0003700 ; GO:0005634 ; GO:0006351 ; GO:0006355
Ssptr91854_c0_seq1	Q94FV3	Q94FV3_SOLLC	57.58	99	37	3	282	1	1	93	7e-20	90.5	EIL2	Solanum lycopersicum Tomato) Lycopersicon esculentum).	GO:0003700 ; GO:0005634 ; GO:0006351 ; GO:0006355
Ssptr34454_c0_seq2	Q94FU3	Q94FU3_SOLLC	74.58	240	58	3	166	876	1	239	7e-124	359	Ubiquitin conjugating enzyme 2	Solanum lycopersicum Tomato) Lycopersicon esculentum).	GO:0016881
Ssptr34454_c0_seq1	Q94FU3	Q94FU3_SOLLC	74.9	239	58	2	189	899	1	239	2e-119	348	Ubiquitin conjugating enzyme 2	Solanum lycopersicum Tomato) Lycopersicon esculentum).	GO:0016881
Ssptr34618_c0_seq2	Q94FU3	Q94FU3_SOLLC	74.9	239	58	2	884	174	1	239	2e-119	348	Ubiquitin conjugating enzyme 2	Solanum lycopersicum Tomato) Lycopersicon esculentum).	GO:0016881
Ssptr1344_c0_seq1	Q94FU2	Q94FU2_SOLLC	83.67	196	32	1	588	1	85	278	2e-107	325	High affinity sulfate transporter	Solanum lycopersicum Tomato) Lycopersicon esculentum).	GO:0005215 ; GO:0006810 ; GO:0008271 ; GO:0008272 ; GO:0016020 ; GO:0016021 ; GO:0055085
Ssptr197911_c0_seq1	Q94FU2	Q94FU2_SOLLC	75	380	91	1	1217	90	272	651	0	528	High affinity sulfate transporter	Solanum lycopersicum Tomato) Lycopersicon esculentum).	GO:0005215 ; GO:0006810 ; GO:0008271 ; GO:0008272 ; GO:0016020 ; GO:0016021 ; GO:0055085
Ssptr196660_c0_seq1	Q94FU2	Q94FU2_SOLLC	77.23	505	111	2	3	1505	149	651	0	728	High affinity sulfate transporter	Solanum lycopersicum Tomato) Lycopersicon esculentum).	GO:0005215 ; GO:0006810 ; GO:0008271 ; GO:0008272 ; GO:0016020 ; GO:0016021 ; GO:0055085
Ssptr370299_c0_seq1	Q94FM1	Q94FM1_CITPA	60.67	89	35	0	269	3	150	238	5e-30	111	Pol polyprotein	Citrus paradisi Grapefruit).	#NA
Ssptr477489_c0_seq1	Q94FM1	Q94FM1_CITPA	61.19	67	26	0	4	204	172	238	1e-19	83.2	Pol polyprotein	Citrus paradisi Grapefruit).	#NA
Ssptr16839_c0_seq1	Q94FM1	Q94FM1_CITPA	54.2	262	119	2	3	785	38	296	4e-89	273	Pol polyprotein	Citrus paradisi Grapefruit).	#NA
Ssptr274656_c0_seq1	Q94FM1	Q94FM1_CITPA	53.85	117	54	0	467	117	180	296	4e-41	142	Pol polyprotein	Citrus paradisi Grapefruit).	#NA
Ssptr17925_c0_seq1	Q94FM1	Q94FM1_CITPA	51.46	103	50	0	496	188	194	296	4e-31	117	Pol polyprotein	Citrus paradisi Grapefruit).	#NA
Ssptr29992_c0_seq1	Q94FM1	Q94FM1_CITPA	56.33	158	69	1	989	516	132	287	2e-53	181	Pol polyprotein	Citrus paradisi Grapefruit).	#NA
Ssptr17751_c0_seq1	Q94FM1	Q94FM1_CITPA	60.19	108	43	0	1	324	180	287	2e-34	129	Pol polyprotein	Citrus paradisi Grapefruit).	#NA
Ssptr79350_c0_seq1	Q94FB9	AB1D_ARATH	75.6	1336	320	7	4439	450	3	1334	0	1907	Protein PEROXISOME DEFECTIVE 3	Arabidopsis thaliana Mouse-ear cress).	GO:0000166 ; GO:0005325 ; GO:0005524 ; GO:0005777 ; GO:0005778 ; GO:0006200 ; GO:0006810 ; GO:0009514 ; GO:0010030 ; GO:0015910 ; GO:0015916 ; GO:0016020 ; GO:0016021 ; GO:0016787 ; GO:0016887 ; GO:0017111 ; GO:0042626 ; GO:0046861 ; GO:0055085
Ssptr79647_c0_seq1	Q94FB9	AB1D_ARATH	75.64	1338	320	7	305	4300	1	1334	0	1911	Protein PEROXISOME DEFECTIVE 3	Arabidopsis thaliana Mouse-ear cress).	GO:0000166 ; GO:0005325 ; GO:0005524 ; GO:0005777 ; GO:0005778 ; GO:0006200 ; GO:0006810 ; GO:0009514 ; GO:0010030 ; GO:0015910 ; GO:0015916 ; GO:0016020 ; GO:0016021 ; GO:0016787 ; GO:0016887 ; GO:0017111 ; GO:0042626 ; GO:0046861 ; GO:0055085
Ssptr198338_c0_seq1	Q94F87	CMT2_ARATH	59.17	529	215	4	248	1831	520	1040	0	638	Protein CHROMOMETHYLASE 2	Arabidopsis thaliana Mouse-ear cress).	GO:0003677 ; GO:0003886 ; GO:0005634 ; GO:0006306 ; GO:0006351 ; GO:0006355 ; GO:0008168 ; GO:0016568 ; GO:0016740 ; GO:0032259 ; GO:0090116
Ssptr1920_c0_seq1	Q94F87	CMT2_ARATH	54.13	109	50	1	334	8	520	627	1e-36	135	Protein CHROMOMETHYLASE 2	Arabidopsis thaliana Mouse-ear cress).	GO:0003677 ; GO:0003886 ; GO:0005634 ; GO:0006306 ; GO:0006351 ; GO:0006355 ; GO:0008168 ; GO:0016568 ; GO:0016740 ; GO:0032259 ; GO:0090116
Ssptr36001_c1_seq1	Q94F74	Q94F74_MENPI	95.72	187	8	0	67	627	1	187	1e-128	369	Farnesyl diphosphate synthase	Mentha piperita Peppermint).	GO:0008299 ; GO:0016740
Ssptr339084_c0_seq1	Q94F67	Q94F67_HELAN	76.06	142	33	1	423	1	22	163	4e-59	188	Quinone oxidoreductase-like protein	Helianthus annuus Common sunflower).	GO:0005488 ; GO:0008270 ; GO:0016491 ; GO:0055114
Ssptr32189_c0_seq4	Q94F64	Q94F64_MESCR	45.62	331	162	9	16	954	96	407	6e-84	268	CDPK adapter protein 1	Mesembryanthemum crystallinum Common ice plant) Cryophytum	#NA
Ssptr31427_c0_seq3	Q94F64	Q94F64_MESCR	45.78	415	206	10	1485	298	12	407	6e-113	347	CDPK adapter protein 1	Mesembryanthemum crystallinum Common ice plant) Cryophytum	#NA
Ssptr662_c0_seq1	Q94F62	BAK1_ARATH	82.86	70	12	0	2	211	121	190	1e-31	118	Somatic embryogenesis receptor-like kinase 3	Arabidopsis thaliana Mouse-ear cress).	GO:0000166 ; GO:0002229 ; GO:0004672 ; GO:0004674 ; GO:0004713 ; GO:0004714 ; GO:0004872 ; GO:0005515 ; GO:0005524 ; GO:0005768 ; GO:0005886 ; GO:0006468 ; GO:0008219 ; GO:0009742 ; GO:0010008 ; GO:0016020 ; GO:0016021 ; GO:0016049 ; GO:0016301 ; GO:0016310 ; GO:0016740 ; GO:0016772 ; GO:0033612 ; GO:0042742 ; GO:0043234 ; GO:0046982 ; GO:0050832
Ssptr19981_c0_seq1	Q94F39	AFP3_ARATH	42.42	231	104	8	823	218	14	228	3e-42	151	ABI five-binding protein 3	Arabidopsis thaliana Mouse-ear cress).	GO:0005515 ; GO:0005634 ; GO:0008150
Ssptr19718_c0_seq2	Q94F39	AFP3_ARATH	42.42	231	104	8	333	938	14	228	3e-42	151	ABI five-binding protein 3	Arabidopsis thaliana Mouse-ear cress).	GO:0005515 ; GO:0005634 ; GO:0008150
Ssptr10960_c0_seq1	Q94F39	AFP3_ARATH	45.69	232	122	5	335	1018	24	231	3e-48	167	ABI five-binding protein 3	Arabidopsis thaliana Mouse-ear cress).	GO:0005515 ; GO:0005634 ; GO:0008150
Ssptr11469_c0_seq1	Q94F39	AFP3_ARATH	45.69	232	122	5	855	172	24	231	3e-48	167	ABI five-binding protein 3	Arabidopsis thaliana Mouse-ear cress).	GO:0005515 ; GO:0005634 ; GO:0008150
Ssptr19981_c0_seq2	Q94F39	AFP3_ARATH	48.48	132	63	3	598	218	107	228	4e-31	120	ABI five-binding protein 3	Arabidopsis thaliana Mouse-ear cress).	GO:0005515 ; GO:0005634 ; GO:0008150
Ssptr19718_c0_seq1	Q94F39	AFP3_ARATH	48.48	132	63	3	426	806	107	228	4e-31	120	ABI five-binding protein 3	Arabidopsis thaliana Mouse-ear cress).	GO:0005515 ; GO:0005634 ; GO:0008150
Ssptr236672_c0_seq1	Q94F30	ESD4_ARATH	35.37	82	45	1	222	1	62	143	1e-05	45.1	Protein EARLY IN SHORT DAYS 4	Arabidopsis thaliana Mouse-ear cress).	GO:0005634 ; GO:0006508 ; GO:0008152 ; GO:0008233 ; GO:0008234 ; GO:0009909 ; GO:0009911 ; GO:0016020 ; GO:0016787 ; GO:0016926 ; GO:0016929 ; GO:0031965
Ssptr45932_c0_seq1	Q94F28	Q94F28_ARATH	70	80	21	1	41	271	1	80	9e-31	110	Uncharacterized protein	Arabidopsis thaliana Mouse-ear cress).	GO:0005575 ; GO:0008150
Ssptr45329_c0_seq1	Q94F28	Q94F28_ARATH	70	80	21	1	533	303	1	80	1e-30	110	Uncharacterized protein	Arabidopsis thaliana Mouse-ear cress).	GO:0005575 ; GO:0008150
Ssptr10020_c0_seq2	Q94F14	Q94F14_ARATH	91.53	59	5	0	178	2	1	59	5e-32	114	Glutamate dehydrogenase 2	Arabidopsis thaliana Mouse-ear cress).	GO:0005488 ; GO:0006520 ; GO:0016491 ; GO:0055114
Ssptr134325_c0_seq1	Q94F14	Q94F14_ARATH	91.53	59	5	0	130	306	1	59	2e-31	114	Glutamate dehydrogenase 2	Arabidopsis thaliana Mouse-ear cress).	GO:0005488 ; GO:0006520 ; GO:0016491 ; GO:0055114
Ssptr10020_c0_seq1	Q94F14	Q94F14_ARATH	91.53	59	5	0	178	2	1	59	2e-31	114	Glutamate dehydrogenase 2	Arabidopsis thaliana Mouse-ear cress).	GO:0005488 ; GO:0006520 ; GO:0016491 ; GO:0055114
Ssptr33497_c0_seq1	Q94ET3	Q94ET3_SOLLC	82.29	288	51	1	123	986	39	323	8e-117	348	Mature anther-specific protein LAT61	Solanum lycopersicum Tomato) Lycopersicon esculentum).	#NA
Ssptr34289_c0_seq2	Q94ET3	Q94ET3_SOLLC	82.27	299	53	2	1233	337	39	333	9e-124	367	Mature anther-specific protein LAT61	Solanum lycopersicum Tomato) Lycopersicon esculentum).	#NA
Ssptr34289_c0_seq1	Q94ET3	Q94ET3_SOLLC	82.29	288	51	1	1193	330	39	323	3e-116	348	Mature anther-specific protein LAT61	Solanum lycopersicum Tomato) Lycopersicon esculentum).	#NA
Ssptr33497_c0_seq2	Q94ET3	Q94ET3_SOLLC	77.92	154	34	1	184	645	183	333	9e-79	246	Mature anther-specific protein LAT61	Solanum lycopersicum Tomato) Lycopersicon esculentum).	#NA
Ssptr33137_c0_seq2	Q94ES0	Q94ES0_PEA	71.84	831	230	7	112	2592	1	810	0	1079	AAA-metalloprotease FtsH	Pisum sativum Garden pea).	GO:0000166 ; GO:0004222 ; GO:0005524 ; GO:0006200 ; GO:0006508 ; GO:0008233 ; GO:0008237 ; GO:0008270 ; GO:0016020 ; GO:0016021 ; GO:0016887 ; GO:0017111 ; GO:0030163
Ssptr34484_c0_seq1	Q94ES0	Q94ES0_PEA	69.14	836	254	7	2649	154	1	809	0	1033	AAA-metalloprotease FtsH	Pisum sativum Garden pea).	GO:0000166 ; GO:0004222 ; GO:0005524 ; GO:0006200 ; GO:0006508 ; GO:0008233 ; GO:0008237 ; GO:0008270 ; GO:0016020 ; GO:0016021 ; GO:0016887 ; GO:0017111 ; GO:0030163
Ssptr34484_c0_seq2	Q94ES0	Q94ES0_PEA	71.84	831	230	7	2680	200	1	810	0	1079	AAA-metalloprotease FtsH	Pisum sativum Garden pea).	GO:0000166 ; GO:0004222 ; GO:0005524 ; GO:0006200 ; GO:0006508 ; GO:0008233 ; GO:0008237 ; GO:0008270 ; GO:0016020 ; GO:0016021 ; GO:0016887 ; GO:0017111 ; GO:0030163
Ssptr23958_c0_seq1	Q94EK6	Q94EK6_PEA	59.4	596	241	6	1788	4	40	625	0	655	Iron reductase	Pisum sativum Garden pea).	GO:0005506 ; GO:0009055 ; GO:0016020 ; GO:0016021 ; GO:0016491 ; GO:0050660 ; GO:0055114
Ssptr19304_c0_seq1	Q94EK6	Q94EK6_PEA	50.45	224	109	2	82	747	18	241	6e-74	243	Iron reductase	Pisum sativum Garden pea).	GO:0005506 ; GO:0009055 ; GO:0016020 ; GO:0016021 ; GO:0016491 ; GO:0050660 ; GO:0055114
Ssptr27940_c0_seq2	Q94EI9	PT314_ARATH	80.19	308	58	2	10	924	31	337	2e-163	465	Probable sugar phosphate/phosphate translocator At3g14410	Arabidopsis thaliana Mouse-ear cress).	GO:0006810 ; GO:0008643 ; GO:0016020 ; GO:0016021 ; GO:0022626
Ssptr20609_c0_seq1	Q94EI9	PT314_ARATH	80.47	338	63	2	1271	267	1	337	0	514	Probable sugar phosphate/phosphate translocator At3g14410	Arabidopsis thaliana Mouse-ear cress).	GO:0006810 ; GO:0008643 ; GO:0016020 ; GO:0016021 ; GO:0022626
Ssptr27940_c0_seq1	Q94EI9	PT314_ARATH	80.47	338	63	2	109	1113	1	337	0	514	Probable sugar phosphate/phosphate translocator At3g14410	Arabidopsis thaliana Mouse-ear cress).	GO:0006810 ; GO:0008643 ; GO:0016020 ; GO:0016021 ; GO:0022626
Ssptr294384_c0_seq1	Q94CH6	EXL3_ARATH	63.04	138	50	1	3	413	224	361	1e-59	192	Family II extracellular lipase 3	Arabidopsis thaliana Mouse-ear cress).	GO:0005576 ; GO:0006629 ; GO:0008152 ; GO:0016042 ; GO:0016298 ; GO:0016787 ; GO:0016788
Ssptr259768_c0_seq1	Q94CH6	EXL3_ARATH	60.53	114	44	1	385	47	248	361	2e-44	152	Family II extracellular lipase 3	Arabidopsis thaliana Mouse-ear cress).	GO:0005576 ; GO:0006629 ; GO:0008152 ; GO:0016042 ; GO:0016298 ; GO:0016787 ; GO:0016788
Ssptr25683_c0_seq1	Q94CG2	BET12_ARATH	61.34	119	46	1	161	517	1	117	1e-47	158	Bet1/Sft1-like SNARE 14b	Arabidopsis thaliana Mouse-ear cress).	GO:0000139 ; GO:0005484 ; GO:0005783 ; GO:0005789 ; GO:0005794 ; GO:0006810 ; GO:0006888 ; GO:0015031 ; GO:0016020 ; GO:0016021 ; GO:0016192
Ssptr34467_c0_seq1	Q94CF8	Q94CF8_CAPAN	73.56	329	87	0	1125	139	50	378	3e-176	502	Branched-chain-amino-acid aminotransferase	Capsicum annuum Bell pepper).	GO:0003824 ; GO:0004084 ; GO:0008152 ; GO:0008483 ; GO:0009081 ; GO:0016740 ; GO:0052654 ; GO:0052655 ; GO:0052656
Ssptr33657_c0_seq1	Q94CF8	Q94CF8_CAPAN	73.56	329	87	0	281	1267	50	378	5e-176	502	Branched-chain-amino-acid aminotransferase	Capsicum annuum Bell pepper).	GO:0003824 ; GO:0004084 ; GO:0008152 ; GO:0008483 ; GO:0009081 ; GO:0016740 ; GO:0052654 ; GO:0052655 ; GO:0052656
Ssptr33657_c0_seq2	Q94CF8	Q94CF8_CAPAN	61.36	44	17	0	1	132	335	378	1e-11	62.4	Branched-chain-amino-acid aminotransferase	Capsicum annuum Bell pepper).	GO:0003824 ; GO:0004084 ; GO:0008152 ; GO:0008483 ; GO:0009081 ; GO:0016740 ; GO:0052654 ; GO:0052655 ; GO:0052656
Ssptr47921_c0_seq1	Q94BY2	Q94BY2_ARATH	73.05	141	38	0	589	167	6	146	4e-69	211	MAPEG-like protein	Arabidopsis thaliana Mouse-ear cress).	GO:0016740
Ssptr48121_c0_seq1	Q94BY2	Q94BY2_ARATH	73.05	141	38	0	87	509	6	146	8e-69	211	MAPEG-like protein	Arabidopsis thaliana Mouse-ear cress).	GO:0016740
Ssptr23625_c0_seq1	Q94BU3	Q94BU3_ARATH	53.85	52	23	1	92	244	67	118	3e-10	57.4	T29M8.1/T29M8.1	Arabidopsis thaliana Mouse-ear cress).	#NA
Ssptr114678_c0_seq1	Q94BU3	Q94BU3_ARATH	55.77	52	23	0	157	2	67	118	1e-11	61.2	T29M8.1/T29M8.1	Arabidopsis thaliana Mouse-ear cress).	#NA
Ssptr36363_c0_seq1	Q94B18	Q94B18_CAPAN	71.25	633	171	8	328	2193	1	620	0	852	RSH-like protein	Capsicum annuum Bell pepper).	GO:0003824 ; GO:0008081 ; GO:0015969 ; GO:0046872
Ssptr29106_c0_seq2	Q94AZ4	CML13_ARATH	81.76	148	27	0	621	178	1	148	7e-83	247	Calmodulin-like protein 13	Arabidopsis thaliana Mouse-ear cress).	GO:0005509 ; GO:0005634 ; GO:0005737 ; GO:0005829 ; GO:0005886 ; GO:0008150
Ssptr28091_c0_seq1	Q94AZ4	CML13_ARATH	81.76	148	27	0	104	547	1	148	7e-83	247	Calmodulin-like protein 13	Arabidopsis thaliana Mouse-ear cress).	GO:0005509 ; GO:0005634 ; GO:0005737 ; GO:0005829 ; GO:0005886 ; GO:0008150
Ssptr3736_c0_seq1	Q94AJ9	Q94AJ9_ARATH	36.45	107	64	5	318	10	209	310	7e-08	52.8	S1 RNA-binding domain-containing protein	Arabidopsis thaliana Mouse-ear cress).	GO:0003723 ; GO:0006950 ; GO:0009507
Ssptr314356_c0_seq1	Q94AB3	Q94AB3_ARATH	56.2	121	53	0	119	481	42	162	3e-44	153	Putative ABC transporter	Arabidopsis thaliana Mouse-ear cress).	GO:0016301 ; GO:0016310
Ssptr26020_c0_seq1	Q94AA4	K6PF3_ARATH	93.44	122	8	0	2	367	198	319	2e-74	232	Phosphohexokinase 3	Arabidopsis thaliana Mouse-ear cress).	GO:0000166 ; GO:0003872 ; GO:0005515 ; GO:0005524 ; GO:0005737 ; GO:0005829 ; GO:0005945 ; GO:0006096 ; GO:0016301 ; GO:0016310 ; GO:0016740 ; GO:0046835
Ssptr31087_c0_seq1	Q949X8	Q949X8_ARATH	92.5	120	9	0	1	360	103	222	2e-61	199	Putative n-calpain-1 large subunit	Arabidopsis thaliana Mouse-ear cress).	#NA
Ssptr1032_c0_seq1	Q949W8	Q949W8_ARATH	71.95	164	45	1	3	491	393	556	5e-75	238	Xylulose kinase-2	Arabidopsis thaliana Mouse-ear cress).	GO:0004856 ; GO:0005829 ; GO:0005975 ; GO:0005997 ; GO:0016301 ; GO:0016310 ; GO:0016773 ; GO:0046835
Ssptr29462_c0_seq8	Q949V8	Q949V8_ARATH	57.94	107	45	2	40	360	1	99	2e-14	70.1	Uncharacterized protein	Arabidopsis thaliana Mouse-ear cress).	#NA
Ssptr29462_c0_seq10	Q949V8	Q949V8_ARATH	57.94	107	45	2	40	360	1	99	2e-14	70.1	Uncharacterized protein	Arabidopsis thaliana Mouse-ear cress).	#NA
Ssptr29462_c0_seq3	Q949V8	Q949V8_ARATH	57.94	107	45	2	40	360	1	99	3e-14	70.1	Uncharacterized protein	Arabidopsis thaliana Mouse-ear cress).	#NA
Ssptr31813_c0_seq8	Q949V8	Q949V8_ARATH	57.94	107	45	2	657	337	1	99	5e-14	70.1	Uncharacterized protein	Arabidopsis thaliana Mouse-ear cress).	#NA
Ssptr31813_c0_seq6	Q949V8	Q949V8_ARATH	57.94	107	45	2	692	372	1	99	5e-14	70.1	Uncharacterized protein	Arabidopsis thaliana Mouse-ear cress).	#NA
Ssptr31813_c0_seq7	Q949V8	Q949V8_ARATH	57.94	107	45	2	703	383	1	99	6e-14	70.1	Uncharacterized protein	Arabidopsis thaliana Mouse-ear cress).	#NA
Ssptr31813_c0_seq4	Q949V8	Q949V8_ARATH	57.94	107	45	2	738	418	1	99	7e-14	70.1	Uncharacterized protein	Arabidopsis thaliana Mouse-ear cress).	#NA
Ssptr185532_c0_seq1	Q949U5	Q949U5_ARATH	57.53	73	31	0	231	13	545	617	1e-22	93.2	Putative uncharacterized protein At3g07140	Arabidopsis thaliana Mouse-ear cress).	GO:0005783 ; GO:0008150 ; GO:0016021 ; GO:0042765
Ssptr142214_c0_seq1	Q949U5	Q949U5_ARATH	57.53	73	31	0	2	220	545	617	1e-22	93.2	Putative uncharacterized protein At3g07140	Arabidopsis thaliana Mouse-ear cress).	GO:0005783 ; GO:0008150 ; GO:0016021 ; GO:0042765
Ssptr10934_c0_seq1	Q949U4	Q949U4_ARATH	65.73	248	80	3	1317	589	318	565	8e-107	331	Putative auxin-independent growth promoter protein	Arabidopsis thaliana Mouse-ear cress).	GO:0005515 ; GO:0005794 ; GO:0016740 ; GO:0016757
Ssptr11141_c0_seq1	Q949U4	Q949U4_ARATH	57.83	166	65	3	1	483	400	565	8e-55	192	Putative auxin-independent growth promoter protein	Arabidopsis thaliana Mouse-ear cress).	GO:0005515 ; GO:0005794 ; GO:0016740 ; GO:0016757
Ssptr291484_c0_seq1	Q949T8	ASHR3_ARATH	62.69	67	25	1	176	376	111	175	3e-23	97.4	Protein stamen loss	Arabidopsis thaliana Mouse-ear cress).	GO:0005634 ; GO:0005694 ; GO:0007275 ; GO:0008168 ; GO:0008270 ; GO:0016568 ; GO:0016740 ; GO:0018024 ; GO:0032259 ; GO:0034968 ; GO:0046872 ; GO:0042054
Ssptr24042_c0_seq1	Q949L9	Q949L9_BETVU	64.1	78	27	1	232	2	1	78	5e-28	105	Putative phosphoenolpyruvate carboxylase kinase	Beta vulgaris Sugar beet).	GO:0000166 ; GO:0004672 ; GO:0004674 ; GO:0005524 ; GO:0006468 ; GO:0016301 ; GO:0016310 ; GO:0016772
Ssptr27556_c0_seq1	Q949L9	Q949L9_BETVU	64.1	78	27	1	20	250	1	78	5e-28	105	Putative phosphoenolpyruvate carboxylase kinase	Beta vulgaris Sugar beet).	GO:0000166 ; GO:0004672 ; GO:0004674 ; GO:0005524 ; GO:0006468 ; GO:0016301 ; GO:0016310 ; GO:0016772
Ssptr275504_c0_seq1	Q949K6	Q949K6_SOLLC	52.17	115	34	5	159	440	11	120	9e-26	105	Putative permease	Solanum lycopersicum Tomato) Lycopersicon esculentum).	GO:0005215 ; GO:0006810 ; GO:0016020 ; GO:0055085
Ssptr410387_c0_seq1	Q949K6	Q949K6_SOLLC	76.32	38	8	1	178	68	11	48	5e-12	65.1	Putative permease	Solanum lycopersicum Tomato) Lycopersicon esculentum).	GO:0005215 ; GO:0006810 ; GO:0016020 ; GO:0055085
Ssptr11858_c0_seq1	Q949K5	Q949K5_SOLLC	63.33	90	28	2	408	154	1	89	2e-10	58.9	Putative uncharacterized protein	Solanum lycopersicum Tomato) Lycopersicon esculentum).	#NA
Ssptr25261_c0_seq1	Q949K5	Q949K5_SOLLC	63.33	90	28	2	72	326	1	89	2e-10	58.9	Putative uncharacterized protein	Solanum lycopersicum Tomato) Lycopersicon esculentum).	#NA
Ssptr90426_c0_seq1	Q949K3	Q949K3_SOLLC	63.17	638	222	9	245	2119	17	645	0	770	Suppressor-like protein	Solanum lycopersicum Tomato) Lycopersicon esculentum).	#NA
Ssptr86885_c0_seq1	Q949K3	Q949K3_SOLLC	63.17	638	222	9	2056	182	17	645	0	770	Suppressor-like protein	Solanum lycopersicum Tomato) Lycopersicon esculentum).	#NA
Ssptr10247_c0_seq1	Q949K0	Q949K0_SOLLC	41.07	616	288	11	1868	246	481	1094	3e-130	417	Putative centromere protein	Solanum lycopersicum Tomato) Lycopersicon esculentum).	#NA
Ssptr139124_c0_seq1	Q949K0	Q949K0_SOLLC	36.65	472	225	10	8	1201	625	1094	5e-76	264	Putative centromere protein	Solanum lycopersicum Tomato) Lycopersicon esculentum).	#NA
Ssptr22277_c0_seq1	Q949J9	Q949J9_SOLLC	71.74	92	26	0	276	1	140	231	7e-40	142	Putative uncharacterized protein	Solanum lycopersicum Tomato) Lycopersicon esculentum).	GO:0016020 ; GO:0055085
Ssptr22277_c1_seq1	Q949J9	Q949J9_SOLLC	33.78	74	49	1	222	1	16	88	0.0002	42.4	Putative uncharacterized protein	Solanum lycopersicum Tomato) Lycopersicon esculentum).	GO:0016020 ; GO:0055085
Ssptr284098_c0_seq1	Q949J3	Q949J3_SOLLC	55.88	34	15	1	182	283	9	41	9e-06	46.2	TH65-like protein	Solanum lycopersicum Tomato) Lycopersicon esculentum).	GO:0000166 ; GO:0003777 ; GO:0005524 ; GO:0005874 ; GO:0007018
Ssptr418735_c0_seq1	Q949G3	PDR1_NICPL	68.67	83	26	0	249	1	1137	1219	9e-39	139	NpPDR1	Nicotiana plumbaginifolia Leadwort-leaved tobacco) Tex-Mex tobacco).	GO:0000166 ; GO:0005524 ; GO:0005886 ; GO:0006200 ; GO:0006810 ; GO:0006952 ; GO:0016020 ; GO:0016021 ; GO:0016887 ; GO:0017111
Ssptr247918_c0_seq1	Q948Z6	Q948Z6_SOLTU	82	150	27	0	479	30	567	716	6e-81	256	Urease	Solanum tuberosum Potato).	GO:0005737 ; GO:0006807 ; GO:0009039 ; GO:0016151 ; GO:0016787 ; GO:0016810 ; GO:0019627
Ssptr1821_c0_seq1	Q948Z6	Q948Z6_SOLTU	83.24	173	29	0	27	545	544	716	5e-96	298	Urease	Solanum tuberosum Potato).	GO:0005737 ; GO:0006807 ; GO:0009039 ; GO:0016151 ; GO:0016787 ; GO:0016810 ; GO:0019627
Ssptr33344_c0_seq2	Q948S5	Q948S5_TOBAC	35.4	161	80	6	413	3	432	588	2e-16	78.6	Myb	Nicotiana tabacum Common tobacco).	GO:0003677 ; GO:0005634 ; GO:0006355
Ssptr25852_c0_seq1	Q948S5	Q948S5_TOBAC	53.9	154	60	3	3	431	158	309	2e-39	144	Myb	Nicotiana tabacum Common tobacco).	GO:0003677 ; GO:0005634 ; GO:0006355
Ssptr237393_c0_seq1	Q948S5	Q948S5_TOBAC	35.32	201	111	6	29	574	381	581	2e-19	89.4	Myb	Nicotiana tabacum Common tobacco).	GO:0003677 ; GO:0005634 ; GO:0006355
Ssptr33877_c0_seq2	Q948S5	Q948S5_TOBAC	46.4	222	107	6	641	12	178	394	4e-47	169	Myb	Nicotiana tabacum Common tobacco).	GO:0003677 ; GO:0005634 ; GO:0006355
Ssptr33084_c0_seq1	Q948S5	Q948S5_TOBAC	46.51	473	204	15	1382	111	588	1042	2e-105	340	Myb	Nicotiana tabacum Common tobacco).	GO:0003677 ; GO:0005634 ; GO:0006355
Ssptr32739_c0_seq1	Q948S5	Q948S5_TOBAC	44.96	665	310	20	8	1834	362	1016	3e-159	488	Myb	Nicotiana tabacum Common tobacco).	GO:0003677 ; GO:0005634 ; GO:0006355
Ssptr33272_c0_seq1	Q948S5	Q948S5_TOBAC	45.96	470	205	15	1	1263	591	1042	1e-102	332	Myb	Nicotiana tabacum Common tobacco).	GO:0003677 ; GO:0005634 ; GO:0006355
Ssptr33344_c0_seq3	Q948S5	Q948S5_TOBAC	47.52	665	305	19	1940	78	381	1042	1e-157	484	Myb	Nicotiana tabacum Common tobacco).	GO:0003677 ; GO:0005634 ; GO:0006355
Ssptr33344_c0_seq1	Q948S5	Q948S5_TOBAC	46.92	665	316	18	1961	78	381	1042	6e-159	488	Myb	Nicotiana tabacum Common tobacco).	GO:0003677 ; GO:0005634 ; GO:0006355
Ssptr320145_c0_seq1	Q948S5	Q948S5_TOBAC	47.95	73	37	1	21	236	283	355	5e-16	74.7	Myb	Nicotiana tabacum Common tobacco).	GO:0003677 ; GO:0005634 ; GO:0006355
Ssptr33344_c0_seq4	Q948S5	Q948S5_TOBAC	46.88	640	297	17	2114	324	381	1016	4e-158	488	Myb	Nicotiana tabacum Common tobacco).	GO:0003677 ; GO:0005634 ; GO:0006355
Ssptr33344_c0_seq5	Q948S5	Q948S5_TOBAC	46.25	640	308	16	2135	324	381	1016	2e-159	491	Myb	Nicotiana tabacum Common tobacco).	GO:0003677 ; GO:0005634 ; GO:0006355
Ssptr30357_c0_seq1	Q948S4	Q948S4_TOBAC	62.67	75	28	0	2	226	28	102	1e-23	95.9	Myb	Nicotiana tabacum Common tobacco).	GO:0003677 ; GO:0005634 ; GO:0006355
Ssptr21851_c0_seq1	Q948S4	Q948S4_TOBAC	58.82	85	35	1	257	3	1	82	1e-12	65.9	Myb	Nicotiana tabacum Common tobacco).	GO:0003677 ; GO:0005634 ; GO:0006355
Ssptr237102_c0_seq1	Q948S4	Q948S4_TOBAC	32.55	212	102	9	211	723	372	572	5e-14	75.5	Myb	Nicotiana tabacum Common tobacco).	GO:0003677 ; GO:0005634 ; GO:0006355
Ssptr30357_c1_seq1	Q948S4	Q948S4_TOBAC	70.37	81	24	0	359	117	132	212	2e-35	131	Myb	Nicotiana tabacum Common tobacco).	GO:0003677 ; GO:0005634 ; GO:0006355
Ssptr263241_c0_seq1	Q948S4	Q948S4_TOBAC	49.15	59	30	1	210	34	453	510	4e-08	53.1	Myb	Nicotiana tabacum Common tobacco).	GO:0003677 ; GO:0005634 ; GO:0006355
Ssptr175571_c0_seq1	Q948P6	FRI3_SOYBN	71.08	249	67	2	875	144	1	249	5e-104	307	SFerH-3	Glycine max Soybean) Glycine hispida).	GO:0004322 ; GO:0005488 ; GO:0006826 ; GO:0006879 ; GO:0008199 ; GO:0009507 ; GO:0009536 ; GO:0016491 ; GO:0046872 ; GO:0046914 ; GO:0055114
Ssptr171899_c0_seq1	Q948P6	FRI3_SOYBN	79.9	209	42	0	63	689	41	249	6e-104	306	SFerH-3	Glycine max Soybean) Glycine hispida).	GO:0004322 ; GO:0005488 ; GO:0006826 ; GO:0006879 ; GO:0008199 ; GO:0009507 ; GO:0009536 ; GO:0016491 ; GO:0046872 ; GO:0046914 ; GO:0055114
Ssptr32871_c0_seq2	Q948N8	Q948N8_DAUCA	23.03	304	214	12	23	874	679	976	2e-05	50.8	TdcA1-ORF1-ORF2 protein	Daucus carota Carrot).	#NA
Ssptr32871_c0_seq4	Q948N8	Q948N8_DAUCA	28.83	111	74	3	23	340	679	788	3e-05	47	TdcA1-ORF1-ORF2 protein	Daucus carota Carrot).	#NA
Ssptr174206_c0_seq1	Q948L1	Q948L1_DAUCA	47.73	88	41	1	71	319	2	89	6e-22	92.8	(S)-reticuline oxidase-like protein	Daucus carota Carrot).	GO:0003824 ; GO:0016491 ; GO:0050660 ; GO:0055114
Ssptr36383_c0_seq4	Q947T1	Q947T1_SOLLC	73.91	46	12	0	65	202	207	252	7e-16	74.7	LSTK-1-like kinase	Solanum lycopersicum Tomato) Lycopersicon esculentum).	GO:0000166 ; GO:0004672 ; GO:0004674 ; GO:0005524 ; GO:0006468 ; GO:0016301 ; GO:0016310 ; GO:0016772
Ssptr39757_c0_seq1	Q947H4	Q947H4_TOBAC	65.37	361	125	2	23	1105	2	357	5e-171	486	Non-cell-autonomous protein pathway2	Nicotiana tabacum Common tobacco).	GO:0003824 ; GO:0005975 ; GO:0016853 ; GO:0019318 ; GO:0030246
Ssptr40104_c0_seq1	Q947H4	Q947H4_TOBAC	65.37	361	125	2	1251	169	2	357	1e-170	486	Non-cell-autonomous protein pathway2	Nicotiana tabacum Common tobacco).	GO:0003824 ; GO:0005975 ; GO:0016853 ; GO:0019318 ; GO:0030246
Ssptr34988_c0_seq1	Q947G7	Q947G7_SOLDU	53.52	71	32	1	7	216	137	207	8e-15	70.9	Thermal hysteresis protein STHP-64	Solanum dulcamara Climbing nightshade).	GO:0003700 ; GO:0006351 ; GO:0006355 ; GO:0043565
Ssptr34988_c1_seq1	Q947G7	Q947G7_SOLDU	43.75	448	236	12	1637	342	19	443	9e-93	305	Thermal hysteresis protein STHP-64	Solanum dulcamara Climbing nightshade).	GO:0003700 ; GO:0006351 ; GO:0006355 ; GO:0043565
Ssptr34988_c1_seq2	Q947G7	Q947G7_SOLDU	43.75	448	236	12	1637	342	19	443	2e-92	305	Thermal hysteresis protein STHP-64	Solanum dulcamara Climbing nightshade).	GO:0003700 ; GO:0006351 ; GO:0006355 ; GO:0043565
Ssptr33836_c0_seq1	Q947G7	Q947G7_SOLDU	44.2	448	234	12	734	2029	19	443	1e-94	311	Thermal hysteresis protein STHP-64	Solanum dulcamara Climbing nightshade).	GO:0003700 ; GO:0006351 ; GO:0006355 ; GO:0043565
Ssptr13521_c0_seq1	Q946Z2	Q946Z2_CAPAN	90.74	162	15	0	2	487	362	523	2e-102	308	Putative acyl-CoA synthetase	Capsicum annuum Bell pepper).	GO:0003824 ; GO:0008152
Ssptr13751_c0_seq1	Q946Z2	Q946Z2_CAPAN	90.74	162	15	0	602	117	362	523	2e-102	308	Putative acyl-CoA synthetase	Capsicum annuum Bell pepper).	GO:0003824 ; GO:0008152
Ssptr35560_c0_seq2	Q946U9	Q946U9_9LAMI	84.02	513	80	3	1724	192	6	516	0	733	3-phosphoshikimate 1-carboxyvinyltransferase	Dicliptera chinensis.	GO:0003824 ; GO:0003866 ; GO:0005737 ; GO:0008652 ; GO:0009073 ; GO:0016740 ; GO:0016765
Ssptr35523_c0_seq1	Q946U9	Q946U9_9LAMI	84.02	513	80	3	178	1710	6	516	0	733	3-phosphoshikimate 1-carboxyvinyltransferase	Dicliptera chinensis.	GO:0003824 ; GO:0003866 ; GO:0005737 ; GO:0008652 ; GO:0009073 ; GO:0016740 ; GO:0016765
Ssptr251929_c0_seq1	Q945T4	Q945T4_PRUPE	89.66	116	12	0	353	6	11	126	7e-73	217	Phytochrome B	Prunus persica Peach) Amygdalus persica).	GO:0006355 ; GO:0008020 ; GO:0009584 ; GO:0009881 ; GO:0018298
Ssptr48462_c0_seq1	Q945T3	Q945T3_TILPL	69.3	114	35	0	521	180	1	114	6e-52	166	Glutaredoxin	Tilia platyphyllos Large-leaved lime).	GO:0009055 ; GO:0015035 ; GO:0045454
Ssptr49813_c0_seq1	Q945T3	Q945T3_TILPL	69.3	114	35	0	82	423	1	114	6e-52	166	Glutaredoxin	Tilia platyphyllos Large-leaved lime).	GO:0009055 ; GO:0015035 ; GO:0045454
Ssptr54861_c0_seq1	Q945R5	Q945R5_HORVU	81.36	59	11	0	347	171	198	256	2e-13	67.8	Ascorbate peroxidase	Hordeum vulgare Barley).	GO:0004601 ; GO:0006979 ; GO:0020037 ; GO:0055114
Ssptr31929_c0_seq1	Q945P0	Q945P0_TOBAC	89.55	134	12	2	102	497	5	137	2e-67	210	Transcriptional activator FHA1	Nicotiana tabacum Common tobacco).	#NA
Ssptr25719_c0_seq1	Q945L0	CX6B2_ARATH	88.16	76	9	0	103	330	3	78	4e-49	157	Cytochrome c oxidase subunit 6b-2	Arabidopsis thaliana Mouse-ear cress).	GO:0004129 ; GO:0005739
Ssptr18872_c0_seq1	Q945L0	CX6B2_ARATH	88.16	76	9	0	503	276	3	78	7e-49	157	Cytochrome c oxidase subunit 6b-2	Arabidopsis thaliana Mouse-ear cress).	GO:0004129 ; GO:0005739
Ssptr31284_c0_seq1	Q945D3	Q945D3_CASSA	77.55	98	22	0	1	294	74	171	1e-47	154	26S proteasome regulatory subunit S12 isolog-like protein	Castanea sativa Sweet chestnut).	GO:0000502
Ssptr19616_c0_seq1	Q945B9	Q945B9_EUPES	76.23	530	126	1	194	1783	9	536	0	834	Growth-on protein GRO11	Euphorbia esula Leafy spurge).	GO:0004190 ; GO:0016021
Ssptr19396_c0_seq1	Q945B9	Q945B9_EUPES	76.23	530	126	1	1781	192	9	536	0	834	Growth-on protein GRO11	Euphorbia esula Leafy spurge).	GO:0004190 ; GO:0016021
Ssptr33440_c0_seq1	Q944N4	Q944N4_TOBAC	65.68	236	70	2	675	1	79	313	5e-98	298	Tobacco mosaic virus helicase domain-binding protein	Nicotiana tabacum Common tobacco).	GO:0000166 ; GO:0004386 ; GO:0005524 ; GO:0017111
Ssptr33440_c1_seq1	Q944N4	Q944N4_TOBAC	63.23	155	53	1	2	454	39	193	3e-56	187	Tobacco mosaic virus helicase domain-binding protein	Nicotiana tabacum Common tobacco).	GO:0000166 ; GO:0004386 ; GO:0005524 ; GO:0017111
Ssptr286974_c0_seq1	Q944N4	Q944N4_TOBAC	91.92	99	8	0	302	6	302	400	5e-54	179	Tobacco mosaic virus helicase domain-binding protein	Nicotiana tabacum Common tobacco).	GO:0000166 ; GO:0004386 ; GO:0005524 ; GO:0017111
Ssptr15630_c0_seq1	Q944N0	Q944N0_OLEEU	71.64	67	19	0	201	1	23	89	8e-25	92.8	Acyl carrier protein	Olea europaea Common olive).	GO:0000036 ; GO:0006633 ; GO:0008610 ; GO:0031177 ; GO:0048037
Ssptr37830_c0_seq1	Q944N0	Q944N0_OLEEU	71.64	67	19	0	4	204	23	89	8e-25	92.8	Acyl carrier protein	Olea europaea Common olive).	GO:0000036 ; GO:0006633 ; GO:0008610 ; GO:0031177 ; GO:0048037
Ssptr33556_c0_seq1	Q944N0	Q944N0_OLEEU	74.63	134	34	1	576	175	1	133	4e-57	181	Acyl carrier protein	Olea europaea Common olive).	GO:0000036 ; GO:0006633 ; GO:0008610 ; GO:0031177 ; GO:0048037
Ssptr33556_c0_seq2	Q944N0	Q944N0_OLEEU	74.63	134	34	1	704	303	1	133	2e-56	181	Acyl carrier protein	Olea europaea Common olive).	GO:0000036 ; GO:0006633 ; GO:0008610 ; GO:0031177 ; GO:0048037
Ssptr33761_c0_seq3	Q944N0	Q944N0_OLEEU	74.63	134	34	1	77	478	1	133	2e-56	181	Acyl carrier protein	Olea europaea Common olive).	GO:0000036 ; GO:0006633 ; GO:0008610 ; GO:0031177 ; GO:0048037
Ssptr33761_c0_seq1	Q944N0	Q944N0_OLEEU	74.63	134	34	1	77	478	1	133	2e-56	181	Acyl carrier protein	Olea europaea Common olive).	GO:0000036 ; GO:0006633 ; GO:0008610 ; GO:0031177 ; GO:0048037
Ssptr33761_c0_seq2	Q944N0	Q944N0_OLEEU	74.63	134	34	1	77	478	1	133	3e-56	181	Acyl carrier protein	Olea europaea Common olive).	GO:0000036 ; GO:0006633 ; GO:0008610 ; GO:0031177 ; GO:0048037
Ssptr31001_c1_seq1	Q944N0	Q944N0_OLEEU	77.78	108	24	0	581	258	19	126	2e-48	160	Acyl carrier protein	Olea europaea Common olive).	GO:0000036 ; GO:0006633 ; GO:0008610 ; GO:0031177 ; GO:0048037
Ssptr31001_c1_seq2	Q944N0	Q944N0_OLEEU	77.78	108	24	0	610	287	19	126	3e-48	160	Acyl carrier protein	Olea europaea Common olive).	GO:0000036 ; GO:0006633 ; GO:0008610 ; GO:0031177 ; GO:0048037
Ssptr31001_c0_seq2	Q944N0	Q944N0_OLEEU	77.78	108	24	0	245	568	19	126	4e-48	160	Acyl carrier protein	Olea europaea Common olive).	GO:0000036 ; GO:0006633 ; GO:0008610 ; GO:0031177 ; GO:0048037
Ssptr31001_c0_seq1	Q944N0	Q944N0_OLEEU	77.78	108	24	0	245	568	19	126	5e-48	160	Acyl carrier protein	Olea europaea Common olive).	GO:0000036 ; GO:0006633 ; GO:0008610 ; GO:0031177 ; GO:0048037
Ssptr21608_c0_seq1	Q944I4	GLYK_ARATH	74.33	374	92	3	1176	67	87	456	0	583	"D-glycerate 3-kinase, chloroplastic"	Arabidopsis thaliana Mouse-ear cress).	GO:0000166 ; GO:0005524 ; GO:0008152 ; GO:0008887 ; GO:0009507 ; GO:0009536 ; GO:0009570 ; GO:0009853 ; GO:0009854 ; GO:0009941 ; GO:0016301 ; GO:0016310 ; GO:0016740
Ssptr21608_c0_seq3	Q944I4	GLYK_ARATH	74.33	374	92	3	1353	244	87	456	0	583	"D-glycerate 3-kinase, chloroplastic"	Arabidopsis thaliana Mouse-ear cress).	GO:0000166 ; GO:0005524 ; GO:0008152 ; GO:0008887 ; GO:0009507 ; GO:0009536 ; GO:0009570 ; GO:0009853 ; GO:0009854 ; GO:0009941 ; GO:0016301 ; GO:0016310 ; GO:0016740
Ssptr12789_c0_seq1	Q941R1	Q941R1_SOLLC	70	130	39	0	156	545	20	149	6e-56	184	Transaldolase ToTAL2	Solanum lycopersicum Tomato) Lycopersicon esculentum).	GO:0003824 ; GO:0005975 ; GO:0008152
Ssptr24412_c0_seq1	Q941R1	Q941R1_SOLLC	70	130	39	0	390	1	20	149	6e-56	184	Transaldolase ToTAL2	Solanum lycopersicum Tomato) Lycopersicon esculentum).	GO:0003824 ; GO:0005975 ; GO:0008152
Ssptr15141_c0_seq1	Q941R1	Q941R1_SOLLC	77.83	397	87	1	104	1291	1	397	0	573	Transaldolase ToTAL2	Solanum lycopersicum Tomato) Lycopersicon esculentum).	GO:0003824 ; GO:0005975 ; GO:0008152
Ssptr25781_c0_seq1	Q941R1	Q941R1_SOLLC	77.83	397	87	1	1581	394	1	397	0	573	Transaldolase ToTAL2	Solanum lycopersicum Tomato) Lycopersicon esculentum).	GO:0003824 ; GO:0005975 ; GO:0008152
Ssptr1131_c0_seq1	Q941Q9	Q941Q9_SOLLC	42.55	94	54	0	4	285	783	876	2e-21	91.3	Tospovirus resistance protein A	Solanum lycopersicum Tomato) Lycopersicon esculentum).	GO:0005524 ; GO:0006915 ; GO:0006952
Ssptr317476_c0_seq1	Q941N1	Q941N1_SOLTU	80.25	81	16	0	257	15	175	255	3e-40	139	Gibberellin 3-beta-hydroxylase 1	Solanum tuberosum Potato).	GO:0016491 ; GO:0055114
Ssptr316445_c0_seq1	Q941M9	Q941M9_ANTMA	65.77	111	36	1	10	336	1	111	2e-42	143	MADS-box transcription factor DEFH28	Antirrhinum majus Garden snapdragon).	GO:0003677 ; GO:0003700 ; GO:0005634 ; GO:0006351 ; GO:0006355 ; GO:0043565
Ssptr1212_c0_seq1	Q941L1	Q941L1_BRANA	53.85	117	32	2	135	419	2	118	8e-28	111	Copper-transporting P-type ATPase	Brassica napus Rape).	GO:0000166 ; GO:0003824 ; GO:0005507 ; GO:0005524 ; GO:0006754 ; GO:0006825 ; GO:0008152 ; GO:0015662 ; GO:0016020 ; GO:0016021 ; GO:0016787 ; GO:0030001 ; GO:0046872
Ssptr369809_c0_seq1	Q941L1	Q941L1_BRANA	61.87	139	39	3	376	2	1	139	1e-39	146	Copper-transporting P-type ATPase	Brassica napus Rape).	GO:0000166 ; GO:0003824 ; GO:0005507 ; GO:0005524 ; GO:0006754 ; GO:0006825 ; GO:0008152 ; GO:0015662 ; GO:0016020 ; GO:0016021 ; GO:0016787 ; GO:0030001 ; GO:0046872
Ssptr15655_c0_seq1	Q941I9	Q941I9_TOBAC	65.61	189	48	3	517	2	132	320	1e-69	226	RelA/spoT-like protein RSH2	Nicotiana tabacum Common tobacco).	GO:0003824 ; GO:0008081 ; GO:0015969 ; GO:0046872
Ssptr22479_c1_seq1	Q941I9	Q941I9_TOBAC	85.58	104	15	0	313	2	315	418	1e-51	175	RelA/spoT-like protein RSH2	Nicotiana tabacum Common tobacco).	GO:0003824 ; GO:0008081 ; GO:0015969 ; GO:0046872
Ssptr450032_c0_seq1	Q941I9	Q941I9_TOBAC	83.56	73	12	0	8	226	199	271	2e-33	123	RelA/spoT-like protein RSH2	Nicotiana tabacum Common tobacco).	GO:0003824 ; GO:0008081 ; GO:0015969 ; GO:0046872
Ssptr342075_c0_seq1	Q940Y9	Q940Y9_ARATH	81.43	70	13	0	2	211	326	395	2e-22	92.8	Uncharacterized protein	Arabidopsis thaliana Mouse-ear cress).	GO:0005488 ; GO:0009507 ; GO:0009941
Ssptr6387_c0_seq1	Q940Q4	ATL13_ARATH	67.53	77	21	1	1	219	53	129	2e-19	84	RING-H2 finger protein ATL13	Arabidopsis thaliana Mouse-ear cress).	GO:0008270 ; GO:0016020 ; GO:0016021 ; GO:0046872 ; GO:0080167
Ssptr22796_c0_seq3	Q940D2	Q940D2_SOLLC	80.35	229	45	1	846	160	21	248	1e-122	356	SKIP5-like protein	Solanum lycopersicum Tomato) Lycopersicon esculentum).	#NA
Ssptr10007_c0_seq1	Q940D2	Q940D2_SOLLC	80.35	229	45	1	123	809	21	248	2e-122	356	SKIP5-like protein	Solanum lycopersicum Tomato) Lycopersicon esculentum).	#NA
Ssptr10007_c0_seq2	Q940D2	Q940D2_SOLLC	77.64	161	36	1	36	518	89	248	9e-75	231	SKIP5-like protein	Solanum lycopersicum Tomato) Lycopersicon esculentum).	#NA
Ssptr22796_c0_seq2	Q940D2	Q940D2_SOLLC	77.61	134	30	1	561	160	116	248	1e-57	186	SKIP5-like protein	Solanum lycopersicum Tomato) Lycopersicon esculentum).	#NA
Ssptr22796_c0_seq1	Q940D2	Q940D2_SOLLC	79.4	199	41	1	756	160	51	248	8e-102	302	SKIP5-like protein	Solanum lycopersicum Tomato) Lycopersicon esculentum).	#NA
Ssptr35261_c0_seq3	Q93ZW4	Q93ZW4_ARATH	61.48	122	42	1	353	3	44	165	6e-41	142	TMPIT-like protein	Arabidopsis thaliana Mouse-ear cress).	GO:0008150 ; GO:0016021
Ssptr558356_c0_seq1	Q93ZT5	EDL3_ARATH	55.29	85	24	3	5	217	177	261	7e-23	91.7	EID1-like F-box protein 3	Arabidopsis thaliana Mouse-ear cress).	#NA
Ssptr30170_c0_seq2	Q93ZR2	Q93ZR2_ARATH	73.52	287	76	2	861	1	1	283	2e-160	458	Uncharacterized protein	Arabidopsis thaliana Mouse-ear cress).	GO:0003674 ; GO:0008150
Ssptr30170_c0_seq3	Q93ZR2	Q93ZR2_ARATH	74.56	287	73	2	861	1	1	283	4e-159	455	Uncharacterized protein	Arabidopsis thaliana Mouse-ear cress).	GO:0003674 ; GO:0008150
Ssptr94778_c0_seq1	Q93ZB6	DCUP1_ARATH	72.49	418	105	4	72	1295	1	417	0	615	"Uroporphyrinogen decarboxylase 1, chloroplastic"	Arabidopsis thaliana Mouse-ear cress).	GO:0004853 ; GO:0006779 ; GO:0009507 ; GO:0009536 ; GO:0009570 ; GO:0015995 ; GO:0016829 ; GO:0016831 ; GO:0046686
Ssptr12856_c0_seq1	Q93ZB6	DCUP1_ARATH	72.49	418	105	4	1386	163	1	417	0	615	"Uroporphyrinogen decarboxylase 1, chloroplastic"	Arabidopsis thaliana Mouse-ear cress).	GO:0004853 ; GO:0006779 ; GO:0009507 ; GO:0009536 ; GO:0009570 ; GO:0015995 ; GO:0016829 ; GO:0016831 ; GO:0046686
Ssptr32440_c0_seq1	Q93Z82	Q93Z82_ARATH	65.12	258	90	0	1254	481	5	262	3e-126	374	"TRAM, LAG1 and CLN8 (TLC) lipid-sensing domain containing protein"	Arabidopsis thaliana Mouse-ear cress).	GO:0008150 ; GO:0016020 ; GO:0016021
Ssptr33908_c0_seq1	Q93Z82	Q93Z82_ARATH	65.12	258	90	0	338	1111	5	262	4e-126	374	"TRAM, LAG1 and CLN8 (TLC) lipid-sensing domain containing protein"	Arabidopsis thaliana Mouse-ear cress).	GO:0008150 ; GO:0016020 ; GO:0016021
Ssptr32604_c0_seq3	Q93Z49	Q93Z49_ARATH	81.55	103	17	2	565	263	1	102	2e-39	135	cAMP-regulated phosphoprotein 19-related protein	Arabidopsis thaliana Mouse-ear cress).	#NA
Ssptr32604_c0_seq5	Q93Z49	Q93Z49_ARATH	81.55	103	17	2	580	278	1	102	2e-39	135	cAMP-regulated phosphoprotein 19-related protein	Arabidopsis thaliana Mouse-ear cress).	#NA
Ssptr32604_c0_seq6	Q93Z49	Q93Z49_ARATH	81.55	103	17	2	565	263	1	102	3e-39	135	cAMP-regulated phosphoprotein 19-related protein	Arabidopsis thaliana Mouse-ear cress).	#NA
Ssptr32604_c0_seq10	Q93Z49	Q93Z49_ARATH	81.55	103	17	2	580	278	1	102	3e-39	135	cAMP-regulated phosphoprotein 19-related protein	Arabidopsis thaliana Mouse-ear cress).	#NA
Ssptr32563_c0_seq1	Q93Z49	Q93Z49_ARATH	81.55	103	17	2	199	501	1	102	4e-39	135	cAMP-regulated phosphoprotein 19-related protein	Arabidopsis thaliana Mouse-ear cress).	#NA
Ssptr32563_c0_seq4	Q93Z49	Q93Z49_ARATH	81.55	103	17	2	199	501	1	102	4e-39	135	cAMP-regulated phosphoprotein 19-related protein	Arabidopsis thaliana Mouse-ear cress).	#NA
Ssptr32604_c0_seq9	Q93Z49	Q93Z49_ARATH	81.55	103	17	2	565	263	1	102	1e-38	135	cAMP-regulated phosphoprotein 19-related protein	Arabidopsis thaliana Mouse-ear cress).	#NA
Ssptr32563_c0_seq3	Q93Z49	Q93Z49_ARATH	81.55	103	17	2	316	618	1	102	1e-38	135	cAMP-regulated phosphoprotein 19-related protein	Arabidopsis thaliana Mouse-ear cress).	#NA
Ssptr32604_c0_seq1	Q93Z49	Q93Z49_ARATH	81.55	103	17	2	580	278	1	102	1e-38	135	cAMP-regulated phosphoprotein 19-related protein	Arabidopsis thaliana Mouse-ear cress).	#NA
Ssptr32563_c0_seq6	Q93Z49	Q93Z49_ARATH	81.55	103	17	2	316	618	1	102	1e-38	135	cAMP-regulated phosphoprotein 19-related protein	Arabidopsis thaliana Mouse-ear cress).	#NA
Ssptr32604_c0_seq7	Q93Z49	Q93Z49_ARATH	81.55	103	17	2	565	263	1	102	3e-38	135	cAMP-regulated phosphoprotein 19-related protein	Arabidopsis thaliana Mouse-ear cress).	#NA
Ssptr36376_c0_seq3	Q93YY3	Q93YY3_OLEEU	69.72	109	33	2	4	330	37	143	5e-40	144	Putative cullin protein	Olea europaea Common olive).	GO:0006511 ; GO:0031461 ; GO:0031625
Ssptr36376_c0_seq7	Q93YY3	Q93YY3_OLEEU	77.99	477	91	4	216	1604	17	491	0	717	Putative cullin protein	Olea europaea Common olive).	GO:0006511 ; GO:0031461 ; GO:0031625
Ssptr36368_c0_seq1	Q93YY3	Q93YY3_OLEEU	54.26	94	30	3	245	3	17	108	2e-17	82.4	Putative cullin protein	Olea europaea Common olive).	GO:0006511 ; GO:0031461 ; GO:0031625
Ssptr26370_c0_seq1	Q93YW5	P2C58_ARATH	69.23	26	8	0	240	163	241	266	3e-07	42.4	Probable protein phosphatase 2C 58	Arabidopsis thaliana Mouse-ear cress).	GO:0003824 ; GO:0004721 ; GO:0005575 ; GO:0008152 ; GO:0016787 ; GO:0046872
Ssptr35755_c0_seq5	Q93YV6	2A5I_ARATH	60.87	46	18	0	6	143	447	492	2e-11	64.7	Serine/threonine protein phosphatase 2A 57 kDa regulatory subunit B' iota isoform	Arabidopsis thaliana Mouse-ear cress).	GO:0000159 ; GO:0005488 ; GO:0007165 ; GO:0008601
Ssptr276542_c0_seq1	Q93YU6	TRM51_ARATH	68.25	126	40	0	1	378	8	133	2e-56	185	tRNA methyltransferase 5 homolog 1	Arabidopsis thaliana Mouse-ear cress).	GO:0005829 ; GO:0008168 ; GO:0016740 ; GO:0032259
Ssptr7323_c0_seq1	Q93YS2	P2C51_ARATH	45.74	94	47	3	272	3	32	124	9e-17	78.6	Probable protein phosphatase 2C 51	Arabidopsis thaliana Mouse-ear cress).	GO:0003824 ; GO:0004721 ; GO:0008152 ; GO:0016020 ; GO:0016021 ; GO:0016787 ; GO:0046872
Ssptr16515_c0_seq1	Q93YS2	P2C51_ARATH	43.06	72	40	1	282	494	32	103	7e-09	57.8	Probable protein phosphatase 2C 51	Arabidopsis thaliana Mouse-ear cress).	GO:0003824 ; GO:0004721 ; GO:0008152 ; GO:0016020 ; GO:0016021 ; GO:0016787 ; GO:0046872
Ssptr336213_c0_seq1	Q93YN7	Q93YN7_ARATH	95.08	61	3	0	1	183	411	471	1e-30	114	Similar to magnesium-chelatase subunit ChlD	Arabidopsis thaliana Mouse-ear cress).	GO:0005524 ; GO:0015995 ; GO:0016851
Ssptr28311_c0_seq2	Q93YM7	Q93YM7_TOBAC	52.5	440	169	14	38	1237	1	432	5e-94	296	BZIP transcription factor	Nicotiana tabacum Common tobacco).	GO:0003677 ; GO:0003700 ; GO:0005634 ; GO:0006351 ; GO:0006355 ; GO:0043565 ; GO:0046983
Ssptr28844_c0_seq2	Q93YM7	Q93YM7_TOBAC	52.5	440	169	14	1447	248	1	432	5e-94	296	BZIP transcription factor	Nicotiana tabacum Common tobacco).	GO:0003677 ; GO:0003700 ; GO:0005634 ; GO:0006351 ; GO:0006355 ; GO:0043565 ; GO:0046983
Ssptr337878_c0_seq1	Q93YH9	Q93YH9_CASSA	59.15	71	29	0	1	213	54	124	2e-25	96.3	Ypr10 protein	Castanea sativa Sweet chestnut).	GO:0006952 ; GO:0009607
Ssptr199240_c0_seq1	Q93YH2	Q93YH2_SOLLC	77.05	292	67	0	56	931	1	292	2e-146	426	Sodium/hydrogen exchanger	Solanum lycopersicum Tomato) Lycopersicon esculentum).	GO:0006810 ; GO:0006811 ; GO:0006812 ; GO:0006814 ; GO:0006885 ; GO:0015297 ; GO:0015299 ; GO:0015385 ; GO:0016021 ; GO:0055085
Ssptr34224_c0_seq1	Q93YH1	Q93YH1_SOLLC	81.56	526	92	1	1834	272	3	528	0	762	Sodium/hydrogen exchanger	Solanum lycopersicum Tomato) Lycopersicon esculentum).	GO:0006810 ; GO:0006811 ; GO:0006812 ; GO:0006814 ; GO:0006885 ; GO:0015297 ; GO:0015299 ; GO:0015385 ; GO:0016021 ; GO:0055085
Ssptr35848_c0_seq2	Q93YH1	Q93YH1_SOLLC	81.56	526	92	1	152	1714	3	528	0	762	Sodium/hydrogen exchanger	Solanum lycopersicum Tomato) Lycopersicon esculentum).	GO:0006810 ; GO:0006811 ; GO:0006812 ; GO:0006814 ; GO:0006885 ; GO:0015297 ; GO:0015299 ; GO:0015385 ; GO:0016021 ; GO:0055085
Ssptr25075_c0_seq1	Q93YG1	Q93YG1_MESCR	81.61	87	16	0	263	3	34	120	1e-42	147	Monodehydroascorbate reductase	Mesembryanthemum crystallinum Common ice plant) Cryophytum	GO:0016491 ; GO:0050660 ; GO:0055114
Ssptr16413_c0_seq1	Q93YG1	Q93YG1_MESCR	85.42	48	7	0	2	145	430	477	7e-20	86.3	Monodehydroascorbate reductase	Mesembryanthemum crystallinum Common ice plant) Cryophytum	GO:0016491 ; GO:0050660 ; GO:0055114
Ssptr11165_c0_seq1	Q93YG1	Q93YG1_MESCR	85.42	48	7	0	287	144	430	477	7e-20	86.3	Monodehydroascorbate reductase	Mesembryanthemum crystallinum Common ice plant) Cryophytum	GO:0016491 ; GO:0050660 ; GO:0055114
Ssptr113543_c0_seq1	Q93YF5	SUVH1_TOBAC	64.58	96	34	0	288	1	451	546	2e-40	144	Suppressor of variegation 3-9 homolog protein 1	Nicotiana tabacum Common tobacco).	GO:0005634 ; GO:0005694 ; GO:0008168 ; GO:0008270 ; GO:0016568 ; GO:0016740 ; GO:0018024 ; GO:0032259 ; GO:0034968 ; GO:0042393
Ssptr99150_c0_seq1	Q93YF5	SUVH1_TOBAC	64.58	96	34	0	1	288	451	546	2e-40	144	Suppressor of variegation 3-9 homolog protein 1	Nicotiana tabacum Common tobacco).	GO:0005634 ; GO:0005694 ; GO:0008168 ; GO:0008270 ; GO:0016568 ; GO:0016740 ; GO:0018024 ; GO:0032259 ; GO:0034968 ; GO:0042393
Ssptr12658_c0_seq1	Q93YF5	SUVH1_TOBAC	71.79	156	44	2	469	2	205	358	6e-61	203	Suppressor of variegation 3-9 homolog protein 1	Nicotiana tabacum Common tobacco).	GO:0005634 ; GO:0005694 ; GO:0008168 ; GO:0008270 ; GO:0016568 ; GO:0016740 ; GO:0018024 ; GO:0032259 ; GO:0034968 ; GO:0042393
Ssptr13734_c0_seq1	Q93YF5	SUVH1_TOBAC	69.03	113	35	1	1	339	205	316	3e-45	159	Suppressor of variegation 3-9 homolog protein 1	Nicotiana tabacum Common tobacco).	GO:0005634 ; GO:0005694 ; GO:0008168 ; GO:0008270 ; GO:0016568 ; GO:0016740 ; GO:0018024 ; GO:0032259 ; GO:0034968 ; GO:0042393
Ssptr116582_c0_seq1	Q93YF2	Q93YF2_TOBAC	57.84	102	42	1	1	303	84	185	1e-34	124	Putative uncharacterized protein	Nicotiana tabacum Common tobacco).	#NA
Ssptr124622_c0_seq1	Q93YF2	Q93YF2_TOBAC	59.38	96	39	0	6	293	181	276	4e-33	119	Putative uncharacterized protein	Nicotiana tabacum Common tobacco).	#NA
Ssptr28031_c0_seq1	Q93YF2	Q93YF2_TOBAC	56.72	268	114	3	2	799	37	303	7e-88	269	Putative uncharacterized protein	Nicotiana tabacum Common tobacco).	#NA
Ssptr27027_c0_seq2	Q93YF2	Q93YF2_TOBAC	56.72	268	114	3	982	185	37	303	9e-88	269	Putative uncharacterized protein	Nicotiana tabacum Common tobacco).	#NA
Ssptr28031_c0_seq2	Q93YF2	Q93YF2_TOBAC	56.72	268	114	3	2	799	37	303	7e-86	269	Putative uncharacterized protein	Nicotiana tabacum Common tobacco).	#NA
Ssptr27027_c0_seq1	Q93YF2	Q93YF2_TOBAC	56.72	268	114	3	1417	620	37	303	1e-85	269	Putative uncharacterized protein	Nicotiana tabacum Common tobacco).	#NA
Ssptr226498_c0_seq1	Q93YB6	Q93YB6_TOBAC	35.29	221	138	5	58	705	186	383	8e-31	123	PBF68 protein	Nicotiana tabacum Common tobacco).	GO:0003676 ; GO:0003677 ; GO:0003713 ; GO:0005488 ; GO:0006355 ; GO:0008270 ; GO:0046872
Ssptr258331_c0_seq1	Q93YB6	Q93YB6_TOBAC	44.64	168	88	3	490	2	249	399	1e-37	140	PBF68 protein	Nicotiana tabacum Common tobacco).	GO:0003676 ; GO:0003677 ; GO:0003713 ; GO:0005488 ; GO:0006355 ; GO:0008270 ; GO:0046872
Ssptr195039_c0_seq1	Q93YB6	Q93YB6_TOBAC	44.44	198	110	5	984	391	398	579	3e-47	171	PBF68 protein	Nicotiana tabacum Common tobacco).	GO:0003676 ; GO:0003677 ; GO:0003713 ; GO:0005488 ; GO:0006355 ; GO:0008270 ; GO:0046872
Ssptr173883_c0_seq1	Q93YB6	Q93YB6_TOBAC	43.59	195	110	5	2	586	401	579	6e-45	166	PBF68 protein	Nicotiana tabacum Common tobacco).	GO:0003676 ; GO:0003677 ; GO:0003713 ; GO:0005488 ; GO:0006355 ; GO:0008270 ; GO:0046872
Ssptr25792_c1_seq1	Q93Y92	HBL2_GOSHI	80.61	98	19	0	3	296	6	103	9e-52	163	GOShi GLB2	Gossypium hirsutum Upland cotton) Gossypium mexicanum).	GO:0005506 ; GO:0015671 ; GO:0019825 ; GO:0020037 ; GO:0046872
Ssptr30448_c0_seq3	Q93Y08	Q93Y08_ARATH	76.82	768	171	9	105	2387	1	761	0	1100	Putative ABC transporter protein	Arabidopsis thaliana Mouse-ear cress).	GO:0009507 ; GO:0009941 ; GO:0016772
Ssptr30448_c0_seq2	Q93Y08	Q93Y08_ARATH	76.82	768	171	9	105	2387	1	761	0	1100	Putative ABC transporter protein	Arabidopsis thaliana Mouse-ear cress).	GO:0009507 ; GO:0009941 ; GO:0016772
Ssptr24357_c0_seq2	Q93Y08	Q93Y08_ARATH	76.82	768	171	9	2565	283	1	761	0	1100	Putative ABC transporter protein	Arabidopsis thaliana Mouse-ear cress).	GO:0009507 ; GO:0009941 ; GO:0016772
Ssptr24357_c0_seq1	Q93Y08	Q93Y08_ARATH	76.82	768	171	9	2689	407	1	761	0	1100	Putative ABC transporter protein	Arabidopsis thaliana Mouse-ear cress).	GO:0009507 ; GO:0009941 ; GO:0016772
Ssptr2346_c0_seq1	Q93XV7	Q93XV7_BRUGY	90.28	72	7	0	238	23	315	386	1e-39	137	Hydroxypyruvate reductase	Bruguiera gymnorhiza Burma mangrove) Rhizophora gymnorhiza).	GO:0005488 ; GO:0008152 ; GO:0008465 ; GO:0016491 ; GO:0016616 ; GO:0048037 ; GO:0051287 ; GO:0055114
Ssptr278735_c0_seq1	Q93XR9	Q93XR9_BRUGY	53.19	94	41	1	382	110	628	721	2e-23	97.8	Bg55 protein	Bruguiera gymnorhiza Burma mangrove) Rhizophora gymnorhiza).	GO:0000151 ; GO:0004842 ; GO:0005488 ; GO:0016567
Ssptr258396_c0_seq1	Q93XR9	Q93XR9_BRUGY	53.19	94	41	1	2	274	628	721	3e-23	97.8	Bg55 protein	Bruguiera gymnorhiza Burma mangrove) Rhizophora gymnorhiza).	GO:0000151 ; GO:0004842 ; GO:0005488 ; GO:0016567
Ssptr29832_c0_seq1	Q93XQ9	Q93XQ9_IPOBA	72.65	362	83	4	1160	123	23	384	2e-174	499	Putative cysteine protease	Ipomoea batatas Sweet potato) Convolvulus batatas).	GO:0004197 ; GO:0006508 ; GO:0008233 ; GO:0008234 ; GO:0016787
Ssptr26344_c0_seq2	Q93XQ9	Q93XQ9_IPOBA	72.65	362	83	4	91	1128	23	384	2e-174	499	Putative cysteine protease	Ipomoea batatas Sweet potato) Convolvulus batatas).	GO:0004197 ; GO:0006508 ; GO:0008233 ; GO:0008234 ; GO:0016787
Ssptr36610_c1_seq1	Q93XQ1	Q93XQ1_NICAL	67.02	94	26	3	2	268	104	196	1e-32	122	Cellulose synthase catalytic subunit	Nicotiana alata Winged tobacco) Persian tobacco).	GO:0007047 ; GO:0008270 ; GO:0016020 ; GO:0016021 ; GO:0016740 ; GO:0016757 ; GO:0016760 ; GO:0030244 ; GO:0046872
Ssptr197288_c0_seq1	Q93XM7	MCAT_ARATH	78.95	190	40	1	578	9	119	300	7e-88	264	Protein A BOUT DE SOUFFLE	Arabidopsis thaliana Mouse-ear cress).	GO:0005739 ; GO:0005743 ; GO:0006810 ; GO:0006839 ; GO:0009507 ; GO:0009536 ; GO:0015822 ; GO:0016020 ; GO:0016021
Ssptr77262_c0_seq1	Q93XK9	Q93XK9_SOLLC	97.4	77	2	0	2	232	280	356	1e-45	155	Vacuolar-type H+-pyrophosphatase	Solanum lycopersicum Tomato) Lycopersicon esculentum).	GO:0004427 ; GO:0009678 ; GO:0015992 ; GO:0016020 ; GO:0016787
Ssptr13646_c0_seq1	Q93XK9	Q93XK9_SOLLC	97.4	77	2	0	419	189	280	356	1e-45	155	Vacuolar-type H+-pyrophosphatase	Solanum lycopersicum Tomato) Lycopersicon esculentum).	GO:0004427 ; GO:0009678 ; GO:0015992 ; GO:0016020 ; GO:0016787
Ssptr3334_c0_seq1	Q93XJ3	Q93XJ3_PERFR	83.05	118	17	1	3	347	206	323	9e-61	197	Flavone synthase II	Perilla frutescens var. crispa.	GO:0004497 ; GO:0005506 ; GO:0009055 ; GO:0016491 ; GO:0016705 ; GO:0020037 ; GO:0046872 ; GO:0055114
Ssptr23745_c1_seq1	Q93XJ3	Q93XJ3_PERFR	81.43	70	11	1	204	1	18	87	9e-23	93.2	Flavone synthase II	Perilla frutescens var. crispa.	GO:0004497 ; GO:0005506 ; GO:0009055 ; GO:0016491 ; GO:0016705 ; GO:0020037 ; GO:0046872 ; GO:0055114
Ssptr23745_c0_seq1	Q93XJ3	Q93XJ3_PERFR	89.66	87	9	0	1	261	105	191	1e-47	161	Flavone synthase II	Perilla frutescens var. crispa.	GO:0004497 ; GO:0005506 ; GO:0009055 ; GO:0016491 ; GO:0016705 ; GO:0020037 ; GO:0046872 ; GO:0055114
Ssptr3525_c0_seq1	Q93XJ1	Q93XJ1_SALGI	97.87	94	2	0	282	1	197	290	2e-63	200	Pectate lyase	Salix gilgiana Willow).	GO:0016829
Ssptr116231_c0_seq1	Q93XJ0	Q93XJ0_SOLTU	76.54	243	52	3	715	2	1	242	2e-117	354	Calcium dependent protein kinase	Solanum tuberosum Potato).	GO:0000166 ; GO:0004672 ; GO:0004674 ; GO:0005509 ; GO:0005524 ; GO:0006468 ; GO:0016301 ; GO:0016310 ; GO:0016772
Ssptr33413_c0_seq3	Q93XJ0	Q93XJ0_SOLTU	76.54	243	52	3	268	981	1	242	2e-117	354	Calcium dependent protein kinase	Solanum tuberosum Potato).	GO:0000166 ; GO:0004672 ; GO:0004674 ; GO:0005509 ; GO:0005524 ; GO:0006468 ; GO:0016301 ; GO:0016310 ; GO:0016772
Ssptr36730_c1_seq3	Q93XI7	Q93XI7_IPONI	100	72	0	0	1	216	29	100	1e-45	147	Actin	Ipomoea nil Japanese morning glory) Pharbitis nil).	GO:0005524
Ssptr30869_c0_seq1	Q93XB9	Q93XB9_TOBAC	82.06	223	40	0	111	779	16	238	2e-110	326	Bax inhibitor 1	Nicotiana tabacum Common tobacco).	GO:0016020 ; GO:0016021
Ssptr29735_c0_seq1	Q93XB9	Q93XB9_TOBAC	81.61	223	41	0	1006	338	16	238	5e-110	326	Bax inhibitor 1	Nicotiana tabacum Common tobacco).	GO:0016020 ; GO:0016021
Ssptr2073_c0_seq1	Q93XB5	Q93XB5_APIGR	87.95	83	10	0	2	250	71	153	4e-52	164	Vacuolar invertase-like protein	Apium graveolens Celery).	GO:0004553 ; GO:0004564 ; GO:0004575 ; GO:0005975 ; GO:0008152 ; GO:0016787 ; GO:0016798
Ssptr557179_c0_seq1	Q93XB3	Q93XB3_ROSHC	76.19	42	10	0	320	195	621	662	1e-13	69.3	Photoregulatory zinc-finger protein COP1	Rosa hybrid cultivar.	GO:0008270 ; GO:0046872
Ssptr12524_c0_seq1	Q93X97	Q93X97_ANTHI	58.06	155	54	4	432	1	1	151	6e-58	186	S-like RNAse 28	Antirrhinum hispanicum subsp. mollissimum.	GO:0003723 ; GO:0033897
Ssptr89547_c0_seq1	Q93X97	Q93X97_ANTHI	58.06	155	54	4	161	592	1	151	1e-57	186	S-like RNAse 28	Antirrhinum hispanicum subsp. mollissimum.	GO:0003723 ; GO:0033897
Ssptr20649_c0_seq1	Q93X97	Q93X97_ANTHI	66.8	247	82	2	168	908	20	257	1e-122	359	S-like RNAse 28	Antirrhinum hispanicum subsp. mollissimum.	GO:0003723 ; GO:0033897
Ssptr20413_c0_seq1	Q93X97	Q93X97_ANTHI	66.8	247	82	2	1040	300	20	257	1e-122	359	S-like RNAse 28	Antirrhinum hispanicum subsp. mollissimum.	GO:0003723 ; GO:0033897
Ssptr32610_c0_seq2	Q93X83	Q93X83_9ROSI	67.36	386	118	3	54	1187	1	382	2e-170	486	Hsp70 interacting protein/thioredoxin chimera	Vitis labrusca.	GO:0005488 ; GO:0045454
Ssptr31998_c0_seq2	Q93X83	Q93X83_9ROSI	67.36	386	118	3	1314	181	1	382	4e-170	486	Hsp70 interacting protein/thioredoxin chimera	Vitis labrusca.	GO:0005488 ; GO:0045454
Ssptr34227_c0_seq1	Q93X72	Q93X72_GOSHI	81.82	33	6	0	2	100	296	328	8e-11	60.8	Leucine-rich repeat resistance protein-like protein	Gossypium hirsutum Upland cotton) Gossypium mexicanum).	#NA
Ssptr32641_c0_seq1	Q93X45	Q93X45_SOLLC	77.04	649	144	2	11	1942	6	654	0	1008	Xaa-Pro aminopeptidase 2	Solanum lycopersicum Tomato) Lycopersicon esculentum).	GO:0004177 ; GO:0006508 ; GO:0008235 ; GO:0009987 ; GO:0016787 ; GO:0046872
Ssptr33879_c0_seq1	Q93X45	Q93X45_SOLLC	77.04	649	144	2	2161	230	6	654	0	1008	Xaa-Pro aminopeptidase 2	Solanum lycopersicum Tomato) Lycopersicon esculentum).	GO:0004177 ; GO:0006508 ; GO:0008235 ; GO:0009987 ; GO:0016787 ; GO:0046872
Ssptr16798_c0_seq1	Q93X40	Q93X40_LACSA	61.83	262	97	3	870	94	139	399	9e-114	337	"Endo-beta-1,4-mannanase"	Lactuca sativa Garden lettuce).	GO:0003824 ; GO:0004553 ; GO:0005975 ; GO:0043169
Ssptr16798_c0_seq2	Q93X40	Q93X40_LACSA	59.57	188	74	2	651	94	213	399	7e-73	230	"Endo-beta-1,4-mannanase"	Lactuca sativa Garden lettuce).	GO:0003824 ; GO:0004553 ; GO:0005975 ; GO:0043169
Ssptr71209_c0_seq1	Q93X20	Q93X20_SESIN	91.06	179	16	0	1	537	218	396	3e-115	340	Acyl-[acyl-carrier-protein] desaturase	Sesamum indicum Oriental sesame) Sesamum orientale).	GO:0006631 ; GO:0006633 ; GO:0008610 ; GO:0009507 ; GO:0016491 ; GO:0045300 ; GO:0046914 ; GO:0055114
Ssptr74860_c0_seq1	Q93X20	Q93X20_SESIN	91.06	179	16	0	849	313	218	396	4e-115	340	Acyl-[acyl-carrier-protein] desaturase	Sesamum indicum Oriental sesame) Sesamum orientale).	GO:0006631 ; GO:0006633 ; GO:0008610 ; GO:0009507 ; GO:0016491 ; GO:0045300 ; GO:0046914 ; GO:0055114
Ssptr64278_c0_seq1	Q93WZ7	Q93WZ7_PHAVU	76.42	123	23	2	645	295	2074	2196	4e-52	184	NADH glutamate synthase	Phaseolus vulgaris Kidney bean) French bean).	GO:0003824 ; GO:0005506 ; GO:0006537 ; GO:0006807 ; GO:0008152 ; GO:0010181 ; GO:0015930 ; GO:0016040 ; GO:0016491 ; GO:0016639 ; GO:0045181 ; GO:0050660 ; GO:0051536 ; GO:0055114
Ssptr64235_c0_seq1	Q93WZ7	Q93WZ7_PHAVU	76.42	123	23	2	2	352	2074	2196	4e-52	184	NADH glutamate synthase	Phaseolus vulgaris Kidney bean) French bean).	GO:0003824 ; GO:0005506 ; GO:0006537 ; GO:0006807 ; GO:0008152 ; GO:0010181 ; GO:0015930 ; GO:0016040 ; GO:0016491 ; GO:0016639 ; GO:0045181 ; GO:0050660 ; GO:0051536 ; GO:0055114
Ssptr20940_c0_seq1	Q93WV2	Q93WV2_SOLNI	36.76	68	41	1	199	2	400	467	3e-06	46.6	GPA2-like NBS-LRR protein	Solanum nigrum Black nightshade).	#NA
Ssptr21673_c0_seq1	Q93WU2	EOMT1_OCIBA	67.62	105	32	1	1	309	15	119	3e-42	145	S-adenosysl-L-methionine:(Iso)eugenol O-methyltransferase EOMT1	Ocimum basilicum Sweet basil).	GO:0008168 ; GO:0008171 ; GO:0016740 ; GO:0032259 ; GO:0046983 ; GO:0050630
Ssptr13121_c0_seq1	Q93WT7	Q93WT7_OLEEU	83.04	460	75	1	269	1639	73	532	0	688	Hexose transporter pGlT	Olea europaea Common olive).	GO:0005215 ; GO:0006810 ; GO:0016020 ; GO:0016021 ; GO:0022857 ; GO:0022891 ; GO:0055085
Ssptr108672_c0_seq1	Q93WT7	Q93WT7_OLEEU	83.04	460	75	1	1521	151	73	532	0	688	Hexose transporter pGlT	Olea europaea Common olive).	GO:0005215 ; GO:0006810 ; GO:0016020 ; GO:0016021 ; GO:0022857 ; GO:0022891 ; GO:0055085
Ssptr11384_c0_seq2	Q93WJ5	Q93WJ5_ARATH	26.49	151	108	5	696	253	27	150	0.0002	45.4	Putative uncharacterized protein At1g72175	Arabidopsis thaliana Mouse-ear cress).	GO:0008270 ; GO:0046872
Ssptr34955_c1_seq2	Q93W95	PMTD_ARATH	78.05	442	94	1	1319	3	1	442	0	709	Probable methyltransferase PMT13	Arabidopsis thaliana Mouse-ear cress).	GO:0000139 ; GO:0005794 ; GO:0008150 ; GO:0008168 ; GO:0016020 ; GO:0016021 ; GO:0016740 ; GO:0032259
Ssptr34955_c0_seq2	Q93W95	PMTD_ARATH	76.79	599	136	1	53	1840	1	599	0	942	Probable methyltransferase PMT13	Arabidopsis thaliana Mouse-ear cress).	GO:0000139 ; GO:0005794 ; GO:0008150 ; GO:0008168 ; GO:0016020 ; GO:0016021 ; GO:0016740 ; GO:0032259
Ssptr34955_c1_seq1	Q93W95	PMTD_ARATH	76.63	599	137	1	2068	281	1	599	0	937	Probable methyltransferase PMT13	Arabidopsis thaliana Mouse-ear cress).	GO:0000139 ; GO:0005794 ; GO:0008150 ; GO:0008168 ; GO:0016020 ; GO:0016021 ; GO:0016740 ; GO:0032259
Ssptr37134_c0_seq1	Q93W57	Q93W57_SESIN	75.46	163	40	1	2	490	143	304	8e-87	261	Steroleosin	Sesamum indicum Oriental sesame) Sesamum orientale).	GO:0005488 ; GO:0008152 ; GO:0016491 ; GO:0055114
Ssptr37155_c0_seq1	Q93W57	Q93W57_SESIN	75.46	163	40	1	489	1	143	304	8e-87	261	Steroleosin	Sesamum indicum Oriental sesame) Sesamum orientale).	GO:0005488 ; GO:0008152 ; GO:0016491 ; GO:0055114
Ssptr19425_c0_seq1	Q93W57	Q93W57_SESIN	84.54	97	15	0	2	292	52	148	4e-51	167	Steroleosin	Sesamum indicum Oriental sesame) Sesamum orientale).	GO:0005488 ; GO:0008152 ; GO:0016491 ; GO:0055114
Ssptr37133_c0_seq1	Q93W57	Q93W57_SESIN	84.54	97	15	0	294	4	52	148	4e-51	167	Steroleosin	Sesamum indicum Oriental sesame) Sesamum orientale).	GO:0005488 ; GO:0008152 ; GO:0016491 ; GO:0055114
Ssptr30800_c0_seq1	Q93W57	Q93W57_SESIN	74.21	349	90	1	33	1079	1	348	0	545	Steroleosin	Sesamum indicum Oriental sesame) Sesamum orientale).	GO:0005488 ; GO:0008152 ; GO:0016491 ; GO:0055114
Ssptr31013_c0_seq1	Q93W57	Q93W57_SESIN	74.21	349	90	1	1311	265	1	348	0	545	Steroleosin	Sesamum indicum Oriental sesame) Sesamum orientale).	GO:0005488 ; GO:0008152 ; GO:0016491 ; GO:0055114
Ssptr37190_c0_seq1	Q93W57	Q93W57_SESIN	50.98	51	22	1	2	145	298	348	1e-11	62.8	Steroleosin	Sesamum indicum Oriental sesame) Sesamum orientale).	GO:0005488 ; GO:0008152 ; GO:0016491 ; GO:0055114
Ssptr37247_c0_seq1	Q93W57	Q93W57_SESIN	50.98	51	22	1	301	158	298	348	2e-11	62.8	Steroleosin	Sesamum indicum Oriental sesame) Sesamum orientale).	GO:0005488 ; GO:0008152 ; GO:0016491 ; GO:0055114
Ssptr53298_c0_seq1	Q93W30	Q93W30_ARATH	58.7	46	19	0	178	315	28	73	7e-13	63.2	SWIB/MDM2 domain-containing protein	Arabidopsis thaliana Mouse-ear cress).	#NA
Ssptr55642_c0_seq1	Q93W30	Q93W30_ARATH	58.7	46	19	0	139	2	28	73	7e-13	63.2	SWIB/MDM2 domain-containing protein	Arabidopsis thaliana Mouse-ear cress).	#NA
Ssptr41462_c0_seq1	Q93W30	Q93W30_ARATH	64.29	84	30	0	266	517	26	109	3e-32	116	SWIB/MDM2 domain-containing protein	Arabidopsis thaliana Mouse-ear cress).	#NA
Ssptr42296_c1_seq1	Q93W30	Q93W30_ARATH	64.29	84	30	0	427	176	26	109	4e-32	116	SWIB/MDM2 domain-containing protein	Arabidopsis thaliana Mouse-ear cress).	#NA
Ssptr115565_c0_seq1	Q93VI8	TLP7_ARATH	95	80	4	0	2	241	300	379	4e-48	162	Tubby-like F-box protein 7	Arabidopsis thaliana Mouse-ear cress).	GO:0006355
Ssptr132281_c0_seq1	Q93VI8	TLP7_ARATH	95	80	4	0	419	180	300	379	5e-48	162	Tubby-like F-box protein 7	Arabidopsis thaliana Mouse-ear cress).	GO:0006355
Ssptr14348_c0_seq1	Q8W5R2	Q8W5R2_ARATH	51.54	749	343	13	2	2188	250	931	0	704	Shoot gravitropism 2	Arabidopsis thaliana Mouse-ear cress).	GO:0005773 ; GO:0009590 ; GO:0009660 ; GO:0009705 ; GO:0009959 ; GO:0046872
Ssptr233485_c0_seq1	Q8W549	Q8W549_CUCME	70.13	77	23	1	18	248	29	102	7e-32	112	Pyruvate decarboxylase	Cucumis melo Muskmelon).	GO:0030976
Ssptr274738_c0_seq1	Q8W549	Q8W549_CUCME	70.13	77	23	1	231	1	29	102	1e-31	112	Pyruvate decarboxylase	Cucumis melo Muskmelon).	GO:0030976
Ssptr35906_c1_seq5	Q8W4M1	Q8W4M1_ARATH	84.96	133	20	0	499	101	99	231	2e-69	213	Putative thioredoxin reductase	Arabidopsis thaliana Mouse-ear cress).	GO:0016491 ; GO:0045454 ; GO:0055114
Ssptr35906_c0_seq5	Q8W4M1	Q8W4M1_ARATH	85.62	153	22	0	1	459	79	231	2e-82	248	Putative thioredoxin reductase	Arabidopsis thaliana Mouse-ear cress).	GO:0016491 ; GO:0045454 ; GO:0055114
Ssptr317589_c0_seq1	Q8W4K1	TYW23_ARATH	66.13	186	59	3	3	548	28	213	2e-61	211	tRNA wybutosine synthesizing protein 2 homolog	Arabidopsis thaliana Mouse-ear cress).	GO:0003824 ; GO:0008033 ; GO:0008152 ; GO:0008168 ; GO:0016740 ; GO:0032259
Ssptr9961_c0_seq1	Q8W4D4	Q8W4D4_ARATH	71.9	548	143	4	2	1612	25	569	0	814	Putative uncharacterized protein T16L24.21	Arabidopsis thaliana Mouse-ear cress).	#NA
Ssptr153761_c0_seq1	Q8W3Z1	BAMS_BETPL	85.09	684	101	1	2	2050	72	755	0	1280	Beta-amyrin synthase	Betula platyphylla Asian white birch).	GO:0003824 ; GO:0008152 ; GO:0016853 ; GO:0016866
Ssptr11224_c0_seq1	Q8W3Z1	BAMS_BETPL	85.47	640	92	1	2006	90	116	755	0	1209	Beta-amyrin synthase	Betula platyphylla Asian white birch).	GO:0003824 ; GO:0008152 ; GO:0016853 ; GO:0016866
Ssptr105329_c0_seq1	Q8W3N3	Q8W3N3_ORYSJ	85.15	101	15	0	304	2	105	205	3e-55	176	26S proteasome regulatory particle non-ATPase subunit5	Oryza sativa subsp. japonica Rice).	GO:0000502
Ssptr90442_c0_seq1	Q8W3N3	Q8W3N3_ORYSJ	85.15	101	15	0	2	304	105	205	3e-55	176	26S proteasome regulatory particle non-ATPase subunit5	Oryza sativa subsp. japonica Rice).	GO:0000502
Ssptr34448_c0_seq3	Q8W3N3	Q8W3N3_ORYSJ	90.53	95	9	0	287	3	25	119	1e-60	189	26S proteasome regulatory particle non-ATPase subunit5	Oryza sativa subsp. japonica Rice).	GO:0000502
Ssptr35697_c0_seq1	Q8W3N2	Q8W3N2_ORYSJ	86.05	43	6	0	318	190	18	60	8e-19	77	26S proteasome regulatory particle non-ATPase subunit6	Oryza sativa subsp. japonica Rice).	GO:0000502
Ssptr31911_c0_seq1	Q8W3M8	Q8W3M8_TOBAC	50	188	90	4	552	1	56	211	1e-29	115	6b-interacting protein 1	Nicotiana tabacum Common tobacco).	#NA
Ssptr25625_c0_seq2	Q8W3L0	Q8W3L0_CITUN	37.5	112	70	1	163	498	54	162	2e-12	68.2	Glycerol-3-phosphate acyltransferase	Citrus unshiu Satsuma mandarin) Citrus nobilis var. unshiu).	GO:0004366 ; GO:0008152 ; GO:0008415 ; GO:0016740
Ssptr28961_c0_seq1	Q8W3L0	Q8W3L0_CITUN	37.5	112	70	1	362	27	54	162	3e-12	68.2	Glycerol-3-phosphate acyltransferase	Citrus unshiu Satsuma mandarin) Citrus nobilis var. unshiu).	GO:0004366 ; GO:0008152 ; GO:0008415 ; GO:0016740
Ssptr664687_c0_seq1	Q8W3K0	DRL9_ARATH	46.43	56	30	1	27	194	151	205	4e-11	60.5	Probable disease resistance protein At1g58602	Arabidopsis thaliana Mouse-ear cress).	GO:0000166 ; GO:0005524 ; GO:0006915 ; GO:0006952
Ssptr393501_c0_seq1	Q8W2Y7	Q8W2Y7_ORYSA	97.06	68	2	0	204	1	181	248	4e-42	146	"Putative Ste-20 related kinase, 3'-partial"	Oryza sativa Rice).	GO:0000166 ; GO:0004672 ; GO:0004674 ; GO:0005524 ; GO:0006468 ; GO:0016301 ; GO:0016310 ; GO:0016772
Ssptr15493_c0_seq1	Q8W2N4	Q8W2N4_TOBAC	57.14	147	60	2	433	2	230	374	8e-44	154	Cytochrome P450-dependent fatty acid hydroxylase	Nicotiana tabacum Common tobacco).	GO:0004497 ; GO:0005506 ; GO:0009055 ; GO:0016491 ; GO:0016705 ; GO:0020037 ; GO:0046872 ; GO:0055114
Ssptr31560_c0_seq3	Q8W2N2	Q8W2N2_TOBAC	59.64	332	131	2	15	1001	44	372	4e-137	402	Cytochrome P450-dependent fatty acid hydroxylase	Nicotiana tabacum Common tobacco).	GO:0004497 ; GO:0005506 ; GO:0009055 ; GO:0016491 ; GO:0016705 ; GO:0020037 ; GO:0046872 ; GO:0055114
Ssptr258902_c0_seq1	Q8W2N2	Q8W2N2_TOBAC	57.45	94	39	1	280	2	34	127	5e-31	117	Cytochrome P450-dependent fatty acid hydroxylase	Nicotiana tabacum Common tobacco).	GO:0004497 ; GO:0005506 ; GO:0009055 ; GO:0016491 ; GO:0016705 ; GO:0020037 ; GO:0046872 ; GO:0055114
Ssptr28680_c0_seq1	Q8W2N2	Q8W2N2_TOBAC	70.47	464	135	3	134	1519	47	507	0	650	Cytochrome P450-dependent fatty acid hydroxylase	Nicotiana tabacum Common tobacco).	GO:0004497 ; GO:0005506 ; GO:0009055 ; GO:0016491 ; GO:0016705 ; GO:0020037 ; GO:0046872 ; GO:0055114
Ssptr32290_c0_seq1	Q8W2N2	Q8W2N2_TOBAC	70.47	464	135	3	1494	109	47	507	0	650	Cytochrome P450-dependent fatty acid hydroxylase	Nicotiana tabacum Common tobacco).	GO:0004497 ; GO:0005506 ; GO:0009055 ; GO:0016491 ; GO:0016705 ; GO:0020037 ; GO:0046872 ; GO:0055114
Ssptr3311_c0_seq1	Q8W2M6	Q8W2M6_PETHY	68.81	109	34	0	2	328	246	354	1e-45	157	Ethylene receptor	Petunia hybrida Petunia).	GO:0000156 ; GO:0000160 ; GO:0004872 ; GO:0006355
Ssptr211639_c0_seq1	Q8W2M6	Q8W2M6_PETHY	68.81	109	34	0	588	262	246	354	1e-45	157	Ethylene receptor	Petunia hybrida Petunia).	GO:0000156 ; GO:0000160 ; GO:0004872 ; GO:0006355
Ssptr17506_c0_seq1	Q8W2J9	Q8W2J9_SOLBU	75.2	379	94	0	1396	260	6	384	0	550	Forever young oxidoreductase	Solanum bulbocastanum Wild potato).	GO:0005488 ; GO:0008152 ; GO:0016491 ; GO:0055114
Ssptr17218_c0_seq1	Q8W2J9	Q8W2J9_SOLBU	75.2	379	94	0	132	1268	6	384	0	550	Forever young oxidoreductase	Solanum bulbocastanum Wild potato).	GO:0005488 ; GO:0008152 ; GO:0016491 ; GO:0055114
Ssptr1456_c0_seq1	Q8W2D4	Q8W2D4_DATFE	74.42	86	22	0	259	2	9	94	7e-42	137	GA20 oxidase	Datura ferox Fierce thorn-apple).	GO:0016491 ; GO:0055114
Ssptr1456_c1_seq1	Q8W2D4	Q8W2D4_DATFE	84.71	85	13	0	3	257	44	128	1e-48	154	GA20 oxidase	Datura ferox Fierce thorn-apple).	GO:0016491 ; GO:0055114
Ssptr21096_c0_seq1	Q8W240	Q8W240_SOYBN	63.35	161	44	3	711	274	133	293	5e-54	181	GT-2 factor	Glycine max Soybean) Glycine hispida).	GO:0003677 ; GO:0006355
Ssptr146553_c0_seq1	Q8W240	Q8W240_SOYBN	64.1	156	41	3	830	1252	138	293	1e-48	175	GT-2 factor	Glycine max Soybean) Glycine hispida).	GO:0003677 ; GO:0006355
Ssptr23666_c0_seq1	Q8W239	Q8W239_SOYBN	84.75	59	9	0	174	350	41	99	2e-30	112	GT-2 factor	Glycine max Soybean) Glycine hispida).	GO:0003677
Ssptr21520_c0_seq1	Q8W239	Q8W239_SOYBN	84.75	59	9	0	177	1	41	99	2e-30	112	GT-2 factor	Glycine max Soybean) Glycine hispida).	GO:0003677
Ssptr9629_c0_seq1	Q8W235	Q8W235_SOLTU	33.98	871	439	31	109	2313	114	948	2e-98	343	PNCBP	Solanum tuberosum Potato).	#NA
Ssptr298290_c0_seq1	Q8W235	Q8W235_SOLTU	38.52	135	80	5	619	224	184	312	5e-18	85.9	PNCBP	Solanum tuberosum Potato).	#NA
Ssptr13940_c0_seq1	Q8W1Y0	Q8W1Y0_ARATH	33.41	913	588	21	2952	274	187	1031	6e-117	387	RAD21-3	Arabidopsis thaliana Mouse-ear cress).	GO:0000228 ; GO:0007062
Ssptr296973_c0_seq1	Q8W1X0	Q8W1X0_PERFR	63.3	109	40	0	3	329	121	229	2e-43	150	Malonyl CoA:anthocyanin 5-O-glucoside-6'''-O-malonyltransferase	Perilla frutescens Beefsteak mint) Perilla ocymoides).	GO:0016740 ; GO:0016747
Ssptr150553_c0_seq1	Q8W1X0	Q8W1X0_PERFR	54.51	455	206	7	1419	58	4	443	9e-161	466	Malonyl CoA:anthocyanin 5-O-glucoside-6'''-O-malonyltransferase	Perilla frutescens Beefsteak mint) Perilla ocymoides).	GO:0016740 ; GO:0016747
Ssptr28799_c0_seq1	Q8W1X0	Q8W1X0_PERFR	54.61	456	206	7	12	1376	3	443	3e-161	468	Malonyl CoA:anthocyanin 5-O-glucoside-6'''-O-malonyltransferase	Perilla frutescens Beefsteak mint) Perilla ocymoides).	GO:0016740 ; GO:0016747
Ssptr19404_c0_seq1	Q8W1X0	Q8W1X0_PERFR	44.99	369	201	8	135	1235	4	362	4e-83	265	Malonyl CoA:anthocyanin 5-O-glucoside-6'''-O-malonyltransferase	Perilla frutescens Beefsteak mint) Perilla ocymoides).	GO:0016740 ; GO:0016747
Ssptr21763_c0_seq1	Q8W1X0	Q8W1X0_PERFR	58.33	72	30	1	8	223	371	441	6e-18	81.6	Malonyl CoA:anthocyanin 5-O-glucoside-6'''-O-malonyltransferase	Perilla frutescens Beefsteak mint) Perilla ocymoides).	GO:0016740 ; GO:0016747
Ssptr33197_c0_seq3	Q8W1W9	5MAT1_SALSN	90.67	193	18	0	92	670	233	425	2e-104	313	Malonyl-coenzyme:anthocyanin 5-O-glucoside-6'''-O-malonyltransferase	Salvia splendens Scarlet sage).	GO:0008415 ; GO:0009698 ; GO:0016740 ; GO:0016747 ; GO:0033810
Ssptr32903_c0_seq1	Q8W1W9	5MAT1_SALSN	90.67	193	18	0	661	83	233	425	2e-104	313	Malonyl-coenzyme:anthocyanin 5-O-glucoside-6'''-O-malonyltransferase	Salvia splendens Scarlet sage).	GO:0008415 ; GO:0009698 ; GO:0016740 ; GO:0016747 ; GO:0033810
Ssptr33197_c0_seq1	Q8W1W9	5MAT1_SALSN	93.51	77	5	0	87	317	349	425	7e-43	149	Malonyl-coenzyme:anthocyanin 5-O-glucoside-6'''-O-malonyltransferase	Salvia splendens Scarlet sage).	GO:0008415 ; GO:0009698 ; GO:0016740 ; GO:0016747 ; GO:0033810
Ssptr29213_c0_seq1	Q8W1K4	Q8W1K4_CRAPL	61.36	176	60	5	615	112	110	285	6e-28	110	Homeodomain leucine zipper protein CPHB-5	Craterostigma plantagineum.	GO:0003677 ; GO:0003700 ; GO:0005634 ; GO:0006351 ; GO:0006355 ; GO:0043565
Ssptr23301_c0_seq1	Q8W1E2	Q8W1E2_ARATH	57.43	101	43	0	175	477	36	136	1e-36	127	At1g69870/T17F3_10	Arabidopsis thaliana Mouse-ear cress).	#NA
Ssptr20539_c0_seq1	Q8W1A8	Q8W1A8_PETHY	97.06	102	3	0	431	126	182	283	5e-66	205	Aquaporin-like protein	Petunia hybrida Petunia).	GO:0005215 ; GO:0006810 ; GO:0006833 ; GO:0016020 ; GO:0016021 ; GO:0055085
Ssptr19753_c0_seq1	Q8W1A8	Q8W1A8_PETHY	97.06	102	3	0	2	307	182	283	8e-66	205	Aquaporin-like protein	Petunia hybrida Petunia).	GO:0005215 ; GO:0006810 ; GO:0006833 ; GO:0016020 ; GO:0016021 ; GO:0055085
Ssptr314592_c0_seq1	Q8W194	Q8W194_BRAOL	54.1	61	27	1	445	266	116	176	5e-13	67	Zinc finger protein LSD2	Brassica oleracea Wild cabbage).	#NA
Ssptr311287_c0_seq1	Q8VZZ7	Q8VZZ7_SOLLC	53.97	63	26	4	41	220	1	59	4e-05	43.1	Ribosomal protein L2	Solanum lycopersicum Tomato) Lycopersicon esculentum).	GO:0003723 ; GO:0003735 ; GO:0005622 ; GO:0005840 ; GO:0006412 ; GO:0015934 ; GO:0016740
Ssptr302815_c0_seq1	Q8VZZ7	Q8VZZ7_SOLLC	75.38	65	16	0	268	74	53	117	3e-30	104	Ribosomal protein L2	Solanum lycopersicum Tomato) Lycopersicon esculentum).	GO:0003723 ; GO:0003735 ; GO:0005622 ; GO:0005840 ; GO:0006412 ; GO:0015934 ; GO:0016740
Ssptr18800_c0_seq1	Q8VZZ7	Q8VZZ7_SOLLC	75.38	65	16	0	2	196	53	117	3e-30	104	Ribosomal protein L2	Solanum lycopersicum Tomato) Lycopersicon esculentum).	GO:0003723 ; GO:0003735 ; GO:0005622 ; GO:0005840 ; GO:0006412 ; GO:0015934 ; GO:0016740
Ssptr32825_c0_seq1	Q8VZZ7	Q8VZZ7_SOLLC	75	180	43	2	137	670	24	202	9e-74	228	Ribosomal protein L2	Solanum lycopersicum Tomato) Lycopersicon esculentum).	GO:0003723 ; GO:0003735 ; GO:0005622 ; GO:0005840 ; GO:0006412 ; GO:0015934 ; GO:0016740
Ssptr63878_c0_seq1	Q8VZX9	Q8VZX9_ANTMA	92.96	71	5	0	2	214	84	154	1e-45	146	Auxin-induced AUX/IAA1	Antirrhinum majus Garden snapdragon).	GO:0005634 ; GO:0006351 ; GO:0006355 ; GO:0009734 ; GO:0046983
Ssptr64591_c0_seq1	Q8VZX9	Q8VZX9_ANTMA	92.96	71	5	0	213	1	84	154	1e-45	146	Auxin-induced AUX/IAA1	Antirrhinum majus Garden snapdragon).	GO:0005634 ; GO:0006351 ; GO:0006355 ; GO:0009734 ; GO:0046983
Ssptr68247_c0_seq1	Q8VZX9	Q8VZX9_ANTMA	95.59	68	3	0	206	3	84	151	2e-43	140	Auxin-induced AUX/IAA1	Antirrhinum majus Garden snapdragon).	GO:0005634 ; GO:0006351 ; GO:0006355 ; GO:0009734 ; GO:0046983
Ssptr28132_c0_seq1	Q8VZX9	Q8VZX9_ANTMA	62.37	93	29	3	261	1	2	90	3e-26	99.8	Auxin-induced AUX/IAA1	Antirrhinum majus Garden snapdragon).	GO:0005634 ; GO:0006351 ; GO:0006355 ; GO:0009734 ; GO:0046983
Ssptr19690_c0_seq1	Q8VZX9	Q8VZX9_ANTMA	62.37	93	29	3	92	352	2	90	3e-26	99.8	Auxin-induced AUX/IAA1	Antirrhinum majus Garden snapdragon).	GO:0005634 ; GO:0006351 ; GO:0006355 ; GO:0009734 ; GO:0046983
Ssptr67057_c0_seq1	Q8VZX9	Q8VZX9_ANTMA	62.07	87	20	4	222	1	5	90	2e-22	89.7	Auxin-induced AUX/IAA1	Antirrhinum majus Garden snapdragon).	GO:0005634 ; GO:0006351 ; GO:0006355 ; GO:0009734 ; GO:0046983
Ssptr19877_c0_seq1	Q8VZX9	Q8VZX9_ANTMA	75.61	164	27	4	113	565	5	167	4e-79	240	Auxin-induced AUX/IAA1	Antirrhinum majus Garden snapdragon).	GO:0005634 ; GO:0006351 ; GO:0006355 ; GO:0009734 ; GO:0046983
Ssptr33699_c0_seq1	Q8VZT0	NLAL1_ARATH	93.55	93	6	0	170	448	56	148	1e-53	177	Putative H/ACA ribonucleoprotein complex subunit 1-like protein 1	Arabidopsis thaliana Mouse-ear cress).	GO:0003723 ; GO:0005634 ; GO:0005730 ; GO:0006364 ; GO:0009535 ; GO:0009982 ; GO:0030515 ; GO:0030529 ; GO:0031120 ; GO:0031429 ; GO:0042254 ; GO:0005829
Ssptr33687_c0_seq1	Q8VZT0	NLAL1_ARATH	93.55	93	6	0	697	419	56	148	1e-53	177	Putative H/ACA ribonucleoprotein complex subunit 1-like protein 1	Arabidopsis thaliana Mouse-ear cress).	GO:0003723 ; GO:0005634 ; GO:0005730 ; GO:0006364 ; GO:0009535 ; GO:0009982 ; GO:0030515 ; GO:0030529 ; GO:0031120 ; GO:0031429 ; GO:0042254 ; GO:0005829
Ssptr33687_c0_seq2	Q8VZT0	NLAL1_ARATH	93.55	93	6	0	697	419	56	148	1e-53	177	Putative H/ACA ribonucleoprotein complex subunit 1-like protein 1	Arabidopsis thaliana Mouse-ear cress).	GO:0003723 ; GO:0005634 ; GO:0005730 ; GO:0006364 ; GO:0009535 ; GO:0009982 ; GO:0030515 ; GO:0030529 ; GO:0031120 ; GO:0031429 ; GO:0042254 ; GO:0005829
Ssptr33699_c0_seq2	Q8VZT0	NLAL1_ARATH	93.55	93	6	0	191	469	56	148	1e-53	177	Putative H/ACA ribonucleoprotein complex subunit 1-like protein 1	Arabidopsis thaliana Mouse-ear cress).	GO:0003723 ; GO:0005634 ; GO:0005730 ; GO:0006364 ; GO:0009535 ; GO:0009982 ; GO:0030515 ; GO:0030529 ; GO:0031120 ; GO:0031429 ; GO:0042254 ; GO:0005829
Ssptr196216_c0_seq1	Q8VZI3	Q8VZI3_ARATH	75.56	90	22	0	3	272	192	281	1e-26	102	Putative uncharacterized protein At5g11700	Arabidopsis thaliana Mouse-ear cress).	#NA
Ssptr11364_c0_seq2	Q8VZI3	Q8VZI3_ARATH	69.78	182	55	1	548	3	51	231	1e-66	214	Putative uncharacterized protein At5g11700	Arabidopsis thaliana Mouse-ear cress).	#NA
Ssptr14472_c0_seq1	Q8VZI3	Q8VZI3_ARATH	67.12	146	48	1	411	848	42	186	4e-54	180	Putative uncharacterized protein At5g11700	Arabidopsis thaliana Mouse-ear cress).	#NA
Ssptr14472_c0_seq2	Q8VZI3	Q8VZI3_ARATH	63.87	119	42	2	411	764	42	159	3e-32	123	Putative uncharacterized protein At5g11700	Arabidopsis thaliana Mouse-ear cress).	#NA
Ssptr11364_c0_seq1	Q8VZI3	Q8VZI3_ARATH	63.64	110	39	2	401	75	51	159	1e-28	114	Putative uncharacterized protein At5g11700	Arabidopsis thaliana Mouse-ear cress).	#NA
Ssptr31998_c0_seq1	Q8VZH4	Q8VZH4_TOBAC	67.44	43	14	0	299	171	1	43	4e-12	65.1	Tetratricoredoxin	Nicotiana tabacum Common tobacco).	GO:0005488 ; GO:0045454
Ssptr15236_c0_seq1	Q8VZ86	Q8VZ86_ARATH	81.94	227	41	0	3	683	567	793	3e-130	389	Putative uncharacterized protein At1g71010	Arabidopsis thaliana Mouse-ear cress).	GO:0016307 ; GO:0046488 ; GO:0046854
Ssptr282125_c0_seq1	Q8VZ75	Q8VZ75_ARATH	83.53	85	14	0	385	131	68	152	3e-44	145	D-tyrosyl-tRNA(Tyr) deacylase	Arabidopsis thaliana Mouse-ear cress).	GO:0004386 ; GO:0005737 ; GO:0016787 ; GO:0016788 ; GO:0019478
Ssptr27453_c0_seq2	Q8VYY3	Q8VYY3_ARATH	98.18	55	1	0	15	179	38	92	5e-19	77.8	Putative uncharacterized protein At1g73350	Arabidopsis thaliana Mouse-ear cress).	#NA
Ssptr177673_c0_seq1	Q8VYU8	ICR5_ARATH	44	125	61	3	2	349	244	362	7e-17	78.6	Interactor of constitutive active ROPs 5	Arabidopsis thaliana Mouse-ear cress).	GO:0005634 ; GO:0008150
Ssptr156572_c0_seq1	Q8VYU8	ICR5_ARATH	44	125	61	3	351	4	244	362	7e-17	78.6	Interactor of constitutive active ROPs 5	Arabidopsis thaliana Mouse-ear cress).	GO:0005634 ; GO:0008150
Ssptr9940_c0_seq1	Q8VYU4	CCR4F_ARATH	38.93	447	256	13	1547	258	347	745	3e-74	253	Carbon catabolite repressor protein 4 homolog 6	Arabidopsis thaliana Mouse-ear cress).	GO:0003723 ; GO:0004518 ; GO:0004527 ; GO:0004535 ; GO:0005575 ; GO:0005634 ; GO:0005737 ; GO:0006351 ; GO:0006355 ; GO:0008150 ; GO:0016787 ; GO:0046872
Ssptr17238_c0_seq1	Q8VYU4	CCR4F_ARATH	41.15	469	259	13	35	1390	325	745	3e-89	295	Carbon catabolite repressor protein 4 homolog 6	Arabidopsis thaliana Mouse-ear cress).	GO:0003723 ; GO:0004518 ; GO:0004527 ; GO:0004535 ; GO:0005575 ; GO:0005634 ; GO:0005737 ; GO:0006351 ; GO:0006355 ; GO:0008150 ; GO:0016787 ; GO:0046872
Ssptr134246_c0_seq1	Q8VYU3	Q8VYU3_SOLLC	74.32	74	19	1	2	223	328	400	2e-31	117	GTP cyclohydrolase I	Solanum lycopersicum Tomato) Lycopersicon esculentum).	GO:0003934 ; GO:0016787
Ssptr160920_c0_seq1	Q8VYU3	Q8VYU3_SOLLC	74.32	74	19	1	224	3	328	400	2e-31	117	GTP cyclohydrolase I	Solanum lycopersicum Tomato) Lycopersicon esculentum).	GO:0003934 ; GO:0016787
Ssptr23215_c0_seq1	Q8VYU3	Q8VYU3_SOLLC	67.91	455	135	4	1484	153	1	453	0	595	GTP cyclohydrolase I	Solanum lycopersicum Tomato) Lycopersicon esculentum).	GO:0003934 ; GO:0016787
Ssptr10903_c0_seq1	Q8VYU3	Q8VYU3_SOLLC	67.91	455	135	4	200	1531	1	453	0	595	GTP cyclohydrolase I	Solanum lycopersicum Tomato) Lycopersicon esculentum).	GO:0003934 ; GO:0016787
Ssptr35655_c0_seq1	Q8VYS4	Q8VYS4_ARATH	50	108	54	2	326	3	86	184	3e-21	92	Transducin family protein / WD-40 repeat family protein	Arabidopsis thaliana Mouse-ear cress).	GO:0005575 ; GO:0008150
Ssptr23665_c0_seq2	Q8VYR3	Q8VYR3_ARATH	67.96	103	26	2	432	145	428	530	3e-44	155	Uncharacterized protein	Arabidopsis thaliana Mouse-ear cress).	#NA
Ssptr25506_c0_seq1	Q8VYP8	Q8VYP8_ARATH	62.1	124	44	1	391	29	69	192	2e-43	151	Putative uncharacterized protein At5g23130	Arabidopsis thaliana Mouse-ear cress).	GO:0016998
Ssptr35182_c0_seq3	Q8VYN6	K6PF5_ARATH	81.2	500	93	2	1813	317	39	537	0	808	Phosphohexokinase 5	Arabidopsis thaliana Mouse-ear cress).	GO:0000166 ; GO:0003872 ; GO:0005524 ; GO:0005945 ; GO:0006096 ; GO:0009507 ; GO:0009536 ; GO:0016301 ; GO:0016310 ; GO:0016740
Ssptr35182_c0_seq2	Q8VYN6	K6PF5_ARATH	81	500	94	2	1824	328	39	537	0	805	Phosphohexokinase 5	Arabidopsis thaliana Mouse-ear cress).	GO:0000166 ; GO:0003872 ; GO:0005524 ; GO:0005945 ; GO:0006096 ; GO:0009507 ; GO:0009536 ; GO:0016301 ; GO:0016310 ; GO:0016740
Ssptr35631_c0_seq2	Q8VYN6	K6PF5_ARATH	81	500	94	2	142	1638	39	537	0	805	Phosphohexokinase 5	Arabidopsis thaliana Mouse-ear cress).	GO:0000166 ; GO:0003872 ; GO:0005524 ; GO:0005945 ; GO:0006096 ; GO:0009507 ; GO:0009536 ; GO:0016301 ; GO:0016310 ; GO:0016740
Ssptr297917_c0_seq1	Q8VYL1	Q8VYL1_ARATH	66.67	87	29	0	359	99	501	587	3e-35	130	Putative adenylate kinase	Arabidopsis thaliana Mouse-ear cress).	GO:0004017 ; GO:0005524 ; GO:0005737 ; GO:0006139 ; GO:0009165 ; GO:0009507 ; GO:0009535 ; GO:0009941 ; GO:0016301 ; GO:0016310 ; GO:0016740 ; GO:0016776 ; GO:0019201 ; GO:0019205 ; GO:0046939
Ssptr195268_c0_seq1	Q8VYI9	NLTL5_ARATH	65.43	81	28	1	102	344	42	121	2e-31	117	Non-specific lipid-transfer protein-like protein At5g64080	Arabidopsis thaliana Mouse-ear cress).	GO:0005886 ; GO:0006869 ; GO:0008289 ; GO:0016020 ; GO:0031225 ; GO:0046658
Ssptr17089_c0_seq1	Q8VYI9	NLTL5_ARATH	65.43	81	28	1	566	324	42	121	2e-31	117	Non-specific lipid-transfer protein-like protein At5g64080	Arabidopsis thaliana Mouse-ear cress).	GO:0005886 ; GO:0006869 ; GO:0008289 ; GO:0016020 ; GO:0031225 ; GO:0046658
Ssptr33755_c1_seq1	Q8VYI1	SBH1_ARATH	80.77	260	50	0	138	917	1	260	3e-149	425	Sphingoid C4-hydroxylase 1	Arabidopsis thaliana Mouse-ear cress).	GO:0000170 ; GO:0005506 ; GO:0005783 ; GO:0005794 ; GO:0006633 ; GO:0009640 ; GO:0016491 ; GO:0046520 ; GO:0055114
Ssptr33755_c0_seq1	Q8VYI1	SBH1_ARATH	80	260	52	0	961	182	1	260	5e-148	423	Sphingoid C4-hydroxylase 1	Arabidopsis thaliana Mouse-ear cress).	GO:0000170 ; GO:0005506 ; GO:0005783 ; GO:0005794 ; GO:0006633 ; GO:0009640 ; GO:0016491 ; GO:0046520 ; GO:0055114
Ssptr33755_c1_seq2	Q8VYI1	SBH1_ARATH	80	260	52	0	252	1031	1	260	6e-148	423	Sphingoid C4-hydroxylase 1	Arabidopsis thaliana Mouse-ear cress).	GO:0000170 ; GO:0005506 ; GO:0005783 ; GO:0005794 ; GO:0006633 ; GO:0009640 ; GO:0016491 ; GO:0046520 ; GO:0055114
Ssptr14372_c0_seq1	Q8VYF4	GATL7_ARATH	78.98	333	70	2	455	1453	1	330	1e-180	513	Probable galacturonosyltransferase-like 7	Arabidopsis thaliana Mouse-ear cress).	GO:0000139 ; GO:0005794 ; GO:0007047 ; GO:0016020 ; GO:0016021 ; GO:0016740 ; GO:0016757
Ssptr138254_c0_seq1	Q8VYF4	GATL7_ARATH	77.95	254	54	3	756	1	1	248	4e-122	362	Probable galacturonosyltransferase-like 7	Arabidopsis thaliana Mouse-ear cress).	GO:0000139 ; GO:0005794 ; GO:0007047 ; GO:0016020 ; GO:0016021 ; GO:0016740 ; GO:0016757
Ssptr21488_c0_seq1	Q8VYF4	GATL7_ARATH	77.95	254	54	3	528	1283	1	248	5e-122	362	Probable galacturonosyltransferase-like 7	Arabidopsis thaliana Mouse-ear cress).	GO:0000139 ; GO:0005794 ; GO:0007047 ; GO:0016020 ; GO:0016021 ; GO:0016740 ; GO:0016757
Ssptr19264_c0_seq1	Q8VY43	Q8VY43_ANTMA	70.23	299	54	6	792	1	12	305	1e-124	365	Invaginata	Antirrhinum majus Garden snapdragon).	GO:0003677 ; GO:0003700 ; GO:0005634 ; GO:0006351 ; GO:0006355 ; GO:0043565
Ssptr20139_c0_seq2	Q8VY43	Q8VY43_ANTMA	70.23	299	54	6	473	1264	12	305	2e-123	365	Invaginata	Antirrhinum majus Garden snapdragon).	GO:0003677 ; GO:0003700 ; GO:0005634 ; GO:0006351 ; GO:0006355 ; GO:0043565
Ssptr35322_c0_seq2	Q8VY21	TLP3_ARATH	71.64	409	112	5	290	1504	1	406	0	580	Tubby-like F-box protein 3	Arabidopsis thaliana Mouse-ear cress).	GO:0005575 ; GO:0006355
Ssptr35322_c0_seq1	Q8VY21	TLP3_ARATH	71.64	409	112	5	700	1914	1	406	0	580	Tubby-like F-box protein 3	Arabidopsis thaliana Mouse-ear cress).	GO:0005575 ; GO:0006355
Ssptr35199_c0_seq2	Q8VY21	TLP3_ARATH	71.64	409	112	5	1432	218	1	406	0	580	Tubby-like F-box protein 3	Arabidopsis thaliana Mouse-ear cress).	GO:0005575 ; GO:0006355
Ssptr34499_c1_seq2	Q8VXX3	Q8VXX3_ARATH	85.81	148	21	0	113	556	1	148	4e-96	279	Putative uncharacterized protein At5g58740	Arabidopsis thaliana Mouse-ear cress).	GO:0008150
Ssptr34499_c0_seq1	Q8VXX3	Q8VXX3_ARATH	85.26	156	23	0	701	234	1	156	5e-100	292	Putative uncharacterized protein At5g58740	Arabidopsis thaliana Mouse-ear cress).	GO:0008150
Ssptr34499_c0_seq2	Q8VXX3	Q8VXX3_ARATH	85.35	157	23	0	676	206	1	157	9e-100	292	Putative uncharacterized protein At5g58740	Arabidopsis thaliana Mouse-ear cress).	GO:0008150
Ssptr142150_c0_seq1	Q8VXT1	Q8VXT1_BETVU	91.72	145	12	0	625	191	189	333	1e-93	280	Protein kinase 2	Beta vulgaris Sugar beet).	GO:0000166 ; GO:0004672 ; GO:0004674 ; GO:0005524 ; GO:0006468 ; GO:0016301 ; GO:0016310 ; GO:0016772
Ssptr463140_c0_seq1	Q8VXQ4	Q8VXQ4_9LILI	89.86	69	7	0	3	209	305	373	8e-28	107	Putative potassium transporter	Cymodocea nodosa.	GO:0015079 ; GO:0016020 ; GO:0071805
Ssptr173934_c0_seq1	Q8VXQ2	ALDH_CRAPL	70.89	213	62	0	13	651	4	216	2e-93	285	Cp-ALDH	Craterostigma plantagineum.	GO:0004029 ; GO:0004030 ; GO:0006081 ; GO:0006950 ; GO:0008152 ; GO:0009501 ; GO:0009507 ; GO:0009536 ; GO:0016491 ; GO:0055114
Ssptr186727_c0_seq1	Q8VXQ2	ALDH_CRAPL	70.89	213	62	0	639	1	4	216	4e-93	285	Cp-ALDH	Craterostigma plantagineum.	GO:0004029 ; GO:0004030 ; GO:0006081 ; GO:0006950 ; GO:0008152 ; GO:0009501 ; GO:0009507 ; GO:0009536 ; GO:0016491 ; GO:0055114
Ssptr33283_c0_seq3	Q8VXF9	Q8VXF9_SOLLC	76.21	412	89	4	49	1257	1	412	0	639	"Alpha-1,4-fucosyltransferase"	Solanum lycopersicum Tomato) Lycopersicon esculentum).	GO:0005794 ; GO:0006486 ; GO:0008417 ; GO:0016020 ; GO:0016021 ; GO:0016740 ; GO:0016757 ; GO:0032580
Ssptr31502_c0_seq2	Q8VXF9	Q8VXF9_SOLLC	76.46	412	88	4	1332	124	1	412	0	639	"Alpha-1,4-fucosyltransferase"	Solanum lycopersicum Tomato) Lycopersicon esculentum).	GO:0005794 ; GO:0006486 ; GO:0008417 ; GO:0016020 ; GO:0016021 ; GO:0016740 ; GO:0016757 ; GO:0032580
Ssptr33283_c0_seq1	Q8VXF9	Q8VXF9_SOLLC	76.76	413	90	4	104	1324	1	412	0	668	"Alpha-1,4-fucosyltransferase"	Solanum lycopersicum Tomato) Lycopersicon esculentum).	GO:0005794 ; GO:0006486 ; GO:0008417 ; GO:0016020 ; GO:0016021 ; GO:0016740 ; GO:0016757 ; GO:0032580
Ssptr35603_c0_seq2	Q8VXD5	Q8VXD5_NICPL	83.37	463	70	4	1	1368	68	528	0	760	SDL-1 protein	Nicotiana plumbaginifolia Leadwort-leaved tobacco) Tex-Mex tobacco).	#NA
Ssptr35603_c0_seq3	Q8VXD5	Q8VXD5_NICPL	84.12	485	74	3	112	1557	46	528	0	817	SDL-1 protein	Nicotiana plumbaginifolia Leadwort-leaved tobacco) Tex-Mex tobacco).	#NA
Ssptr35676_c0_seq1	Q8VXD5	Q8VXD5_NICPL	84.12	485	74	3	1848	403	46	528	0	817	SDL-1 protein	Nicotiana plumbaginifolia Leadwort-leaved tobacco) Tex-Mex tobacco).	#NA
Ssptr35676_c0_seq3	Q8VXD5	Q8VXD5_NICPL	84.12	485	74	3	1895	450	46	528	0	817	SDL-1 protein	Nicotiana plumbaginifolia Leadwort-leaved tobacco) Tex-Mex tobacco).	#NA
Ssptr35676_c0_seq2	Q8VXD5	Q8VXD5_NICPL	80.23	86	13	2	248	3	46	130	3e-42	149	SDL-1 protein	Nicotiana plumbaginifolia Leadwort-leaved tobacco) Tex-Mex tobacco).	#NA
Ssptr117877_c0_seq1	Q8VXD3	Q8VXD3_TOBAC	81.57	445	82	0	1455	121	2	446	0	721	N-acetylglucosaminyltransferase I	Nicotiana tabacum Common tobacco).	GO:0000139 ; GO:0003827 ; GO:0006487 ; GO:0016740 ; GO:0016757
Ssptr113984_c0_seq1	Q8VXD3	Q8VXD3_TOBAC	81.57	445	82	0	174	1508	2	446	0	721	N-acetylglucosaminyltransferase I	Nicotiana tabacum Common tobacco).	GO:0000139 ; GO:0003827 ; GO:0006487 ; GO:0016740 ; GO:0016757
Ssptr192786_c0_seq1	Q8VXD2	Q8VXD2_TOBAC	43.75	80	34	1	15	221	265	344	6e-11	60.1	P70 protein	Nicotiana tabacum Common tobacco).	GO:0051219
Ssptr262141_c0_seq1	Q8VXD2	Q8VXD2_TOBAC	43.04	79	34	1	205	2	265	343	3e-10	58.2	P70 protein	Nicotiana tabacum Common tobacco).	GO:0051219
Ssptr177326_c0_seq1	Q8VXD2	Q8VXD2_TOBAC	65.68	236	68	5	670	2	1	235	6e-57	195	P70 protein	Nicotiana tabacum Common tobacco).	GO:0051219
Ssptr208073_c0_seq1	Q8VXD2	Q8VXD2_TOBAC	65.68	236	68	5	119	787	1	235	7e-57	195	P70 protein	Nicotiana tabacum Common tobacco).	GO:0051219
Ssptr3709_c0_seq1	Q8VXD2	Q8VXD2_TOBAC	70	70	18	1	237	37	530	599	7e-14	68.6	P70 protein	Nicotiana tabacum Common tobacco).	GO:0051219
Ssptr250082_c0_seq1	Q8VXD2	Q8VXD2_TOBAC	67.65	68	16	2	2	187	533	600	4e-20	87.4	P70 protein	Nicotiana tabacum Common tobacco).	GO:0051219
Ssptr211726_c0_seq1	Q8VXD2	Q8VXD2_TOBAC	64.15	53	16	1	377	228	548	600	1e-13	70.1	P70 protein	Nicotiana tabacum Common tobacco).	GO:0051219
Ssptr293619_c0_seq1	Q8VX72	Q8VX72_RUMOB	55.26	38	17	0	75	188	1	38	4e-08	50.1	Putative cysteine proteinase inhibitor	Rumex obtusifolius Bitter dock).	GO:0004869 ; GO:0010466 ; GO:0030414
Ssptr36915_c0_seq1	Q8VX62	Q8VX62_SESIN	58.33	120	44	3	510	169	22	141	6e-42	143	Precursor of thiamin-binding protein	Sesamum indicum Oriental sesame) Sesamum orientale).	#NA
Ssptr36916_c0_seq1	Q8VX62	Q8VX62_SESIN	58.33	120	44	3	198	539	22	141	6e-42	143	Precursor of thiamin-binding protein	Sesamum indicum Oriental sesame) Sesamum orientale).	#NA
Ssptr383822_c0_seq1	Q8VX50	Q8VX50_SOLTU	34.71	121	77	2	12	368	223	337	5e-06	48.1	Putative receptor-like serine-threonine protein kinase	Solanum tuberosum Potato).	GO:0004672 ; GO:0004674 ; GO:0004872 ; GO:0005524 ; GO:0006468 ; GO:0016301 ; GO:0016310 ; GO:0016772
Ssptr26309_c0_seq1	Q8VX50	Q8VX50_SOLTU	55.38	65	29	0	211	17	31	95	3e-17	78.2	Putative receptor-like serine-threonine protein kinase	Solanum tuberosum Potato).	GO:0004672 ; GO:0004674 ; GO:0004872 ; GO:0005524 ; GO:0006468 ; GO:0016301 ; GO:0016310 ; GO:0016772
Ssptr32634_c0_seq3	Q8VX31	Q8VX31_ZINEL	77.42	155	35	0	728	264	681	835	5e-72	239	HD-Zip protein	Zinnia elegans Zinnia).	GO:0003677 ; GO:0003700 ; GO:0005634 ; GO:0006351 ; GO:0006355 ; GO:0043565
Ssptr33515_c0_seq1	Q8VX08	Q8VX08_GENLU	79.12	431	81	2	184	1449	1	427	0	695	Phytoene desaturase	Gentiana lutea Yellow gentian).	GO:0009536 ; GO:0016117 ; GO:0016705 ; GO:0055114
Ssptr12313_c0_seq1	Q8VWX5	Q8VWX5_CUCSA	81.48	27	5	0	81	1	76	102	2e-08	52	Ribosome-like protein	Cucumis sativus Cucumber).	GO:0003735 ; GO:0005622 ; GO:0005840 ; GO:0006412
Ssptr12448_c0_seq1	Q8VWX5	Q8VWX5_CUCSA	81.48	27	5	0	140	220	76	102	2e-08	52	Ribosome-like protein	Cucumis sativus Cucumber).	GO:0003735 ; GO:0005622 ; GO:0005840 ; GO:0006412
Ssptr274600_c0_seq1	Q8VWX2	Q8VWX2_PERFR	66.42	134	32	3	3	365	29	162	2e-50	167	Gamma-tocopherol methyltransferase	Perilla frutescens Beefsteak mint) Perilla ocymoides).	GO:0008152 ; GO:0008168 ; GO:0016740 ; GO:0032259
Ssptr35062_c1_seq1	Q8VWX1	Q8VWX1_PERFR	85.53	380	54	2	121	1257	12	390	0	647	Delta-15 desaturase	Perilla frutescens Beefsteak mint) Perilla ocymoides).	GO:0006629 ; GO:0016491 ; GO:0016717 ; GO:0055114
Ssptr35062_c0_seq1	Q8VWX1	Q8VWX1_PERFR	85.53	380	54	2	1394	258	12	390	0	647	Delta-15 desaturase	Perilla frutescens Beefsteak mint) Perilla ocymoides).	GO:0006629 ; GO:0016491 ; GO:0016717 ; GO:0055114
Ssptr17522_c0_seq1	Q8VWX1	Q8VWX1_PERFR	74.36	39	10	2	98	214	1	37	7e-08	51.2	Delta-15 desaturase	Perilla frutescens Beefsteak mint) Perilla ocymoides).	GO:0006629 ; GO:0016491 ; GO:0016717 ; GO:0055114
Ssptr44069_c0_seq1	Q8VWX1	Q8VWX1_PERFR	74.36	39	10	2	117	1	1	37	7e-08	51.2	Delta-15 desaturase	Perilla frutescens Beefsteak mint) Perilla ocymoides).	GO:0006629 ; GO:0016491 ; GO:0016717 ; GO:0055114
Ssptr265887_c0_seq1	Q8VWV7	Q8VWV7_DAVIN	54.1	61	28	1	301	119	167	226	7e-13	65.5	Putative uncharacterized protein	Davidia involucrata Dove tree).	GO:0016020
Ssptr136755_c0_seq1	Q8VWQ9	Q8VWQ9_SESIN	80.07	301	60	2	65	967	16	314	1e-167	479	P-coumarate 3-hydroxylase	Sesamum indicum Oriental sesame) Sesamum orientale).	GO:0004497 ; GO:0005506 ; GO:0009055 ; GO:0016491 ; GO:0016705 ; GO:0020037 ; GO:0046872 ; GO:0055114
Ssptr36680_c1_seq1	Q8VWP9	Q8VWP9_GOSHI	80	535	97	4	168	1742	1	534	0	858	3-ketoacyl-CoA synthase	Gossypium hirsutum Upland cotton) Gossypium mexicanum).	GO:0003824 ; GO:0006633 ; GO:0008152 ; GO:0008415 ; GO:0008610 ; GO:0016020 ; GO:0016740 ; GO:0016747
Ssptr36680_c0_seq2	Q8VWP9	Q8VWP9_GOSHI	80.37	535	95	4	1886	312	1	534	0	863	3-ketoacyl-CoA synthase	Gossypium hirsutum Upland cotton) Gossypium mexicanum).	GO:0003824 ; GO:0006633 ; GO:0008152 ; GO:0008415 ; GO:0008610 ; GO:0016020 ; GO:0016740 ; GO:0016747
Ssptr497127_c0_seq1	Q8VWF8	RPOT2_NICSY	83.56	73	12	0	3	221	230	302	6e-34	125	T7 bacteriophage-type single subunit RNA polymerase 2	Nicotiana sylvestris Wood tobacco) South American tobacco).	GO:0003677 ; GO:0003899 ; GO:0005739 ; GO:0006351 ; GO:0009507 ; GO:0009536 ; GO:0016740 ; GO:0016779
Ssptr34835_c0_seq2	Q8SMI2	Q8SMI2_PERFR	80.54	370	67	4	1219	125	1	368	0	546	Acyl-ACP thioesterase	Perilla frutescens Beefsteak mint) Perilla ocymoides).	GO:0006633 ; GO:0009507 ; GO:0009536 ; GO:0016790
Ssptr34835_c0_seq1	Q8SMI2	Q8SMI2_PERFR	81.35	370	64	4	1355	261	1	368	0	551	Acyl-ACP thioesterase	Perilla frutescens Beefsteak mint) Perilla ocymoides).	GO:0006633 ; GO:0009507 ; GO:0009536 ; GO:0016790
Ssptr34899_c0_seq1	Q8SMI2	Q8SMI2_PERFR	81.35	370	64	4	183	1277	1	368	0	551	Acyl-ACP thioesterase	Perilla frutescens Beefsteak mint) Perilla ocymoides).	GO:0006633 ; GO:0009507 ; GO:0009536 ; GO:0016790
Ssptr34835_c0_seq3	Q8SMI2	Q8SMI2_PERFR	53.15	111	42	4	305	3	1	106	1e-22	95.9	Acyl-ACP thioesterase	Perilla frutescens Beefsteak mint) Perilla ocymoides).	GO:0006633 ; GO:0009507 ; GO:0009536 ; GO:0016790
Ssptr34899_c0_seq2	Q8SMI2	Q8SMI2_PERFR	79.52	83	17	1	1	249	287	368	5e-37	132	Acyl-ACP thioesterase	Perilla frutescens Beefsteak mint) Perilla ocymoides).	GO:0006633 ; GO:0009507 ; GO:0009536 ; GO:0016790
Ssptr31664_c0_seq3	Q8SF03	Q8SF03_TOBAC	97.5	40	1	0	122	3	1	40	1e-19	84	Dicarboxylate/tricarboxylate carrier	Nicotiana tabacum Common tobacco).	GO:0005488 ; GO:0005739 ; GO:0005743 ; GO:0006810 ; GO:0016020 ; GO:0016021 ; GO:0055085
Ssptr31664_c0_seq2	Q8SF02	Q8SF02_TOBAC	93.06	288	20	0	1088	225	5	292	0	512	Dicarboxylate/tricarboxylate carrier	Nicotiana tabacum Common tobacco).	GO:0005488 ; GO:0005739 ; GO:0005743 ; GO:0006810 ; GO:0016020 ; GO:0016021 ; GO:0055085
Ssptr32687_c0_seq3	Q8SF02	Q8SF02_TOBAC	93.92	296	18	0	99	986	5	300	0	530	Dicarboxylate/tricarboxylate carrier	Nicotiana tabacum Common tobacco).	GO:0005488 ; GO:0005739 ; GO:0005743 ; GO:0006810 ; GO:0016020 ; GO:0016021 ; GO:0055085
Ssptr32687_c0_seq2	Q8SF02	Q8SF02_TOBAC	94.26	296	17	0	119	1006	5	300	0	531	Dicarboxylate/tricarboxylate carrier	Nicotiana tabacum Common tobacco).	GO:0005488 ; GO:0005739 ; GO:0005743 ; GO:0006810 ; GO:0016020 ; GO:0016021 ; GO:0055085
Ssptr31664_c0_seq1	Q8SF02	Q8SF02_TOBAC	93.92	296	18	0	1172	285	5	300	0	530	Dicarboxylate/tricarboxylate carrier	Nicotiana tabacum Common tobacco).	GO:0005488 ; GO:0005739 ; GO:0005743 ; GO:0006810 ; GO:0016020 ; GO:0016021 ; GO:0055085
Ssptr32687_c0_seq1	Q8SF01	Q8SF01_TOBAC	95	80	4	0	1	240	139	218	4e-51	166	Dicarboxylate/tricarboxylate carrier	Nicotiana tabacum Common tobacco).	GO:0005739 ; GO:0006810 ; GO:0016020 ; GO:0016021
Ssptr1984_c0_seq1	Q8SAE4	Q8SAE4_MEDSA	70	100	30	0	425	126	376	475	1e-38	139	Putative ankyrin-kinase	Medicago sativa Alfalfa).	GO:0004672 ; GO:0004674 ; GO:0005524 ; GO:0006468 ; GO:0009966 ; GO:0016301 ; GO:0016310 ; GO:0016772
Ssptr416931_c0_seq1	Q8SA81	Q8SA81_SOLTU	47.06	68	31	1	2	190	213	280	2e-13	66.2	Ve resistance gene analog	Solanum tuberosum Potato).	#NA
[truncated: 74,088 more rows]

## Sheet: Homologous_Species
Species Name	Transcripts_Annotated
[truncated: 630 more rows]
