# Supplementary material for: Exploring Triacylglycerol Biosynthetic Pathway in Developing Seeds of Chia (Salvia hispanica L.): A Transcriptomic Approach
Source: PLoS One. 2015 Apr 13;10(4):e0123580. doi: 10.1371/journal.pone.0123580 (PMC4395390; doi:10.1371/journal.pone.0123580)
Supplement: S2 Table — (XLSX) [file pone.0123580.s005.xlsx]

## Sheet: Gene Ontology
GO_ID	GO_Term	GO_Category	Transcript_Detected
GO:0005524	ATP binding	Function	5865
GO:0000166	nucleotide binding	Function	4878
GO:0016020	membrane	Component	4065
GO:0005488	binding	Function	3841
GO:0016021	integral to membrane	Component	3492
GO:0003677	DNA binding	Function	3424
GO:0046872	metal ion binding	Function	3407
GO:0005634	nucleus	Component	3324
GO:0008270	zinc ion binding	Function	3196
GO:0008152	metabolic process	Process	3089
GO:0003824	catalytic activity	Function	3048
GO:0006355	regulation of transcription, DNA-dependent	Process	2996
GO:0016787	hydrolase activity	Function	2983
GO:0016740	transferase activity	Function	2973
GO:0055114	oxidation-reduction process	Process	2812
GO:0016772	transferase activity, transferring phosphorus-containing groups	Function	2789
GO:0006468	protein phosphorylation	Process	2592
GO:0004672	protein kinase activity	Function	2588
GO:0005622	intracellular	Component	2487
GO:0016491	oxidoreductase activity	Function	2448
GO:0004674	protein serine/threonine kinase activity	Function	2079
GO:0003676	nucleic acid binding	Function	2076
GO:0006351	transcription, DNA-dependent	Process	1761
GO:0016310	phosphorylation	Process	1512
GO:0006810	transport	Process	1500
GO:0016301	kinase activity	Function	1492
GO:0005737	cytoplasm	Component	1330
GO:0055085	transmembrane transport	Process	1286
GO:0006412	translation	Process	1247
GO:0003700	sequence-specific DNA binding transcription factor activity	Function	1106
GO:0003723	RNA binding	Function	1032
GO:0005975	carbohydrate metabolic process	Process	1008
GO:0005840	ribosome	Component	982
GO:0003735	structural constituent of ribosome	Function	957
GO:0006508	proteolysis	Process	827
GO:0043565	sequence-specific DNA binding	Function	822
GO:0017111	nucleoside-triphosphatase activity	Function	772
GO:0016757	transferase activity, transferring glycosyl groups	Function	746
GO:0009055	electron carrier activity	Function	744
GO:0005506	iron ion binding	Function	725
GO:0005525	GTP binding	Function	691
GO:0020037	heme binding	Function	584
GO:0004553	hydrolase activity, hydrolyzing O-glycosyl compounds	Function	546
GO:0016874	ligase activity	Function	536
GO:0005509	calcium ion binding	Function	528
GO:0006886	intracellular protein transport	Process	527
GO:0030529	ribonucleoprotein complex	Component	525
GO:0006457	protein folding	Process	520
GO:0005215	transporter activity	Function	501
GO:0008233	peptidase activity	Function	483
GO:0008168	methyltransferase activity	Function	478
GO:0004386	helicase activity	Function	469
GO:0032259	methylation	Process	462
GO:0007165	signal transduction	Process	459
GO:0016798	hydrolase activity, acting on glycosyl bonds	Function	447
GO:0016705	oxidoreductase activity, acting on paired donors, with incorporation or reduction of molecular oxygen	Function	431
GO:0015031	protein transport	Process	422
GO:0004497	monooxygenase activity	Function	421
GO:0009507	chloroplast	Component	410
GO:0046983	protein dimerization activity	Function	400
GO:0009058	biosynthetic process	Process	398
GO:0006629	lipid metabolic process	Process	392
GO:0016192	vesicle-mediated transport	Process	379
GO:0051082	unfolded protein binding	Function	369
GO:0043169	cation binding	Function	356
GO:0004872	receptor activity	Function	350
GO:0006200	ATP catabolic process	Process	349
GO:0016887	ATPase activity	Function	348
GO:0000287	magnesium ion binding	Function	331
GO:0016758	transferase activity, transferring hexosyl groups	Function	317
GO:0016829	lyase activity	Function	305
GO:0005739	mitochondrion	Component	304
GO:0004721	phosphoprotein phosphatase activity	Function	303
GO:0050660	flavin adenine dinucleotide binding	Function	303
GO:0006952	defense response	Process	300
GO:0016853	isomerase activity	Function	297
GO:0006950	response to stress	Process	293
GO:0030170	pyridoxal phosphate binding	Function	291
GO:0006633	fatty acid biosynthetic process	Process	290
GO:0031072	heat shock protein binding	Function	288
GO:0009536	plastid	Component	288
GO:0005874	microtubule	Component	285
GO:0045454	cell redox homeostasis	Process	283
GO:0008415	acyltransferase activity	Function	282
GO:0007018	microtubule-based movement	Process	278
GO:0006915	apoptosis	Process	273
GO:0005743	mitochondrial inner membrane	Component	266
GO:0006511	ubiquitin-dependent protein catabolic process	Process	264
GO:0006184	GTP catabolic process	Process	263
GO:0003924	GTPase activity	Function	263
GO:0005198	structural molecule activity	Function	263
GO:0008026	ATP-dependent helicase activity	Function	260
GO:0032440	2-alkenal reductase activity	Function	259
GO:0016747	transferase activity, transferring acyl groups other than amino-acyl groups	Function	259
GO:0016567	protein ubiquitination	Process	257
GO:0004842	ubiquitin-protein ligase activity	Function	255
GO:0007264	small GTPase mediated signal transduction	Process	247
GO:0006754	ATP biosynthetic process	Process	244
GO:0016788	hydrolase activity, acting on ester bonds	Function	240
GO:0005694	chromosome	Component	239
GO:0016779	nucleotidyltransferase activity	Function	236
GO:0004871	signal transducer activity	Function	235
GO:0003777	microtubule motor activity	Function	219
GO:0007047	cellular cell wall organization	Process	216
GO:0016881	acid-amino acid ligase activity	Function	213
GO:0051536	iron-sulfur cluster binding	Function	210
GO:0015662	ATPase activity, coupled to transmembrane movement of ions, phosphorylative mechanism	Function	210
GO:0006260	DNA replication	Process	208
GO:0005783	endoplasmic reticulum	Component	204
GO:0006470	protein dephosphorylation	Process	203
GO:0006812	cation transport	Process	202
GO:0004252	serine-type endopeptidase activity	Function	201
GO:0006811	ion transport	Process	200
GO:0005507	copper ion binding	Function	200
GO:0050662	coenzyme binding	Function	198
GO:0005886	plasma membrane	Component	197
GO:0000151	ubiquitin ligase complex	Component	194
GO:0006281	DNA repair	Process	193
GO:0004190	aspartic-type endopeptidase activity	Function	192
GO:0006334	nucleosome assembly	Process	191
GO:0008565	protein transporter activity	Function	188
GO:0030001	metal ion transport	Process	187
GO:0006396	RNA processing	Process	187
GO:0030246	carbohydrate binding	Function	185
GO:0016773	phosphotransferase activity, alcohol group as acceptor	Function	183
GO:0009734	auxin mediated signaling pathway	Process	178
GO:0008150	biological_process	Process	177
GO:0044237	cellular metabolic process	Process	175
GO:0000786	nucleosome	Component	175
GO:0006413	translational initiation	Process	171
GO:0051287	NAD binding	Function	170
GO:0004222	metalloendopeptidase activity	Function	168
GO:0051301	cell division	Process	167
GO:0006096	glycolysis	Process	167
GO:0005529	sugar binding	Function	166
GO:0003743	translation initiation factor activity	Function	166
GO:0007049	cell cycle	Process	161
GO:0016616	oxidoreductase activity, acting on the CH-OH group of donors, NAD or NADP as acceptor	Function	159
GO:0043086	negative regulation of catalytic activity	Process	157
GO:0008610	lipid biosynthetic process	Process	155
GO:0004812	aminoacyl-tRNA ligase activity	Function	154
GO:0015035	protein disulfide oxidoreductase activity	Function	154
GO:0005618	cell wall	Component	153
GO:0005576	extracellular region	Component	147
GO:0005575	cellular_component	Component	139
GO:0004722	protein serine/threonine phosphatase activity	Function	138
GO:0003899	DNA-directed RNA polymerase activity	Function	137
GO:0042626	ATPase activity, coupled to transmembrane movement of substances	Function	133
GO:0000160	two-component signal transduction system (phosphorelay)	Process	132
GO:0030244	cellulose biosynthetic process	Process	131
GO:0008287	protein serine/threonine phosphatase complex	Component	131
GO:0008236	serine-type peptidase activity	Function	129
GO:0015979	photosynthesis	Process	129
GO:0008234	cysteine-type peptidase activity	Function	128
GO:0015297	antiporter activity	Function	128
GO:0004221	ubiquitin thiolesterase activity	Function	127
GO:0003779	actin binding	Function	126
GO:0008652	cellular amino acid biosynthetic process	Process	126
GO:0050661	NADP binding	Function	125
GO:0005794	Golgi apparatus	Component	123
GO:0022857	transmembrane transporter activity	Function	119
GO:0048046	apoplast	Component	119
GO:0006418	tRNA aminoacylation for protein translation	Process	118
GO:0004601	peroxidase activity	Function	118
GO:0006139	nucleobase, nucleoside, nucleotide and nucleic acid metabolic process	Process	117
GO:0006855	drug transmembrane transport	Process	117
GO:0016760	cellulose synthase (UDP-forming) activity	Function	116
GO:0015238	drug transmembrane transporter activity	Function	116
GO:0044267	cellular protein metabolic process	Process	115
GO:0016597	amino acid binding	Function	113
GO:0015992	proton transport	Process	112
GO:0005216	ion channel activity	Function	111
GO:0016818	hydrolase activity, acting on acid anhydrides, in phosphorus-containing anhydrides	Function	110
GO:0006979	response to oxidative stress	Process	109
GO:0030117	membrane coat	Component	109
GO:0006857	oligopeptide transport	Process	107
GO:0030599	pectinesterase activity	Function	107
GO:0004709	MAP kinase kinase kinase activity	Function	107
GO:0009725	response to hormone stimulus	Process	106
GO:0006464	protein modification process	Process	105
GO:0006414	translational elongation	Process	103
GO:0000413	protein peptidyl-prolyl isomerization	Process	103
GO:0003755	peptidyl-prolyl cis-trans isomerase activity	Function	103
GO:0009416	response to light stimulus	Process	102
GO:0006869	lipid transport	Process	102
GO:0016702	oxidoreductase activity, acting on single donors with incorporation of molecular oxygen, incorporation of two atoms of oxygen	Function	101
GO:0003964	RNA-directed DNA polymerase activity	Function	98
GO:0006278	RNA-dependent DNA replication	Process	96
GO:0005856	cytoskeleton	Component	95
GO:0019901	protein kinase binding	Function	95
GO:0000079	regulation of cyclin-dependent protein kinase activity	Process	94
GO:0016311	dephosphorylation	Process	93
GO:0004197	cysteine-type endopeptidase activity	Function	92
GO:0015991	ATP hydrolysis coupled proton transport	Process	92
GO:0030145	manganese ion binding	Function	91
GO:0003887	DNA-directed DNA polymerase activity	Function	90
GO:0005515	protein binding	Function	90
GO:0015934	large ribosomal subunit	Component	90
GO:0005829	cytosol	Component	89
GO:0016791	phosphatase activity	Function	89
GO:0006486	protein glycosylation	Process	89
GO:0008081	phosphoric diester hydrolase activity	Function	88
GO:0006099	tricarboxylic acid cycle	Process	88
GO:0016573	histone acetylation	Process	87
GO:0051537	2 iron, 2 sulfur cluster binding	Function	87
GO:0022900	electron transport chain	Process	87
GO:0000502	proteasome complex	Component	87
GO:0004402	histone acetyltransferase activity	Function	87
GO:0007017	microtubule-based process	Process	87
GO:0019843	rRNA binding	Function	86
GO:0051726	regulation of cell cycle	Process	86
GO:0004519	endonuclease activity	Function	86
GO:0043234	protein complex	Component	86
GO:0003725	double-stranded RNA binding	Function	85
GO:0006520	cellular amino acid metabolic process	Process	85
GO:0006662	glycerol ether metabolic process	Process	85
GO:0051258	protein polymerization	Process	85
GO:0048037	cofactor binding	Function	84
GO:0042802	identical protein binding	Function	84
GO:0046854	phosphatidylinositol phosphorylation	Process	83
GO:0003746	translation elongation factor activity	Function	83
GO:0022891	substrate-specific transmembrane transporter activity	Function	83
GO:0016769	transferase activity, transferring nitrogenous groups	Function	83
GO:0003712	transcription cofactor activity	Function	82
GO:0004518	nuclease activity	Function	82
GO:0008080	N-acetyltransferase activity	Function	81
GO:0010181	FMN binding	Function	81
GO:0004857	enzyme inhibitor activity	Function	81
GO:0008033	tRNA processing	Process	80
GO:0000155	two-component sensor activity	Function	79
GO:0042545	cell wall modification	Process	78
GO:0005789	endoplasmic reticulum membrane	Component	78
GO:0015935	small ribosomal subunit	Component	78
GO:0008643	carbohydrate transport	Process	78
GO:0015074	DNA integration	Process	78
GO:0045735	nutrient reservoir activity	Function	78
GO:0004012	phospholipid-translocating ATPase activity	Function	78
GO:0006807	nitrogen compound metabolic process	Process	78
GO:0045330	aspartyl esterase activity	Function	78
GO:0015914	phospholipid transport	Process	75
GO:0004715	non-membrane spanning protein tyrosine kinase activity	Function	75
GO:0006352	transcription initiation, DNA-dependent	Process	75
GO:0008483	transaminase activity	Function	75
GO:0004650	polygalacturonase activity	Function	74
GO:0006364	rRNA processing	Process	73
GO:0008299	isoprenoid biosynthetic process	Process	73
GO:0004185	serine-type carboxypeptidase activity	Function	72
GO:0000145	exocyst	Component	71
GO:0006887	exocytosis	Process	71
GO:0046961	proton-transporting ATPase activity, rotational mechanism	Function	70
GO:0007275	multicellular organismal development	Process	69
GO:0006397	mRNA processing	Process	69
GO:0035556	intracellular signal transduction	Process	68
GO:0030131	clathrin adaptor complex	Component	67
GO:0015299	solute:hydrogen antiporter activity	Function	67
GO:0019538	protein metabolic process	Process	67
GO:0000156	two-component response regulator activity	Function	67
GO:0051539	4 iron, 4 sulfur cluster binding	Function	65
GO:0035335	peptidyl-tyrosine dephosphorylation	Process	64
GO:0004565	beta-galactosidase activity	Function	64
GO:0008378	galactosyltransferase activity	Function	64
GO:0004725	protein tyrosine phosphatase activity	Function	64
GO:0007067	mitosis	Process	63
GO:0071805	potassium ion transmembrane transport	Process	63
GO:0030132	clathrin coat of coated pit	Component	63
GO:0003993	acid phosphatase activity	Function	62
GO:0005839	proteasome core complex	Component	62
GO:0051603	proteolysis involved in cellular protein catabolic process	Process	62
GO:0004298	threonine-type endopeptidase activity	Function	62
GO:0030955	potassium ion binding	Function	62
GO:0004743	pyruvate kinase activity	Function	62
GO:0032851	positive regulation of Rab GTPase activity	Process	61
GO:0046873	metal ion transmembrane transporter activity	Function	61
GO:0032313	regulation of Rab GTPase activity	Process	61
GO:0005097	Rab GTPase activator activity	Function	61
GO:0006506	GPI anchor biosynthetic process	Process	61
GO:0046933	hydrogen ion transporting ATP synthase activity, rotational mechanism	Function	60
GO:0006289	nucleotide-excision repair	Process	60
GO:0004527	exonuclease activity	Function	60
GO:0008375	acetylglucosaminyltransferase activity	Function	59
GO:0016070	RNA metabolic process	Process	59
GO:0016307	phosphatidylinositol phosphate kinase activity	Function	59
GO:0046488	phosphatidylinositol metabolic process	Process	59
GO:0004175	endopeptidase activity	Function	58
GO:0004707	MAP kinase activity	Function	57
GO:0070469	respiratory chain	Component	57
GO:0008237	metallopeptidase activity	Function	57
GO:0004437	inositol or phosphatidylinositol phosphatase activity	Function	55
GO:0004806	triglyceride lipase activity	Function	55
GO:0004673	protein histidine kinase activity	Function	54
GO:0016459	myosin complex	Component	54
GO:0003774	motor activity	Function	54
GO:0034968	histone lysine methylation	Process	54
GO:0030163	protein catabolic process	Process	54
GO:0030130	clathrin coat of trans-Golgi network vesicle	Component	54
GO:0018024	histone-lysine N-methyltransferase activity	Function	54
GO:0008138	protein tyrosine/serine/threonine phosphatase activity	Function	54
GO:0006888	ER to Golgi vesicle-mediated transport	Process	54
GO:0006367	transcription initiation from RNA polymerase II promoter	Process	54
GO:0018106	peptidyl-histidine phosphorylation	Process	54
GO:0006310	DNA recombination	Process	53
GO:0030036	actin cytoskeleton organization	Process	53
GO:0008601	protein phosphatase type 2A regulator activity	Function	52
GO:0009451	RNA modification	Process	52
GO:0006075	1,3-beta-D-glucan biosynthetic process	Process	52
GO:0000159	protein phosphatase type 2A complex	Component	52
GO:0006108	malate metabolic process	Process	52
GO:0003843	1,3-beta-D-glucan synthase activity	Function	52
GO:0000148	1,3-beta-D-glucan synthase complex	Component	52
GO:0015079	potassium ion transmembrane transporter activity	Function	51
GO:0005086	ARF guanyl-nucleotide exchange factor activity	Function	51
GO:0004091	carboxylesterase activity	Function	51
GO:0015078	hydrogen ion transmembrane transporter activity	Function	51
GO:0032012	regulation of ARF protein signal transduction	Process	51
GO:0016998	cell wall macromolecule catabolic process	Process	50
GO:0004177	aminopeptidase activity	Function	50
GO:0016624	oxidoreductase activity, acting on the aldehyde or oxo group of donors, disulfide as acceptor	Function	50
GO:0006814	sodium ion transport	Process	50
GO:0004713	protein tyrosine kinase activity	Function	50
GO:0006813	potassium ion transport	Process	50
GO:0008568	microtubule-severing ATPase activity	Function	49
GO:0015986	ATP synthesis coupled proton transport	Process	49
GO:0000139	Golgi membrane	Component	49
GO:0006259	DNA metabolic process	Process	49
GO:0009982	pseudouridine synthase activity	Function	49
GO:0008060	ARF GTPase activator activity	Function	49
GO:0032312	regulation of ARF GTPase activity	Process	49
GO:0007186	G-protein coupled receptor protein signaling pathway	Process	48
GO:0031227	intrinsic to endoplasmic reticulum membrane	Component	48
GO:0003684	damaged DNA binding	Function	48
GO:0006098	pentose-phosphate shunt	Process	48
GO:0048544	recognition of pollen	Process	47
GO:0009116	nucleoside metabolic process	Process	47
GO:0016820	hydrolase activity, acting on acid anhydrides, catalyzing transmembrane movement of substances	Function	47
GO:0042254	ribosome biogenesis	Process	46
GO:0005643	nuclear pore	Component	46
GO:0009523	photosystem II	Component	46
GO:0008121	ubiquinol-cytochrome-c reductase activity	Function	46
GO:0005388	calcium-transporting ATPase activity	Function	46
GO:0001522	pseudouridine synthesis	Process	45
GO:0009408	response to heat	Process	45
GO:0005992	trehalose biosynthetic process	Process	45
GO:0016817	hydrolase activity, acting on acid anhydrides	Function	45
GO:0004427	inorganic diphosphatase activity	Function	45
GO:0030259	lipid glycosylation	Process	45
GO:0004499	flavin-containing monooxygenase activity	Function	44
GO:0003697	single-stranded DNA binding	Function	44
GO:0044262	cellular carbohydrate metabolic process	Process	44
GO:0030976	thiamine pyrophosphate binding	Function	44
GO:0016847	1-aminocyclopropane-1-carboxylate synthase activity	Function	44
GO:0048038	quinone binding	Function	44
GO:0042218	1-aminocyclopropane-1-carboxylate biosynthetic process	Process	44
GO:0008324	cation transmembrane transporter activity	Function	43
GO:0006284	base-excision repair	Process	42
GO:0016114	terpenoid biosynthetic process	Process	42
GO:0031625	ubiquitin protein ligase binding	Function	42
GO:0009165	nucleotide biosynthetic process	Process	41
GO:0031461	cullin-RING ubiquitin ligase complex	Component	41
GO:0042393	histone binding	Function	41
GO:0006779	porphyrin biosynthetic process	Process	41
GO:0016165	lipoxygenase activity	Function	40
GO:0016831	carboxy-lyase activity	Function	40
GO:0004129	cytochrome-c oxidase activity	Function	40
GO:0006974	response to DNA damage stimulus	Process	40
GO:0006796	phosphate metabolic process	Process	40
GO:0007154	cell communication	Process	40
GO:0016043	cellular component organization	Process	40
GO:0008471	laccase activity	Function	40
GO:0006833	water transport	Process	40
GO:0004523	ribonuclease H activity	Function	40
GO:0035091	phosphatidylinositol binding	Function	40
GO:0003950	NAD+ ADP-ribosyltransferase activity	Function	40
GO:0033177	proton-transporting two-sector ATPase complex, proton-transporting domain	Component	39
GO:0009535	chloroplast thylakoid membrane	Component	39
GO:0009987	cellular process	Process	39
GO:0016042	lipid catabolic process	Process	39
GO:0005741	mitochondrial outer membrane	Component	39
GO:0003674	molecular_function	Function	39
GO:0006006	glucose metabolic process	Process	39
GO:0005249	voltage-gated potassium channel activity	Function	39
GO:0008271	secondary active sulfate transmembrane transporter activity	Function	39
GO:0006631	fatty acid metabolic process	Process	39
GO:0008272	sulfate transport	Process	39
GO:0016627	oxidoreductase activity, acting on the CH-CH group of donors	Function	38
GO:0006820	anion transport	Process	38
GO:0006164	purine nucleotide biosynthetic process	Process	38
GO:0006270	DNA-dependent DNA replication initiation	Process	38
GO:0008353	RNA polymerase II carboxy-terminal domain kinase activity	Function	38
GO:0005484	SNAP receptor activity	Function	38
GO:0042973	glucan endo-1,3-beta-D-glucosidase activity	Function	37
GO:0006073	cellular glucan metabolic process	Process	37
GO:0003333	amino acid transmembrane transport	Process	37
GO:0046274	lignin catabolic process	Process	37
GO:0008235	metalloexopeptidase activity	Function	37
GO:0006357	regulation of transcription from RNA polymerase II promoter	Process	37
GO:0015171	amino acid transmembrane transporter activity	Function	37
GO:0006730	one-carbon metabolic process	Process	37
GO:0007205	activation of protein kinase C activity by G-protein coupled receptor protein signaling pathway	Process	37
GO:0018298	protein-chromophore linkage	Process	37
GO:0070588	calcium ion transmembrane transport	Process	37
GO:0042803	protein homodimerization activity	Function	37
GO:0016762	xyloglucan:xyloglucosyl transferase activity	Function	37
GO:0004143	diacylglycerol kinase activity	Function	37
GO:0043039	tRNA aminoacylation	Process	37
GO:0009228	thiamine biosynthetic process	Process	37
GO:0006415	translational termination	Process	37
GO:0046914	transition metal ion binding	Function	36
GO:0042578	phosphoric ester hydrolase activity	Function	36
GO:0045261	proton-transporting ATP synthase complex, catalytic core F(1)	Component	36
GO:0004664	prephenate dehydratase activity	Function	36
GO:0009094	L-phenylalanine biosynthetic process	Process	36
GO:0016810	hydrolase activity, acting on carbon-nitrogen (but not peptide) bonds	Function	35
GO:0009360	DNA polymerase III complex	Component	35
GO:0045893	positive regulation of transcription, DNA-dependent	Process	35
GO:0009765	photosynthesis, light harvesting	Process	35
GO:0031408	oxylipin biosynthetic process	Process	35
GO:0016884	carbon-nitrogen ligase activity, with glutamine as amido-N-donor	Function	35
GO:0004683	calmodulin-dependent protein kinase activity	Function	35
GO:0016620	oxidoreductase activity, acting on the aldehyde or oxo group of donors, NAD or NADP as acceptor	Function	35
GO:0008408	3'-5' exonuclease activity	Function	35
GO:0009607	response to biotic stimulus	Process	35
GO:0006265	DNA topological change	Process	34
GO:0008137	NADH dehydrogenase (ubiquinone) activity	Function	34
GO:0005759	mitochondrial matrix	Component	34
GO:0009396	folic acid-containing compound biosynthetic process	Process	34
GO:0019001	guanyl nucleotide binding	Function	34
GO:0005978	glycogen biosynthetic process	Process	34
GO:0006306	DNA methylation	Process	34
GO:0016717	oxidoreductase activity, acting on paired donors, with oxidation of a pair of donors resulting in the reduction of molecular oxygen to two molecules of water	Function	34
GO:0008131	primary amine oxidase activity	Function	33
GO:0016876	ligase activity, forming aminoacyl-tRNA and related compounds	Function	33
GO:0016905	myosin heavy chain kinase activity	Function	33
GO:0046939	nucleotide phosphorylation	Process	33
GO:0006298	mismatch repair	Process	33
GO:0030126	COPI vesicle coat	Component	33
GO:0009308	amine metabolic process	Process	33
GO:0019205	nucleobase, nucleoside, nucleotide kinase activity	Function	33
GO:0030983	mismatched DNA binding	Function	33
GO:0004180	carboxypeptidase activity	Function	33
GO:0016776	phosphotransferase activity, phosphate group as acceptor	Function	33
GO:0019201	nucleotide kinase activity	Function	33
GO:0016614	oxidoreductase activity, acting on CH-OH group of donors	Function	33
GO:0007010	cytoskeleton organization	Process	33
GO:0019904	protein domain specific binding	Function	32
GO:0004525	ribonuclease III activity	Function	32
GO:0033178	proton-transporting two-sector ATPase complex, catalytic domain	Component	32
GO:0016857	racemase and epimerase activity, acting on carbohydrates and derivatives	Function	32
GO:0016226	iron-sulfur cluster assembly	Process	32
GO:0004017	adenylate kinase activity	Function	32
GO:0006904	vesicle docking involved in exocytosis	Process	31
GO:0019752	carboxylic acid metabolic process	Process	31
GO:0019773	proteasome core complex, alpha-subunit complex	Component	31
GO:0008289	lipid binding	Function	31
GO:0009231	riboflavin biosynthetic process	Process	31
GO:0031418	L-ascorbic acid binding	Function	31
GO:0005777	peroxisome	Component	31
GO:0030288	outer membrane-bounded periplasmic space	Component	31
GO:0016592	mediator complex	Component	31
GO:0009579	thylakoid	Component	30
GO:0004616	phosphogluconate dehydrogenase (decarboxylating) activity	Function	30
GO:0009073	aromatic amino acid family biosynthetic process	Process	30
GO:0008171	O-methyltransferase activity	Function	30
GO:0006541	glutamine metabolic process	Process	30
GO:0033179	proton-transporting V-type ATPase, V0 domain	Component	30
GO:0005516	calmodulin binding	Function	30
GO:0006221	pyrimidine nucleotide biosynthetic process	Process	30
GO:0000922	spindle pole	Component	29
GO:0009873	ethylene mediated signaling pathway	Process	29
GO:0080031	methyl salicylate esterase activity	Function	29
GO:0008104	protein localization	Process	29
GO:0006012	galactose metabolic process	Process	29
GO:0080032	methyl jasmonate esterase activity	Function	29
GO:0009654	oxygen evolving complex	Component	29
GO:0009086	methionine biosynthetic process	Process	29
GO:0009585	red, far-red light phototransduction	Process	29
GO:0051276	chromosome organization	Process	29
GO:0005815	microtubule organizing center	Component	29
GO:0080030	methyl indole-3-acetate esterase activity	Function	29
GO:0006614	SRP-dependent cotranslational protein targeting to membrane	Process	29
GO:0008020	G-protein coupled photoreceptor activity	Function	28
GO:0030127	COPII vesicle coat	Component	28
GO:0009584	detection of visible light	Process	28
GO:0009250	glucan biosynthetic process	Process	28
GO:0015995	chlorophyll biosynthetic process	Process	28
GO:0005985	sucrose metabolic process	Process	28
GO:0009011	starch synthase activity	Function	28
GO:0016765	transferase activity, transferring alkyl or aryl (other than methyl) groups	Function	28
GO:0000226	microtubule cytoskeleton organization	Process	28
GO:0001510	RNA methylation	Process	28
GO:0008094	DNA-dependent ATPase activity	Function	27
GO:0015450	P-P-bond-hydrolysis-driven protein transmembrane transporter activity	Function	27
GO:0016868	intramolecular transferase activity, phosphotransferases	Function	27
GO:0009881	photoreceptor activity	Function	27
GO:0016615	malate dehydrogenase activity	Function	27
GO:0003747	translation release factor activity	Function	27
GO:0006071	glycerol metabolic process	Process	27
GO:0016602	CCAAT-binding factor complex	Component	27
GO:0004176	ATP-dependent peptidase activity	Function	26
GO:0043022	ribosome binding	Function	26
GO:0009570	chloroplast stroma	Component	26
GO:0016671	oxidoreductase activity, acting on a sulfur group of donors, disulfide as acceptor	Function	26
GO:0000036	acyl carrier activity	Function	26
GO:0004540	ribonuclease activity	Function	26
GO:0005544	calcium-dependent phospholipid binding	Function	26
GO:0008219	cell death	Process	26
GO:0046912	transferase activity, transferring acyl groups, acyl groups converted into alkyl on transfer	Function	26
GO:0030060	L-malate dehydrogenase activity	Function	26
GO:0019898	extrinsic to membrane	Component	25
GO:0031969	chloroplast membrane	Component	25
GO:0005681	spliceosomal complex	Component	25
GO:0006535	cysteine biosynthetic process from serine	Process	25
GO:0004564	beta-fructofuranosidase activity	Function	25
GO:0008661	1-deoxy-D-xylulose-5-phosphate synthase activity	Function	25
GO:0005740	mitochondrial envelope	Component	25
GO:0004575	sucrose alpha-glucosidase activity	Function	25
GO:0008889	glycerophosphodiester phosphodiesterase activity	Function	25
GO:0003854	3-beta-hydroxy-delta5-steroid dehydrogenase activity	Function	25
GO:0051205	protein insertion into membrane	Process	25
GO:0004470	malic enzyme activity	Function	24
GO:0009082	branched chain family amino acid biosynthetic process	Process	24
GO:0006626	protein targeting to mitochondrion	Process	24
GO:0016679	oxidoreductase activity, acting on diphenols and related substances as donors	Function	24
GO:0008173	RNA methyltransferase activity	Function	24
GO:0008312	7S RNA binding	Function	24
GO:0005945	6-phosphofructokinase complex	Component	24
GO:0042026	protein refolding	Process	24
GO:0044070	regulation of anion transport	Process	24
GO:0006821	chloride transport	Process	24
GO:0048015	phosphatidylinositol-mediated signaling	Process	24
GO:0004602	glutathione peroxidase activity	Function	24
GO:0004144	diacylglycerol O-acyltransferase activity	Function	24
GO:0048500	signal recognition particle	Component	24
GO:0005774	vacuolar membrane	Component	24
GO:0016570	histone modification	Process	24
GO:0008308	voltage-gated anion channel activity	Function	24
GO:0003872	6-phosphofructokinase activity	Function	24
GO:0051087	chaperone binding	Function	23
GO:0009941	chloroplast envelope	Component	23
GO:0015969	guanosine tetraphosphate metabolic process	Process	23
GO:0004428	inositol or phosphatidylinositol kinase activity	Function	23
GO:0042719	mitochondrial intermembrane space protein transporter complex	Component	23
GO:0000272	polysaccharide catabolic process	Process	23
GO:0047134	protein-disulfide reductase activity	Function	23
GO:0006471	protein ADP-ribosylation	Process	23
GO:0045039	protein import into mitochondrial inner membrane	Process	23
GO:0008466	glycogenin glucosyltransferase activity	Function	23
GO:0006537	glutamate biosynthetic process	Process	22
GO:0031177	phosphopantetheine binding	Function	22
GO:0016651	oxidoreductase activity, acting on NADH or NADPH	Function	22
GO:0009664	plant-type cell wall organization	Process	22
GO:0010277	chlorophyllide a oxygenase [overall] activity	Function	22
GO:0005730	nucleolus	Component	22
GO:0004198	calcium-dependent cysteine-type endopeptidase activity	Function	22
GO:0033014	tetrapyrrole biosynthetic process	Process	22
GO:0005543	phospholipid binding	Function	22
GO:0046524	sucrose-phosphate synthase activity	Function	22
GO:0009522	photosystem I	Component	22
GO:0043161	proteasomal ubiquitin-dependent protein catabolic process	Process	22
GO:0050321	tau-protein kinase activity	Function	22
GO:0004869	cysteine-type endopeptidase inhibitor activity	Function	22
GO:0003978	UDP-glucose 4-epimerase activity	Function	22
GO:0004558	alpha-glucosidase activity	Function	21
GO:0032450	maltose alpha-glucosidase activity	Function	21
GO:0005672	transcription factor TFIIA complex	Component	21
GO:0006605	protein targeting	Process	21
GO:0006400	tRNA modification	Process	21
GO:0004356	glutamate-ammonia ligase activity	Function	21
GO:0006479	protein methylation	Process	21
GO:0008253	5'-nucleotidase activity	Function	21
GO:0033180	proton-transporting V-type ATPase, V1 domain	Component	21
GO:0032549	ribonucleoside binding	Function	21
GO:0006694	steroid biosynthetic process	Process	21
GO:0006606	protein import into nucleus	Process	21
GO:0019344	cysteine biosynthetic process	Process	21
GO:0003916	DNA topoisomerase activity	Function	21
GO:0004003	ATP-dependent DNA helicase activity	Function	20
GO:0009089	lysine biosynthetic process via diaminopimelate	Process	20
GO:0000775	chromosome, centromeric region	Component	20
GO:0008654	phospholipid biosynthetic process	Process	20
GO:0016469	proton-transporting two-sector ATPase complex	Component	20
GO:0006801	superoxide metabolic process	Process	20
GO:0050790	regulation of catalytic activity	Process	20
GO:0006825	copper ion transport	Process	20
GO:0005247	voltage-gated chloride channel activity	Function	20
GO:0030276	clathrin binding	Function	20
GO:0016568	chromatin modification	Process	20
GO:0004629	phospholipase C activity	Function	20
GO:0046034	ATP metabolic process	Process	20
GO:0030054	cell junction	Component	20
GO:0000103	sulfate assimilation	Process	20
GO:0016811	hydrolase activity, acting on carbon-nitrogen (but not peptide) bonds, in linear amides	Function	20
GO:0006487	protein N-linked glycosylation	Process	20
GO:0008097	5S rRNA binding	Function	20
GO:0019419	sulfate reduction	Process	20
GO:0008360	regulation of cell shape	Process	19
GO:0008017	microtubule binding	Function	19
GO:0003871	5-methyltetrahydropteroyltriglutamate-homocysteine S-methyltransferase activity	Function	19
GO:0005667	transcription factor complex	Component	19
GO:0004693	cyclin-dependent protein kinase activity	Function	19
GO:0005778	peroxisomal membrane	Component	19
GO:0009088	threonine biosynthetic process	Process	19
GO:0010044	response to aluminum ion	Process	19
GO:0004714	transmembrane receptor protein tyrosine kinase activity	Function	19
GO:0005887	integral to plasma membrane	Component	19
GO:0000162	tryptophan biosynthetic process	Process	19
GO:0009678	hydrogen-translocating pyrophosphatase activity	Function	19
GO:0004970	ionotropic glutamate receptor activity	Function	19
GO:0003918	DNA topoisomerase (ATP-hydrolyzing) activity	Function	19
GO:0009966	regulation of signal transduction	Process	19
GO:0016891	endoribonuclease activity, producing 5'-phosphomonoesters	Function	19
GO:0080167	response to karrikin	Process	19
GO:0009435	NAD biosynthetic process	Process	19
GO:0003825	alpha,alpha-trehalose-phosphate synthase (UDP-forming) activity	Function	19
GO:0008295	spermidine biosynthetic process	Process	19
GO:0005234	extracellular-glutamate-gated ion channel activity	Function	19
GO:0015930	glutamate synthase activity	Function	18
GO:0008422	beta-glucosidase activity	Function	18
GO:0006032	chitin catabolic process	Process	18
GO:0000105	histidine biosynthetic process	Process	18
GO:0050896	response to stimulus	Process	18
GO:0012511	monolayer-surrounded lipid storage body	Component	18
GO:0004345	glucose-6-phosphate dehydrogenase activity	Function	18
GO:0006665	sphingolipid metabolic process	Process	18
GO:0015977	carbon fixation	Process	18
GO:0030118	clathrin coat	Component	18
GO:0005788	endoplasmic reticulum lumen	Component	18
GO:0048268	clathrin coat assembly	Process	18
GO:0070290	NAPE-specific phospholipase D activity	Function	18
GO:0016161	beta-amylase activity	Function	18
GO:0004379	glycylpeptide N-tetradecanoyltransferase activity	Function	18
GO:0006499	N-terminal protein myristoylation	Process	18
GO:0008810	cellulase activity	Function	18
GO:0005089	Rho guanyl-nucleotide exchange factor activity	Function	18
GO:0004556	alpha-amylase activity	Function	18
GO:0016149	translation release factor activity, codon specific	Function	18
GO:0017006	protein-tetrapyrrole linkage	Process	18
GO:0006014	D-ribose metabolic process	Process	18
GO:0004659	prenyltransferase activity	Function	18
GO:0004089	carbonate dehydratase activity	Function	18
GO:0006568	tryptophan metabolic process	Process	18
GO:0005545	1-phosphatidylinositol binding	Function	18
GO:0015923	mannosidase activity	Function	18
GO:0004630	phospholipase D activity	Function	18
GO:0009245	lipid A biosynthetic process	Process	18
GO:0006167	AMP biosynthetic process	Process	18
GO:0004747	ribokinase activity	Function	18
GO:0006338	chromatin remodeling	Process	18
GO:0006013	mannose metabolic process	Process	18
GO:0006544	glycine metabolic process	Process	18
GO:0004001	adenosine kinase activity	Function	18
GO:0006122	mitochondrial electron transport, ubiquinol to cytochrome c	Process	17
GO:0006909	phagocytosis	Process	17
GO:0005096	GTPase activator activity	Function	17
GO:0030234	enzyme regulator activity	Function	17
GO:0006166	purine ribonucleoside salvage	Process	17
GO:0005578	proteinaceous extracellular matrix	Component	17
GO:0004605	phosphatidate cytidylyltransferase activity	Function	17
GO:0016117	carotenoid biosynthetic process	Process	17
GO:0043547	positive regulation of GTPase activity	Process	17
GO:0048278	vesicle docking	Process	17
GO:0006559	L-phenylalanine catabolic process	Process	17
GO:0000049	tRNA binding	Function	17
GO:0003886	DNA (cytosine-5-)-methyltransferase activity	Function	17
GO:0006423	cysteinyl-tRNA aminoacylation	Process	17
GO:0005801	cis-Golgi network	Component	17
GO:0008943	glyceraldehyde-3-phosphate dehydrogenase activity	Function	17
GO:0046686	response to cadmium ion	Process	17
GO:0008242	omega peptidase activity	Function	17
GO:0004805	trehalose-phosphatase activity	Function	17
GO:0008963	phospho-N-acetylmuramoyl-pentapeptide-transferase activity	Function	17
GO:0006542	glutamine biosynthetic process	Process	17
GO:0004559	alpha-mannosidase activity	Function	17
GO:0016639	oxidoreductase activity, acting on the CH-NH2 group of donors, NAD or NADP as acceptor	Function	17
GO:0005773	vacuole	Component	17
GO:0004568	chitinase activity	Function	17
GO:0004817	cysteine-tRNA ligase activity	Function	17
GO:0090116	C-5 methylation of cytosine	Process	17
GO:0004591	oxoglutarate dehydrogenase (succinyl-transferring) activity	Function	16
GO:0000398	nuclear mRNA splicing, via spliceosome	Process	16
GO:0000228	nuclear chromosome	Component	16
GO:0004348	glucosylceramidase activity	Function	16
GO:0046907	intracellular transport	Process	16
GO:0003830	beta-1,4-mannosylglycoprotein 4-beta-N-acetylglucosaminyltransferase activity	Function	16
GO:0006526	arginine biosynthetic process	Process	16
GO:0006461	protein complex assembly	Process	16
GO:0008831	dTDP-4-dehydrorhamnose reductase activity	Function	16
GO:0016308	1-phosphatidylinositol-4-phosphate 5-kinase activity	Function	16
GO:0003917	DNA topoisomerase type I activity	Function	16
GO:0015018	galactosylgalactosylxylosylprotein 3-beta-glucuronosyltransferase activity	Function	16
GO:0006241	CTP biosynthetic process	Process	16
GO:0006165	nucleoside diphosphate phosphorylation	Process	16
GO:0008146	sulfotransferase activity	Function	16
GO:0006228	UTP biosynthetic process	Process	16
GO:0005669	transcription factor TFIID complex	Component	16
GO:0042651	thylakoid membrane	Component	16
GO:0045300	acyl-[acyl-carrier-protein] desaturase activity	Function	16
GO:0005853	eukaryotic translation elongation factor 1 complex	Component	16
GO:0004550	nucleoside diphosphate kinase activity	Function	16
GO:0016841	ammonia-lyase activity	Function	16
GO:0030151	molybdenum ion binding	Function	16
GO:0009107	lipoate biosynthetic process	Process	16
GO:0030173	integral to Golgi membrane	Component	16
GO:0047800	cysteamine dioxygenase activity	Function	16
GO:0006183	GTP biosynthetic process	Process	16
GO:0008447	L-ascorbate oxidase activity	Function	16
GO:0045226	extracellular polysaccharide biosynthetic process	Process	16
GO:0004563	beta-N-acetylhexosaminidase activity	Function	16
GO:0004579	dolichyl-diphosphooligosaccharide-protein glycotransferase activity	Function	16
GO:0000062	fatty-acyl-CoA binding	Function	15
GO:0004665	prephenate dehydrogenase (NADP+) activity	Function	15
GO:0005956	protein kinase CK2 complex	Component	15
GO:0004326	tetrahydrofolylpolyglutamate synthase activity	Function	15
GO:0006777	Mo-molybdopterin cofactor biosynthetic process	Process	15
GO:0006571	tyrosine biosynthetic process	Process	15
GO:0046470	phosphatidylcholine metabolic process	Process	15
GO:0008276	protein methyltransferase activity	Function	15
GO:0004045	aminoacyl-tRNA hydrolase activity	Function	15
GO:0051555	flavonol biosynthetic process	Process	15
GO:0046577	long-chain-alcohol oxidase activity	Function	15
GO:0042176	regulation of protein catabolic process	Process	15
GO:0031167	rRNA methylation	Process	15
GO:0004075	biotin carboxylase activity	Function	15
GO:0006879	cellular iron ion homeostasis	Process	15
GO:0019887	protein kinase regulator activity	Function	15
GO:0003968	RNA-directed RNA polymerase activity	Function	15
GO:0071577	zinc ion transmembrane transport	Process	15
GO:0045431	flavonol synthase activity	Function	15
GO:0004697	protein kinase C activity	Function	15
GO:0005385	zinc ion transmembrane transporter activity	Function	15
GO:0004332	fructose-bisphosphate aldolase activity	Function	15
GO:0008612	peptidyl-lysine modification to hypusine	Process	15
GO:0006465	signal peptide processing	Process	15
GO:0046901	tetrahydrofolylpolyglutamate biosynthetic process	Process	15
GO:0009698	phenylpropanoid metabolic process	Process	15
GO:0004619	phosphoglycerate mutase activity	Function	15
GO:0004784	superoxide dismutase activity	Function	15
GO:0005663	DNA replication factor C complex	Component	14
GO:0008283	cell proliferation	Process	14
GO:0003984	acetolactate synthase activity	Function	14
GO:0019725	cellular homeostasis	Process	14
GO:0006081	cellular aldehyde metabolic process	Process	14
GO:0006529	asparagine biosynthetic process	Process	14
GO:0017004	cytochrome complex assembly	Process	14
GO:0004030	aldehyde dehydrogenase [NAD(P)+] activity	Function	14
GO:0008508	bile acid:sodium symporter activity	Function	14
GO:0008686	3,4-dihydroxy-2-butanone-4-phosphate synthase activity	Function	14
GO:0004124	cysteine synthase activity	Function	14
GO:0005083	small GTPase regulator activity	Function	14
GO:0030904	retromer complex	Component	14
GO:0003689	DNA clamp loader activity	Function	14
GO:0031410	cytoplasmic vesicle	Component	14
GO:0003935	GTP cyclohydrolase II activity	Function	14
GO:0006207	de novo' pyrimidine base biosynthetic process	Process	14
GO:0004066	asparagine synthase (glutamine-hydrolyzing) activity	Function	14
GO:0004645	phosphorylase activity	Function	14
GO:0015937	coenzyme A biosynthetic process	Process	14
GO:0004069	L-aspartate:2-oxoglutarate aminotransferase activity	Function	14
GO:0007034	vacuolar transport	Process	14
GO:0033897	ribonuclease T2 activity	Function	14
GO:0016272	prefoldin complex	Component	14
GO:0005875	microtubule associated complex	Component	14
GO:0016209	antioxidant activity	Function	14
GO:0006419	alanyl-tRNA aminoacylation	Process	14
GO:0016987	sigma factor activity	Function	14
GO:0047077	Photinus-luciferin 4-monooxygenase (ATP-hydrolyzing) activity	Function	14
GO:0005452	inorganic anion exchanger activity	Function	14
GO:0004813	alanine-tRNA ligase activity	Function	14
GO:0009252	peptidoglycan biosynthetic process	Process	14
GO:0042773	ATP synthesis coupled electron transport	Process	13
GO:0004462	lactoylglutathione lyase activity	Function	13
GO:0009097	isoleucine biosynthetic process	Process	13
GO:0008535	respiratory chain complex IV assembly	Process	13
GO:0047268	galactinol-raffinose galactosyltransferase activity	Function	13
GO:0004392	heme oxygenase (decyclizing) activity	Function	13
GO:0006563	L-serine metabolic process	Process	13
GO:0008519	ammonium transmembrane transporter activity	Function	13
GO:0008725	DNA-3-methyladenine glycosylase I activity	Function	13
GO:0000774	adenyl-nucleotide exchange factor activity	Function	13
GO:0006839	mitochondrial transport	Process	13
GO:0006788	heme oxidation	Process	13
GO:0004372	glycine hydroxymethyltransferase activity	Function	13
GO:0008380	RNA splicing	Process	13
GO:0030833	regulation of actin filament polymerization	Process	13
GO:0006564	L-serine biosynthetic process	Process	13
GO:0006914	autophagy	Process	13
GO:0016742	hydroxymethyl-, formyl- and related transferase activity	Function	13
GO:0007585	respiratory gaseous exchange	Process	13
GO:0007155	cell adhesion	Process	13
GO:0072488	ammonium transmembrane transport	Process	13
GO:0006072	glycerol-3-phosphate metabolic process	Process	13
GO:0004316	3-oxoacyl-[acyl-carrier-protein] reductase (NADPH) activity	Function	13
GO:0016851	magnesium chelatase activity	Function	13
GO:0019899	enzyme binding	Function	12
GO:0060699	regulation of endoribonuclease activity	Process	12
GO:0008878	glucose-1-phosphate adenylyltransferase activity	Function	12
GO:0004435	phosphatidylinositol phospholipase C activity	Function	12
GO:0006313	transposition, DNA-mediated	Process	12
GO:0060702	negative regulation of endoribonuclease activity	Process	12
GO:0051252	regulation of RNA metabolic process	Process	12
GO:0004385	guanylate kinase activity	Function	12
GO:0006426	glycyl-tRNA aminoacylation	Process	12
GO:0043044	ATP-dependent chromatin remodeling	Process	12
GO:0045901	positive regulation of translational elongation	Process	12
GO:0009501	amyloplast	Component	12
GO:0015976	carbon utilization	Process	12
GO:0016585	chromatin remodeling complex	Component	12
GO:0006431	methionyl-tRNA aminoacylation	Process	12
GO:0004764	shikimate 5-dehydrogenase activity	Function	12
GO:0015416	phosphonate transmembrane-transporting ATPase activity	Function	12
GO:0004861	cyclin-dependent protein kinase inhibitor activity	Function	12
GO:0050468	reticuline oxidase activity	Function	12
GO:0008835	diaminohydroxyphosphoribosylaminopyrimidine deaminase activity	Function	12
GO:0004775	succinate-CoA ligase (ADP-forming) activity	Function	12
GO:0032580	Golgi cisterna membrane	Component	12
GO:0008964	phosphoenolpyruvate carboxylase activity	Function	12
GO:0031491	nucleosome binding	Function	12
GO:0008757	S-adenosylmethionine-dependent methyltransferase activity	Function	12
GO:0003995	acyl-CoA dehydrogenase activity	Function	12
GO:0017038	protein import	Process	12
GO:0008428	ribonuclease inhibitor activity	Function	12
GO:0004607	phosphatidylcholine-sterol O-acyltransferase activity	Function	12
GO:0045905	positive regulation of translational termination	Process	12
GO:0004383	guanylate cyclase activity	Function	12
GO:0004820	glycine-tRNA ligase activity	Function	12
GO:0004825	methionine-tRNA ligase activity	Function	12
GO:0008703	5-amino-6-(5-phosphoribosylamino)uracil reductase activity	Function	12
GO:0016471	vacuolar proton-transporting V-type ATPase complex	Component	12
GO:0006182	cGMP biosynthetic process	Process	12
GO:0008113	peptide-methionine-(S)-S-oxide reductase activity	Function	12
GO:0005795	Golgi stack	Component	12
GO:0004315	3-oxoacyl-[acyl-carrier-protein] synthase activity	Function	12
GO:0003910	DNA ligase (ATP) activity	Function	12
GO:0006094	gluconeogenesis	Process	12
GO:0006163	purine nucleotide metabolic process	Process	12
GO:0008442	3-hydroxyisobutyrate dehydrogenase activity	Function	12
GO:0042274	ribosomal small subunit biogenesis	Process	12
GO:0007050	cell cycle arrest	Process	12
GO:0060698	endoribonuclease inhibitor activity	Function	12
GO:0006452	translational frameshifting	Process	12
GO:0005267	potassium channel activity	Function	12
GO:0004803	transposase activity	Function	12
GO:0006573	valine metabolic process	Process	12
GO:0004366	glycerol-3-phosphate O-acyltransferase activity	Function	12
GO:0004449	isocitrate dehydrogenase (NAD+) activity	Function	12
GO:0006817	phosphate transport	Process	11
GO:0006885	regulation of pH	Process	11
GO:0030570	pectate lyase activity	Function	11
GO:0045181	glutamate synthase activity, NADH or NADPH as acceptor	Function	11
GO:0008615	pyridoxine biosynthetic process	Process	11
GO:0009331	glycerol-3-phosphate dehydrogenase complex	Component	11
GO:0008373	sialyltransferase activity	Function	11
GO:0006680	glucosylceramide catabolic process	Process	11
GO:0008756	o-succinylbenzoate-CoA ligase activity	Function	11
GO:0005787	signal peptidase complex	Component	11
GO:0015385	sodium:hydrogen antiporter activity	Function	11
GO:0004781	sulfate adenylyltransferase (ATP) activity	Function	11
GO:0004965	GABA-B receptor activity	Function	11
GO:0016485	protein processing	Process	11
GO:0047220	galactosylxylosylprotein 3-beta-galactosyltransferase activity	Function	11
GO:0004362	glutathione-disulfide reductase activity	Function	11
GO:0008559	xenobiotic-transporting ATPase activity	Function	11
GO:0004809	tRNA (guanine-N2-)-methyltransferase activity	Function	11
GO:0004617	phosphoglycerate dehydrogenase activity	Function	11
GO:0006177	GMP biosynthetic process	Process	11
GO:0004322	ferroxidase activity	Function	11
GO:0042398	cellular modified amino acid biosynthetic process	Process	11
GO:0007031	peroxisome organization	Process	11
GO:0010017	red or far-red light signaling pathway	Process	11
GO:0046923	ER retention sequence binding	Function	11
GO:0009538	photosystem I reaction center	Component	11
GO:0003913	DNA photolyase activity	Function	11
GO:0016813	hydrolase activity, acting on carbon-nitrogen (but not peptide) bonds, in linear amidines	Function	11
GO:0006749	glutathione metabolic process	Process	11
GO:0016051	carbohydrate biosynthetic process	Process	11
GO:0016872	intramolecular lyase activity	Function	11
GO:0003989	acetyl-CoA carboxylase activity	Function	11
GO:0030158	protein xylosyltransferase activity	Function	11
GO:0005351	sugar:hydrogen symporter activity	Function	11
GO:0009001	serine O-acetyltransferase activity	Function	11
GO:0006302	double-strand break repair	Process	11
GO:0042777	plasma membrane ATP synthesis coupled proton transport	Process	11
GO:0004733	pyridoxamine-phosphate oxidase activity	Function	11
GO:0009853	photorespiration	Process	11
GO:0009072	aromatic amino acid family metabolic process	Process	11
GO:0044431	Golgi apparatus part	Component	11
GO:0006621	protein retention in ER lumen	Process	11
GO:0019684	photosynthesis, light reaction	Process	10
GO:0000184	nuclear-transcribed mRNA catabolic process, nonsense-mediated decay	Process	10
GO:0009113	purine base biosynthetic process	Process	10
GO:0030154	cell differentiation	Process	10
GO:0016790	thiolester hydrolase activity	Function	10
GO:0004181	metallocarboxypeptidase activity	Function	10
GO:0006222	UMP biosynthetic process	Process	10
GO:0004396	hexokinase activity	Function	10
GO:0004594	pantothenate kinase activity	Function	10
GO:0016559	peroxisome fission	Process	10
GO:0009168	purine ribonucleoside monophosphate biosynthetic process	Process	10
GO:0048040	UDP-glucuronate decarboxylase activity	Function	10
GO:0050598	taxane 13-alpha-hydroxylase activity	Function	10
GO:0004019	adenylosuccinate synthase activity	Function	10
GO:0004420	hydroxymethylglutaryl-CoA reductase (NADPH) activity	Function	10
GO:0008430	selenium binding	Function	10
GO:0005746	mitochondrial respiratory chain	Component	10
GO:0019953	sexual reproduction	Process	10
GO:0004571	mannosyl-oligosaccharide 1,2-alpha-mannosidase activity	Function	10
GO:0003878	ATP citrate synthase activity	Function	10
GO:0016763	transferase activity, transferring pentosyl groups	Function	10
GO:0006744	ubiquinone biosynthetic process	Process	10
GO:0043231	intracellular membrane-bounded organelle	Component	10
GO:0009098	leucine biosynthetic process	Process	10
GO:0006672	ceramide metabolic process	Process	10
GO:0006913	nucleocytoplasmic transport	Process	10
GO:0004655	porphobilinogen synthase activity	Function	10
GO:0008076	voltage-gated potassium channel complex	Component	10
GO:0006556	S-adenosylmethionine biosynthetic process	Process	10
GO:0016866	intramolecular transferase activity	Function	10
GO:0004888	transmembrane receptor activity	Function	10
GO:0019239	deaminase activity	Function	10
GO:0016168	chlorophyll binding	Function	10
GO:0003999	adenine phosphoribosyltransferase activity	Function	10
GO:0016972	thiol oxidase activity	Function	10
GO:0006546	glycine catabolic process	Process	10
GO:0008649	rRNA methyltransferase activity	Function	10
GO:0006168	adenine salvage	Process	10
GO:0042765	GPI-anchor transamidase complex	Component	10
GO:0005811	lipid particle	Component	10
GO:0004096	catalase activity	Function	10
GO:0030261	chromosome condensation	Process	10
GO:0017176	phosphatidylinositol N-acetylglucosaminyltransferase activity	Function	10
GO:0004748	ribonucleoside-diphosphate reductase activity	Function	10
GO:0004478	methionine adenosyltransferase activity	Function	10
GO:0004765	shikimate kinase activity	Function	10
GO:0030663	COPI coated vesicle membrane	Component	10
GO:0016836	hydro-lyase activity	Function	10
GO:0004766	spermidine synthase activity	Function	10
GO:0009737	response to abscisic acid stimulus	Process	10
GO:0015936	coenzyme A metabolic process	Process	10
GO:0008417	fucosyltransferase activity	Function	10
GO:0042132	fructose 1,6-bisphosphate 1-phosphatase activity	Function	10
GO:0009269	response to desiccation	Process	10
GO:0070330	aromatase activity	Function	10
GO:0016846	carbon-sulfur lyase activity	Function	10
GO:0016780	phosphotransferase activity, for other substituted phosphate groups	Function	10
GO:0048193	Golgi vesicle transport	Process	10
GO:0004148	dihydrolipoyl dehydrogenase activity	Function	10
GO:0045892	negative regulation of transcription, DNA-dependent	Process	9
GO:0008515	sucrose transmembrane transporter activity	Function	9
GO:0044249	cellular biosynthetic process	Process	9
GO:0003883	CTP synthase activity	Function	9
GO:0006783	heme biosynthetic process	Process	9
GO:0004832	valine-tRNA ligase activity	Function	9
GO:0006189	de novo' IMP biosynthetic process	Process	9
GO:0006505	GPI anchor metabolic process	Process	9
GO:0047216	inositol 3-alpha-galactosyltransferase activity	Function	9
GO:0015408	ferric-transporting ATPase activity	Function	9
GO:0016151	nickel ion binding	Function	9
GO:0004749	ribose phosphate diphosphokinase activity	Function	9
GO:0010466	negative regulation of peptidase activity	Process	9
GO:0016992	lipoate synthase activity	Function	9
GO:0004795	threonine synthase activity	Function	9
GO:0015770	sucrose transport	Process	9
GO:0000917	barrier septum formation	Process	9
GO:0009317	acetyl-CoA carboxylase complex	Component	9
GO:0008134	transcription factor binding	Function	9
GO:0030414	peptidase inhibitor activity	Function	9
GO:0031120	snRNA pseudouridine synthesis	Process	9
GO:0006725	cellular aromatic compound metabolic process	Process	9
GO:0019867	outer membrane	Component	9
GO:0003909	DNA ligase activity	Function	9
GO:0016833	oxo-acid-lyase activity	Function	9
GO:0005315	inorganic phosphate transmembrane transporter activity	Function	9
GO:0065002	intracellular protein transmembrane transport	Process	9
GO:0016844	strictosidine synthase activity	Function	9
GO:0004020	adenylylsulfate kinase activity	Function	9
GO:0006897	endocytosis	Process	9
GO:0004867	serine-type endopeptidase inhibitor activity	Function	9
GO:0006644	phospholipid metabolic process	Process	9
GO:0009611	response to wounding	Process	9
GO:0016812	hydrolase activity, acting on carbon-nitrogen (but not peptide) bonds, in cyclic amides	Function	9
GO:0019464	glycine decarboxylation via glycine cleavage system	Process	9
GO:0032957	inositol trisphosphate metabolic process	Process	9
GO:0006370	mRNA capping	Process	9
GO:0006438	valyl-tRNA aminoacylation	Process	9
GO:0004097	catechol oxidase activity	Function	9
GO:0003678	DNA helicase activity	Function	9
GO:0051103	DNA ligation involved in DNA repair	Process	9
GO:0030604	1-deoxy-D-xylulose-5-phosphate reductoisomerase activity	Function	9
GO:0000822	inositol hexakisphosphate binding	Function	9
GO:0030515	snoRNA binding	Function	9
GO:0008967	phosphoglycolate phosphatase activity	Function	9
GO:0031047	gene silencing by RNA	Process	8
GO:0004476	mannose-6-phosphate isomerase activity	Function	8
GO:0015417	polyamine-transporting ATPase activity	Function	8
GO:0018279	protein N-linked glycosylation via asparagine	Process	8
GO:0009117	nucleotide metabolic process	Process	8
GO:0004042	acetyl-CoA:L-glutamate N-acetyltransferase activity	Function	8
GO:0004044	amidophosphoribosyltransferase activity	Function	8
GO:0003997	acyl-CoA oxidase activity	Function	8
GO:0004163	diphosphomevalonate decarboxylase activity	Function	8
GO:0009306	protein secretion	Process	8
GO:0009409	response to cold	Process	8
GO:0070402	NADPH binding	Function	8
GO:0006097	glyoxylate cycle	Process	8
GO:0030880	RNA polymerase complex	Component	8
GO:0008425	2-polyprenyl-6-methoxy-1,4-benzoquinone methyltransferase activity	Function	8
GO:0015780	nucleotide-sugar transport	Process	8
GO:0008460	dTDP-glucose 4,6-dehydratase activity	Function	8
GO:0016906	sterol 3-beta-glucosyltransferase activity	Function	8
GO:0009432	SOS response	Process	8
GO:0004400	histidinol-phosphate transaminase activity	Function	8
GO:0004086	carbamoyl-phosphate synthase activity	Function	8
GO:0004488	methylenetetrahydrofolate dehydrogenase (NADP+) activity	Function	8
GO:0032040	small-subunit processome	Component	8
GO:0009514	glyoxysome	Component	8
GO:0009225	nucleotide-sugar metabolic process	Process	8
GO:0005338	nucleotide-sugar transmembrane transporter activity	Function	8
GO:0042816	vitamin B6 metabolic process	Process	8
GO:0004477	methenyltetrahydrofolate cyclohydrolase activity	Function	8
GO:0004610	phosphoacetylglucosamine mutase activity	Function	8
GO:0016363	nuclear matrix	Component	8
GO:0000285	1-phosphatidylinositol-3-phosphate 5-kinase activity	Function	8
GO:0000015	phosphopyruvate hydratase complex	Component	8
GO:0004008	copper-exporting ATPase activity	Function	8
GO:0031965	nuclear membrane	Component	8
GO:0031119	tRNA pseudouridine synthesis	Process	8
GO:0006435	threonyl-tRNA aminoacylation	Process	8
GO:0000785	chromatin	Component	8
GO:0019253	reductive pentose-phosphate cycle	Process	8
GO:0006066	alcohol metabolic process	Process	8
GO:0006402	mRNA catabolic process	Process	8
GO:0004588	orotate phosphoribosyltransferase activity	Function	8
GO:0006090	pyruvate metabolic process	Process	8
GO:0004590	orotidine-5'-phosphate decarboxylase activity	Function	8
GO:0004829	threonine-tRNA ligase activity	Function	8
GO:0004802	transketolase activity	Function	8
GO:0006596	polyamine biosynthetic process	Process	8
GO:0015671	oxygen transport	Process	8
GO:0044205	de novo' UMP biosynthetic process	Process	8
GO:0047672	anthranilate N-benzoyltransferase activity	Function	8
GO:0006659	phosphatidylserine biosynthetic process	Process	8
GO:0006635	fatty acid beta-oxidation	Process	8
GO:0019825	oxygen binding	Function	8
GO:0008928	mannose-1-phosphate guanylyltransferase (GDP) activity	Function	8
GO:0004634	phosphopyruvate hydratase activity	Function	8
GO:0004367	glycerol-3-phosphate dehydrogenase [NAD+] activity	Function	8
GO:0009986	cell surface	Component	8
GO:0003713	transcription coactivator activity	Function	8
GO:0043754	dihydrolipoyllysine-residue (2-methylpropanoyl)transferase activity	Function	8
GO:0032968	positive regulation of transcription elongation from RNA polymerase II promoter	Process	8
GO:0004654	polyribonucleotide nucleotidyltransferase activity	Function	8
GO:0004049	anthranilate synthase activity	Function	8
GO:0047769	arogenate dehydratase activity	Function	8
GO:0004834	tryptophan synthase activity	Function	8
GO:0019318	hexose metabolic process	Process	8
GO:0009186	deoxyribonucleoside diphosphate metabolic process	Process	8
GO:0004324	ferredoxin-NADP+ reductase activity	Function	8
GO:0016638	oxidoreductase activity, acting on the CH-NH2 group of donors	Function	8
GO:0004739	pyruvate dehydrogenase (acetyl-transferring) activity	Function	8
GO:0004742	dihydrolipoyllysine-residue acetyltransferase activity	Function	8
GO:0046538	2,3-bisphosphoglycerate-dependent phosphoglycerate mutase activity	Function	8
GO:0045254	pyruvate dehydrogenase complex	Component	8
GO:0017150	tRNA dihydrouridine synthase activity	Function	8
GO:0000175	3'-5'-exoribonuclease activity	Function	8
GO:0016832	aldehyde-lyase activity	Function	8
GO:0060003	copper ion export	Process	8
GO:0006784	heme a biosynthetic process	Process	8
GO:0042823	pyridoxal phosphate biosynthetic process	Process	8
GO:0000221	vacuolar proton-transporting V-type ATPase, V1 domain	Component	8
GO:0006750	glutathione biosynthetic process	Process	8
GO:0019430	removal of superoxide radicals	Process	7
GO:0045040	protein import into mitochondrial outer membrane	Process	7
GO:0004134	4-alpha-glucanotransferase activity	Function	7
GO:0004818	glutamate-tRNA ligase activity	Function	7
GO:0004849	uridine kinase activity	Function	7
GO:0004534	5'-3' exoribonuclease activity	Function	7
GO:0003952	NAD+ synthase (glutamine-hydrolyzing) activity	Function	7
GO:0004106	chorismate mutase activity	Function	7
GO:0005960	glycine cleavage complex	Component	7
GO:0005654	nucleoplasm	Component	7
GO:0008839	dihydrodipicolinate reductase activity	Function	7
GO:0004022	alcohol dehydrogenase (NAD) activity	Function	7
GO:0006433	prolyl-tRNA aminoacylation	Process	7
GO:0005786	signal recognition particle, endoplasmic reticulum targeting	Component	7
GO:0003951	NAD+ kinase activity	Function	7
GO:0005798	Golgi-associated vesicle	Component	7
GO:0004823	leucine-tRNA ligase activity	Function	7
GO:0004573	mannosyl-oligosaccharide glucosidase activity	Function	7
GO:0004830	tryptophan-tRNA ligase activity	Function	7
GO:0034220	ion transmembrane transport	Process	7
GO:0009446	putrescine biosynthetic process	Process	7
GO:0004000	adenosine deaminase activity	Function	7
GO:0009156	ribonucleoside monophosphate biosynthetic process	Process	7
GO:0051219	phosphoprotein binding	Function	7
GO:0050832	defense response to fungus	Process	7
GO:0006436	tryptophanyl-tRNA aminoacylation	Process	7
GO:0035434	copper ion transmembrane transport	Process	7
GO:0009651	response to salt stress	Process	7
GO:0050592	4-hydroxyphenylacetaldehyde oxime monooxygenase activity	Function	7
GO:0004794	L-threonine ammonia-lyase activity	Function	7
GO:0004351	glutamate decarboxylase activity	Function	7
GO:0004032	alditol:NADP+ 1-oxidoreductase activity	Function	7
GO:0016415	octanoyltransferase activity	Function	7
GO:0003938	IMP dehydrogenase activity	Function	7
GO:0005761	mitochondrial ribosome	Component	7
GO:0003987	acetate-CoA ligase activity	Function	7
GO:0017089	glycolipid transporter activity	Function	7
GO:0005615	extracellular space	Component	7
GO:0042128	nitrate assimilation	Process	7
GO:0008195	phosphatidate phosphatase activity	Function	7
GO:0008093	cytoskeletal adaptor activity	Function	7
GO:0004014	adenosylmethionine decarboxylase activity	Function	7
GO:0004750	ribulose-phosphate 3-epimerase activity	Function	7
GO:0006308	DNA catabolic process	Process	7
GO:0004827	proline-tRNA ligase activity	Function	7
GO:0015629	actin cytoskeleton	Component	7
GO:0019139	cytokinin dehydrogenase activity	Function	7
GO:0046847	filopodium assembly	Process	7
GO:0005852	eukaryotic translation initiation factor 3 complex	Component	7
GO:0005742	mitochondrial outer membrane translocase complex	Component	7
GO:0000179	rRNA (adenine-N6,N6-)-dimethyltransferase activity	Function	7
GO:0004325	ferrochelatase activity	Function	7
GO:0008083	growth factor activity	Function	7
GO:0003934	GTP cyclohydrolase I activity	Function	7
GO:0017124	SH3 domain binding	Function	7
GO:0009738	abscisic acid mediated signaling pathway	Process	7
GO:0006424	glutamyl-tRNA aminoacylation	Process	7
GO:0004623	phospholipase A2 activity	Function	7
GO:0009690	cytokinin metabolic process	Process	7
GO:0004535	poly(A)-specific ribonuclease activity	Function	7
GO:0004311	farnesyltranstransferase activity	Function	7
GO:0015415	phosphate transmembrane-transporting ATPase activity	Function	7
GO:0046417	chorismate metabolic process	Process	7
GO:0009793	embryo development ending in seed dormancy	Process	7
GO:0045551	cinnamyl-alcohol dehydrogenase activity	Function	7
GO:0008440	inositol trisphosphate 3-kinase activity	Function	7
GO:0003983	UTP:glucose-1-phosphate uridylyltransferase activity	Function	7
GO:0004128	cytochrome-b5 reductase activity	Function	7
GO:0006597	spermine biosynthetic process	Process	7
GO:0046836	glycolipid transport	Process	7
GO:0022626	cytosolic ribosome	Component	7
GO:0000276	mitochondrial proton-transporting ATP synthase complex, coupling factor F(o)	Component	7
GO:0045900	negative regulation of translational elongation	Process	7
GO:0031966	mitochondrial membrane	Component	7
GO:0003958	NADPH-hemoprotein reductase activity	Function	7
GO:0018342	protein prenylation	Process	7
GO:0006429	leucyl-tRNA aminoacylation	Process	7
GO:0042744	hydrogen peroxide catabolic process	Process	7
GO:0004791	thioredoxin-disulfide reductase activity	Function	7
GO:0051861	glycolipid binding	Function	7
GO:0009311	oligosaccharide metabolic process	Process	7
GO:0031012	extracellular matrix	Component	7
GO:0004560	alpha-L-fucosidase activity	Function	7
GO:0006536	glutamate metabolic process	Process	7
GO:0000154	rRNA modification	Process	7
GO:0046168	glycerol-3-phosphate catabolic process	Process	7
GO:0046835	carbohydrate phosphorylation	Process	7
GO:0050379	UDP-glucuronate 5'-epimerase activity	Function	7
GO:0008318	protein prenyltransferase activity	Function	7
GO:0047632	agmatine deiminase activity	Function	7
GO:0042742	defense response to bacterium	Process	7
GO:0005375	copper ion transmembrane transporter activity	Function	7
GO:0032781	positive regulation of ATPase activity	Process	6
GO:0045430	chalcone isomerase activity	Function	6
GO:0047213	anthocyanidin 3-O-glucosyltransferase activity	Function	6
GO:0004331	fructose-2,6-bisphosphate 2-phosphatase activity	Function	6
GO:0005655	nucleolar ribonuclease P complex	Component	6
GO:0050897	cobalt ion binding	Function	6
GO:0006566	threonine metabolic process	Process	6
GO:0034450	ubiquitin-ubiquitin ligase activity	Function	6
GO:0016783	sulfurtransferase activity	Function	6
GO:0006637	acyl-CoA metabolic process	Process	6
GO:0016208	AMP binding	Function	6
GO:0000247	C-8 sterol isomerase activity	Function	6
GO:0006432	phenylalanyl-tRNA aminoacylation	Process	6
GO:0009723	response to ethylene stimulus	Process	6
GO:0003855	3-dehydroquinate dehydratase activity	Function	6
GO:0010027	thylakoid membrane organization	Process	6
GO:0034739	histone deacetylase activity (H3-K16 specific)	Function	6
GO:0030785	[ribulose-bisphosphate carboxylase]-lysine N-methyltransferase activity	Function	6
GO:0009236	cobalamin biosynthetic process	Process	6
GO:0004314	[acyl-carrier-protein] S-malonyltransferase activity	Function	6
GO:0006379	mRNA cleavage	Process	6
GO:0006696	ergosterol biosynthetic process	Process	6
GO:0010285	L,L-diaminopimelate aminotransferase activity	Function	6
GO:0009688	abscisic acid biosynthetic process	Process	6
GO:0006534	cysteine metabolic process	Process	6
GO:0008883	glutamyl-tRNA reductase activity	Function	6
GO:0005471	ATP:ADP antiporter activity	Function	6
GO:0004335	galactokinase activity	Function	6
GO:0008553	hydrogen-exporting ATPase activity, phosphorylative mechanism	Function	6
GO:0030688	preribosome, small subunit precursor	Component	6
GO:0017057	6-phosphogluconolactonase activity	Function	6
GO:0052692	raffinose alpha-galactosidase activity	Function	6
GO:0047325	inositol tetrakisphosphate 1-kinase activity	Function	6
GO:0006303	double-strand break repair via nonhomologous end joining	Process	6
GO:0005093	Rab GDP-dissociation inhibitor activity	Function	6
GO:0042256	mature ribosome assembly	Process	6
GO:0016719	carotene 7,8-desaturase activity	Function	6
GO:0008898	homocysteine S-methyltransferase activity	Function	6
GO:0070403	NAD+ binding	Function	6
GO:0019288	isopentenyl diphosphate biosynthetic process, mevalonate-independent pathway	Process	6
GO:0016291	acyl-CoA thioesterase activity	Function	6
GO:0008290	F-actin capping protein complex	Component	6
GO:0047215	indole-3-acetate beta-glucosyltransferase activity	Function	6
GO:0004451	isocitrate lyase activity	Function	6
GO:0006865	amino acid transport	Process	6
GO:0009813	flavonoid biosynthetic process	Process	6
GO:0004375	glycine dehydrogenase (decarboxylating) activity	Function	6
GO:0050567	glutaminyl-tRNA synthase (glutamine-hydrolyzing) activity	Function	6
GO:0004815	aspartate-tRNA ligase activity	Function	6
GO:0004364	glutathione transferase activity	Function	6
GO:0052662	zeaxanthin epoxidase activity	Function	6
GO:0008441	3'(2'),5'-bisphosphate nucleotidase activity	Function	6
GO:0004514	nicotinate-nucleotide diphosphorylase (carboxylating) activity	Function	6
GO:0006000	fructose metabolic process	Process	6
GO:0003721	telomeric template RNA reverse transcriptase activity	Function	6
GO:0004021	L-alanine:2-oxoglutarate aminotransferase activity	Function	6
GO:0004412	homoserine dehydrogenase activity	Function	6
GO:0034755	iron ion transmembrane transport	Process	6
GO:0004430	1-phosphatidylinositol 4-kinase activity	Function	6
GO:0008764	UDP-N-acetylmuramoylalanine-D-glutamate ligase activity	Function	6
GO:0009414	response to water deprivation	Process	6
GO:0009626	plant-type hypersensitive response	Process	6
GO:0006826	iron ion transport	Process	6
GO:0003756	protein disulfide isomerase activity	Function	6
GO:0004357	glutamate-cysteine ligase activity	Function	6
GO:0000045	autophagic vacuole assembly	Process	6
GO:0050080	malonyl-CoA decarboxylase activity	Function	6
GO:0016040	glutamate synthase (NADH) activity	Function	6
GO:0047987	hydroperoxide dehydratase activity	Function	6
GO:0016442	RNA-induced silencing complex	Component	6
GO:0050113	inositol oxygenase activity	Function	6
GO:0001671	ATPase activator activity	Function	6
GO:0031078	histone deacetylase activity (H3-K14 specific)	Function	6
GO:0003873	6-phosphofructo-2-kinase activity	Function	6
GO:0032784	regulation of transcription elongation, DNA-dependent	Process	6
GO:0035300	inositol-1,3,4-trisphosphate 5/6-kinase activity	Function	6
GO:0005674	transcription factor TFIIF complex	Component	6
GO:0004450	isocitrate dehydrogenase (NADP+) activity	Function	6
GO:0006333	chromatin assembly or disassembly	Process	6
GO:0016888	endodeoxyribonuclease activity, producing 5'-phosphomonoesters	Function	6
GO:0006003	fructose 2,6-bisphosphate metabolic process	Process	6
GO:0004612	phosphoenolpyruvate carboxykinase (ATP) activity	Function	6
GO:0008199	ferric iron binding	Function	6
GO:0019252	starch biosynthetic process	Process	6
GO:0019310	inositol catabolic process	Process	6
GO:0007166	cell surface receptor linked signaling pathway	Process	6
GO:0032129	histone deacetylase activity (H3-K9 specific)	Function	6
GO:0003852	2-isopropylmalate synthase activity	Function	6
GO:0000172	ribonuclease MRP complex	Component	6
GO:0017183	peptidyl-diphthamide biosynthetic process from peptidyl-histidine	Process	6
GO:0006102	isocitrate metabolic process	Process	6
GO:0004413	homoserine kinase activity	Function	6
GO:0019363	pyridine nucleotide biosynthetic process	Process	6
GO:0016879	ligase activity, forming carbon-nitrogen bonds	Function	6
GO:0004611	phosphoenolpyruvate carboxykinase activity	Function	6
GO:0016984	ribulose-bisphosphate carboxylase activity	Function	6
GO:0007126	meiosis	Process	6
GO:0050664	oxidoreductase activity, acting on NADH or NADPH, oxygen as acceptor	Function	6
GO:0009540	zeaxanthin epoxidase [overall] activity	Function	6
GO:0047372	acylglycerol lipase activity	Function	6
GO:0051920	peroxiredoxin activity	Function	6
GO:0003954	NADH dehydrogenase activity	Function	6
GO:0001882	nucleoside binding	Function	6
GO:0043140	ATP-dependent 3'-5' DNA helicase activity	Function	6
GO:0004407	histone deacetylase activity	Function	6
GO:0004425	indole-3-glycerol-phosphate synthase activity	Function	6
GO:0007021	tubulin complex assembly	Process	6
GO:0008474	palmitoyl-(protein) hydrolase activity	Function	6
GO:0004072	aspartate kinase activity	Function	6
GO:0046969	NAD-dependent histone deacetylase activity (H3-K9 specific)	Function	6
GO:0004013	adenosylhomocysteinase activity	Function	6
GO:0052663	antheraxanthin epoxidase activity	Function	6
GO:0004109	coproporphyrinogen oxidase activity	Function	6
GO:0045168	cell-cell signaling involved in cell fate commitment	Process	6
GO:0032041	NAD-dependent histone deacetylase activity (H3-K14 specific)	Function	6
GO:0006816	calcium ion transport	Process	6
GO:0016575	histone deacetylation	Process	6
GO:0005381	iron ion transmembrane transporter activity	Function	6
GO:0046970	NAD-dependent histone deacetylase activity (H4-K16 specific)	Function	6
GO:0009908	flower development	Process	6
GO:0009819	drought recovery	Process	6
GO:0004826	phenylalanine-tRNA ligase activity	Function	6
GO:0051903	S-(hydroxymethyl)glutathione dehydrogenase activity	Function	6
GO:0003980	UDP-glucose:glycoprotein glucosyltransferase activity	Function	6
GO:0017076	purine nucleotide binding	Function	6
GO:0004557	alpha-galactosidase activity	Function	6
GO:0006353	transcription termination, DNA-dependent	Process	6
GO:0045552	dihydrokaempferol 4-reductase activity	Function	6
GO:0031071	cysteine desulfurase activity	Function	6
GO:0009640	photomorphogenesis	Process	6
GO:0004930	G-protein coupled receptor activity	Function	6
GO:0009534	chloroplast thylakoid	Component	5
GO:0015746	citrate transport	Process	5
GO:0004657	proline dehydrogenase activity	Function	5
GO:0050311	sulfite reductase (ferredoxin) activity	Function	5
GO:0009496	plastoquinol-plastocyanin reductase activity	Function	5
GO:0008650	rRNA (uridine-2'-O-)-methyltransferase activity	Function	5
GO:0006562	proline catabolic process	Process	5
GO:0006970	response to osmotic stress	Process	5
GO:0048307	ferredoxin-nitrite reductase activity	Function	5
GO:0034765	regulation of ion transmembrane transport	Process	5
GO:0030041	actin filament polymerization	Process	5
GO:0006269	DNA replication, synthesis of RNA primer	Process	5
GO:0006891	intra-Golgi vesicle-mediated transport	Process	5
GO:0009860	pollen tube growth	Process	5
GO:0004310	farnesyl-diphosphate farnesyltransferase activity	Function	5
GO:0047334	diphosphate-fructose-6-phosphate 1-phosphotransferase activity	Function	5
GO:0004411	homogentisate 1,2-dioxygenase activity	Function	5
GO:0009854	oxidative photosynthetic carbon pathway	Process	5
GO:0052654	L-leucine transaminase activity	Function	5
GO:0009658	chloroplast organization	Process	5
GO:0006890	retrograde vesicle-mediated transport, Golgi to ER	Process	5
GO:0016973	poly(A)+ mRNA export from nucleus	Process	5
GO:0005680	anaphase-promoting complex	Component	5
GO:0004609	phosphatidylserine decarboxylase activity	Function	5
GO:0006388	tRNA splicing, via endonucleolytic cleavage and ligation	Process	5
GO:0052655	L-valine transaminase activity	Function	5
GO:0004161	dimethylallyltranstransferase activity	Function	5
GO:0004737	pyruvate decarboxylase activity	Function	5
GO:0043412	macromolecule modification	Process	5
GO:0016985	mannan endo-1,4-beta-mannosidase activity	Function	5
GO:0030418	nicotianamine biosynthetic process	Process	5
GO:0004801	sedoheptulose-7-phosphate:D-glyceraldehyde-3-phosphate glyceronetransferase activity	Function	5
GO:0006107	oxaloacetate metabolic process	Process	5
GO:0009273	peptidoglycan-based cell wall biogenesis	Process	5
GO:0000224	peptide-N4-(N-acetyl-beta-glucosaminyl)asparagine amidase activity	Function	5
GO:0043254	regulation of protein complex assembly	Process	5
GO:0009081	branched chain family amino acid metabolic process	Process	5
GO:0031225	anchored to membrane	Component	5
GO:0004828	serine-tRNA ligase activity	Function	5
GO:0004484	mRNA guanylyltransferase activity	Function	5
GO:0070526	threonylcarbamoyladenosine biosynthetic process	Process	5
GO:0004048	anthranilate phosphoribosyltransferase activity	Function	5
GO:0008915	lipid-A-disaccharide synthase activity	Function	5
GO:0030410	nicotianamine synthase activity	Function	5
GO:0071951	conversion of methionyl-tRNA to N-formyl-methionyl-tRNA	Process	5
GO:0004445	inositol-polyphosphate 5-phosphatase activity	Function	5
GO:0004506	squalene monooxygenase activity	Function	5
GO:0009059	macromolecule biosynthetic process	Process	5
GO:0050616	secologanin synthase activity	Function	5
GO:0007020	microtubule nucleation	Process	5
GO:0016743	carboxyl- or carbamoyltransferase activity	Function	5
GO:0004639	phosphoribosylaminoimidazolesuccinocarboxamide synthase activity	Function	5
GO:0033862	UMP kinase activity	Function	5
GO:0019277	UDP-N-acetylgalactosamine biosynthetic process	Process	5
GO:0006261	DNA-dependent DNA replication	Process	5
GO:0009555	pollen development	Process	5
GO:0008124	4-alpha-hydroxytetrahydrobiopterin dehydratase activity	Function	5
GO:0045158	electron transporter, transferring electrons within cytochrome b6/f complex of photosystem II activity	Function	5
GO:0008603	cAMP-dependent protein kinase regulator activity	Function	5
GO:0004479	methionyl-tRNA formyltransferase activity	Function	5
GO:0047012	sterol-4-alpha-carboxylate 3-dehydrogenase (decarboxylating) activity	Function	5
GO:0045087	innate immune response	Process	5
GO:0009742	brassinosteroid mediated signaling pathway	Process	5
GO:0051186	cofactor metabolic process	Process	5
GO:0008484	sulfuric ester hydrolase activity	Function	5
GO:0003896	DNA primase activity	Function	5
GO:0005838	proteasome regulatory particle	Component	5
GO:0052656	L-isoleucine transaminase activity	Function	5
GO:0045980	negative regulation of nucleotide metabolic process	Process	5
GO:0030488	tRNA methylation	Process	5
GO:0008834	di-trans,poly-cis-decaprenylcistransferase activity	Function	5
GO:0009349	riboflavin synthase complex	Component	5
GO:0004149	dihydrolipoyllysine-residue succinyltransferase activity	Function	5
GO:0030422	production of siRNA involved in RNA interference	Process	5
GO:0004467	long-chain fatty acid-CoA ligase activity	Function	5
GO:0016901	oxidoreductase activity, acting on the CH-OH group of donors, quinone or similar compound as acceptor	Function	5
GO:0052658	inositol-1,4,5-trisphosphate 5-phosphatase activity	Function	5
GO:0004671	protein C-terminal S-isoprenylcysteine carboxyl O-methyltransferase activity	Function	5
GO:0006570	tyrosine metabolic process	Process	5
GO:0016298	lipase activity	Function	5
GO:0004618	phosphoglycerate kinase activity	Function	5
GO:0009835	ripening	Process	5
GO:0006729	tetrahydrobiopterin biosynthetic process	Process	5
GO:0000808	origin recognition complex	Component	5
GO:0000275	mitochondrial proton-transporting ATP synthase complex, catalytic core F(1)	Component	5
GO:0005542	folic acid binding	Function	5
GO:0008176	tRNA (guanine-N7-)-methyltransferase activity	Function	5
GO:0009703	nitrate reductase (NADH) activity	Function	5
GO:0009102	biotin biosynthetic process	Process	5
GO:0030071	regulation of mitotic metaphase/anaphase transition	Process	5
GO:0008840	dihydrodipicolinate synthase activity	Function	5
GO:0015137	citrate transmembrane transporter activity	Function	5
GO:0004076	biotin synthase activity	Function	5
GO:0006434	seryl-tRNA aminoacylation	Process	5
GO:0006790	sulfur compound metabolic process	Process	5
GO:0005952	cAMP-dependent protein kinase complex	Component	5
GO:0005664	nuclear origin of replication recognition complex	Component	5
GO:0009247	glycolipid biosynthetic process	Process	5
GO:0006481	C-terminal protein methylation	Process	5
GO:0008641	small protein activating enzyme activity	Function	5
GO:0010588	cotyledon vascular tissue pattern formation	Process	5
GO:0009707	chloroplast outer membrane	Component	5
GO:0003881	CDP-diacylglycerol-inositol 3-phosphatidyltransferase activity	Function	5
GO:0004084	branched-chain-amino-acid transaminase activity	Function	5
GO:0016746	transferase activity, transferring acyl groups	Function	5
GO:0009733	response to auxin stimulus	Process	5
GO:0008262	importin-alpha export receptor activity	Function	5
GO:0001932	regulation of protein phosphorylation	Process	5
GO:0009911	positive regulation of flower development	Process	5
GO:0004746	riboflavin synthase activity	Function	5
GO:0004040	amidase activity	Function	5
GO:0052659	inositol 1,3,4,5-tetrakisphosphate 5-phosphatase activity	Function	5
GO:0008865	fructokinase activity	Function	5
GO:0003876	AMP deaminase activity	Function	5
GO:0045252	oxoglutarate dehydrogenase complex	Component	4
GO:0003992	N2-acetyl-L-ornithine:2-oxoglutarate 5-aminotransferase activity	Function	4
GO:0004652	polynucleotide adenylyltransferase activity	Function	4
GO:0008766	UDP-N-acetylmuramoylalanyl-D-glutamyl-2,6-diaminopimelate-D-alanyl-D-alanine ligase activity	Function	4
GO:0030301	cholesterol transport	Process	4
GO:0045550	geranylgeranyl reductase activity	Function	4
GO:0004081	bis(5'-nucleosyl)-tetraphosphatase (asymmetrical) activity	Function	4
GO:0000210	NAD+ diphosphatase activity	Function	4
GO:0046857	oxidoreductase activity, acting on other nitrogenous compounds as donors, with NAD or NADP as acceptor	Function	4
GO:0004029	aldehyde dehydrogenase (NAD) activity	Function	4
GO:0004614	phosphoglucomutase activity	Function	4
GO:0050307	sucrose-phosphate phosphatase activity	Function	4
GO:0001758	retinal dehydrogenase activity	Function	4
GO:0004424	imidazoleglycerol-phosphate dehydratase activity	Function	4
GO:0006884	cell volume homeostasis	Process	4
GO:0008972	phosphomethylpyrimidine kinase activity	Function	4
GO:0004516	nicotinate phosphoribosyltransferase activity	Function	4
GO:0008158	hedgehog receptor activity	Function	4
GO:0048280	vesicle fusion with Golgi apparatus	Process	4
GO:0006069	ethanol oxidation	Process	4
GO:0004798	thymidylate kinase activity	Function	4
GO:0005244	voltage-gated ion channel activity	Function	4
GO:0009000	selenocysteine lyase activity	Function	4
GO:0005673	transcription factor TFIIE complex	Component	4
GO:0019358	nicotinate nucleotide salvage	Process	4
GO:0051188	cofactor biosynthetic process	Process	4
GO:0007005	mitochondrion organization	Process	4
GO:0045263	proton-transporting ATP synthase complex, coupling factor F(o)	Component	4
GO:0008765	UDP-N-acetylmuramoylalanyl-D-glutamate-2,6-diaminopimelate ligase activity	Function	4
GO:0008937	ferredoxin-NAD(P) reductase activity	Function	4
GO:0006657	CDP-choline pathway	Process	4
GO:0006378	mRNA polyadenylation	Process	4
GO:0009229	thiamine diphosphate biosynthetic process	Process	4
GO:0005764	lysosome	Component	4
GO:0004058	aromatic-L-amino-acid decarboxylase activity	Function	4
GO:0006342	chromatin silencing	Process	4
GO:0004365	glyceraldehyde-3-phosphate dehydrogenase (NAD+) (phosphorylating) activity	Function	4
GO:0042549	photosystem II stabilization	Process	4
GO:0005262	calcium channel activity	Function	4
GO:0051020	GTPase binding	Function	4
GO:0051992	UDP-N-acetylmuramoyl-L-alanyl-D-glutamyl-meso-2,6-diaminopimelyl-D-alanyl-D-alanine:undecaprenyl-phosphate transferase activity	Function	4
GO:0051781	positive regulation of cell division	Process	4
GO:0006235	dTTP biosynthetic process	Process	4
GO:0033903	endo-1,3(4)-beta-glucanase activity	Function	4
GO:0004651	polynucleotide 5'-phosphatase activity	Function	4
GO:0004419	hydroxymethylglutaryl-CoA lyase activity	Function	4
GO:0006476	protein deacetylation	Process	4
GO:0004719	protein-L-isoaspartate (D-aspartate) O-methyltransferase activity	Function	4
GO:0006422	aspartyl-tRNA aminoacylation	Process	4
GO:0033843	xyloglucan 6-xylosyltransferase activity	Function	4
GO:0016303	1-phosphatidylinositol-3-kinase activity	Function	4
GO:0016174	NAD(P)H oxidase activity	Function	4
GO:0019294	keto-3-deoxy-D-manno-octulosonic acid biosynthetic process	Process	4
GO:0016701	oxidoreductase activity, acting on single donors with incorporation of molecular oxygen	Function	4
GO:0001888	glucuronyl-galactosyl-proteoglycan 4-alpha-N-acetylglucosaminyltransferase activity	Function	4
GO:0035299	inositol pentakisphosphate 2-kinase activity	Function	4
GO:0001906	cell killing	Process	4
GO:0043461	proton-transporting ATP synthase complex assembly	Process	4
GO:0048366	leaf development	Process	4
GO:0032934	sterol binding	Function	4
GO:0006450	regulation of translational fidelity	Process	4
GO:0004416	hydroxyacylglutathione hydrolase activity	Function	4
GO:0004735	pyrroline-5-carboxylate reductase activity	Function	4
GO:0009863	salicylic acid mediated signaling pathway	Process	4
GO:0009405	pathogenesis	Process	4
GO:0033910	glucan 1,4-alpha-maltotetraohydrolase activity	Function	4
GO:0006007	glucose catabolic process	Process	4
GO:0047911	galacturan 1,4-alpha-galacturonidase activity	Function	4
GO:0010508	positive regulation of autophagy	Process	4
GO:0034969	histone arginine methylation	Process	4
GO:0019204	nucleotide phosphatase activity	Function	4
GO:0003868	4-hydroxyphenylpyruvate dioxygenase activity	Function	4
GO:0042586	peptide deformylase activity	Function	4
GO:0047180	salutaridinol 7-O-acetyltransferase activity	Function	4
GO:0033362	lysine biosynthetic process via diaminopimelate, diaminopimelate-aminotransferase pathway	Process	4
GO:0006208	pyrimidine base catabolic process	Process	4
GO:0010091	trichome branching	Process	4
GO:0016591	DNA-directed RNA polymerase II, holoenzyme	Component	4
GO:0009740	gibberellic acid mediated signaling pathway	Process	4
GO:0004792	thiosulfate sulfurtransferase activity	Function	4
GO:0004788	thiamine diphosphokinase activity	Function	4
GO:0004474	malate synthase activity	Function	4
GO:0008728	GTP diphosphokinase activity	Function	4
GO:0008792	arginine decarboxylase activity	Function	4
GO:0009103	lipopolysaccharide biosynthetic process	Process	4
GO:0005085	guanyl-nucleotide exchange factor activity	Function	4
GO:0048573	photoperiodism, flowering	Process	4
GO:0008495	protoheme IX farnesyltransferase activity	Function	4
GO:0004640	phosphoribosylanthranilate isomerase activity	Function	4
GO:0005744	mitochondrial inner membrane presequence translocase complex	Component	4
GO:0005666	DNA-directed RNA polymerase III complex	Component	4
GO:0006383	transcription from RNA polymerase III promoter	Process	4
GO:0031305	integral to mitochondrial inner membrane	Component	4
GO:0006561	proline biosynthetic process	Process	4
GO:0003922	GMP synthase (glutamine-hydrolyzing) activity	Function	4
GO:0048529	magnesium-protoporphyrin IX monomethyl ester (oxidative) cyclase activity	Function	4
GO:0004866	endopeptidase inhibitor activity	Function	4
GO:0004837	tyrosine decarboxylase activity	Function	4
GO:0050373	UDP-arabinose 4-epimerase activity	Function	4
GO:0016157	sucrose synthase activity	Function	4
GO:0003960	NADPH:quinone reductase activity	Function	4
GO:0006772	thiamine metabolic process	Process	4
GO:0003866	3-phosphoshikimate 1-carboxyvinyltransferase activity	Function	4
GO:0005942	phosphatidylinositol 3-kinase complex	Component	4
GO:0008469	histone-arginine N-methyltransferase activity	Function	4
GO:0005319	lipid transporter activity	Function	4
GO:0005337	nucleoside transmembrane transporter activity	Function	4
GO:0007059	chromosome segregation	Process	4
GO:0009767	photosynthetic electron transport chain	Process	4
GO:0006233	dTDP biosynthetic process	Process	4
GO:0031429	box H/ACA snoRNP complex	Component	4
GO:0004347	glucose-6-phosphate isomerase activity	Function	4
GO:0004729	oxygen-dependent protoporphyrinogen oxidase activity	Function	4
GO:0005986	sucrose biosynthetic process	Process	4
GO:0008384	IkappaB kinase activity	Function	4
GO:0046685	response to arsenic-containing substance	Process	4
GO:0010951	negative regulation of endopeptidase activity	Process	4
GO:0004807	triose-phosphate isomerase activity	Function	4
GO:0004819	glutamine-tRNA ligase activity	Function	4
GO:0042147	retrograde transport, endosome to Golgi	Process	4
GO:0009624	response to nematode	Process	4
GO:0031640	killing of cells of other organism	Process	4
GO:0043043	peptide biosynthetic process	Process	4
GO:0009965	leaf morphogenesis	Process	4
GO:0004767	sphingomyelin phosphodiesterase activity	Function	4
GO:0015446	arsenite-transporting ATPase activity	Function	4
GO:0048034	heme O biosynthetic process	Process	4
GO:0050512	lactosylceramide 4-alpha-galactosyltransferase activity	Function	4
GO:0015858	nucleoside transport	Process	4
GO:0070181	SSU rRNA binding	Function	4
GO:0031224	intrinsic to membrane	Component	4
GO:0008198	ferrous iron binding	Function	4
GO:0006425	glutaminyl-tRNA aminoacylation	Process	4
GO:0042255	ribosome assembly	Process	4
GO:0004853	uroporphyrinogen decarboxylase activity	Function	4
GO:0052381	tRNA dimethylallyltransferase activity	Function	4
GO:0006188	IMP biosynthetic process	Process	4
GO:0016628	oxidoreductase activity, acting on the CH-CH group of donors, NAD or NADP as acceptor	Function	4
GO:0004789	thiamine-phosphate diphosphorylase activity	Function	4
GO:0004309	exopolyphosphatase activity	Function	3
GO:0006421	asparaginyl-tRNA aminoacylation	Process	3
GO:0009052	pentose-phosphate shunt, non-oxidative branch	Process	3
GO:0006223	uracil salvage	Process	3
GO:0016630	protochlorophyllide reductase activity	Function	3
GO:0004844	uracil DNA N-glycosylase activity	Function	3
GO:0034038	deoxyhypusine synthase activity	Function	3
GO:0090404	pollen tube tip	Component	3
GO:0004441	inositol-1,4-bisphosphate 1-phosphatase activity	Function	3
GO:0006231	dTMP biosynthetic process	Process	3
GO:0031902	late endosome membrane	Component	3
GO:0050982	detection of mechanical stimulus	Process	3
GO:0003690	double-stranded DNA binding	Function	3
GO:0003840	gamma-glutamyltransferase activity	Function	3
GO:0015412	molybdate transmembrane-transporting ATPase activity	Function	3
GO:0030870	Mre11 complex	Component	3
GO:0004152	dihydroorotate dehydrogenase activity	Function	3
GO:0003973	(S)-2-hydroxy-acid oxidase activity	Function	3
GO:0016463	zinc-exporting ATPase activity	Function	3
GO:0008478	pyridoxal kinase activity	Function	3
GO:0009903	chloroplast avoidance movement	Process	3
GO:0047980	hippurate hydrolase activity	Function	3
GO:0016852	sirohydrochlorin cobaltochelatase activity	Function	3
GO:0016799	hydrolase activity, hydrolyzing N-glycosyl compounds	Function	3
GO:0009909	regulation of flower development	Process	3
GO:0010051	xylem and phloem pattern formation	Process	3
GO:0008670	2,4-dienoyl-CoA reductase (NADPH) activity	Function	3
GO:0019008	molybdopterin synthase complex	Component	3
GO:0009060	aerobic respiration	Process	3
GO:0006863	purine base transport	Process	3
GO:0010241	ent-kaurene oxidation to kaurenoic acid	Process	3
GO:0016433	rRNA (adenine) methyltransferase activity	Function	3
GO:0004067	asparaginase activity	Function	3
GO:0004358	glutamate N-acetyltransferase activity	Function	3
GO:0004070	aspartate carbamoyltransferase activity	Function	3
GO:0004814	arginine-tRNA ligase activity	Function	3
GO:0009527	plastid outer membrane	Component	3
GO:0009249	protein lipoylation	Process	3
GO:0008409	5'-3' exonuclease activity	Function	3
GO:0006545	glycine biosynthetic process	Process	3
GO:0004306	ethanolamine-phosphate cytidylyltransferase activity	Function	3
GO:0004368	glycerol-3-phosphate dehydrogenase activity	Function	3
GO:0004158	dihydroorotate oxidase activity	Function	3
GO:0008381	mechanically-gated ion channel activity	Function	3
GO:0016538	cyclin-dependent protein kinase regulator activity	Function	3
GO:0015423	maltose-transporting ATPase activity	Function	3
GO:0005785	signal recognition particle receptor complex	Component	3
GO:0006555	methionine metabolic process	Process	3
GO:0004799	thymidylate synthase activity	Function	3
GO:0030677	ribonuclease P complex	Component	3
GO:0006427	histidyl-tRNA aminoacylation	Process	3
GO:0016125	sterol metabolic process	Process	3
GO:0003972	RNA ligase (ATP) activity	Function	3
GO:0005047	signal recognition particle binding	Function	3
GO:0009706	chloroplast inner membrane	Component	3
GO:0019915	lipid storage	Process	3
GO:0009505	plant-type cell wall	Component	3
GO:0009528	plastid inner membrane	Component	3
GO:0045727	positive regulation of translation	Process	3
GO:0050593	N-methylcoclaurine 3'-monooxygenase activity	Function	3
GO:0008444	CDP-diacylglycerol-glycerol-3-phosphate 3-phosphatidyltransferase activity	Function	3
GO:0043167	ion binding	Function	3
GO:0005345	purine base transmembrane transporter activity	Function	3
GO:0004137	deoxycytidine kinase activity	Function	3
GO:0009029	tetraacyldisaccharide 4'-kinase activity	Function	3
GO:0004528	phosphodiesterase I activity	Function	3
GO:0009791	post-embryonic development	Process	3
GO:0033810	anthocyanin 5-O-glucoside 6'''-O-malonyltransferase activity	Function	3
GO:0004146	dihydrofolate reductase activity	Function	3
GO:0046030	inositol trisphosphate phosphatase activity	Function	3
GO:0015087	cobalt ion transmembrane transporter activity	Function	3
GO:0010067	procambium histogenesis	Process	3
GO:0008175	tRNA methyltransferase activity	Function	3
GO:0010380	regulation of chlorophyll biosynthetic process	Process	3
GO:0009809	lignin biosynthetic process	Process	3
GO:0009039	urease activity	Function	3
GO:0009019	tRNA (guanine-N1-)-methyltransferase activity	Function	3
GO:0006824	cobalt ion transport	Process	3
GO:0019478	D-amino acid catabolic process	Process	3
GO:0004421	hydroxymethylglutaryl-CoA synthase activity	Function	3
GO:0010305	leaf vascular tissue pattern formation	Process	3
GO:0046855	inositol phosphate dephosphorylation	Process	3
GO:0009443	pyridoxal 5'-phosphate salvage	Process	3
GO:0003844	1,4-alpha-glucan branching enzyme activity	Function	3
GO:0019627	urea metabolic process	Process	3
GO:0004169	dolichyl-phosphate-mannose-protein mannosyltransferase activity	Function	3
GO:0046777	protein autophosphorylation	Process	3
GO:0046373	L-arabinose metabolic process	Process	3
GO:0008475	procollagen-lysine 5-dioxygenase activity	Function	3
GO:0008177	succinate dehydrogenase (ubiquinone) activity	Function	3
GO:0043666	regulation of phosphoprotein phosphatase activity	Process	3
GO:0046570	methylthioribulose 1-phosphate dehydratase activity	Function	3
GO:0043874	acireductone synthase activity	Function	3
GO:0004821	histidine-tRNA ligase activity	Function	3
GO:0052615	ent-kaurene oxidase activity	Function	3
GO:0009850	auxin metabolic process	Process	3
GO:0033612	receptor serine/threonine kinase binding	Function	3
GO:0004633	phosphopantothenoylcysteine decarboxylase activity	Function	3
GO:0008974	phosphoribulokinase activity	Function	3
GO:0004816	asparagine-tRNA ligase activity	Function	3
GO:0045132	meiotic chromosome segregation	Process	3
GO:0007015	actin filament organization	Process	3
GO:0022904	respiratory electron transport chain	Process	3
GO:0051745	4-hydroxy-3-methylbut-2-en-1-yl diphosphate reductase activity	Function	3
GO:0004751	ribose-5-phosphate isomerase activity	Function	3
GO:0009904	chloroplast accumulation movement	Process	3
GO:0009635	response to herbicide	Process	3
GO:0008897	holo-[acyl-carrier-protein] synthase activity	Function	3
GO:0000245	spliceosome assembly	Process	3
GO:0046556	alpha-N-arabinofuranosidase activity	Function	3
GO:0005885	Arp2/3 protein complex	Component	3
GO:0004328	formamidase activity	Function	3
GO:0009521	photosystem	Component	3
GO:0004649	poly(ADP-ribose) glycohydrolase activity	Function	3
GO:0015293	symporter activity	Function	3
GO:0006275	regulation of DNA replication	Process	3
GO:0006104	succinyl-CoA metabolic process	Process	3
GO:0009641	shade avoidance	Process	3
GO:0008864	formyltetrahydrofolate deformylase activity	Function	3
GO:0008616	queuosine biosynthetic process	Process	3
GO:0006282	regulation of DNA repair	Process	3
GO:0005958	DNA-dependent protein kinase-DNA ligase 4 complex	Component	3
GO:0004845	uracil phosphoribosyltransferase activity	Function	3
GO:0033741	adenylyl-sulfate reductase (glutathione) activity	Function	3
GO:0000170	sphingosine hydroxylase activity	Function	3
GO:0004047	aminomethyltransferase activity	Function	3
GO:0005639	integral to nuclear inner membrane	Component	3
GO:0006420	arginyl-tRNA aminoacylation	Process	3
GO:0048016	inositol phosphate-mediated signaling	Process	3
GO:0045116	protein neddylation	Process	3
GO:0050983	spermidine catabolic process to deoxyhypusine, using deoxyhypusine synthase	Process	3
GO:0019509	L-methionine salvage from methylthioadenosine	Process	3
GO:0008479	queuine tRNA-ribosyltransferase activity	Function	3
GO:0071267	L-methionine salvage	Process	3
GO:0008859	exoribonuclease II activity	Function	3
GO:0004105	choline-phosphate cytidylyltransferase activity	Function	3
GO:0046422	violaxanthin de-epoxidase activity	Function	3
GO:0006105	succinate metabolic process	Process	3
GO:0030337	DNA polymerase processivity factor activity	Function	3
GO:0052616	ent-kaur-16-en-19-ol oxidase activity	Function	3
GO:0004864	protein phosphatase inhibitor activity	Function	3
GO:0046029	mannitol dehydrogenase activity	Function	3
GO:0005635	nuclear envelope	Component	3
GO:0019199	transmembrane receptor protein kinase activity	Function	3
GO:0018800	5-oxopent-3-ene-1,2,5-tricarboxylate decarboxylase activity	Function	3
GO:0043626	PCNA complex	Component	3
GO:0048364	root development	Process	3
GO:0010200	response to chitin	Process	3
GO:0052617	ent-kaur-16-en-19-al oxidase activity	Function	3
GO:0009628	response to abiotic stimulus	Process	3
GO:0046520	sphingoid biosynthetic process	Process	3
GO:0019856	pyrimidine base biosynthetic process	Process	3
GO:0008250	oligosaccharyltransferase complex	Component	3
GO:0004151	dihydroorotase activity	Function	3
GO:0051989	coproporphyrinogen dehydrogenase activity	Function	3
GO:0010224	response to UV-B	Process	3
GO:0004077	biotin-[acetyl-CoA-carboxylase] ligase activity	Function	2
GO:0010490	UDP-4-keto-rhamnose-4-keto-reductase activity	Function	2
GO:0032542	sulfiredoxin activity	Function	2
GO:0009751	response to salicylic acid stimulus	Process	2
GO:0042409	caffeoyl-CoA O-methyltransferase activity	Function	2
GO:0016709	oxidoreductase activity, acting on paired donors, with incorporation or reduction of molecular oxygen, NADH or NADPH as one donor, and incorporation of one atom of oxygen	Function	2
GO:0010119	regulation of stomatal movement	Process	2
GO:0004856	xylulokinase activity	Function	2
GO:0004689	phosphorylase kinase activity	Function	2
GO:0004320	oleoyl-[acyl-carrier-protein] hydrolase activity	Function	2
GO:0010207	photosystem II assembly	Process	2
GO:0004793	threonine aldolase activity	Function	2
GO:0004452	isopentenyl-diphosphate delta-isomerase activity	Function	2
GO:0015706	nitrate transport	Process	2
GO:0008887	glycerate kinase activity	Function	2
GO:0008115	sarcosine oxidase activity	Function	2
GO:0009044	xylan 1,4-beta-xylosidase activity	Function	2
GO:0072593	reactive oxygen species metabolic process	Process	2
GO:0008759	UDP-3-O-[3-hydroxymyristoyl] N-acetylglucosamine deacetylase activity	Function	2
GO:0048478	replication fork protection	Process	2
GO:0003962	cystathionine gamma-synthase activity	Function	2
GO:0008108	UDP-glucose:hexose-1-phosphate uridylyltransferase activity	Function	2
GO:0017103	UTP:galactose-1-phosphate uridylyltransferase activity	Function	2
GO:0004808	tRNA (5-methylaminomethyl-2-thiouridylate)-methyltransferase activity	Function	2
GO:0046429	4-hydroxy-3-methylbut-2-en-1-yl diphosphate synthase activity	Function	2
GO:0003955	NAD(P)H dehydrogenase (quinone) activity	Function	2
GO:0042450	arginine biosynthetic process via ornithine	Process	2
GO:0008780	acyl-[acyl-carrier-protein]-UDP-N-acetylglucosamine O-acyltransferase activity	Function	2
GO:0046523	S-methyl-5-thioribose-1-phosphate isomerase activity	Function	2
GO:0009870	defense response signaling pathway, resistance gene-dependent	Process	2
GO:0042991	transcription factor import into nucleus	Process	2
GO:0031145	anaphase-promoting complex-dependent proteasomal ubiquitin-dependent protein catabolic process	Process	2
GO:0009736	cytokinin mediated signaling pathway	Process	2
GO:0003906	DNA-(apurinic or apyrimidinic site) lyase activity	Function	2
GO:0006467	protein thiol-disulfide exchange	Process	2
GO:0009574	preprophase band	Component	2
GO:0004090	carbonyl reductase (NADPH) activity	Function	2
GO:0080130	L-phenylalanine:2-oxoglutarate aminotransferase activity	Function	2
GO:0019370	leukotriene biosynthetic process	Process	2
GO:0004835	tubulin-tyrosine ligase activity	Function	2
GO:0080099	L-methionine:2-oxoglutarate aminotransferase activity	Function	2
GO:0050366	tyramine N-feruloyltransferase activity	Function	2
GO:0004370	glycerol kinase activity	Function	2
GO:0004418	hydroxymethylbilane synthase activity	Function	2
GO:0015910	peroxisomal long-chain fatty acid import	Process	2
GO:0009341	beta-galactosidase complex	Component	2
GO:0006540	glutamate decarboxylation to succinate	Process	2
GO:0016855	racemase and epimerase activity, acting on amino acids and derivatives	Function	2
GO:0016688	L-ascorbate peroxidase activity	Function	2
GO:0080022	primary root development	Process	2
GO:0009705	plant-type vacuole membrane	Component	2
GO:0019305	dTDP-rhamnose biosynthetic process	Process	2
GO:0009704	de-etiolation	Process	2
GO:0047884	FAD diphosphatase activity	Function	2
GO:0018674	(S)-limonene 3-monooxygenase activity	Function	2
GO:0003865	3-oxo-5-alpha-steroid 4-dehydrogenase activity	Function	2
GO:0000724	double-strand break repair via homologous recombination	Process	2
GO:0003796	lysozyme activity	Function	2
GO:0006406	mRNA export from nucleus	Process	2
GO:0009411	response to UV	Process	2
GO:0006446	regulation of translational initiation	Process	2
GO:0046481	digalactosyldiacylglycerol synthase activity	Function	2
GO:0010150	leaf senescence	Process	2
GO:0032324	molybdopterin cofactor biosynthetic process	Process	2
GO:0004157	dihydropyrimidinase activity	Function	2
GO:0016607	nuclear speck	Component	2
GO:0006878	cellular copper ion homeostasis	Process	2
GO:0015093	ferrous iron transmembrane transporter activity	Function	2
GO:0009972	cytidine deamination	Process	2
GO:0015940	pantothenate biosynthetic process	Process	2
GO:0000003	reproduction	Process	2
GO:0047350	glucuronate-1-phosphate uridylyltransferase activity	Function	2
GO:0016629	12-oxophytodienoate reductase activity	Function	2
GO:0004446	multiple inositol-polyphosphate phosphatase activity	Function	2
GO:0080100	L-glutamine:2-oxoglutarate aminotransferase activity	Function	2
GO:0006144	purine base metabolic process	Process	2
GO:0042542	response to hydrogen peroxide	Process	2
GO:0008482	sulfite oxidase activity	Function	2
GO:0040007	growth	Process	2
GO:0006106	fumarate metabolic process	Process	2
GO:0010427	abscisic acid binding	Function	2
GO:0006760	folic acid-containing compound metabolic process	Process	2
GO:0046408	chlorophyll synthetase activity	Function	2
GO:0050126	N-carbamoylputrescine amidase activity	Function	2
GO:0010087	phloem or xylem histogenesis	Process	2
GO:0004852	uroporphyrinogen-III synthase activity	Function	2
GO:0051015	actin filament binding	Function	2
GO:0001682	tRNA 5'-leader removal	Process	2
GO:0000918	barrier septum site selection	Process	2
GO:0005199	structural constituent of cell wall	Function	2
GO:0009439	cyanate metabolic process	Process	2
GO:0000902	cell morphogenesis	Process	2
GO:0004768	stearoyl-CoA 9-desaturase activity	Function	2
GO:0048367	shoot development	Process	2
GO:0009851	auxin biosynthetic process	Process	2
GO:0003949	1-(5-phosphoribosyl)-5-[(5-phosphoribosylamino)methylideneamino]imidazole-4-carboxamide isomerase activity	Function	2
GO:0007062	sister chromatid cohesion	Process	2
GO:0004642	phosphoribosylformylglycinamidine synthase activity	Function	2
GO:0034227	tRNA thio-modification	Process	2
GO:0032502	developmental process	Process	2
GO:0017168	5-oxoprolinase (ATP-hydrolyzing) activity	Function	2
GO:0016290	palmitoyl-CoA hydrolase activity	Function	2
GO:0046398	UDP-glucuronate metabolic process	Process	2
GO:0015288	porin activity	Function	2
GO:0080020	regulation of coenzyme A biosynthetic process	Process	2
GO:0016767	geranylgeranyl-diphosphate geranylgeranyltransferase activity	Function	2
GO:0045239	tricarboxylic acid cycle enzyme complex	Component	2
GO:0009348	ornithine carbamoyltransferase complex	Component	2
GO:0046027	phospholipid:diacylglycerol acyltransferase activity	Function	2
GO:0003963	RNA-3'-phosphate cyclase activity	Function	2
GO:0006011	UDP-glucose metabolic process	Process	2
GO:0004615	phosphomannomutase activity	Function	2
GO:0046522	S-methyl-5-thioribose kinase activity	Function	2
GO:0031146	SCF-dependent proteasomal ubiquitin-dependent protein catabolic process	Process	2
GO:0016480	negative regulation of transcription from RNA polymerase III promoter	Process	2
GO:0016295	myristoyl-[acyl-carrier-protein] hydrolase activity	Function	2
GO:0006527	arginine catabolic process	Process	2
GO:0019005	SCF ubiquitin ligase complex	Component	2
GO:0033858	N-acetylgalactosamine kinase activity	Function	2
GO:0003905	alkylbase DNA N-glycosylase activity	Function	2
GO:0004463	leukotriene-A4 hydrolase activity	Function	2
GO:0030272	5-formyltetrahydrofolate cyclo-ligase activity	Function	2
GO:0046949	fatty-acyl-CoA biosynthetic process	Process	2
GO:0033772	flavonoid 3',5'-hydroxylase activity	Function	2
GO:0050048	L-leucine:2-oxoglutarate aminotransferase activity	Function	2
GO:0016297	acyl-[acyl-carrier-protein] hydrolase activity	Function	2
GO:0032955	regulation of barrier septum formation	Process	2
GO:0046509	1,2-diacylglycerol 3-beta-galactosyltransferase activity	Function	2
GO:0009316	3-isopropylmalate dehydratase complex	Component	2
GO:0004810	tRNA adenylyltransferase activity	Function	2
GO:0007338	single fertilization	Process	2
GO:0008824	cyanate hydratase activity	Function	2
GO:0042558	pteridine-containing compound metabolic process	Process	2
GO:0010489	UDP-4-keto-6-deoxy-glucose-3,5-epimerase activity	Function	2
GO:0052573	UDP-D-galactose metabolic process	Process	2
GO:0004585	ornithine carbamoyltransferase activity	Function	2
GO:0004838	L-tyrosine:2-oxoglutarate aminotransferase activity	Function	2
GO:0048564	photosystem I assembly	Process	2
GO:0003856	3-dehydroquinate synthase activity	Function	2
GO:0008374	O-acyltransferase activity	Function	2
GO:0004824	lysine-tRNA ligase activity	Function	2
GO:0000254	C-4 methylsterol oxidase activity	Function	2
GO:0004164	diphthine synthase activity	Function	2
GO:0042732	D-xylose metabolic process	Process	2
GO:0046861	glyoxysomal membrane	Component	2
GO:0046554	malate dehydrogenase (NADP+) activity	Function	2
GO:0030494	bacteriochlorophyll biosynthetic process	Process	2
GO:0016871	cycloartenol synthase activity	Function	2
GO:0015833	peptide transport	Process	2
GO:0050508	glucuronosyl-N-acetylglucosaminyl-proteoglycan 4-alpha-N-acetylglucosaminyltransferase activity	Function	2
GO:0016756	glutathione gamma-glutamylcysteinyltransferase activity	Function	2
GO:0047312	L-phenylalanine:pyruvate aminotransferase activity	Function	2
GO:0009045	xylose isomerase activity	Function	2
GO:0009826	unidimensional cell growth	Process	2
GO:0008676	3-deoxy-8-phosphooctulonate synthase activity	Function	2
GO:0005765	lysosomal membrane	Component	2
GO:0005779	integral to peroxisomal membrane	Component	2
GO:0009877	nodulation	Process	2
GO:0007030	Golgi organization	Process	2
GO:0009812	flavonoid metabolic process	Process	2
GO:0050201	fucokinase activity	Function	2
GO:0004777	succinate-semialdehyde dehydrogenase activity	Function	2
GO:0043189	H4/H2A histone acetyltransferase complex	Component	2
GO:0008690	3-deoxy-manno-octulosonate cytidylyltransferase activity	Function	2
GO:0016711	flavonoid 3'-monooxygenase activity	Function	2
GO:0003848	2-amino-4-hydroxy-6-hydroxymethyldihydropteridine diphosphokinase activity	Function	2
GO:0015684	ferrous iron transport	Process	2
GO:0052544	defense response by callose deposition in cell wall	Process	2
GO:0046403	polynucleotide 3'-phosphatase activity	Function	2
GO:0019836	hemolysis by symbiont of host erythrocytes	Process	2
GO:0032301	MutSalpha complex	Component	2
GO:0043335	protein unfolding	Process	2
GO:0032302	MutSbeta complex	Component	2
GO:0030665	clathrin coated vesicle membrane	Component	2
GO:0050518	2-C-methyl-D-erythritol 4-phosphate cytidylyltransferase activity	Function	2
GO:0050590	desacetoxyvindoline 4-hydroxylase activity	Function	2
GO:0004334	fumarylacetoacetase activity	Function	2
GO:0004641	phosphoribosylformylglycinamidine cyclo-ligase activity	Function	2
GO:0000293	ferric-chelate reductase activity	Function	2
GO:0046938	phytochelatin biosynthetic process	Process	2
GO:0010102	lateral root morphogenesis	Process	2
GO:0003849	3-deoxy-7-phosphoheptulonate synthase activity	Function	2
GO:0006473	protein acetylation	Process	2
GO:0070476	rRNA (guanine-N7)-methylation	Process	2
GO:0048316	seed development	Process	2
GO:0022621	shoot system development	Process	2
GO:0004107	chorismate synthase activity	Function	2
GO:0003988	acetyl-CoA C-acyltransferase activity	Function	2
GO:0044238	primary metabolic process	Process	2
GO:0004160	dihydroxy-acid dehydratase activity	Function	2
GO:0019673	GDP-mannose metabolic process	Process	2
GO:0050247	raucaffricine beta-glucosidase activity	Function	2
GO:0033961	cis-stilbene-oxide hydrolase activity	Function	2
GO:0004174	electron-transferring-flavoprotein dehydrogenase activity	Function	2
GO:0010267	production of ta-siRNAs involved in RNA interference	Process	2
GO:0004038	allantoinase activity	Function	2
GO:0019144	ADP-sugar diphosphatase activity	Function	2
GO:0009973	adenylyl-sulfate reductase activity	Function	2
GO:0030136	clathrin-coated vesicle	Component	2
GO:0009867	jasmonic acid mediated signaling pathway	Process	2
GO:0009790	embryo development	Process	2
GO:0009958	positive gravitropism	Process	2
GO:0008685	2-C-methyl-D-erythritol 2,4-cyclodiphosphate synthase activity	Function	2
GO:0033925	mannosyl-glycoprotein endo-beta-N-acetylglucosaminidase activity	Function	2
GO:0050388	uronate dehydrogenase activity	Function	2
GO:0008660	1-aminocyclopropane-1-carboxylate deaminase activity	Function	2
GO:0048481	ovule development	Process	2
GO:0009312	oligosaccharide biosynthetic process	Process	2
GO:0080097	L-tryptophan:pyruvate aminotransferase activity	Function	2
GO:0009226	nucleotide-sugar biosynthetic process	Process	2
GO:0005625	soluble fraction	Component	2
GO:0000719	photoreactive repair	Process	2
GO:0030176	integral to endoplasmic reticulum membrane	Component	2
GO:0004459	L-lactate dehydrogenase activity	Function	2
GO:0003885	D-arabinono-1,4-lactone oxidase activity	Function	2
GO:0018738	S-formylglutathione hydrolase activity	Function	2
GO:0050356	tropine dehydrogenase activity	Function	2
GO:0043085	positive regulation of catalytic activity	Process	2
GO:0048825	cotyledon development	Process	2
GO:0016670	oxidoreductase activity, acting on a sulfur group of donors, oxygen as acceptor	Function	2
GO:0006366	transcription from RNA polymerase II promoter	Process	2
GO:0004031	aldehyde oxidase activity	Function	2
GO:0004150	dihydroneopterin aldolase activity	Function	2
GO:0004329	formate-tetrahydrofolate ligase activity	Function	2
GO:0004363	glutathione synthase activity	Function	2
GO:0031116	positive regulation of microtubule polymerization	Process	2
GO:0004482	mRNA (guanine-N7-)-methyltransferase activity	Function	2
GO:0008760	UDP-N-acetylglucosamine 1-carboxyvinyltransferase activity	Function	2
GO:0019295	coenzyme M biosynthetic process	Process	2
GO:0004108	citrate (Si)-synthase activity	Function	2
GO:0015696	ammonium transport	Process	2
GO:0050378	UDP-glucuronate 4-epimerase activity	Function	2
GO:0051090	regulation of sequence-specific DNA binding transcription factor activity	Process	2
GO:0070038	rRNA (pseudouridine-N3-)-methyltransferase activity	Function	2
GO:0006021	inositol biosynthetic process	Process	2
GO:0070043	rRNA (guanine-N7-)-methyltransferase activity	Function	2
GO:0018489	vanillate monooxygenase activity	Function	2
GO:0047338	UTP:xylose-1-phosphate uridylyltransferase activity	Function	2
GO:0009294	DNA mediated transformation	Process	2
GO:0004489	methylenetetrahydrofolate reductase (NADPH) activity	Function	2
GO:0004576	oligosaccharyl transferase activity	Function	2
GO:0000453	enzyme-directed rRNA 2'-O-methylation	Process	2
GO:0090406	pollen tube	Component	2
GO:0047750	cholestenol delta-isomerase activity	Function	2
GO:0080055	low affinity nitrate transport	Process	2
GO:0010078	maintenance of root meristem identity	Process	2
GO:0004055	argininosuccinate synthase activity	Function	2
GO:0000256	allantoin catabolic process	Process	2
GO:0016656	monodehydroascorbate reductase (NADH) activity	Function	2
GO:0009452	RNA capping	Process	2
GO:0008830	dTDP-4-dehydrorhamnose 3,5-epimerase activity	Function	2
GO:0045174	glutathione dehydrogenase (ascorbate) activity	Function	2
GO:0000234	phosphoethanolamine N-methyltransferase activity	Function	2
GO:0010220	positive regulation of vernalization response	Process	2
GO:0003862	3-isopropylmalate dehydrogenase activity	Function	2
GO:0008170	N-methyltransferase activity	Function	2
GO:0051510	regulation of unidimensional cell growth	Process	2
GO:0010253	UDP-rhamnose biosynthetic process	Process	2
GO:0003827	alpha-1,3-mannosylglycoprotein 2-beta-N-acetylglucosaminyltransferase activity	Function	2
GO:0019307	mannose biosynthetic process	Process	2
GO:0008202	steroid metabolic process	Process	2
GO:0009099	valine biosynthetic process	Process	2
GO:0047631	ADP-ribose diphosphatase activity	Function	2
GO:0005658	alpha DNA polymerase:primase complex	Component	2
GO:0016023	cytoplasmic membrane-bounded vesicle	Component	2
GO:0004056	argininosuccinate lyase activity	Function	2
GO:0033884	phosphoethanolamine/phosphocholine phosphatase activity	Function	2
GO:0010030	positive regulation of seed germination	Process	2
GO:0015916	fatty-acyl-CoA transport	Process	2
GO:0016805	dipeptidase activity	Function	2
GO:0047964	glyoxylate reductase activity	Function	2
GO:0010038	response to metal ion	Process	2
GO:0004455	ketol-acid reductoisomerase activity	Function	2
GO:0046740	spread of virus in host, cell to cell	Process	2
GO:0004353	glutamate dehydrogenase [NAD(P)+] activity	Function	2
GO:0042736	NADH kinase activity	Function	2
GO:0016428	tRNA (cytosine-5-)-methyltransferase activity	Function	2
GO:0035196	production of miRNAs involved in gene silencing by miRNA	Process	2
GO:0004636	phosphoribosyl-ATP diphosphatase activity	Function	2
GO:0010103	stomatal complex morphogenesis	Process	2
GO:0004644	phosphoribosylglycinamide formyltransferase activity	Function	2
GO:0006808	regulation of nitrogen utilization	Process	2
GO:0005675	holo TFIIH complex	Component	2
GO:0009620	response to fungus	Process	2
GO:0009815	1-aminocyclopropane-1-carboxylate oxidase activity	Function	2
GO:0004018	N6-(1,2-dicarboxyethyl)AMP AMP-lyase (fumarate-forming) activity	Function	2
GO:0018160	peptidyl-pyrromethane cofactor linkage	Process	2
GO:0071365	cellular response to auxin stimulus	Process	2
GO:0046658	anchored to plasma membrane	Component	2
GO:0047654	alliin lyase activity	Function	2
GO:0004333	fumarate hydratase activity	Function	2
GO:0004592	pantoate-beta-alanine ligase activity	Function	2
GO:0010216	maintenance of DNA methylation	Process	2
GO:0018580	nitronate monooxygenase activity	Function	2
GO:0047924	geraniol dehydrogenase activity	Function	2
GO:0005094	Rho GDP-dissociation inhibitor activity	Function	2
GO:0010386	lateral root primordium development	Process	2
GO:0004053	arginase activity	Function	2
[truncated: 310 more rows]
