# Supplementary material for: Exploring Triacylglycerol Biosynthetic Pathway in Developing Seeds of Chia (Salvia hispanica L.): A Transcriptomic Approach
Source: PLoS One. 2015 Apr 13;10(4):e0123580. doi: 10.1371/journal.pone.0123580 (PMC4395390; doi:10.1371/journal.pone.0123580)
Supplement: S3 Table — (XLSX) [file pone.0123580.s006.xlsx]

## Sheet: Sheet1
Transcript_ID	KOG_Acc	KOG ID	% Identity	Alignment_Length	Mismatch	Gap	Query_Start	Query_End	Subject_Start	Subject_End	E-Value	BitScore	Transcript Length	Transcript Coverage	Oragnism Symbol	KOG Functional Category Symbol	KOG Description
Ssptr11519_c0_seq1_len=1317	At1g55130	KOG1278	68.86	440	136	1	1	1317	91	530	0	640	1317	100	ath	U	Endosomal membrane proteins, EMP70
Ssptr27302_c0_seq1_len=1098	At1g60030	KOG1292	76.82	371	81	1	1	1098	107	477	2e-164	577	1098	100	ath	F	Xanthine/uracil transporters
Ssptr22305_c0_seq1_len=1077	At1g60030	KOG1292	76.65	364	80	1	1077	1	114	477	2e-160	563	1077	100	ath	F	Xanthine/uracil transporters
Ssptr16631_c0_seq1_len=1086	Hs20541592	KOG0450	49.73	374	176	10	1086	1	582	938	1e-98	358	1086	100	hsa	G	2-oxoglutarate dehydrogenase, E1 subunit
Ssptr17333_c0_seq1_len=1086	Hs20541592	KOG0450	49.73	374	176	10	1	1086	582	938	1e-98	358	1086	100	hsa	G	2-oxoglutarate dehydrogenase, E1 subunit
Ssptr23722_c0_seq1_len=519	At3g04910	KOG0584	93.64	173	11	0	1	519	46	218	1e-95	347	519	100	ath	R	Serine/threonine protein kinase
Ssptr19996_c0_seq1_len=522	At5g02500	KOG0101	97.13	174	5	0	1	522	171	344	5e-93	338	522	100	ath	O	Molecular chaperones HSP70/HSC70, HSP70 superfamily
Ssptr16480_c1_seq1_len=861	At1g76390	KOG0167	64.24	288	102	1	1	861	215	502	7e-90	328	861	100	ath	S	FOG: Armadillo/beta-catenin-like repeats
Ssptr1606_c0_seq1_len=561	At1g78580	KOG1050	78.61	187	40	0	561	1	603	789	1e-85	313	561	100	ath	G	Trehalose-6-phosphate synthase component TPS1 and related subunits
Ssptr23221_c0_seq1_len=669	At3g55740	KOG1303	73.54	223	59	0	669	1	20	242	2e-84	310	669	100	ath	E	Amino acid transporters
Ssptr19996_c0_seq2_len=516	At3g12580	KOG0101	86.78	174	21	2	1	516	171	344	1e-80	296	516	100	ath	O	Molecular chaperones HSP70/HSC70, HSP70 superfamily
Ssptr27305_c0_seq1_len=594	At1g10950	KOG1277	77.39	199	44	1	594	1	124	322	2e-74	276	594	100	ath	U	Endosomal membrane proteins, EMP70
Ssptr28309_c0_seq1_len=594	At1g10950	KOG1277	77.39	199	44	1	1	594	124	322	2e-74	276	594	100	ath	U	Endosomal membrane proteins, EMP70
Ssptr23264_c0_seq1_len=573	At1g17580	KOG0160	67.49	203	54	2	1	573	160	362	2e-74	276	573	100	ath	Z	Myosin class V heavy chain
Ssptr18603_c0_seq1_len=504	At1g51500	KOG0061	74.56	169	42	1	504	1	63	231	9e-72	267	504	100	ath	Q	Transporter, ABC superfamily (Breast cancer resistance protein)
Ssptr29819_c0_seq1_len=504	At1g51500	KOG0061	74.56	169	42	1	1	504	63	231	9e-72	267	504	100	ath	Q	Transporter, ABC superfamily (Breast cancer resistance protein)
Ssptr16364_c0_seq1_len=537	At5g35970	KOG1803	70.95	179	52	0	537	1	203	381	5e-69	258	537	100	ath	L	DNA helicase
Ssptr26036_c0_seq1_len=417	At3g15980	KOG0276	82.73	139	24	0	417	1	421	559	8e-69	256	417	100	ath	U	Vesicle coat complex COPI, beta' subunit
Ssptr25894_c0_seq1_len=399	At5g19220	KOG1322	91.73	133	11	1	1	399	95	226	2e-67	252	399	100	ath	M	GDP-mannose pyrophosphorylase/mannose-1-phosphate guanylyltransferase
Ssptr5626_c0_seq1_len=756	At3g05680	KOG4822	52.38	252	120	0	1	756	460	711	3e-66	249	756	100	ath	AT	Predicted nuclear membrane protein involved in mRNA transport and sex determination via splicing modulation
Ssptr1480_c0_seq1_len=438	At2g43020	KOG0029	75.34	146	36	0	438	1	44	189	1e-61	233	438	100	ath	Q	Amine oxidase
Ssptr22002_c0_seq1_len=393	At1g54610	KOG0600	80.15	131	26	0	393	1	104	234	2e-60	228	393	100	ath	D	Cdc2-related protein kinase
Ssptr21846_c0_seq1_len=447	At3g28430	KOG2219	75.84	149	36	0	1	447	4	152	2e-60	229	447	100	ath	S	Uncharacterized conserved protein
Ssptr30052_c0_seq1_len=408	At1g79750	KOG1257	77.94	136	30	0	1	408	391	526	1e-58	223	408	100	ath	C	NADP+-dependent malic enzyme
Ssptr21565_c0_seq1_len=432	At5g03940	KOG0780	88.19	144	17	0	1	432	165	308	3e-58	221	432	100	ath	U	Signal recognition particle, subunit Srp54
Ssptr22783_c0_seq1_len=639	At1g34120	KOG0565	55.81	215	93	4	1	639	317	493	7e-58	221	639	100	ath	U	Inositol polyphosphate 5-phosphatase and related proteins
Ssptr15811_c0_seq1_len=564	At5g37710	KOG2088	55.79	190	82	3	564	1	2	188	1e-57	220	564	100	ath	IOT	Predicted lipase/calmodulin-binding heat-shock protein
Ssptr22356_c0_seq1_len=432	At1g48260	KOG0583	74.31	144	37	0	1	432	11	154	2e-57	219	432	100	ath	T	Serine/threonine protein kinase
Ssptr26275_c0_seq2_len=633	At1g55350	KOG0045	65.4	211	73	1	633	1	694	903	1e-55	214	633	100	ath	OT	Cytosolic Ca2+-dependent cysteine protease (calpain), large subunit (EF-Hand protein superfamily)
Ssptr1461_c0_seq1_len=645	At1g32360_1	KOG1677	46.02	289	82	8	1	645	118	405	3e-55	213	645	100	ath	R	CCCH-type Zn-finger protein
Ssptr16336_c0_seq1_len=465	Hs4758138	KOG0331	65.61	157	52	1	1	465	225	381	9e-55	210	465	100	hsa	A	ATP-dependent RNA helicase
Ssptr23326_c0_seq1_len=369	At3g14440	KOG1285	77.24	123	28	0	369	1	116	238	3e-54	207	369	100	ath	Q	Beta, beta-carotene 15,15'-dioxygenase and related enzymes
Ssptr28770_c0_seq1_len=411	At3g59760	KOG1252	80.29	137	27	0	411	1	199	335	5e-54	207	411	100	ath	E	Cystathionine beta-synthase and related enzymes
Ssptr26302_c0_seq1_len=303	At4g26140	KOG0496	88.12	101	12	0	1	303	47	147	7e-54	206	303	100	ath	G	Beta-galactosidase
Ssptr29557_c0_seq1_len=375	At1g50700	KOG0032	78.4	125	27	0	1	375	58	182	1e-52	202	375	100	ath	T	Ca2+/calmodulin-dependent protein kinase, EF-Hand protein superfamily
Ssptr23999_c0_seq1_len=303	At1g77660	KOG0231	85.15	101	15	0	303	1	220	320	9e-52	199	303	100	ath	R	Junctional membrane complex protein Junctophilin and related MORN repeat proteins
Ssptr30458_c0_seq1_len=372	At5g38990	KOG1187	73.23	127	31	1	1	372	548	674	2e-51	198	372	100	ath	T	Serine/threonine protein kinase
Ssptr7308_c0_seq1_len=675	At3g46790	KOG4197	42.92	226	128	2	1	675	252	476	3e-51	199	675	100	ath	R	FOG: PPR repeat
Ssptr29022_c0_seq1_len=420	At3g55740	KOG1303	66.43	140	47	0	1	420	103	242	3e-50	195	420	100	ath	E	Amino acid transporters
Ssptr22662_c0_seq1_len=303	At3g23340	KOG1164	88.12	101	12	0	303	1	180	280	8e-50	193	303	100	ath	T	Casein kinase (serine/threonine/tyrosine protein kinase)
Ssptr20982_c0_seq1_len=444	At1g03060_1	KOG1788	70.27	148	44	0	444	1	194	341	1e-49	193	444	100	ath	S	Uncharacterized conserved protein
Ssptr23400_c0_seq1_len=318	At1g15520	KOG0065	86.79	106	14	0	318	1	991	1096	2e-49	191	318	100	ath	Q	Pleiotropic drug resistance proteins (PDR1-15), ABC superfamily
Ssptr8027_c0_seq1_len=279	AtMi114	KOG4769	98.92	93	1	0	279	1	245	337	1e-48	189	279	100	ath	C	Cytochrome c oxidase, subunit I
Ssptr26566_c0_seq1_len=303	At3g44730	KOG0239	94.06	101	6	0	1	303	481	581	1e-47	186	303	100	ath	Z	Kinesin (KAR3 subfamily)
Ssptr1330_c0_seq1_len=342	At1g25390	KOG1187	77.39	115	25	1	342	1	359	473	2e-47	185	342	100	ath	T	Serine/threonine protein kinase
Ssptr26477_c0_seq1_len=411	At1g16980	KOG1050	63.04	138	50	2	1	411	37	173	5e-47	184	411	100	ath	G	Trehalose-6-phosphate synthase component TPS1 and related subunits
Ssptr25926_c0_seq1_len=510	At3g25500	KOG1922	63.07	176	59	2	1	510	597	772	5e-47	185	510	100	ath	TZ	Rho GTPase effector BNI1 and related formins
Ssptr1663_c0_seq1_len=429	At1g04180	KOG1399	71.03	145	40	2	1	429	149	293	3e-46	181	429	100	ath	Q	Flavin-containing monooxygenase
Ssptr1900_c0_seq1_len=291	AtCh030	KOG1350	90.72	97	9	0	291	1	83	179	4e-46	181	291	100	ath	C	F0F1-type ATP synthase, beta subunit
Ssptr21620_c0_seq2_len=345	At1g21730	KOG0242	79.49	117	22	1	345	1	246	362	6e-45	177	345	100	ath	Z	Kinesin-like protein
Ssptr10715_c0_seq1_len=297	At4g18700	KOG0583	91.92	99	8	0	1	297	37	135	2e-44	175	297	100	ath	T	Serine/threonine protein kinase
Ssptr3358_c0_seq1_len=297	At5g25060	KOG0151	81.82	99	18	1	1	297	131	223	3e-43	171	297	100	ath	R	Predicted splicing regulator, contains RRM, SWAP and RPR domains
Ssptr8779_c0_seq1_len=390	At1g17580	KOG0160	63.36	131	47	1	390	1	1138	1268	2e-42	169	390	100	ath	Z	Myosin class V heavy chain
Ssptr1224_c0_seq1_len=264	At3g08530	KOG0985	94.32	88	5	0	264	1	99	186	2e-42	169	264	100	ath	U	Vesicle coat protein clathrin, heavy chain
Ssptr3820_c0_seq1_len=255	At1g79350	KOG1513	95.29	85	4	0	1	255	813	897	4e-41	164	255	100	ath	KT	Nuclear helicase MOP-3/SNO (DEAD-box superfamily)
Ssptr17210_c0_seq1_len=246	At1g17370	KOG0118	91.46	82	7	0	1	246	110	191	2e-40	162	246	100	ath	R	FOG: RRM domain
Ssptr15533_c0_seq1_len=219	At1g79990	KOG0276	100	73	0	0	219	1	134	206	2e-39	159	219	100	ath	U	Vesicle coat complex COPI, beta' subunit
Ssptr508_c0_seq1_len=501	At3g54670	KOG0018	55.09	167	75	0	501	1	400	566	2e-39	159	501	100	ath	D	Structural maintenance of chromosome protein 1 (sister chromatid cohesion complex Cohesin, subunit SMC1)
Ssptr24004_c0_seq1_len=540	At1g69870	KOG1237	45.65	184	96	4	540	1	313	492	5e-39	158	540	100	ath	E	H+/oligopeptide symporter
Ssptr25846_c0_seq1_len=306	At3g61480	KOG2006	78.43	102	22	0	306	1	225	326	4e-38	154	306	100	ath	R	WD40 repeat protein
Ssptr19010_c0_seq1_len=225	At3g02530	KOG0359	94.67	75	4	0	225	1	177	251	5e-38	154	225	100	ath	O	Chaperonin complex component, TCP-1 zeta subunit (CCT6)
Ssptr20210_c0_seq1_len=225	At3g02530	KOG0359	94.67	75	4	0	1	225	177	251	5e-38	154	225	100	ath	O	Chaperonin complex component, TCP-1 zeta subunit (CCT6)
Ssptr23702_c0_seq1_len=252	At4g21670	KOG0323	84.52	84	13	0	252	1	232	315	1e-37	152	252	100	ath	K	TFIIF-interacting CTD phosphatases, including NLI-interacting factor
Ssptr17648_c0_seq1_len=237	At2g33150	KOG1389	91.14	79	7	0	237	1	50	128	8e-37	150	237	100	ath	I	3-oxoacyl CoA thiolase
Ssptr26441_c1_seq1_len=291	At5g02230	KOG3109	75.26	97	24	1	291	1	165	260	8e-37	150	291	100	ath	R	Haloacid dehalogenase-like hydrolase
Ssptr23703_c1_seq1_len=522	At4g17120	KOG1809	46.55	174	93	1	1	522	1001	1122	2e-36	149	522	100	ath	U	Vacuolar protein sorting-associated protein
Ssptr30010_c0_seq1_len=300	At1g60680	KOG1575	63.11	103	35	1	300	1	169	271	4e-36	147	300	100	ath	C	Voltage-gated shaker-like K+ channel, subunit beta/KCNAB
Ssptr30152_c0_seq1_len=300	At1g60680	KOG1575	63.11	103	35	1	1	300	169	271	4e-36	147	300	100	ath	C	Voltage-gated shaker-like K+ channel, subunit beta/KCNAB
Ssptr1969_c0_seq1_len=528	At1g22620	KOG1888	44.02	209	84	4	528	1	346	551	3e-35	145	528	100	ath	I	Putative phosphoinositide phosphatase
Ssptr10950_c1_seq1_len=480	At2g25730	KOG1811	59.38	160	65	0	1	480	1543	1702	5e-35	145	480	100	ath	R	Predicted Zn2+-binding protein, contains FYVE domain
Ssptr26508_c0_seq1_len=306	At2g45540	KOG1787	83.33	102	17	0	306	1	1280	1381	7e-35	143	306	100	ath	U	Kinase A-anchor protein Neurobeachin and related BEACH and WD40 repeat proteins
Ssptr2604_c0_seq1_len=216	AtMi093	KOG4770	97.22	72	2	0	216	1	160	231	1e-34	143	216	100	ath	C	NADH dehydrogenase subunit 1
Ssptr19927_c0_seq2_len=312	Hs16579885	KOG1475	63.46	104	38	1	1	312	191	293	2e-34	142	312	100	hsa	A	Ribosomal protein RPL1/RPL2/RL4L4
Ssptr25178_c0_seq1_len=267	At4g21770	KOG1919	70.79	89	26	0	1	267	143	231	3e-34	141	267	100	ath	A	RNA pseudouridylate synthases
Ssptr15392_c0_seq1_len=207	At4g26140	KOG0496	85.51	69	10	0	207	1	79	147	3e-34	141	207	100	ath	G	Beta-galactosidase
Ssptr25196_c0_seq1_len=210	At2g39010	KOG0223	90	70	7	0	1	210	186	255	4e-34	141	210	100	ath	G	Aquaporin (major intrinsic protein family)
Ssptr15826_c0_seq1_len=300	At3g29100	KOG1666	69.9	103	28	1	300	1	66	168	5e-34	140	300	100	ath	U	V-SNARE
Ssptr16089_c0_seq1_len=351	At5g42450	KOG4197	56.56	122	48	3	1	351	279	400	1e-33	139	351	100	ath	R	FOG: PPR repeat
Ssptr23477_c0_seq1_len=291	At1g52160	KOG2121	85.57	97	14	0	291	1	78	174	2e-33	139	291	100	ath	R	Predicted metal-dependent hydrolase (beta-lactamase superfamily)
Ssptr893_c1_seq1_len=249	At4g02900	KOG1134	79.52	83	17	0	249	1	460	542	2e-33	138	249	100	ath	R	Uncharacterized conserved protein
Ssptr1008_c0_seq1_len=270	At5g65380	KOG1347	67.78	90	29	0	270	1	378	467	9e-33	136	270	100	ath	R	Uncharacterized membrane protein, predicted efflux pump
Ssptr9211_c0_seq1_len=252	At4g27100	KOG2197	58.2	122	13	1	252	1	184	305	1e-32	136	252	100	ath	T	Ypt/Rab-specific GTPase-activating protein GYP7 and related proteins
Ssptr2475_c0_seq1_len=225	At5g13580	KOG0061	85.33	75	11	0	1	225	585	659	2e-32	135	225	100	ath	Q	Transporter, ABC superfamily (Breast cancer resistance protein)
Ssptr4638_c0_seq1_len=345	At1g28090	KOG2159	55.65	115	51	1	1	345	48	155	6e-32	134	345	100	ath	J	tRNA nucleotidyltransferase/poly(A) polymerase
Ssptr22572_c0_seq1_len=237	At1g27120	KOG2287	75.95	79	19	0	1	237	440	518	8e-32	133	237	100	ath	G	Galactosyltransferases
Ssptr26732_c0_seq1_len=234	At1g03190	KOG1131	79.49	78	16	0	1	234	67	144	2e-31	132	234	100	ath	KL	RNA polymerase II transcription initiation/nucleotide excision repair factor TFIIH, 5'-3' helicase subunit RAD3
Ssptr25363_c0_seq1_len=261	At1g67140	KOG1822	79.31	87	18	0	261	1	18	104	2e-31	132	261	100	ath	S	Uncharacterized conserved protein
Ssptr2148_c0_seq1_len=258	At1g15520	KOG0065	72.09	86	24	0	258	1	1167	1252	4e-31	131	258	100	ath	Q	Pleiotropic drug resistance proteins (PDR1-15), ABC superfamily
Ssptr9553_c0_seq1_len=240	At1g70060	KOG4204	74.07	81	20	1	240	1	34	114	7e-30	127	240	100	ath	B	Histone deacetylase complex, SIN3 component
Ssptr26111_c0_seq1_len=228	At1g77720	KOG0596	80.26	76	15	0	228	1	309	384	1e-29	126	228	100	ath	D	Dual specificity; serine/threonine and tyrosine kinase
Ssptr1345_c0_seq1_len=249	At3g05330	KOG1674	71.43	84	23	1	1	249	26	109	3e-29	125	249	100	ath	R	Cyclin
Ssptr24873_c0_seq1_len=252	At5g36300	KOG4197	71.76	85	23	1	1	252	231	315	4e-29	124	252	100	ath	R	FOG: PPR repeat
Ssptr699_c0_seq1_len=297	At3g14630	KOG0157	54.55	99	45	0	297	1	329	427	6e-29	124	297	100	ath	QI	Cytochrome P450 CYP4/CYP19/CYP26 subfamilies
Ssptr4114_c0_seq1_len=210	At4g33760	KOG2411	77.14	70	16	0	210	1	95	164	6e-29	124	210	100	ath	J	Aspartyl-tRNA synthetase, mitochondrial
Ssptr20797_c1_seq1_len=210	At1g50030	KOG0891	82.86	70	12	0	1	210	643	712	8e-29	123	210	100	ath	L	DNA-dependent protein kinase
Ssptr15799_c1_seq1_len=288	At3g51480	KOG1052	58.76	97	39	1	288	1	283	379	2e-28	122	288	100	ath	PET	Glutamate-gated kainate-type ion channel receptor subunit GluR5 and related subunits
Ssptr23162_c1_seq1_len=363	At3g15470	KOG0283	43.44	122	68	1	1	363	574	695	3e-28	121	363	100	ath	S	WD40 repeat-containing protein
Ssptr23956_c2_seq1_len=201	At1g76700	KOG0691	83.58	67	11	0	1	201	192	258	4e-28	121	201	100	ath	O	Molecular chaperone (DnaJ superfamily)
Ssptr22616_c0_seq1_len=297	At2g36810	KOG2032	75.76	99	24	1	297	1	9	106	4e-28	121	297	100	ath	S	Uncharacterized conserved protein
Ssptr21774_c1_seq1_len=348	At2g29080	KOG0731	66.67	117	38	1	348	1	242	358	5e-28	120	348	100	ath	O	AAA+-type ATPase containing the peptidase M41 domain
Ssptr16122_c0_seq1_len=600	Hs4503987	KOG1559	34.3	207	129	8	600	1	67	266	3e-27	120	600	100	hsa	H	Gamma-glutamyl hydrolase
Ssptr1440_c1_seq1_len=270	At4g30700	KOG4197	60	90	36	1	270	1	537	625	3e-27	118	270	100	ath	R	FOG: PPR repeat
Ssptr16057_c0_seq1_len=207	At4g35090	KOG0047	76.81	69	16	0	1	207	387	455	3e-27	118	207	100	ath	P	Catalase
Ssptr26022_c1_seq1_len=279	At5g67250	KOG1947	56.99	93	40	0	279	1	71	163	3e-27	118	279	100	ath	R	Leucine rich repeat proteins, some proteins contain F-box
Ssptr21557_c0_seq1_len=207	At3g13750	KOG0496	77.14	70	15	1	207	1	21	90	6e-27	117	207	100	ath	G	Beta-galactosidase
Ssptr26021_c0_seq1_len=336	At3g63240	KOG0565	53.1	113	52	3	336	1	39	142	8e-26	113	336	100	ath	U	Inositol polyphosphate 5-phosphatase and related proteins
Ssptr30458_c0_seq2_len=216	At5g38990	KOG1187	69.33	75	20	1	1	216	600	674	1e-25	113	216	100	ath	T	Serine/threonine protein kinase
Ssptr21832_c2_seq1_len=216	At1g55730	KOG1397	76.39	72	17	0	1	216	274	345	2e-25	112	216	100	ath	P	Ca2+/H+ antiporter VCX1 and related proteins
Ssptr29417_c2_seq1_len=207	At1g50030	KOG0891	76.81	69	16	0	1	207	870	938	4e-25	111	207	100	ath	L	DNA-dependent protein kinase
Ssptr26529_c1_seq1_len=285	At4g19860	KOG2369	55.79	95	42	1	285	1	97	188	4e-25	111	285	100	ath	I	Lecithin:cholesterol acyltransferase (LCAT)/Acyl-ceramide synthase
Ssptr17970_c0_seq1_len=234	At5g17920	KOG2263	92.31	78	6	0	234	1	361	438	9e-25	110	234	100	ath	E	Methionine synthase II (cobalamin-independent)
Ssptr18151_c0_seq1_len=234	At5g17920	KOG2263	92.31	78	6	0	1	234	361	438	9e-25	110	234	100	ath	E	Methionine synthase II (cobalamin-independent)
Ssptr28532_c0_seq1_len=255	At1g55350	KOG0045	65.52	87	28	2	1	255	480	566	1e-24	109	255	100	ath	OT	Cytosolic Ca2+-dependent cysteine protease (calpain), large subunit (EF-Hand protein superfamily)
Ssptr17771_c0_seq1_len=207	At5g57020	KOG2779	73.91	69	18	0	207	1	147	215	2e-24	108	207	100	ath	I	N-myristoyl transferase
Ssptr23052_c0_seq1_len=219	At1g78970	KOG0497	63.01	73	27	0	1	219	468	540	3e-24	108	219	100	ath	I	Oxidosqualene-lanosterol cyclase and related proteins
Ssptr22482_c1_seq1_len=234	At1g58250	KOG1910	64.1	78	28	1	1	234	1246	1322	6e-24	107	234	100	ath	S	Uncharacterized conserved protein
Ssptr15436_c1_seq1_len=243	At1g18440	KOG2255	56.04	91	30	1	243	1	154	244	8e-24	107	243	100	ath	J	Peptidyl-tRNA hydrolase
Ssptr29075_c0_seq1_len=219	At1g52360	KOG0276	67.12	73	24	0	1	219	769	841	8e-24	107	219	100	ath	U	Vesicle coat complex COPI, beta' subunit
Ssptr4323_c0_seq1_len=288	At5g56460	KOG1187	62.75	102	32	3	288	1	17	118	2e-23	105	288	100	ath	T	Serine/threonine protein kinase
Ssptr25054_c1_seq1_len=234	At4g15410_2	KOG2085	78.21	78	17	0	234	1	316	393	4e-23	104	234	100	ath	T	Serine/threonine protein phosphatase 2A, regulatory subunit
Ssptr9720_c0_seq1_len=240	At4g25830_2	KOG0743	62.65	83	28	1	1	240	358	440	5e-23	104	240	100	ath	O	AAA+-type ATPase
Ssptr6205_c0_seq1_len=234	At2g26490	KOG4155	55.13	78	35	0	1	234	141	218	8e-23	103	234	100	ath	R	FOG: WD40 repeat
Ssptr23028_c0_seq1_len=204	At5g16880	KOG1087	75	68	17	0	204	1	235	302	2e-22	102	204	100	ath	U	Cytosolic sorting protein GGA2/TOM1
Ssptr24318_c0_seq1_len=228	At5g51660	KOG1896	57.89	76	32	0	228	1	169	244	3e-21	98.6	228	100	ath	A	mRNA cleavage and polyadenylation factor II complex, subunit CFT1 (CPSF subunit)
Ssptr24256_c0_seq1_len=231	At1g31300	KOG4561	55.84	77	34	0	1	231	73	149	4e-21	98.2	231	100	ath	TR	Uncharacterized conserved protein, contains TBC domain
Ssptr1426_c0_seq1_len=288	At1g33410	KOG4521	45.83	96	52	0	1	288	636	731	2e-20	95.9	288	100	ath	YU	Nuclear pore complex, Nup160 component
Ssptr24994_c0_seq1_len=219	At4g17610	KOG0839	65.79	76	23	2	219	1	1415	1490	2e-20	95.5	219	100	ath	A	RNA Methylase, SpoU family
Ssptr24256_c0_seq2_len=225	At1g31300	KOG4561	57.33	75	32	0	1	225	73	147	3e-20	95.1	225	100	ath	TR	Uncharacterized conserved protein, contains TBC domain
Ssptr29992_c1_seq1_len=285	At2g13930	KOG0017	52.08	96	45	2	1	285	1050	1144	3e-20	95.1	285	100	ath	R	FOG: Transposon-encoded proteins with TYA, reverse transcriptase, integrase domains in various combinations
Ssptr9221_c0_seq1_len=231	At4g31490	KOG1058	75.32	77	19	0	1	231	315	391	7e-20	94	231	100	ath	U	Vesicle coat complex COPI, beta subunit
Ssptr8937_c0_seq1_len=228	At3g05470	KOG1922	75	76	19	0	228	1	618	693	2e-18	89	228	100	ath	TZ	Rho GTPase effector BNI1 and related formins
Ssptr1439_c0_seq2_len=837	At3g12770	KOG4197	25.08	319	199	6	1	837	33	342	2e-18	91.3	837	100	ath	R	FOG: PPR repeat
Ssptr26739_c0_seq1_len=240	At5g50120	KOG4155	51.69	89	34	2	1	240	189	277	2e-18	89.4	240	100	ath	R	FOG: WD40 repeat
Ssptr24051_c0_seq1_len=216	At1g59720	KOG4197	54.17	72	33	0	216	1	118	189	4e-18	88.2	216	100	ath	R	FOG: PPR repeat
Ssptr7337_c0_seq1_len=216	At5g22830	KOG2662	80.82	73	13	1	1	216	290	362	4e-18	88.2	216	100	ath	P	Magnesium transporters: CorA family
Ssptr12571_c0_seq1_len=267	At3g52370	KOG1437	77.53	89	20	0	267	1	155	243	1e-17	86.7	267	100	ath	MW	Fasciclin and related adhesion glycoproteins
Ssptr26559_c0_seq2_len=270	Hs20554413	KOG0749	47.47	99	43	2	1	270	28	123	2e-17	85.5	270	100	hsa	C	Mitochondrial ADP/ATP carrier proteins
Ssptr22206_c1_seq1_len=216	At5g40480	KOG1833	56.94	72	31	0	216	1	294	365	2e-17	85.9	216	100	ath	YU	Nuclear pore complex, gp210 component
Ssptr21658_c0_seq1_len=288	At3g51680	KOG0725	47.96	98	49	1	1	288	87	184	3e-17	85.1	288	100	ath	R	Reductases with broad range of substrate specificities
Ssptr22969_c0_seq1_len=276	At1g59720	KOG4197	44.57	92	51	1	1	276	178	268	7e-17	84	276	100	ath	R	FOG: PPR repeat
Ssptr7970_c0_seq1_len=228	At5g19020	KOG4197	53.95	76	35	0	1	228	322	397	1e-16	83.2	228	100	ath	R	FOG: PPR repeat
Ssptr21215_c0_seq1_len=336	At1g78440	KOG0143	42.74	117	62	3	1	336	114	223	2e-16	82.4	336	100	ath	QR	Iron/ascorbate family oxidoreductases
Ssptr1816_c0_seq1_len=414	SPCC18.03	KOG1952	24.38	201	89	5	414	1	299	497	3e-14	75.5	414	100	spo	K	Transcription factor NF-X1, contains NFX-type Zn2+-binding and R3H domains
Ssptr24434_c0_seq1_len=270	At1g08410	KOG1424	47.37	95	45	2	1	270	446	540	7e-14	73.9	270	100	ath	R	Predicted GTP-binding protein MMR1
Ssptr26620_c0_seq1_len=342	At3g22470	KOG4197	34.78	115	74	1	342	1	369	483	7e-14	73.9	342	100	ath	R	FOG: PPR repeat
Ssptr5018_c0_seq1_len=201	At1g71880	KOG0637	45.71	70	35	1	1	201	198	267	2e-13	72.4	201	100	ath	G	Sucrose transporter and related proteins
Ssptr20903_c0_seq1_len=204	At4g19440	KOG4197	51.47	68	33	0	204	1	629	696	4e-13	71.6	204	100	ath	R	FOG: PPR repeat
Ssptr4177_c0_seq1_len=306	At3g15120	KOG0732	48.04	102	53	0	1	306	983	1084	4e-12	68.2	306	100	ath	O	AAA+-type ATPase containing the bromodomain
Ssptr101_c0_seq1_len=231	At1g11950	KOG1356	44.16	77	43	0	1	231	161	237	7e-12	67.4	231	100	ath	K	Putative transcription factor 5qNCA, contains JmjC domain
Ssptr26732_c0_seq2_len=216	SPAC1D4.12	KOG1131	44.44	72	40	0	1	216	84	155	3e-11	65.1	216	100	spo	KL	RNA polymerase II transcription initiation/nucleotide excision repair factor TFIIH, 5'-3' helicase subunit RAD3
Ssptr1914_c0_seq1_len=321	At4g31240	KOG2501	32.41	108	72	3	321	1	29	132	1e-10	63.2	321	100	ath	R	Thioredoxin, nucleoredoxin and related proteins
Ssptr6136_c0_seq1_len=213	At1g20230	KOG4197	39.44	71	43	0	213	1	379	449	2e-10	62.8	213	100	ath	R	FOG: PPR repeat
Ssptr5968_c0_seq1_len=210	At2g22070	KOG4197	42.86	70	40	0	210	1	398	467	2e-10	62.4	210	100	ath	R	FOG: PPR repeat
Ssptr1220_c0_seq1_len=327	At1g06710	KOG4197	30.4	125	71	1	1	327	513	637	8e-10	60.5	327	100	ath	R	FOG: PPR repeat
Ssptr21499_c0_seq1_len=249	At4g02660_1	KOG1788	41.67	84	48	3	1	249	1863	1943	8e-10	60.5	249	100	ath	S	Uncharacterized conserved protein
Ssptr6140_c0_seq1_len=243	At1g31430	KOG4197	35.8	81	52	0	1	243	79	159	2e-09	58.9	243	100	ath	R	FOG: PPR repeat
Ssptr15630_c0_seq1_len=204	At3g05020	KOG1748	48.53	68	35	1	204	1	29	92	5e-09	57.8	204	100	ath	CIQ	Acyl carrier protein/NADH-ubiquinone oxidoreductase, NDUFAB1/SDAP subunit
Ssptr23148_c0_seq2_len=276	At1g03230	KOG1339	34.91	106	55	2	276	1	257	362	9e-09	57	276	100	ath	O	Aspartyl protease
Ssptr2072_c0_seq1_len=357	CE08985	KOG1966	28.57	126	83	3	357	1	181	303	3e-08	55.1	357	100	cel	P	Sodium/hydrogen exchanger protein
Ssptr5582_c0_seq1_len=252	At3g54670	KOG0018	36.56	93	50	1	1	252	295	387	3e-08	55.5	252	100	ath	D	Structural maintenance of chromosome protein 1 (sister chromatid cohesion complex Cohesin, subunit SMC1)
Ssptr770_c0_seq1_len=237	At5g51160	KOG0504	40	80	47	1	1	237	81	160	3e-08	55.5	237	100	ath	R	FOG: Ankyrin repeat
Ssptr22947_c1_seq1_len=207	At1g31930	KOG0082	41.67	72	39	1	207	1	489	560	5e-08	54.7	207	100	ath	DT	G-protein alpha subunit (small G protein superfamily)
Ssptr28448_c1_seq1_len=201	At1g09090	KOG0039	42.86	70	37	1	201	1	225	294	8e-08	53.9	201	100	ath	PQ	Ferric reductase, NADH/NADPH oxidase and related proteins
Ssptr2299_c0_seq1_len=243	At5g15280	KOG4197	35.8	81	52	0	1	243	553	633	8e-08	53.9	243	100	ath	R	FOG: PPR repeat
Ssptr24699_c0_seq1_len=207	At2g03380	KOG4197	38.57	70	42	2	207	1	407	473	2e-07	52.8	207	100	ath	R	FOG: PPR repeat
Ssptr21999_c0_seq1_len=228	At5g54650	KOG1922	35.53	76	49	0	1	228	726	801	9e-06	47	228	100	ath	TZ	Rho GTPase effector BNI1 and related formins
Ssptr25765_c0_seq1_len=213	SPBC887.10	KOG0519	35.06	77	44	1	1	213	344	420	2e-05	46.2	213	100	spo	T	Sensory transduction histidine kinase
Ssptr3863_c0_seq1_len=216	At1g59780	KOG4658	43.24	74	40	2	1	216	427	499	2e-05	45.8	216	100	ath	T	Apoptotic ATPase
Ssptr23683_c1_seq1_len=207	At4g11000	KOG0504	37.14	70	43	1	1	207	46	115	0.0002	42.7	207	100	ath	R	FOG: Ankyrin repeat
Ssptr9278_c0_seq1_len=231	At1g62260	KOG4197	31.25	80	52	3	1	231	54	126	0.0007	40.8	231	100	ath	R	FOG: PPR repeat
Ssptr21638_c0_seq2_len=1417	At5g49470	KOG0192	57.14	490	192	6	1416	1	146	632	2e-139	494	1417	99.93	ath	T	Tyrosine kinase specific for activated (GTP-bound) p21cdc42Hs
Ssptr20818_c0_seq1_len=1354	At5g46420	KOG2388	45.59	465	239	11	2	1354	208	649	5e-85	313	1354	99.93	ath	M	UDP-N-acetylglucosamine pyrophosphorylase
Ssptr5743_c0_seq1_len=1246	At3g11964	KOG1070	63.86	415	150	1	2	1246	394	797	6e-155	545	1246	99.92	ath	A	rRNA processing protein Rrp5
Ssptr13340_c0_seq1_len=1219	At5g01720	KOG1947	44.98	438	209	6	1	1218	124	560	4e-84	310	1219	99.92	ath	R	Leucine rich repeat proteins, some proteins contain F-box
Ssptr3223_c0_seq1_len=1261	At1g63250	KOG0342	42.63	441	232	8	1260	1	70	473	1e-74	278	1261	99.92	ath	A	ATP-dependent RNA helicase pitchoune
Ssptr15985_c0_seq1_len=1162	At3g13330	KOG1851	67.68	396	119	4	1162	2	218	613	4e-144	509	1162	99.91	ath	S	Uncharacterized conserved protein
Ssptr29870_c0_seq1_len=1084	At1g04310	KOG0519	44.24	373	196	4	1083	1	52	421	1e-66	251	1084	99.91	ath	T	Sensory transduction histidine kinase
Ssptr18653_c0_seq1_len=1129	At4g18120	KOG4660	40	410	212	13	1128	1	202	580	2e-55	214	1129	99.91	ath	D	Protein Mei2, essential for commitment to meiosis, and related proteins
Ssptr16586_c0_seq1_len=1117	At3g48060	KOG1886	40.53	412	205	17	1116	1	382	780	1e-52	205	1117	99.91	ath	K	BAH domain proteins
Ssptr27703_c0_seq2_len=2946	At1g27940	KOG0055	49.14	983	498	6	2944	2	183	1140	0	837	2946	99.9	ath	Q	Multidrug/pheromone exporter, ABC superfamily
Ssptr9928_c0_seq1_len=1000	At4g33260	KOG0305	79.64	334	67	1	2	1000	70	403	2e-151	533	1000	99.9	ath	DO	Anaphase promoting complex, Cdc20, Cdh1, and Ama1 subunits
Ssptr15890_c0_seq1_len=988	At3g07160	KOG0916	53.94	330	151	4	988	2	11	328	2e-92	337	988	99.9	ath	M	1,3-beta-glucan synthase/callose synthase catalytic subunit
Ssptr24096_c0_seq1_len=1048	At2g41830	KOG1877	42.16	389	185	5	1	1047	319	657	2e-66	251	1048	99.9	ath	R	Putative transmembrane protein cmp44E
Ssptr15791_c0_seq1_len=955	At1g22340	KOG1192	36.88	320	200	5	955	2	77	389	2e-54	211	955	99.9	ath	GC	UDP-glucuronosyl and UDP-glucosyl transferase
Ssptr15768_c0_seq1_len=910	At1g79350	KOG1513	78.29	304	65	2	909	1	733	1032	1e-133	474	910	99.89	ath	KT	Nuclear helicase MOP-3/SNO (DEAD-box superfamily)
Ssptr15799_c0_seq1_len=898	At2g32390	KOG1052	59.02	305	119	2	1	897	203	507	9e-106	381	898	99.89	ath	PET	Glutamate-gated kainate-type ion channel receptor subunit GluR5 and related subunits
Ssptr13422_c0_seq1_len=916	At5g67250	KOG1947	65.25	305	106	0	2	916	71	375	7e-104	375	916	99.89	ath	R	Leucine rich repeat proteins, some proteins contain F-box
Ssptr16852_c0_seq2_len=871	At3g58640	KOG0192	59.13	323	99	5	2	871	274	593	7e-85	312	871	99.89	ath	T	Tyrosine kinase specific for activated (GTP-bound) p21cdc42Hs
Ssptr19925_c0_seq2_len=892	At2g37900	KOG1237	42.28	298	171	4	1	891	240	520	1e-54	211	892	99.89	ath	E	H+/oligopeptide symporter
Ssptr30608_c0_seq1_len=832	At3g06410	KOG1677	47.46	295	137	8	831	1	98	381	1e-64	244	832	99.88	ath	R	CCCH-type Zn-finger protein
Ssptr19925_c0_seq1_len=850	At2g37900	KOG1237	42.56	289	160	4	1	849	240	520	2e-53	207	850	99.88	ath	E	H+/oligopeptide symporter
Ssptr29591_c0_seq1_len=832	At2g25140	KOG1051	43.03	337	132	6	2	832	243	579	4e-53	206	832	99.88	ath	O	Chaperone HSP104 and related ATP-dependent Clp proteases
Ssptr980_c0_seq1_len=1538	At3g13330	KOG1851	66.99	521	163	4	1	1536	177	697	0	684	1538	99.87	ath	S	Uncharacterized conserved protein
Ssptr22125_c0_seq1_len=775	At2g20900	KOG1169	65.79	266	83	3	2	775	37	297	8e-95	345	775	99.87	ath	IT	Diacylglycerol kinase
Ssptr20979_c0_seq1_len=787	At1g80490	KOG0266	45.55	292	129	5	786	1	529	815	4e-56	216	787	99.87	ath	R	WD40 repeat-containing protein
Ssptr26919_c0_seq1_len=787	At1g80490	KOG0266	45.55	292	129	5	2	787	529	815	4e-56	216	787	99.87	ath	R	WD40 repeat-containing protein
Ssptr23435_c0_seq1_len=766	At2g41670	KOG2485	38.78	263	153	4	766	2	113	372	1e-43	175	766	99.87	ath	R	Conserved ATP/GTP binding protein
Ssptr15328_c0_seq1_len=2139	At1g05520	KOG1986	58.57	753	271	8	2137	2	15	763	0	837	2139	99.86	ath	U	Vesicle coat complex COPII, subunit SEC23
Ssptr28287_c0_seq1_len=694	At2g28470	KOG0496	82.25	231	41	0	694	2	177	407	3e-118	422	694	99.86	ath	G	Beta-galactosidase
Ssptr19927_c0_seq1_len=739	At3g09630	KOG1475	85.37	246	36	0	2	739	54	299	3e-113	405	739	99.86	ath	A	Ribosomal protein RPL1/RPL2/RL4L4
Ssptr20075_c0_seq1_len=739	At3g09630	KOG1475	85.37	246	36	0	738	1	54	299	3e-113	405	739	99.86	ath	A	Ribosomal protein RPL1/RPL2/RL4L4
Ssptr20075_c0_seq2_len=739	At3g09630	KOG1475	84.96	246	37	0	738	1	54	299	3e-113	405	739	99.86	ath	A	Ribosomal protein RPL1/RPL2/RL4L4
Ssptr12909_c0_seq1_len=694	At5g47750	KOG0610	76.15	239	49	4	2	694	218	452	2e-92	337	694	99.86	ath	R	Putative serine/threonine protein kinase
Ssptr4074_c0_seq1_len=733	YNL112w	KOG0331	67.89	246	77	1	733	2	182	427	2e-91	333	733	99.86	sce	A	ATP-dependent RNA helicase
Ssptr14539_c0_seq1_len=703	At3g44300	KOG0805	67.09	234	77	0	703	2	75	308	4e-86	315	703	99.86	ath	E	Carbon-nitrogen hydrolase
Ssptr15273_c0_seq1_len=730	At3g58640	KOG0192	60.51	276	76	5	729	1	321	593	4e-69	259	730	99.86	ath	T	Tyrosine kinase specific for activated (GTP-bound) p21cdc42Hs
Ssptr24475_c0_seq1_len=694	At5g63430	KOG4282	48.16	245	113	7	693	1	41	278	4e-50	196	694	99.86	ath	K	Transcription factor GT-2 and related proteins, contains trihelix DNA-binding/SANT domain
Ssptr21870_c0_seq1_len=697	At4g14820	KOG4197	40.52	232	138	1	697	2	387	614	1e-44	178	697	99.86	ath	R	FOG: PPR repeat
Ssptr20683_c0_seq1_len=724	At1g20510	KOG1176	41.22	245	140	5	2	724	54	290	1e-39	161	724	99.86	ath	I	Acyl-CoA synthetase
Ssptr27264_c0_seq1_len=724	At1g20510	KOG1176	41.22	245	140	5	723	1	54	290	1e-39	161	724	99.86	ath	I	Acyl-CoA synthetase
Ssptr23342_c0_seq1_len=667	At2g42490	KOG1186	92.79	222	16	0	2	667	355	576	1e-119	427	667	99.85	ath	Q	Copper amine oxidase
Ssptr27692_c0_seq1_len=667	At2g42490	KOG1186	92.79	222	16	0	666	1	355	576	1e-119	427	667	99.85	ath	Q	Copper amine oxidase
Ssptr15884_c0_seq1_len=682	At1g06490	KOG0916	90.75	227	21	0	682	2	1290	1516	1e-118	423	682	99.85	ath	M	1,3-beta-glucan synthase/callose synthase catalytic subunit
Ssptr18567_c0_seq1_len=649	At3g45310	KOG1543	78.24	216	47	0	2	649	110	325	1e-100	363	649	99.85	ath	O	Cysteine proteinase Cathepsin L
Ssptr15899_c0_seq1_len=670	At1g70140	KOG1922	58.44	231	88	2	669	1	427	657	3e-61	233	670	99.85	ath	TZ	Rho GTPase effector BNI1 and related formins
Ssptr27099_c0_seq1_len=682	At3g54810	KOG1601	43.16	234	126	5	2	682	73	291	1e-32	137	682	99.85	ath	K	GATA-4/5/6 transcription factors
Ssptr19627_c0_seq1_len=634	At3g06720	KOG0166	79.62	211	43	0	633	1	188	398	5e-95	345	634	99.84	ath	U	Karyopherin (importin) alpha
Ssptr22620_c0_seq1_len=622	At1g30810	KOG1246	62.5	208	77	2	2	622	283	458	3e-73	272	622	99.84	ath	R	DNA-binding protein jumonji/RBP2/SMCY, contains JmjC domain
Ssptr24233_c0_seq1_len=613	At3g19830	KOG1012	68.9	209	60	2	613	2	73	281	2e-60	229	613	99.84	ath	R	Ca2+-dependent lipid-binding protein CLB1/vesicle protein vp115/Granuphilin A, contains C2 domain
Ssptr26605_c0_seq1_len=610	At1g20670	KOG0955	53.52	213	89	6	2	610	184	386	6e-53	205	610	99.84	ath	R	PHD finger protein BR140/LIN-49
Ssptr27385_c0_seq1_len=631	At1g08560	KOG0810	43.1	239	107	5	2	631	6	236	2e-40	163	631	99.84	ath	U	SNARE protein Syntaxin 1 and related proteins
Ssptr14861_c0_seq1_len=1812	At1g63700	KOG0198	62.06	622	217	13	4	1812	11	618	2e-172	604	1812	99.83	ath	T	MEKK and related serine/threonine protein kinases
Ssptr23209_c0_seq1_len=592	At4g36360	KOG0496	81.73	197	36	0	591	1	123	319	1e-102	370	592	99.83	ath	G	Beta-galactosidase
Ssptr23542_c0_seq1_len=586	At3g03380	KOG1421	87.18	195	25	0	1	585	73	267	9e-88	320	586	99.83	ath	R	Predicted signaling-associated protein (contains a PDZ domain)
Ssptr24233_c0_seq2_len=601	At3g19830	KOG1012	65.55	209	63	3	601	2	73	281	2e-55	213	601	99.83	ath	R	Ca2+-dependent lipid-binding protein CLB1/vesicle protein vp115/Granuphilin A, contains C2 domain
Ssptr28718_c0_seq1_len=559	At4g36360	KOG0496	82.26	186	33	0	2	559	123	308	8e-97	350	559	99.82	ath	G	Beta-galactosidase
Ssptr16369_c0_seq1_len=565	At3g04120	KOG0657	92.55	188	14	0	564	1	113	300	8e-95	344	565	99.82	ath	G	Glyceraldehyde 3-phosphate dehydrogenase
Ssptr17832_c0_seq1_len=565	At3g04120	KOG0657	92.55	188	14	0	2	565	113	300	8e-95	344	565	99.82	ath	G	Glyceraldehyde 3-phosphate dehydrogenase
Ssptr18184_c0_seq1_len=541	At1g13440	KOG0657	86.11	180	25	0	2	541	16	195	2e-88	323	541	99.82	ath	G	Glyceraldehyde 3-phosphate dehydrogenase
Ssptr2334_c0_seq1_len=556	At2g20110	KOG1171	75.94	187	43	3	1	555	121	306	3e-71	266	556	99.82	ath	P	Metallothionein-like protein
Ssptr7571_c0_seq1_len=559	At5g51200	KOG1835	67.74	186	60	1	559	2	72	254	6e-67	251	559	99.82	ath	S	Uncharacterized conserved protein
Ssptr13450_c0_seq1_len=547	At5g45810	KOG0583	64.89	188	60	2	546	1	166	353	1e-66	250	547	99.82	ath	T	Serine/threonine protein kinase
Ssptr13757_c0_seq1_len=547	At5g45810	KOG0583	64.89	188	60	2	2	547	166	353	1e-66	250	547	99.82	ath	T	Serine/threonine protein kinase
Ssptr24665_c0_seq1_len=562	At5g58510	KOG2390	65.79	190	62	1	2	562	138	327	1e-65	247	562	99.82	ath	S	Uncharacterized conserved protein
Ssptr29375_c1_seq1_len=553	At2g31800	KOG0192	58.17	208	63	4	2	553	256	462	2e-59	226	553	99.82	ath	T	Tyrosine kinase specific for activated (GTP-bound) p21cdc42Hs
Ssptr19538_c0_seq1_len=544	At4g28980	KOG0594	45.55	191	94	5	2	544	75	263	4e-37	152	544	99.82	ath	R	Protein kinase PCTAIRE and related kinases
Ssptr28257_c0_seq1_len=1106	At3g12200	KOG0589	28.31	378	261	9	1104	1	237	562	2e-22	105	1106	99.82	ath	R	Serine/threonine protein kinase
Ssptr28669_c0_seq1_len=1058	At5g10800	KOG0151	79.1	378	53	1	1058	3	234	611	2e-152	536	1058	99.81	ath	R	Predicted splicing regulator, contains RRM, SWAP and RPR domains
Ssptr11564_c0_seq1_len=538	At3g13670	KOG1164	80.45	179	35	0	537	1	182	360	4e-89	325	538	99.81	ath	T	Casein kinase (serine/threonine/tyrosine protein kinase)
Ssptr15806_c0_seq1_len=529	At3g05630	KOG1329	60.8	176	69	1	528	1	870	1039	8e-56	214	529	99.81	ath	I	Phospholipase D1
Ssptr15655_c0_seq1_len=520	At3g14050	KOG1157	65.56	180	55	3	520	2	133	312	1e-55	214	520	99.81	ath	T	Predicted guanosine polyphosphate pyrophosphohydrolase/synthase
Ssptr25746_c0_seq1_len=520	SPBC530.01	KOG1092	54.86	175	77	2	519	1	303	477	8e-53	204	520	99.81	spo	U	Ypt/Rab-specific GTPase-activating protein GYP1
Ssptr23249_c0_seq1_len=535	At3g46610	KOG4197	50.56	178	88	2	1	534	165	338	1e-40	164	535	99.81	ath	R	FOG: PPR repeat
Ssptr1038_c1_seq1_len=532	At3g18110	KOG4197	21.7	212	131	1	531	1	791	1002	2e-11	67	532	99.81	ath	R	FOG: PPR repeat
Ssptr22409_c0_seq1_len=1966	At1g02080	KOG1831	55.27	664	287	12	3	1964	1030	1664	1e-172	605	1966	99.8	ath	K	Negative regulator of transcription
Ssptr23534_c0_seq2_len=992	At2g02860	KOG0637	66.37	333	109	4	1	990	223	549	5e-127	452	992	99.8	ath	G	Sucrose transporter and related proteins
Ssptr1007_c0_seq1_len=1016	At5g56730	KOG0959	66.27	338	114	1	1015	2	225	534	6e-126	449	1016	99.8	ath	O	N-arginine dibasic convertase NRD1 and related Zn2+-dependent endopeptidases, insulinase superfamily
Ssptr11728_c0_seq1_len=502	At2g42490	KOG1186	84.43	167	26	0	501	1	94	260	4e-82	301	502	99.8	ath	Q	Copper amine oxidase
Ssptr17451_c0_seq1_len=502	At2g42490	KOG1186	84.43	167	26	0	2	502	94	260	4e-82	301	502	99.8	ath	Q	Copper amine oxidase
Ssptr11630_c0_seq1_len=502	At3g23820	KOG1371	84.43	167	26	0	501	1	116	282	7e-80	294	502	99.8	ath	M	UDP-glucose 4-epimerase/UDP-sulfoquinovose synthase
Ssptr25848_c0_seq1_len=502	At3g23820	KOG1371	84.43	167	26	0	2	502	116	282	7e-80	294	502	99.8	ath	M	UDP-glucose 4-epimerase/UDP-sulfoquinovose synthase
Ssptr28912_c1_seq1_len=493	At4g16130	KOG0631	70.48	166	47	2	2	493	449	614	3e-57	219	493	99.8	ath	G	Galactokinase
Ssptr30353_c0_seq1_len=505	At4g26140	KOG0496	56.47	170	72	3	504	1	311	478	2e-51	199	505	99.8	ath	G	Beta-galactosidase
Ssptr1656_c1_seq1_len=505	At3g06510	KOG0626	47.02	168	89	3	2	505	39	176	3e-32	135	505	99.8	ath	G	Beta-glucosidase, lactase phlorizinhydrolase, and related proteins
Ssptr22817_c1_seq1_len=502	At3g53090	KOG4427	36.26	171	105	4	2	502	155	317	5e-24	108	502	99.8	ath	O	E3 ubiquitin protein ligase
Ssptr16003_c1_seq1_len=505	At1g08070	KOG4197	28.16	174	119	3	2	505	362	531	2e-12	70.1	505	99.8	ath	R	FOG: PPR repeat
Ssptr14568_c0_seq1_len=466	At4g13940	KOG1370	87.74	155	19	0	2	466	118	272	2e-78	289	466	99.79	ath	H	S-adenosylhomocysteine hydrolase
Ssptr26994_c0_seq1_len=478	At3g08530	KOG0985	91.19	159	14	0	477	1	1217	1375	9e-74	273	478	99.79	ath	U	Vesicle coat protein clathrin, heavy chain
Ssptr27338_c0_seq1_len=478	At3g08530	KOG0985	91.19	159	14	0	2	478	1217	1375	9e-74	273	478	99.79	ath	U	Vesicle coat protein clathrin, heavy chain
Ssptr28154_c0_seq1_len=475	At1g17760	KOG1914	77.22	158	36	0	474	1	43	200	4e-71	265	475	99.79	ath	A	mRNA cleavage and polyadenylation factor I complex, subunit RNA14
Ssptr26765_c0_seq1_len=478	At1g02520	KOG0055	76.73	159	37	0	2	478	778	936	3e-65	245	478	99.79	ath	Q	Multidrug/pheromone exporter, ABC superfamily
Ssptr1290_c0_seq1_len=475	At4g14790	KOG0953	66.67	168	46	2	1	474	199	366	5e-56	214	475	99.79	ath	A	Mitochondrial RNA helicase SUV3, DEAD-box superfamily
Ssptr9603_c0_seq1_len=469	At3g20520	KOG2258	57.32	157	66	1	468	1	208	364	5e-50	194	469	99.79	ath	C	Glycerophosphoryl diester phosphodiesterase
Ssptr8605_c0_seq1_len=478	At5g06570	KOG1515	59.38	160	64	2	2	478	167	325	2e-49	192	478	99.79	ath	V	Arylacetamide deacetylase
Ssptr15530_c0_seq1_len=466	SPBC8D2.18c	KOG1370	62.42	157	57	3	465	1	218	370	2e-48	189	466	99.79	spo	H	S-adenosylhomocysteine hydrolase
Ssptr25591_c0_seq1_len=475	At2g45500	KOG0740	63.19	163	55	2	2	475	133	294	3e-43	172	475	99.79	ath	O	AAA+-type ATPase
Ssptr15060_c0_seq1_len=487	At1g02150	KOG4197	37.65	162	101	0	487	2	246	407	3e-25	112	487	99.79	ath	R	FOG: PPR repeat
Ssptr29499_c0_seq1_len=481	At2g25140	KOG1051	32.43	222	88	6	480	1	361	579	1e-18	90.9	481	99.79	ath	O	Chaperone HSP104 and related ATP-dependent Clp proteases
Ssptr14837_c0_seq1_len=905	At5g55760	KOG1905	70.63	303	87	2	904	2	88	389	5e-125	445	905	99.78	ath	BK	Class IV sirtuins (SIR2 family)
Ssptr29780_c0_seq1_len=920	At5g65950	KOG4386	50.98	306	150	1	2	919	185	463	2e-84	311	920	99.78	ath	S	Uncharacterized conserved protein
Ssptr1991_c0_seq1_len=445	At5g06600	KOG1863	91.89	148	12	0	1	444	159	306	5e-78	287	445	99.78	ath	O	Ubiquitin carboxyl-terminal hydrolase
Ssptr13189_c0_seq1_len=451	At3g13670	KOG1164	79.33	150	31	0	2	451	444	593	6e-71	264	451	99.78	ath	T	Casein kinase (serine/threonine/tyrosine protein kinase)
Ssptr16791_c0_seq1_len=460	At1g50700	KOG0032	81.94	155	26	1	1	459	217	371	1e-70	263	460	99.78	ath	T	Ca2+/calmodulin-dependent protein kinase, EF-Hand protein superfamily
Ssptr21601_c0_seq1_len=460	At1g50700	KOG0032	81.94	155	26	1	460	2	217	371	1e-70	263	460	99.78	ath	T	Ca2+/calmodulin-dependent protein kinase, EF-Hand protein superfamily
Ssptr7981_c0_seq1_len=445	At1g78950	KOG0497	66.22	148	50	0	444	1	580	727	8e-57	217	445	99.78	ath	I	Oxidosqualene-lanosterol cyclase and related proteins
Ssptr30603_c0_seq4_len=454	At5g47690	KOG1525	56.95	151	65	0	453	1	491	641	4e-44	175	454	99.78	ath	D	Sister chromatid cohesion complex Cohesin, subunit PDS5
Ssptr14554_c0_seq1_len=460	At4g18120	KOG4660	53.9	154	70	2	459	1	124	224	2e-33	139	460	99.78	ath	D	Protein Mei2, essential for commitment to meiosis, and related proteins
Ssptr1411_c0_seq1_len=448	At3g28030	KOG2520	44.76	210	55	4	2	448	80	289	5e-25	111	448	99.78	ath	L	5'-3' exonuclease
Ssptr14707_c0_seq1_len=1302	At1g05590	KOG2499	63.91	435	155	3	1299	1	70	500	4e-165	579	1302	99.77	ath	G	Beta-N-acetylhexosaminidase
Ssptr24833_c0_seq1_len=872	At5g60740	KOG0061	70.89	292	83	1	870	1	614	905	2e-106	383	872	99.77	ath	Q	Transporter, ABC superfamily (Breast cancer resistance protein)
Ssptr27390_c0_seq1_len=436	At5g11170	KOG0329	91.03	145	13	0	2	436	84	228	4e-74	274	436	99.77	ath	A	ATP-dependent RNA helicase
Ssptr20787_c0_seq1_len=427	At3g11130	KOG0985	98.59	142	2	0	2	427	778	919	1e-72	269	427	99.77	ath	U	Vesicle coat protein clathrin, heavy chain
Ssptr26423_c0_seq1_len=427	At3g11130	KOG0985	98.59	142	2	0	426	1	778	919	1e-72	269	427	99.77	ath	U	Vesicle coat protein clathrin, heavy chain
Ssptr13055_c0_seq1_len=436	At3g20050	KOG0360	90.34	145	14	0	2	436	198	342	6e-70	260	436	99.77	ath	O	Chaperonin complex component, TCP-1 alpha subunit (CCT1)
Ssptr22619_c0_seq1_len=433	At5g47960	KOG0087	84.72	144	22	0	432	1	17	160	2e-66	249	433	99.77	ath	U	GTPase Rab11/YPT3, small G protein superfamily
Ssptr24903_c0_seq1_len=436	At5g65930_1	KOG4229	75.86	145	35	0	436	2	141	285	3e-60	228	436	99.77	ath	N	Myosin VII, myosin IXB and related myosins
Ssptr3035_c0_seq1_len=851	At2g43900	KOG0565	58.08	291	114	7	850	2	226	506	7e-84	308	851	99.76	ath	U	Inositol polyphosphate 5-phosphatase and related proteins
Ssptr15698_c0_seq1_len=821	At4g31940	KOG0156	53.85	286	119	5	820	2	189	473	2e-81	300	821	99.76	ath	Q	Cytochrome P450 CYP2 subfamily
Ssptr24724_c0_seq1_len=418	At5g65930_1	KOG4229	84.29	140	21	1	1	417	243	382	2e-62	235	418	99.76	ath	N	Myosin VII, myosin IXB and related myosins
Ssptr28504_c0_seq1_len=412	At5g22630	KOG2797	83.33	138	22	2	411	1	267	403	3e-60	228	412	99.76	ath	E	Prephenate dehydratase
Ssptr26484_c0_seq1_len=418	At3g59760	KOG1252	77.7	139	31	0	1	417	199	337	1e-52	202	418	99.76	ath	E	Cystathionine beta-synthase and related enzymes
Ssptr1182_c0_seq1_len=415	At3g29100	KOG1666	68.12	138	44	0	1	414	25	162	7e-49	190	415	99.76	ath	U	V-SNARE
Ssptr12750_c0_seq1_len=421	SPBC2G5.05	KOG0523	54.61	141	63	2	420	1	47	186	2e-41	166	421	99.76	spo	G	Transketolase
Ssptr20009_c0_seq1_len=421	SPBC2G5.05	KOG0523	54.61	141	63	2	2	421	47	186	2e-41	166	421	99.76	spo	G	Transketolase
Ssptr10578_c0_seq1_len=409	At5g19000	KOG1987	58.7	138	55	1	2	409	118	255	5e-40	160	409	99.76	ath	DR	Speckle-type POZ protein SPOP and related proteins with TRAF, MATH and BTB/POZ domains
Ssptr2347_c0_seq1_len=412	At1g07570	KOG1187	56.93	137	59	1	2	412	215	341	2e-38	155	412	99.76	ath	T	Serine/threonine protein kinase
Ssptr1483_c0_seq1_len=424	At4g26890	KOG0198	53.19	141	66	1	2	424	22	160	3e-35	145	424	99.76	ath	T	MEKK and related serine/threonine protein kinases
Ssptr30306_c0_seq1_len=412	At3g22960	KOG2323	52.05	146	61	2	2	412	243	388	5e-33	137	412	99.76	ath	G	Pyruvate kinase
Ssptr1379_c0_seq1_len=415	At5g63920	KOG1956	49.64	139	69	2	415	2	667	804	1e-31	133	415	99.76	ath	L	DNA topoisomerase III alpha
Ssptr18074_c0_seq1_len=421	At2g01830	KOG0519	44.9	147	74	6	2	421	245	389	2e-24	109	421	99.76	ath	T	Sensory transduction histidine kinase
Ssptr18125_c0_seq1_len=421	At2g01830	KOG0519	44.9	147	74	6	420	1	245	389	3e-24	108	421	99.76	ath	T	Sensory transduction histidine kinase
Ssptr14862_c0_seq1_len=412	At1g74630	KOG4197	37.96	137	85	0	2	412	327	463	8e-23	103	412	99.76	ath	R	FOG: PPR repeat
Ssptr30351_c0_seq1_len=1182	At4g11270	KOG4155	60.6	401	150	3	1182	4	878	1272	4e-128	456	1182	99.75	ath	R	FOG: WD40 repeat
Ssptr10015_c0_seq1_len=406	At2g39770	KOG1322	88.15	135	16	0	405	1	218	352	9e-67	249	406	99.75	ath	M	GDP-mannose pyrophosphorylase/mannose-1-phosphate guanylyltransferase
Ssptr30253_c0_seq2_len=403	At4g32040	KOG0773	76.98	139	27	3	402	1	213	351	4e-56	214	403	99.75	ath	K	Transcription factor MEIS1 and related HOX domain proteins
Ssptr10064_c0_seq1_len=403	At3g56440	KOG2111	56.49	154	47	1	2	403	138	291	2e-42	169	403	99.75	ath	S	Uncharacterized conserved protein, contains WD40 repeats
Ssptr24384_c0_seq1_len=394	At1g55350	KOG0045	67.94	131	42	0	1	393	816	946	2e-40	162	394	99.75	ath	OT	Cytosolic Ca2+-dependent cysteine protease (calpain), large subunit (EF-Hand protein superfamily)
Ssptr23883_c0_seq1_len=403	At5g63530	KOG1603	62.24	143	45	1	2	403	78	220	1e-38	156	403	99.75	ath	P	Copper chaperone
Ssptr25213_c0_seq1_len=403	At5g63530	KOG1603	62.24	143	45	1	402	1	78	220	1e-38	156	403	99.75	ath	P	Copper chaperone
Ssptr10816_c0_seq1_len=403	Hs20538646	KOG2119	52.21	136	63	1	402	1	196	331	4e-35	144	403	99.75	hsa	G	Predicted bile acid beta-glucosidase
Ssptr17076_c0_seq1_len=403	Hs20538646	KOG2119	52.21	136	63	1	2	403	196	331	4e-35	144	403	99.75	hsa	G	Predicted bile acid beta-glucosidase
Ssptr23660_c0_seq1_len=397	Hs19923321	KOG0239	39.55	134	79	2	1	396	402	530	3e-18	88.6	397	99.75	hsa	Z	Kinesin (KAR3 subfamily)
Ssptr18091_c0_seq1_len=1140	At1g01220_1	KOG4644	70.54	387	106	1	2	1138	667	1053	5e-127	452	1140	99.74	ath	G	L-fucose kinase
Ssptr24022_c1_seq1_len=782	At5g61140	KOG0952	80	260	52	1	780	1	393	651	7e-104	375	782	99.74	ath	A	DNA/RNA helicase MER3/SLH1, DEAD-box superfamily
Ssptr25580_c0_seq1_len=1161	At1g44910	KOG0152	49.48	386	195	2	2	1159	240	585	5e-81	300	1161	99.74	ath	A	Spliceosomal protein FBP11/Splicing factor PRP40
Ssptr24952_c0_seq1_len=770	At5g02250	KOG2102	64.2	257	91	2	2	769	488	723	6e-79	292	770	99.74	ath	J	Exosomal 3'-5' exoribonuclease complex, subunit Rrp44/Dis3
Ssptr21638_c0_seq1_len=758	At3g06620	KOG0192	63.88	263	84	3	758	3	368	620	8e-78	288	758	99.74	ath	T	Tyrosine kinase specific for activated (GTP-bound) p21cdc42Hs
Ssptr19226_c0_seq1_len=391	At3g45010	KOG1282	76.92	130	30	0	2	391	355	484	8e-56	213	391	99.74	ath	OE	Serine carboxypeptidases (lysosomal cathepsin A)
Ssptr20577_c0_seq1_len=391	At3g45010	KOG1282	76.92	130	30	0	390	1	355	484	8e-56	213	391	99.74	ath	OE	Serine carboxypeptidases (lysosomal cathepsin A)
Ssptr15477_c0_seq1_len=379	At5g52640	KOG0019	80.31	127	24	1	378	1	501	627	5e-47	184	379	99.74	ath	O	Molecular chaperone (HSP90 family)
Ssptr19509_c0_seq1_len=379	At5g52640	KOG0019	80.31	127	24	1	2	379	501	627	5e-47	184	379	99.74	ath	O	Molecular chaperone (HSP90 family)
Ssptr586_c0_seq1_len=385	At1g61890	KOG1347	67.19	128	42	0	2	385	66	193	5e-45	177	385	99.74	ath	R	Uncharacterized membrane protein, predicted efflux pump
Ssptr6764_c0_seq1_len=382	At2g26420	KOG0229	66.67	129	41	1	381	1	27	155	2e-43	172	382	99.74	ath	T	Phosphatidylinositol-4-phosphate 5-kinase
Ssptr1187_c0_seq1_len=382	At3g20250	KOG1488	64.06	128	45	1	382	2	624	751	2e-40	162	382	99.74	ath	J	Translational repressor Pumilio/PUF3 and related RNA-binding proteins (Puf superfamily)
Ssptr15642_c0_seq1_len=388	At2g20050	KOG0698	62.02	129	49	0	2	388	147	275	1e-37	152	388	99.74	ath	T	Serine/threonine protein phosphatase
Ssptr23202_c0_seq1_len=385	At4g28080	KOG1839	56.94	144	46	2	384	1	608	751	3e-37	151	385	99.74	ath	R	Uncharacterized protein CLU1/cluA/TIF31 involved in mitochondrial morphology/distribution, also found associated with eIF-3
Ssptr984_c0_seq1_len=379	At4g15890	KOG0413	52.31	130	58	1	379	2	255	384	2e-33	138	379	99.74	ath	S	Uncharacterized conserved protein related to condensin complex subunit 1
Ssptr14813_c0_seq1_len=385	At1g61350	KOG0167	46.32	136	65	1	2	385	406	541	4e-27	117	385	99.74	ath	S	FOG: Armadillo/beta-catenin-like repeats
Ssptr24078_c0_seq1_len=382	At1g75130	KOG0157	43.07	137	68	3	1	381	249	378	2e-16	82.8	382	99.74	ath	QI	Cytochrome P450 CYP4/CYP19/CYP26 subfamilies
Ssptr120_c0_seq1_len=391	CE28985	KOG0217	34.01	147	80	3	390	1	261	404	2e-12	69.3	391	99.74	cel	L	Mismatch repair ATPase MSH6 (MutS family)
Ssptr25954_c0_seq1_len=382	At1g22340	KOG1192	27.41	135	90	2	381	1	153	287	7e-11	63.9	382	99.74	ath	GC	UDP-glucuronosyl and UDP-glucosyl transferase
Ssptr30570_c0_seq2_len=731	At4g30440	KOG1371	85.19	243	36	0	3	731	115	357	1e-114	410	731	99.73	ath	M	UDP-glucose 4-epimerase/UDP-sulfoquinovose synthase
Ssptr29171_c0_seq1_len=743	At1g55860	KOG0939	61.94	247	94	2	2	742	1648	1890	3e-79	293	743	99.73	ath	OK	E3 ubiquitin-protein ligase/Putative upstream regulatory element binding protein
Ssptr17898_c0_seq1_len=376	At1g20010	KOG1375	90.48	126	11	1	375	1	17	142	1e-65	245	376	99.73	ath	Z	Beta tubulin
Ssptr26020_c0_seq1_len=367	At4g26270	KOG2440	93.44	122	8	0	2	367	209	330	2e-61	232	367	99.73	ath	G	Pyrophosphate-dependent phosphofructo-1-kinase
Ssptr28504_c1_seq2_len=364	At2g27820	KOG2797	83.47	121	20	0	2	364	199	319	5e-55	210	364	99.73	ath	E	Prephenate dehydratase
Ssptr23468_c0_seq1_len=1098	At1g22340	KOG1192	35.4	387	228	9	3	1097	7	386	1e-50	198	1098	99.73	ath	GC	UDP-glucuronosyl and UDP-glucosyl transferase
Ssptr23679_c0_seq1_len=1098	At1g22340	KOG1192	35.4	387	228	9	1096	2	7	386	1e-50	198	1098	99.73	ath	GC	UDP-glucuronosyl and UDP-glucosyl transferase
Ssptr2579_c0_seq1_len=367	At2g24610	KOG0498	72.95	122	33	0	1	366	75	196	7e-47	183	367	99.73	ath	PT	K+-channel ERG and related proteins, contain PAS/PAC sensor domain
Ssptr12321_c0_seq1_len=367	At3g56460	KOG1198	77.87	122	27	0	366	1	152	273	3e-43	171	367	99.73	ath	CR	Zinc-binding oxidoreductase
Ssptr17279_c0_seq1_len=367	At3g56460	KOG1198	77.87	122	27	0	2	367	152	273	3e-43	171	367	99.73	ath	CR	Zinc-binding oxidoreductase
Ssptr21868_c1_seq1_len=370	At1g33080	KOG1347	64.23	123	44	0	369	1	84	206	7e-41	163	370	99.73	ath	R	Uncharacterized membrane protein, predicted efflux pump
Ssptr17582_c0_seq1_len=370	At5g20280	KOG0853	70.31	128	33	2	369	1	224	349	7e-41	163	370	99.73	ath	M	Glycosyltransferase
Ssptr17634_c0_seq1_len=370	At5g20280	KOG0853	70.31	128	33	2	2	370	224	349	7e-41	163	370	99.73	ath	M	Glycosyltransferase
Ssptr252_c0_seq1_len=376	At5g60040	KOG0261	62.88	132	42	1	2	376	609	740	2e-40	162	376	99.73	ath	K	RNA polymerase III, large subunit
Ssptr22886_c0_seq1_len=376	At2g30160	KOG0760	70.87	127	35	1	375	1	154	280	2e-37	152	376	99.73	ath	C	Mitochondrial carrier protein MRS3/4
Ssptr23501_c0_seq1_len=752	At1g68930	KOG4197	26.43	280	176	5	2	751	106	383	2e-24	111	752	99.73	ath	R	FOG: PPR repeat
Ssptr15794_c0_seq1_len=376	At4g07410	KOG2048	53.68	136	52	1	375	1	584	719	2e-24	109	376	99.73	ath	R	WD40 repeat protein
Ssptr15856_c0_seq1_len=376	At4g07410	KOG2048	53.68	136	52	1	2	376	584	719	2e-24	109	376	99.73	ath	R	WD40 repeat protein
Ssptr13137_c0_seq1_len=373	At5g55920	KOG1122	40	140	68	4	2	373	542	679	3e-12	68.6	373	99.73	ath	A	tRNA and rRNA cytosine-C5-methylase (nucleolar protein NOL1/NOP2)
Ssptr18984_c0_seq1_len=373	At5g55920	KOG1122	40	140	68	4	372	1	542	679	3e-12	68.6	373	99.73	ath	A	tRNA and rRNA cytosine-C5-methylase (nucleolar protein NOL1/NOP2)
Ssptr1604_c0_seq1_len=743	At1g53350	KOG4658	25.36	276	177	8	2	742	592	863	6e-07	53.1	743	99.73	ath	T	Apoptotic ATPase
Ssptr16066_c0_seq1_len=1059	At2g36200	KOG0243	72.73	352	96	0	2	1057	236	587	3e-137	486	1059	99.72	ath	Z	Kinesin-like protein
Ssptr28977_c0_seq1_len=713	At5g11060	KOG0773	80.25	243	42	3	2	712	133	370	3e-103	372	713	99.72	ath	K	Transcription factor MEIS1 and related HOX domain proteins
Ssptr12296_c0_seq1_len=1068	At3g04610	KOG2190	56.64	369	146	9	2	1066	79	436	4e-99	360	1068	99.72	ath	AR	PolyC-binding proteins alphaCP-1 and related KH domain proteins
Ssptr15294_c0_seq1_len=722	At2g45570	KOG0156	42.91	247	134	3	3	722	188	432	2e-53	207	722	99.72	ath	Q	Cytochrome P450 CYP2 subfamily
Ssptr23823_c1_seq1_len=355	At4g30360	KOG0498	74.58	118	30	0	355	2	402	519	2e-47	185	355	99.72	ath	PT	K+-channel ERG and related proteins, contain PAS/PAC sensor domain
Ssptr24455_c0_seq1_len=722	At5g19520	KOG4629	45.64	241	130	4	3	722	93	329	3e-38	157	722	99.72	ath	M	Predicted mechanosensitive ion channel
Ssptr27553_c0_seq1_len=361	At1g78380	KOG0406	51.15	131	53	2	360	1	73	202	7e-35	143	361	99.72	ath	O	Glutathione S-transferase
Ssptr3345_c0_seq1_len=352	At1g04730	KOG1969	57.26	117	50	1	1	351	272	387	5e-34	140	352	99.72	ath	DL	DNA replication checkpoint protein CHL12/CTF18
Ssptr14224_c0_seq1_len=716	At2g31750	KOG1192	32.06	262	154	11	1	714	106	354	4e-27	120	716	99.72	ath	GC	UDP-glucuronosyl and UDP-glucosyl transferase
Ssptr10705_c0_seq1_len=355	At1g34430	KOG0557	58.82	119	48	2	354	1	77	193	4e-21	98.2	355	99.72	ath	C	Dihydrolipoamide acetyltransferase
Ssptr460_c1_seq1_len=358	At1g71210	KOG4197	33.61	119	79	1	1	357	255	371	2e-14	75.9	358	99.72	ath	R	FOG: PPR repeat
Ssptr17747_c0_seq1_len=1709	At1g08070	KOG4197	36.69	616	342	8	1707	4	40	652	6e-108	390	1709	99.71	ath	R	FOG: PPR repeat
Ssptr24435_c2_seq1_len=1020	At3g02260	KOG1776	45.16	341	185	6	1017	1	355	683	5e-69	259	1020	99.71	ath	T	Zn-binding protein Push
Ssptr8857_c0_seq1_len=340	At5g20280	KOG0853	87.61	113	14	0	340	2	501	613	8e-53	203	340	99.71	ath	M	Glycosyltransferase
Ssptr1663_c1_seq1_len=346	At1g04610	KOG1399	70.83	120	30	1	1	345	47	166	8e-47	183	346	99.71	ath	Q	Flavin-containing monooxygenase
Ssptr4631_c0_seq1_len=689	At5g63770	KOG1169	32.22	239	152	5	2	688	127	343	2e-31	134	689	99.71	ath	IT	Diacylglycerol kinase
Ssptr14300_c0_seq1_len=349	At2g02470	KOG1632	46.22	119	61	2	2	349	103	220	1e-23	106	349	99.71	ath	R	Uncharacterized PHD Zn-finger protein
Ssptr28461_c0_seq3_len=343	At2g47800	KOG0054	41.27	126	62	4	2	343	10	135	1e-15	80.1	343	99.71	ath	Q	Multidrug resistance-associated protein/mitoxantrone resistance protein, ABC superfamily
Ssptr11750_c0_seq1_len=349	At3g52890	KOG0610	34.19	155	63	4	1	348	385	533	6e-13	70.9	349	99.71	ath	R	Putative serine/threonine protein kinase
Ssptr23789_c0_seq2_len=1327	At5g61060	KOG1343	53.2	485	183	7	1	1323	155	628	5e-138	489	1327	99.7	ath	B	Histone deacetylase complex, catalytic component HDA1
Ssptr29417_c0_seq1_len=665	At1g50030	KOG0891	72.89	225	57	3	1	663	985	1206	1e-85	314	665	99.7	ath	L	DNA-dependent protein kinase
Ssptr23950_c0_seq1_len=328	At1g61850	KOG4231	88.99	109	12	0	328	2	686	794	1e-52	202	328	99.7	ath	I	Intracellular membrane-bound Ca2+-independent phospholipase A2
Ssptr1557_c1_seq1_len=331	At2g15620	KOG0560	79.09	110	23	0	1	330	295	404	2e-49	191	331	99.7	ath	P	Sulfite reductase (ferredoxin)
Ssptr15754_c0_seq1_len=331	At1g60470	KOG1950	80.18	111	21	1	1	330	170	280	9e-46	179	331	99.7	ath	G	Glycosyl transferase, family 8 - glycogenin
Ssptr23468_c0_seq2_len=990	At1g22400	KOG1192	31.51	384	208	8	3	989	7	386	6e-43	173	990	99.7	ath	GC	UDP-glucuronosyl and UDP-glucosyl transferase
Ssptr23679_c0_seq2_len=990	At1g22400	KOG1192	31.51	384	208	8	988	2	7	386	6e-43	173	990	99.7	ath	GC	UDP-glucuronosyl and UDP-glucosyl transferase
Ssptr27754_c0_seq1_len=337	At3g28345	KOG0055	79.46	112	23	0	1	336	1113	1224	4e-42	167	337	99.7	ath	Q	Multidrug/pheromone exporter, ABC superfamily
Ssptr21168_c1_seq1_len=337	At5g48600	KOG0996	75	112	28	0	1	336	996	1107	1e-41	166	337	99.7	ath	BD	Structural maintenance of chromosome protein 4 (chromosome condensation complex Condensin, subunit C)
Ssptr25031_c0_seq1_len=328	At1g20080	KOG1012	68.81	109	34	1	1	327	412	517	2e-39	158	328	99.7	ath	R	Ca2+-dependent lipid-binding protein CLB1/vesicle protein vp115/Granuphilin A, contains C2 domain
Ssptr25044_c0_seq1_len=337	At1g66950	KOG0065	62.5	112	42	0	1	336	1112	1223	6e-38	154	337	99.7	ath	Q	Pleiotropic drug resistance proteins (PDR1-15), ABC superfamily
Ssptr1269_c0_seq1_len=331	At1g01800	KOG1208	56.36	110	48	0	331	2	146	255	1e-31	132	331	99.7	ath	Q	Dehydrogenases with different specificities (related to short-chain alcohol dehydrogenases)
Ssptr26597_c0_seq1_len=665	At4g17570	KOG1601	50.66	227	106	6	663	1	79	292	2e-29	127	665	99.7	ath	K	GATA-4/5/6 transcription factors
Ssptr26378_c0_seq1_len=337	At1g15950	KOG1502	51.33	113	54	1	336	1	168	280	6e-26	114	337	99.7	ath	V	Flavonol reductase/cinnamoyl-CoA reductase
Ssptr27486_c0_seq1_len=337	At1g15950	KOG1502	51.33	113	54	1	2	337	168	280	6e-26	114	337	99.7	ath	V	Flavonol reductase/cinnamoyl-CoA reductase
Ssptr24110_c0_seq1_len=334	At4g38010	KOG4197	49.11	112	56	1	334	2	357	468	5e-25	110	334	99.7	ath	R	FOG: PPR repeat
Ssptr26574_c0_seq2_len=337	At5g36110	KOG0157	38.39	112	69	1	2	337	276	386	8e-21	97.1	337	99.7	ath	QI	Cytochrome P450 CYP4/CYP19/CYP26 subfamilies
Ssptr23921_c1_seq1_len=334	At2g13600	KOG4197	36.97	119	67	1	1	333	327	445	8e-19	90.5	334	99.7	ath	R	FOG: PPR repeat
Ssptr540_c0_seq1_len=331	At2g13600	KOG4197	37.27	110	69	0	331	2	67	176	4e-18	88.2	331	99.7	ath	R	FOG: PPR repeat
Ssptr21313_c0_seq1_len=331	At1g34430	KOG0557	55.86	111	48	2	2	331	77	185	2e-16	82.8	331	99.7	ath	C	Dihydrolipoamide acetyltransferase
Ssptr25314_c1_seq1_len=337	At4g34131	KOG1192	33.33	123	71	3	1	336	1116	1233	6e-13	70.9	337	99.7	ath	GC	UDP-glucuronosyl and UDP-glucosyl transferase
Ssptr1290_c1_seq1_len=334	Hs4507315	KOG0953	37.93	116	67	1	1	333	433	548	5e-10	61.2	334	99.7	hsa	A	Mitochondrial RNA helicase SUV3, DEAD-box superfamily
Ssptr15678_c0_seq1_len=328	At3g02100	KOG1192	34.82	112	70	1	327	1	177	288	1e-07	53.1	328	99.7	ath	GC	UDP-glucuronosyl and UDP-glucosyl transferase
Ssptr9883_c0_seq1_len=334	At3g16480	KOG2067	43.75	112	62	2	334	2	269	374	1e-05	46.6	334	99.7	ath	O	Mitochondrial processing peptidase, alpha subunit
Ssptr27357_c1_seq1_len=647	AtMi099	KOG1353	95.81	215	9	0	646	2	271	485	3e-113	405	647	99.69	ath	C	F0F1-type ATP synthase, alpha subunit
Ssptr30460_c0_seq1_len=650	At1g55970	KOG1778	70.51	217	63	2	2	649	957	1159	4e-87	318	650	99.69	ath	K	CREB binding protein/P300 and related TAZ Zn-finger proteins
Ssptr12028_c0_seq1_len=325	At3g19760	KOG0328	87.04	108	14	0	324	1	94	201	2e-48	189	325	99.69	ath	J	Predicted ATP-dependent RNA helicase FAL1, involved in rRNA maturation, DEAD-box superfamily
Ssptr24110_c1_seq1_len=647	At5g40410	KOG4197	37.9	248	121	2	1	645	75	322	7e-43	172	647	99.69	ath	R	FOG: PPR repeat
Ssptr28598_c0_seq2_len=319	At1g52360	KOG0276	75.47	106	26	0	318	1	736	841	5e-42	167	319	99.69	ath	U	Vesicle coat complex COPI, beta' subunit
Ssptr27731_c0_seq1_len=635	At5g65630	KOG1474	35	220	134	6	634	2	294	497	9e-18	88.6	635	99.69	ath	K	Transcription initiation factor TFIID, subunit BDF1 and related bromodomain proteins
Ssptr29349_c0_seq2_len=635	At5g65630	KOG1474	35	220	134	6	2	634	294	497	9e-18	88.6	635	99.69	ath	K	Transcription initiation factor TFIID, subunit BDF1 and related bromodomain proteins
Ssptr24278_c0_seq1_len=322	At2g41830	KOG1877	52.1	119	45	2	1	321	390	508	6e-16	80.9	322	99.69	ath	R	Putative transmembrane protein cmp44E
Ssptr1485_c1_seq1_len=319	At1g30610	KOG4197	33.08	133	62	2	318	1	666	798	1e-15	80.1	319	99.69	ath	R	FOG: PPR repeat
Ssptr12705_c0_seq1_len=319	At5g45770	KOG0619	51.4	107	51	1	318	1	138	244	4e-11	64.7	319	99.69	ath	R	FOG: Leucine rich repeat
Ssptr10413_c0_seq1_len=617	At4g36360	KOG0496	83.9	205	33	0	3	617	95	299	2e-106	383	617	99.68	ath	G	Beta-galactosidase
Ssptr14847_c0_seq1_len=620	At2g36200	KOG0243	79.13	206	43	0	620	3	280	485	4e-90	328	620	99.68	ath	Z	Kinesin-like protein
Ssptr915_c1_seq1_len=623	At1g48650	KOG0920	65.71	210	69	2	2	622	191	398	1e-61	234	623	99.68	ath	A	ATP-dependent RNA helicase A
Ssptr5040_c0_seq1_len=623	At1g11960	KOG1134	52.91	223	89	3	621	1	96	318	3e-58	223	623	99.68	ath	R	Uncharacterized conserved protein
Ssptr913_c0_seq1_len=629	At2g02980	KOG4197	49.52	210	105	2	1	627	380	588	2e-52	203	629	99.68	ath	R	FOG: PPR repeat
Ssptr861_c0_seq1_len=629	At4g18750	KOG4197	41.43	210	122	3	2	628	553	759	3e-43	173	629	99.68	ath	R	FOG: PPR repeat
Ssptr9823_c0_seq1_len=316	At4g32940	KOG1348	87.62	105	13	0	2	316	129	233	2e-41	165	316	99.68	ath	O	Asparaginyl peptidases
Ssptr25928_c0_seq2_len=310	At5g16650	KOG0714	75.96	104	24	1	1	309	14	117	9e-41	163	310	99.68	ath	O	Molecular chaperone (DnaJ superfamily)
Ssptr23278_c0_seq1_len=313	At2g18960	KOG0205	93.27	104	7	0	312	1	109	212	1e-39	159	313	99.68	ath	P	Plasma membrane H+-transporting ATPase
Ssptr29375_c0_seq1_len=310	At3g59830	KOG0192	71.84	103	29	0	2	310	189	291	2e-39	159	310	99.68	ath	T	Tyrosine kinase specific for activated (GTP-bound) p21cdc42Hs
Ssptr22794_c0_seq1_len=316	At2g44980	KOG0385	60.95	105	41	1	316	2	94	189	6e-29	124	316	99.68	ath	K	Chromatin remodeling complex WSTF-ISWI, small subunit
Ssptr30052_c0_seq2_len=313	Hs4505145	KOG1257	50.94	106	50	1	2	313	340	445	1e-25	113	313	99.68	hsa	C	NADP+-dependent malic enzyme
Ssptr26381_c1_seq1_len=310	At4g30990	KOG1823	45.19	104	56	3	2	310	800	887	4e-15	78.2	310	99.68	ath	V	DRIM (Down-regulated in metastasis)-like proteins
Ssptr20816_c1_seq1_len=310	At3g27130	KOG0740	33.98	103	68	2	1	309	236	307	3e-08	55.5	310	99.68	ath	O	AAA+-type ATPase
Ssptr17128_c0_seq1_len=1207	At1g71820	KOG2286	78.35	411	79	3	1205	3	2	393	1e-146	518	1207	99.67	ath	U	Exocyst complex subunit SEC6
Ssptr14487_c0_seq1_len=307	7299019	KOG0328	93.14	102	7	0	306	1	190	291	2e-50	195	307	99.67	dme	J	Predicted ATP-dependent RNA helicase FAL1, involved in rRNA maturation, DEAD-box superfamily
Ssptr14821_c0_seq1_len=307	7299019	KOG0328	93.14	102	7	0	2	307	190	291	2e-50	195	307	99.67	dme	J	Predicted ATP-dependent RNA helicase FAL1, involved in rRNA maturation, DEAD-box superfamily
Ssptr23907_c0_seq1_len=304	At4g36580	KOG0742	88.12	101	12	0	2	304	343	443	4e-47	184	304	99.67	ath	O	AAA+-type ATPase
Ssptr11001_c0_seq1_len=307	At4g00430	KOG0223	85.29	102	15	0	2	307	96	197	2e-46	181	307	99.67	ath	G	Aquaporin (major intrinsic protein family)
Ssptr25907_c0_seq1_len=307	At1g03060_1	KOG1788	77.45	102	23	0	306	1	2484	2585	2e-44	175	307	99.67	ath	S	Uncharacterized conserved protein
Ssptr17588_c0_seq1_len=301	At5g13400	KOG1237	75	100	25	0	300	1	163	262	3e-43	171	301	99.67	ath	E	H+/oligopeptide symporter
Ssptr1661_c0_seq1_len=301	At3g26650	KOG0657	82.52	103	15	2	2	301	18	120	4e-43	171	301	99.67	ath	G	Glyceraldehyde 3-phosphate dehydrogenase
Ssptr10052_c0_seq1_len=307	At3g20050	KOG0360	83.33	102	17	0	306	1	100	201	6e-43	170	307	99.67	ath	O	Chaperonin complex component, TCP-1 alpha subunit (CCT1)
Ssptr24711_c0_seq1_len=304	At4g09160	KOG1471	78.22	101	22	0	303	1	423	523	6e-43	170	304	99.67	ath	I	Phosphatidylinositol transfer protein SEC14 and related proteins
Ssptr754_c0_seq1_len=301	At1g80690	KOG0324	73	100	27	0	300	1	31	130	1e-42	169	301	99.67	ath	S	Uncharacterized conserved protein
Ssptr23004_c1_seq1_len=304	At1g78550	KOG0143	48.04	102	52	1	2	304	209	310	2e-23	105	304	99.67	ath	QR	Iron/ascorbate family oxidoreductases
Ssptr14582_c0_seq1_len=307	Hs4885505	KOG2195	27.73	119	69	4	306	1	469	585	7e-09	57.4	307	99.67	hsa	OPR	Transferrin receptor and related proteins containing the protease-associated (PA) domain
Ssptr1214_c0_seq1_len=307	At1g50270	KOG4197	28.16	103	73	3	306	1	364	457	1e-06	50.1	307	99.67	ath	R	FOG: PPR repeat
Ssptr25708_c0_seq1_len=301	Hs4507669	KOG1727	34.91	106	63	4	300	1	30	133	0.0003	42	301	99.67	hsa	DZ	Microtubule-binding protein (translationally controlled tumor protein)
Ssptr190_c0_seq1_len=307	At3g07160	KOG0916	42.86	105	57	1	2	307	203	307	0.0005	41.2	307	99.67	ath	M	1,3-beta-glucan synthase/callose synthase catalytic subunit
Ssptr26466_c0_seq1_len=894	At3g24220	KOG1285	57.33	300	125	2	3	893	215	511	2e-98	357	894	99.66	ath	Q	Beta, beta-carotene 15,15'-dioxygenase and related enzymes
Ssptr29083_c0_seq1_len=590	At1g26190	KOG4203	85.71	196	28	0	2	589	180	375	1e-95	347	590	99.66	ath	TZ	Armadillo/beta-Catenin/plakoglobin
Ssptr25812_c0_seq1_len=587	At1g50260	KOG1012	79	200	37	1	587	3	251	450	4e-86	315	587	99.66	ath	R	Ca2+-dependent lipid-binding protein CLB1/vesicle protein vp115/Granuphilin A, contains C2 domain
Ssptr18695_c0_seq1_len=298	At4g02890	KOG0001	100	99	0	0	2	298	124	222	2e-50	195	298	99.66	ath	OR	Ubiquitin and ubiquitin-like proteins
Ssptr27115_c0_seq3_len=295	At1g53510	KOG0660	85.71	98	14	0	295	2	164	261	9e-47	183	295	99.66	ath	T	Mitogen-activated protein kinase
Ssptr23417_c0_seq1_len=292	At3g48190	KOG0892	85.57	97	14	0	292	2	3487	3583	3e-45	178	292	99.66	ath	TBLD	Protein kinase ATM/Tel1, involved in telomere length regulation and DNA repair
Ssptr13360_c0_seq1_len=298	At1g08340	KOG4270	72.73	99	27	0	297	1	48	146	2e-38	155	298	99.66	ath	T	GTPase-activator protein
Ssptr14442_c0_seq1_len=298	At1g08340	KOG4270	72.73	99	27	0	2	298	48	146	2e-38	155	298	99.66	ath	T	GTPase-activator protein
Ssptr9256_c0_seq1_len=298	AtMi040	KOG4768	89.9	99	10	0	298	2	533	631	5e-37	150	298	99.66	ath	A	Mitochondrial mRNA maturase
Ssptr27091_c0_seq1_len=298	At1g67490	KOG2161	57.58	99	42	0	298	2	137	235	2e-31	132	298	99.66	ath	G	Glucosidase I
Ssptr2109_c0_seq1_len=876	At2g13600	KOG4197	28.7	331	196	8	2	874	120	436	7e-31	132	876	99.66	ath	R	FOG: PPR repeat
Ssptr6409_c0_seq1_len=292	At4g32650	KOG0498	60.82	97	38	0	2	292	412	508	6e-30	127	292	99.66	ath	PT	K+-channel ERG and related proteins, contain PAS/PAC sensor domain
Ssptr12250_c0_seq1_len=298	At3g45010	KOG1282	56.44	101	42	1	2	298	246	346	5e-29	124	298	99.66	ath	OE	Serine carboxypeptidases (lysosomal cathepsin A)
Ssptr19425_c0_seq1_len=295	At5g50590	KOG1205	62.24	98	37	0	2	295	52	149	5e-29	124	295	99.66	ath	Q	Predicted dehydrogenase
Ssptr25828_c0_seq1_len=292	At2g15790	KOG0546	58.16	98	40	1	1	291	232	329	4e-28	121	292	99.66	ath	O	HSP90 co-chaperone CPR7/Cyclophilin
Ssptr28497_c0_seq1_len=587	At5g07900	KOG1267	26.9	197	142	3	586	2	155	350	5e-18	89.4	587	99.66	ath	KR	Mitochondrial transcription termination factor, mTERF
Ssptr15971_c1_seq1_len=292	At5g24830	KOG4197	45.36	97	53	1	291	1	89	181	2e-14	75.9	292	99.66	ath	R	FOG: PPR repeat
Ssptr25311_c0_seq1_len=295	At1g74900	KOG4197	25.74	101	72	1	2	295	342	442	1e-05	47	295	99.66	ath	R	FOG: PPR repeat
Ssptr16976_c0_seq1_len=849	At2g26710	KOG0157	64.34	286	98	2	2	847	233	507	3e-94	343	849	99.65	ath	QI	Cytochrome P450 CYP4/CYP19/CYP26 subfamilies
Ssptr22954_c1_seq1_len=572	At3g54280	KOG0392	68.42	190	60	0	571	2	543	732	6e-58	221	572	99.65	ath	K	SNF2 family DNA-dependent ATPase domain-containing protein
Ssptr29476_c0_seq1_len=289	At4g02890	KOG0001	100	96	0	0	2	289	122	217	1e-48	189	289	99.65	ath	OR	Ubiquitin and ubiquitin-like proteins
Ssptr29554_c0_seq1_len=289	At4g02890	KOG0001	100	96	0	0	288	1	122	217	1e-48	189	289	99.65	ath	OR	Ubiquitin and ubiquitin-like proteins
Ssptr10477_c0_seq1_len=289	At5g07290	KOG4660	86.46	96	13	0	288	1	778	873	5e-45	177	289	99.65	ath	D	Protein Mei2, essential for commitment to meiosis, and related proteins
Ssptr19560_c0_seq1_len=286	At1g77940	KOG2988	70.94	117	12	1	2	286	10	126	3e-41	164	286	99.65	ath	J	60S ribosomal protein L30
Ssptr19734_c0_seq1_len=286	At1g77940	KOG2988	70.94	117	12	1	285	1	10	126	3e-41	164	286	99.65	ath	J	60S ribosomal protein L30
Ssptr21832_c1_seq1_len=283	At1g55730	KOG1397	77.66	94	21	0	283	2	300	393	8e-37	150	283	99.65	ath	P	Ca2+/H+ antiporter VCX1 and related proteins
Ssptr10675_c1_seq1_len=283	At1g60860	KOG0521	73.4	94	25	0	2	283	89	182	2e-35	145	283	99.65	ath	T	Putative GTPase activating proteins (GAPs)
Ssptr998_c0_seq1_len=289	At4g32980	KOG0773	64.58	96	34	1	289	2	332	426	6e-32	134	289	99.65	ath	K	Transcription factor MEIS1 and related HOX domain proteins
Ssptr28682_c0_seq1_len=283	At1g03060_1	KOG1788	89.36	94	10	0	2	283	1574	1667	1e-31	132	283	99.65	ath	S	Uncharacterized conserved protein
Ssptr7576_c0_seq1_len=286	At5g27000	KOG0239	70.1	97	27	2	285	1	355	451	4e-31	131	286	99.65	ath	Z	Kinesin (KAR3 subfamily)
Ssptr28877_c0_seq1_len=289	At1g52360	KOG0276	79.17	96	20	0	2	289	646	741	1e-30	129	289	99.65	ath	U	Vesicle coat complex COPI, beta' subunit
Ssptr29864_c0_seq1_len=289	At1g52360	KOG0276	79.17	96	20	0	288	1	646	741	1e-30	129	289	99.65	ath	U	Vesicle coat complex COPI, beta' subunit
Ssptr24174_c0_seq1_len=283	At5g65380	KOG1347	79.79	94	19	0	282	1	62	155	3e-29	125	283	99.65	ath	R	Uncharacterized membrane protein, predicted efflux pump
Ssptr25350_c0_seq1_len=283	At5g43450	KOG0143	56.38	94	41	0	2	283	179	272	4e-27	117	283	99.65	ath	QR	Iron/ascorbate family oxidoreductases
Ssptr544_c0_seq1_len=283	At1g08070	KOG4197	53.19	94	44	0	1	282	442	535	1e-25	112	283	99.65	ath	R	FOG: PPR repeat
Ssptr3396_c0_seq1_len=289	At5g57260	KOG0156	54.55	99	42	1	289	2	326	424	1e-25	112	289	99.65	ath	Q	Cytochrome P450 CYP2 subfamily
Ssptr23374_c1_seq1_len=283	At5g44790	KOG0207	50	94	47	0	1	282	236	329	1e-22	102	283	99.65	ath	P	Cation transport ATPase
Ssptr23420_c0_seq1_len=289	At1g65470	KOG4364	43.75	96	54	1	2	289	407	498	1e-14	76.6	289	99.65	ath	B	Chromatin assembly factor-I
Ssptr24939_c0_seq1_len=289	At1g51340	KOG1347	47.92	96	50	0	1	288	343	438	1e-09	59.7	289	99.65	ath	R	Uncharacterized membrane protein, predicted efflux pump
Ssptr22945_c0_seq1_len=286	At2g42630	KOG0192	33	100	62	2	1	285	167	265	2e-08	56.2	286	99.65	ath	T	Tyrosine kinase specific for activated (GTP-bound) p21cdc42Hs
Ssptr3336_c0_seq1_len=283	Hs11321607	KOG0744	26.04	96	69	2	283	2	33	127	1e-05	46.6	283	99.65	hsa	O	AAA+-type ATPase
Ssptr24189_c0_seq1_len=286	At5g21080	KOG1877	31.93	119	57	3	286	2	472	590	0.0005	41.2	286	99.65	ath	R	Putative transmembrane protein cmp44E
Ssptr1605_c1_seq1_len=548	At5g27970	KOG1848	77.47	182	41	0	548	3	513	694	4e-76	281	548	99.64	ath	S	Uncharacterized conserved protein
Ssptr26354_c1_seq1_len=560	At4g34370	KOG1815	70.21	188	54	2	560	3	287	474	1e-74	276	560	99.64	ath	O	Predicted E3 ubiquitin ligase
Ssptr28932_c0_seq1_len=280	At1g50030	KOG0891	66.67	93	31	1	2	280	51	142	6e-29	124	280	99.64	ath	L	DNA-dependent protein kinase
Ssptr22095_c0_seq1_len=280	At4g38010	KOG4197	44.09	93	52	0	1	279	299	391	1e-19	93.2	280	99.64	ath	R	FOG: PPR repeat
Ssptr2498_c0_seq1_len=280	At3g57530	KOG0032	58.25	103	33	1	280	2	27	129	3e-19	91.7	280	99.64	ath	T	Ca2+/calmodulin-dependent protein kinase, EF-Hand protein superfamily
Ssptr660_c0_seq1_len=277	At1g32410_2	KOG4197	47.96	98	45	1	276	1	484	581	1e-18	90.1	277	99.64	ath	R	FOG: PPR repeat
Ssptr21288_c0_seq1_len=825	At5g43930	KOG0266	29.39	279	192	8	2	823	251	496	3e-18	90.9	825	99.64	ath	R	WD40 repeat-containing protein
Ssptr13394_c0_seq1_len=280	At1g04810	KOG2062	45.16	93	51	2	279	1	262	347	2e-12	69.3	280	99.64	ath	O	26S proteasome regulatory complex, subunit RPN2/PSMD1
Ssptr27920_c0_seq1_len=280	At1g04810	KOG2062	45.16	93	51	2	2	280	262	347	2e-12	69.3	280	99.64	ath	O	26S proteasome regulatory complex, subunit RPN2/PSMD1
Ssptr8992_c0_seq1_len=280	At3g07040	KOG4658	28.28	99	65	1	1	279	205	303	0.0003	42	280	99.64	ath	T	Apoptotic ATPase
Ssptr17143_c0_seq1_len=813	At4g35380	KOG0929	54.91	275	119	2	812	3	349	622	1e-76	285	813	99.63	ath	U	Guanine nucleotide exchange factor
Ssptr22025_c0_seq1_len=813	At4g35380	KOG0929	54.91	275	119	2	2	811	349	622	1e-76	285	813	99.63	ath	U	Guanine nucleotide exchange factor
Ssptr15813_c0_seq1_len=539	At5g06600	KOG1863	79.44	180	36	2	1	537	436	614	2e-53	206	539	99.63	ath	O	Ubiquitin carboxyl-terminal hydrolase
Ssptr6458_c0_seq1_len=271	At3g47520	KOG1494	91.11	90	8	0	271	2	223	312	2e-40	162	271	99.63	ath	C	NAD-dependent malate dehydrogenase
Ssptr11851_c0_seq1_len=271	At1g17740	KOG0068	81.11	90	17	0	270	1	389	478	5e-36	147	271	99.63	ath	E	D-3-phosphoglycerate dehydrogenase, D-isomer-specific 2-hydroxy acid dehydrogenase superfamily
Ssptr27893_c0_seq1_len=271	At1g17740	KOG0068	81.11	90	17	0	2	271	389	478	5e-36	147	271	99.63	ath	E	D-3-phosphoglycerate dehydrogenase, D-isomer-specific 2-hydroxy acid dehydrogenase superfamily
Ssptr769_c0_seq1_len=271	At4g11270	KOG4155	66.67	90	30	0	2	271	620	709	4e-30	127	271	99.63	ath	R	FOG: WD40 repeat
Ssptr1574_c0_seq1_len=268	At1g76310	KOG0653	70	90	26	1	267	1	249	338	6e-30	127	268	99.63	ath	D	Cyclin B and related kinase-activating proteins
Ssptr23010_c0_seq1_len=268	At4g32980	KOG0773	61.8	89	34	1	2	268	331	418	3e-27	118	268	99.63	ath	K	Transcription factor MEIS1 and related HOX domain proteins
Ssptr15395_c0_seq1_len=807	At4g33240	KOG0230	28.95	304	180	7	805	2	591	866	2e-21	101	807	99.63	ath	T	Phosphatidylinositol-4-phosphate 5-kinase and related FYVE finger-containing proteins
Ssptr17768_c0_seq1_len=271	At5g23660	KOG1623	54.44	90	41	0	2	271	72	161	3e-19	92	271	99.63	ath	R	Multitransmembrane protein
Ssptr24460_c0_seq1_len=271	At1g63420	KOG2458	46.32	95	46	1	271	2	472	566	6e-19	90.9	271	99.63	ath	R	Endoplasmic reticulum protein EP58, contains filamin rod domain and KDEL motif
Ssptr21444_c0_seq1_len=1039	At1g70610	KOG0058	58.12	351	141	4	1035	1	55	363	5e-99	359	1039	99.62	ath	U	Peptide exporter, ABC superfamily
Ssptr29144_c0_seq1_len=533	At3g15980	KOG0276	84.18	177	28	0	3	533	383	559	1e-88	323	533	99.62	ath	U	Vesicle coat complex COPI, beta' subunit
Ssptr15675_c0_seq1_len=789	At2g04490	KOG0017	46.53	288	128	2	4	789	456	743	7e-67	252	789	99.62	ath	R	FOG: Transposon-encoded proteins with TYA, reverse transcriptase, integrase domains in various combinations
Ssptr17838_c0_seq1_len=527	At5g59750	KOG1284	68.75	176	54	1	526	2	227	402	2e-66	249	527	99.62	ath	H	Bifunctional GTP cyclohydrolase II/3,4-dihydroxy-2butanone-4-phosphate synthase
Ssptr229_c0_seq1_len=524	At3g01380	KOG2124	66.09	174	59	0	523	2	328	501	2e-62	236	524	99.62	ath	T	Glycosylphosphatidylinositol anchor synthesis protein
Ssptr9073_c0_seq1_len=527	At5g25900	KOG0156	60.57	175	69	1	2	526	166	339	3e-56	215	527	99.62	ath	Q	Cytochrome P450 CYP2 subfamily
Ssptr22301_c0_seq1_len=527	At1g60980	KOG0143	54.24	177	79	1	526	2	62	238	2e-51	200	527	99.62	ath	QR	Iron/ascorbate family oxidoreductases
Ssptr26022_c0_seq1_len=527	At4g07400	KOG1947	62.86	175	65	1	526	2	190	362	8e-48	187	527	99.62	ath	R	Leucine rich repeat proteins, some proteins contain F-box
Ssptr1427_c1_seq1_len=527	At4g21530	KOG4640	60.33	184	64	3	1	525	9	169	7e-41	164	527	99.62	ath	DO	Anaphase-promoting complex (APC), subunit 4
Ssptr479_c0_seq1_len=265	At5g56730	KOG0959	88.64	88	10	0	1	264	54	141	1e-39	159	265	99.62	ath	O	N-arginine dibasic convertase NRD1 and related Zn2+-dependent endopeptidases, insulinase superfamily
Ssptr20926_c0_seq1_len=265	At1g20610	KOG0653	78.41	88	19	0	264	1	183	270	7e-36	147	265	99.62	ath	D	Cyclin B and related kinase-activating proteins
Ssptr23702_c0_seq2_len=262	At5g01270	KOG0323	72.41	87	24	0	261	1	212	298	5e-31	130	262	99.62	ath	K	TFIIF-interacting CTD phosphatases, including NLI-interacting factor
Ssptr599_c0_seq1_len=262	At3g45130	KOG0497	60.92	87	34	0	262	2	603	689	4e-27	117	262	99.62	ath	I	Oxidosqualene-lanosterol cyclase and related proteins
Ssptr589_c0_seq1_len=265	At5g16280	KOG1938	64.77	88	31	0	1	264	15	102	2e-26	115	265	99.62	ath	D	Protein with predicted involvement in meiosis (GSG1)
Ssptr2802_c0_seq1_len=262	At1g54560	KOG0160	59.09	88	35	2	2	262	408	493	3e-24	108	262	99.62	ath	Z	Myosin class V heavy chain
Ssptr2292_c0_seq1_len=265	At2g31970	KOG0962	54.55	88	40	1	264	1	743	828	4e-20	94.7	265	99.62	ath	L	DNA repair protein RAD50, ABC-type ATPase/SMC superfamily
Ssptr892_c0_seq1_len=262	At3g61220	KOG1208	55.17	87	39	0	2	262	150	236	5e-20	94.4	262	99.62	ath	Q	Dehydrogenases with different specificities (related to short-chain alcohol dehydrogenases)
Ssptr811_c0_seq1_len=262	At1g14460	KOG0989	40.91	88	51	1	1	261	474	561	4e-17	84.7	262	99.62	ath	L	Replication factor C, subunit RFC4
Ssptr19819_c0_seq1_len=265	At2g02960	KOG1609	68.18	88	28	1	265	2	124	210	2e-11	65.9	265	99.62	ath	A	Protein involved in mRNA turnover and stability
Ssptr16995_c0_seq1_len=262	At1g27420	KOG1072	35.23	88	56	2	2	262	39	124	1e-07	53.1	262	99.62	ath	R	FOG: Kelch repeat
Ssptr1062_c0_seq1_len=262	At1g59780	KOG4658	30.34	89	60	3	2	262	169	251	6e-05	44.3	262	99.62	ath	T	Apoptotic ATPase
Ssptr29793_c0_seq1_len=762	At1g44100	KOG1303	67.95	259	77	2	760	2	38	292	7e-103	371	762	99.61	ath	E	Amino acid transporters
Ssptr5368_c0_seq1_len=762	At1g78280	KOG2130	62.85	253	94	1	3	761	29	253	1e-93	340	762	99.61	ath	BT	Phosphatidylserine-specific receptor PtdSerR, contains JmjC domain
Ssptr24321_c0_seq1_len=515	At2g46700	KOG0032	80.12	171	34	0	513	1	144	314	2e-80	295	515	99.61	ath	T	Ca2+/calmodulin-dependent protein kinase, EF-Hand protein superfamily
Ssptr24258_c0_seq1_len=518	At1g74330	KOG0600	76.44	174	39	1	518	3	208	381	4e-76	281	518	99.61	ath	D	Cdc2-related protein kinase
Ssptr1835_c0_seq1_len=509	At5g54280	KOG0160	67.46	169	55	1	1	507	159	326	4e-58	221	509	99.61	ath	Z	Myosin class V heavy chain
Ssptr3456_c0_seq1_len=518	At1g18270_1	KOG0409	63.95	172	62	0	518	3	277	448	7e-57	218	518	99.61	ath	R	Predicted dehydrogenase
Ssptr27357_c2_seq1_len=259	At2g07698_2	KOG1353	89.53	86	9	0	259	2	156	241	1e-37	152	259	99.61	ath	C	F0F1-type ATP synthase, alpha subunit
Ssptr14546_c0_seq1_len=259	At1g73020	KOG2513	59.77	87	34	2	258	1	302	387	2e-22	102	259	99.61	ath	D	Protein required for meiotic chromosome segregation
Ssptr1456_c0_seq1_len=259	At1g60980	KOG0143	55.06	89	37	1	259	2	149	237	9e-22	100	259	99.61	ath	QR	Iron/ascorbate family oxidoreductases
Ssptr23228_c0_seq1_len=256	At2g32230	KOG1347	64.71	85	30	0	255	1	177	261	1e-20	96.3	256	99.61	ath	R	Uncharacterized membrane protein, predicted efflux pump
Ssptr613_c1_seq1_len=259	At3g44640	KOG4585	47.67	86	45	0	259	2	214	299	1e-17	86.7	259	99.61	ath	L	Predicted transposase
Ssptr1211_c1_seq1_len=256	At3g23330	KOG4197	38.82	85	52	0	2	256	223	307	2e-10	62.4	256	99.61	ath	R	FOG: PPR repeat
Ssptr3284_c0_seq1_len=256	At4g02500	KOG4748	35.4	113	45	3	2	256	26	138	2e-09	58.9	256	99.61	ath	GM	Subunit of Golgi mannosyltransferase complex
Ssptr29459_c1_seq1_len=500	At1g32060	KOG4203	93.37	166	11	0	499	2	176	341	3e-87	318	500	99.6	ath	TZ	Armadillo/beta-Catenin/plakoglobin
Ssptr1271_c1_seq1_len=500	At1g65560	KOG1196	76.33	169	37	2	3	500	36	204	1e-72	270	500	99.6	ath	R	Predicted NAD-dependent oxidoreductase
Ssptr1670_c0_seq1_len=756	At3g21800	KOG1192	46.62	266	127	6	4	756	107	369	5e-60	229	756	99.6	ath	GC	UDP-glucuronosyl and UDP-glucosyl transferase
Ssptr9232_c0_seq1_len=497	At1g58240	KOG1787	58.18	165	69	1	1	495	676	811	1e-48	190	497	99.6	ath	U	Kinase A-anchor protein Neurobeachin and related BEACH and WD40 repeat proteins
Ssptr28111_c0_seq1_len=247	At3g48870	KOG1051	98.78	82	1	0	2	247	640	721	9e-41	163	247	99.6	ath	O	Chaperone HSP104 and related ATP-dependent Clp proteases
Ssptr16740_c0_seq1_len=253	At1g68560	KOG1065	78.57	84	18	0	2	253	428	511	3e-40	161	253	99.6	ath	G	Maltase glucoamylase and related hydrolases, glycosyl hydrolase family 31
Ssptr6630_c0_seq1_len=250	At5g22750	KOG1001	87.95	83	10	0	1	249	777	859	6e-40	160	250	99.6	ath	KL	Helicase-like transcription factor HLTF/DNA helicase RAD5, DEAD-box superfamily
Ssptr28504_c1_seq1_len=247	At1g08250	KOG2797	86.59	82	11	0	2	247	182	263	9e-36	146	247	99.6	ath	E	Prephenate dehydratase
Ssptr18786_c0_seq2_len=247	At3g11410	KOG0698	81.71	82	15	0	2	247	266	347	1e-34	142	247	99.6	ath	T	Serine/threonine protein phosphatase
Ssptr1813_c0_seq1_len=250	At2g19120	KOG1801	78.31	83	18	1	2	250	413	494	9e-33	136	250	99.6	ath	A	tRNA-splicing endonuclease positive effector (SEN1)
Ssptr4806_c0_seq1_len=247	At3g01910	KOG0535	70.73	82	24	0	1	246	259	340	2e-32	135	247	99.6	ath	C	Sulfite oxidase, molybdopterin-binding component
Ssptr13637_c0_seq1_len=250	At2g41560	KOG0204	73.49	83	22	0	2	250	925	1007	3e-32	135	250	99.6	ath	P	Calcium transporting ATPase
Ssptr1037_c1_seq1_len=253	At1g68710	KOG0206	70.24	84	25	0	253	2	976	1059	7e-31	130	253	99.6	ath	R	P-type ATPase
Ssptr11374_c0_seq1_len=247	At3g14420	KOG0538	89.02	82	9	0	2	247	47	128	2e-29	125	247	99.6	ath	C	Glycolate oxidase
Ssptr23059_c0_seq1_len=247	At3g14420	KOG0538	89.02	82	9	0	246	1	47	128	2e-29	125	247	99.6	ath	C	Glycolate oxidase
Ssptr17997_c0_seq1_len=247	At3g59480	KOG2855	89.02	82	9	0	2	247	13	94	9e-28	120	247	99.6	ath	G	Ribokinase
Ssptr5627_c0_seq1_len=247	At1g14790	KOG0988	68.29	82	26	0	2	247	875	956	1e-27	119	247	99.6	ath	A	RNA-directed RNA polymerase QDE-1 required for posttranscriptional gene silencing and RNA interference
Ssptr28648_c0_seq3_len=253	At4g26220	KOG1663	66.67	84	28	0	1	252	67	150	1e-27	119	253	99.6	ath	Q	O-methyltransferase
Ssptr22832_c0_seq1_len=250	At4g13550	KOG4569	84.34	83	13	0	1	249	588	670	4e-21	98.2	250	99.6	ath	I	Predicted lipase
Ssptr374_c0_seq1_len=247	At3g43800	KOG0406	48.19	83	42	1	246	1	112	194	1e-18	90.1	247	99.6	ath	O	Glutathione S-transferase
Ssptr11262_c0_seq1_len=247	At1g17210	KOG4765	54.88	82	37	1	2	247	196	274	2e-18	89	247	99.6	ath	S	Uncharacterized conserved protein
Ssptr9640_c0_seq1_len=247	At1g17210	KOG4765	54.88	82	37	1	246	1	196	274	2e-18	89	247	99.6	ath	S	Uncharacterized conserved protein
Ssptr14356_c0_seq1_len=506	At3g22780	KOG1171	38.37	172	102	9	505	2	272	409	5e-16	82	506	99.6	ath	P	Metallothionein-like protein
Ssptr9193_c0_seq1_len=247	At5g14720	KOG0582	54.65	86	35	1	2	247	337	422	2e-12	69.3	247	99.6	ath	T	Ste20-like serine/threonine protein kinase
Ssptr9406_c0_seq1_len=250	At1g14470	KOG4197	35.71	84	53	1	1	249	333	416	2e-10	62.4	250	99.6	ath	R	FOG: PPR repeat
Ssptr1620_c0_seq1_len=250	At1g19720_1	KOG4197	41.18	85	48	2	2	250	497	579	5e-09	57.8	250	99.6	ath	R	FOG: PPR repeat
Ssptr21920_c1_seq1_len=247	At2g26790	KOG4197	28.42	95	55	1	247	2	643	737	0.0007	40.8	247	99.6	ath	R	FOG: PPR repeat
Ssptr16593_c0_seq1_len=247	At1g15200	KOG3756	38.64	88	48	4	2	247	74	156	0.0009	40.4	247	99.6	ath	Z	Pinin (desmosome-associated protein)
Ssptr17515_c0_seq1_len=964	At3g05050	KOG0600	73.62	326	80	3	962	3	185	509	1e-124	444	964	99.59	ath	D	Cdc2-related protein kinase
Ssptr11017_c0_seq1_len=1476	Hs4503849	KOG1065	42.83	516	269	9	1474	5	347	853	1e-118	425	1476	99.59	hsa	G	Maltase glucoamylase and related hydrolases, glycosyl hydrolase family 31
Ssptr16106_c0_seq1_len=1229	At1g20840	KOG0254	56.46	441	159	14	1227	4	307	729	2e-100	364	1229	99.59	ath	R	Predicted transporter (major facilitator superfamily)
Ssptr26257_c0_seq1_len=241	At4g02890	KOG0001	100	80	0	0	240	1	174	253	2e-39	158	241	99.59	ath	OR	Ubiquitin and ubiquitin-like proteins
Ssptr26341_c0_seq1_len=241	At4g02890	KOG0001	100	80	0	0	2	241	174	253	2e-39	158	241	99.59	ath	OR	Ubiquitin and ubiquitin-like proteins
Ssptr20110_c0_seq1_len=244	At2g35860	KOG1437	91.67	84	4	1	243	1	257	340	9e-38	153	244	99.59	ath	MW	Fasciclin and related adhesion glycoproteins
Ssptr20935_c0_seq1_len=244	At1g17740	KOG0068	87.65	81	10	0	243	1	223	303	7e-36	147	244	99.59	ath	E	D-3-phosphoglycerate dehydrogenase, D-isomer-specific 2-hydroxy acid dehydrogenase superfamily
Ssptr22650_c0_seq1_len=241	At1g54350	KOG0060	87.5	80	10	0	240	1	271	350	2e-34	142	241	99.59	ath	IR	Long-chain acyl-CoA transporter, ABC superfamily (involved in peroxisome organization and biogenesis)
Ssptr5503_c1_seq1_len=241	At5g64840	KOG0927	73.75	80	21	0	240	1	303	382	3e-29	125	241	99.59	ath	R	Predicted transporter (ABC superfamily)
Ssptr710_c0_seq1_len=241	At3g13180	KOG1122	76.54	81	18	1	2	241	379	459	1e-28	123	241	99.59	ath	A	tRNA and rRNA cytosine-C5-methylase (nucleolar protein NOL1/NOP2)
Ssptr28461_c0_seq2_len=241	At2g47800	KOG0054	70	80	24	0	1	240	276	355	4e-28	121	241	99.59	ath	Q	Multidrug resistance-associated protein/mitoxantrone resistance protein, ABC superfamily
Ssptr21944_c0_seq1_len=244	At1g24330	KOG0167	70.37	81	24	0	243	1	560	640	2e-26	115	244	99.59	ath	S	FOG: Armadillo/beta-catenin-like repeats
Ssptr11924_c0_seq1_len=244	At3g52120	KOG0965	65.59	93	20	1	2	244	978	1070	5e-21	97.8	244	99.59	ath	R	Predicted RNA-binding protein, contains SWAP and G-patch domains
Ssptr24655_c0_seq1_len=241	At4g01270	KOG0827	49.38	81	40	1	241	2	49	129	2e-14	75.5	241	99.59	ath	O	Predicted E3 ubiquitin ligase
Ssptr24698_c0_seq1_len=473	At5g15540	KOG1020	67.3	159	50	2	2	472	1285	1442	5e-55	211	473	99.58	ath	BDL	Sister chromatid cohesion protein SCC2/Nipped-B
Ssptr24740_c0_seq1_len=238	At1g78570	KOG0747	97.47	79	2	0	237	1	174	252	7e-41	163	238	99.58	ath	G	Putative NAD+-dependent epimerases
Ssptr25274_c0_seq1_len=238	At1g78570	KOG0747	97.47	79	2	0	2	238	174	252	7e-41	163	238	99.58	ath	G	Putative NAD+-dependent epimerases
Ssptr2458_c0_seq1_len=238	At3g24320	KOG0217	91.14	79	7	0	238	2	660	738	2e-35	145	238	99.58	ath	L	Mismatch repair ATPase MSH6 (MutS family)
Ssptr16894_c0_seq1_len=238	At4g37980	KOG0023	73.42	79	21	0	2	238	249	327	2e-27	119	238	99.58	ath	Q	Alcohol dehydrogenase, class V
Ssptr22289_c0_seq1_len=238	At4g01370	KOG0660	72.5	80	21	2	2	238	238	316	5e-26	114	238	99.58	ath	T	Mitogen-activated protein kinase
Ssptr8334_c0_seq1_len=720	At2g01460	KOG4203	28.63	241	170	5	720	4	164	369	3e-22	103	720	99.58	ath	TZ	Armadillo/beta-Catenin/plakoglobin
Ssptr5700_c0_seq1_len=238	At1g12700	KOG4197	32.91	79	53	0	238	2	209	287	6e-11	64.3	238	99.58	ath	R	FOG: PPR repeat
Ssptr15556_c0_seq1_len=479	At5g07900	KOG1267	22.98	161	122	3	2	478	190	349	4e-09	58.9	479	99.58	ath	KR	Mitochondrial transcription termination factor, mTERF
Ssptr1952_c0_seq1_len=238	SPAC3G6.05	KOG1944	31.25	80	54	1	1	237	89	168	0.0001	43.1	238	99.58	spo	R	Peroxisomal membrane protein MPV17 and related proteins
Ssptr4461_c0_seq1_len=1160	At3g56690	KOG0733	61.5	400	139	5	1158	4	396	782	9e-126	448	1160	99.57	ath	O	Nuclear AAA ATPase (VCP subfamily)
Ssptr23703_c0_seq1_len=702	At4g17120	KOG1809	53.19	235	108	2	2	700	1192	1426	2e-70	263	702	99.57	ath	U	Vacuolar protein sorting-associated protein
Ssptr3035_c0_seq2_len=702	At2g43900	KOG0565	58.51	241	92	5	700	2	270	506	5e-68	255	702	99.57	ath	U	Inositol polyphosphate 5-phosphatase and related proteins
Ssptr6693_c0_seq1_len=464	At3g55950	KOG1187	79.75	158	28	2	462	1	515	672	7e-68	254	464	99.57	ath	T	Serine/threonine protein kinase
Ssptr16170_c0_seq2_len=467	At5g11670	KOG1257	74.38	160	36	1	465	1	17	176	7e-68	254	467	99.57	ath	C	NADP+-dependent malic enzyme
Ssptr1594_c0_seq1_len=464	At2g47410	KOG0644	75.97	154	37	1	463	2	467	619	6e-67	251	464	99.57	ath	R	Uncharacterized conserved protein, contains WD40 repeat and BROMO domains
Ssptr24915_c0_seq1_len=464	At5g16280	KOG1938	68.83	154	48	1	464	3	373	525	1e-63	239	464	99.57	ath	D	Protein with predicted involvement in meiosis (GSG1)
Ssptr1628_c0_seq1_len=464	At1g70060	KOG4204	70.13	154	46	0	3	464	571	724	5e-62	234	464	99.57	ath	B	Histone deacetylase complex, SIN3 component
Ssptr30233_c0_seq1_len=461	At3g60340	KOG2541	63.4	153	56	0	461	3	26	178	4e-61	231	461	99.57	ath	IO	Palmitoyl protein thioesterase
Ssptr26188_c0_seq1_len=461	At4g32540	KOG1399	67.53	154	49	1	460	2	152	305	9e-57	217	461	99.57	ath	Q	Flavin-containing monooxygenase
Ssptr23740_c0_seq2_len=937	At1g50180	KOG4658	31.52	330	207	8	2	934	185	507	1e-43	175	937	99.57	ath	T	Apoptotic ATPase
Ssptr17305_c0_seq1_len=1615	At3g48060	KOG1886	28.57	595	366	17	6	1613	785	1352	4e-40	164	1615	99.57	ath	K	BAH domain proteins
Ssptr21945_c0_seq1_len=235	At4g26270	KOG2440	93.59	78	5	0	234	1	253	330	2e-37	152	235	99.57	ath	G	Pyrophosphate-dependent phosphofructo-1-kinase
Ssptr23165_c1_seq1_len=235	At2g20990	KOG1012	87.18	78	10	0	1	234	133	210	3e-33	138	235	99.57	ath	R	Ca2+-dependent lipid-binding protein CLB1/vesicle protein vp115/Granuphilin A, contains C2 domain
Ssptr1440_c0_seq1_len=461	At3g49140	KOG4197	50.31	159	73	2	2	460	485	643	5e-31	131	461	99.57	ath	R	FOG: PPR repeat
Ssptr6513_c0_seq1_len=235	At3g57330	KOG0204	78.21	78	17	0	1	234	186	263	3e-25	111	235	99.57	ath	P	Calcium transporting ATPase
Ssptr25572_c1_seq1_len=235	At3g63370	KOG4197	56.41	78	34	0	234	1	773	850	3e-22	101	235	99.57	ath	R	FOG: PPR repeat
Ssptr537_c0_seq1_len=232	At5g46340	KOG1699	72.73	77	21	0	1	231	88	164	9e-22	100	232	99.57	ath	R	O-acetyltransferase
Ssptr6348_c0_seq1_len=232	At1g02060	KOG4197	54.55	77	35	0	1	231	375	451	3e-20	95.1	232	99.57	ath	R	FOG: PPR repeat
Ssptr22922_c0_seq1_len=235	At1g15210	KOG0065	50	78	39	0	234	1	638	715	7e-19	90.5	235	99.57	ath	Q	Pleiotropic drug resistance proteins (PDR1-15), ABC superfamily
Ssptr26543_c1_seq1_len=467	At1g79000	KOG1778	40.25	159	91	3	1	465	237	388	9e-17	84.3	467	99.57	ath	K	CREB binding protein/P300 and related TAZ Zn-finger proteins
Ssptr21810_c0_seq1_len=235	At3g53150	KOG1192	39.76	83	45	1	234	1	42	124	4e-11	64.7	235	99.57	ath	GC	UDP-glucuronosyl and UDP-glucosyl transferase
Ssptr5751_c0_seq1_len=232	At5g39710	KOG4197	36.36	77	49	0	2	232	273	349	3e-09	58.5	232	99.57	ath	R	FOG: PPR repeat
Ssptr12476_c0_seq1_len=232	7291992	KOG1666	33.33	78	51	1	2	232	81	158	6e-06	47.8	232	99.57	dme	U	V-SNARE
Ssptr20737_c0_seq1_len=235	Hs19923889	KOG1838	31.25	80	53	2	235	2	107	176	2e-05	46.2	235	99.57	hsa	R	Alpha/beta hydrolase
Ssptr4064_c0_seq1_len=232	At5g39350	KOG4197	28.4	81	54	3	232	2	46	122	0.0009	40.4	232	99.57	ath	R	FOG: PPR repeat
Ssptr12203_c0_seq1_len=916	At1g12820	KOG1947	58.17	306	126	2	2	913	182	487	2e-96	350	916	99.56	ath	R	Leucine rich repeat proteins, some proteins contain F-box
Ssptr24874_c0_seq1_len=916	At1g12820	KOG1947	58.17	306	126	2	915	4	182	487	2e-96	350	916	99.56	ath	R	Leucine rich repeat proteins, some proteins contain F-box
Ssptr25832_c2_seq1_len=455	At1g32060	KOG4203	95.36	151	7	0	3	455	154	304	2e-81	298	455	99.56	ath	TZ	Armadillo/beta-Catenin/plakoglobin
Ssptr26354_c0_seq1_len=452	At3g27710	KOG1815	69.74	152	44	2	451	2	136	284	5e-64	241	452	99.56	ath	O	Predicted E3 ubiquitin ligase
Ssptr15572_c0_seq1_len=687	At1g54560	KOG0160	50	234	111	5	685	2	332	561	5e-52	202	687	99.56	ath	Z	Myosin class V heavy chain
Ssptr650_c0_seq1_len=229	7290649	KOG0676	98.68	76	1	0	228	1	80	155	1e-39	159	229	99.56	dme	Z	Actin and related proteins
Ssptr5272_c0_seq1_len=229	At2g28800	KOG1239	93.42	76	5	0	229	2	206	281	4e-39	157	229	99.56	ath	OU	Inner membrane protein translocase involved in respiratory chain assembly
Ssptr25956_c0_seq1_len=687	At1g33410	KOG4521	37.93	232	140	4	685	2	59	283	2e-37	154	687	99.56	ath	YU	Nuclear pore complex, Nup160 component
Ssptr18697_c0_seq1_len=229	At4g00430	KOG0223	86.9	84	3	1	228	1	191	274	3e-37	151	229	99.56	ath	G	Aquaporin (major intrinsic protein family)
Ssptr6235_c0_seq1_len=229	At2g13370	KOG0384	85.53	76	11	0	2	229	945	1020	1e-30	129	229	99.56	ath	K	Chromodomain-helicase DNA-binding protein
Ssptr17253_c0_seq1_len=226	At3g19390_1	KOG1543	68.42	76	23	1	225	1	179	254	5e-26	114	226	99.56	ath	O	Cysteine proteinase Cathepsin L
Ssptr811_c1_seq1_len=226	At1g14460	KOG0989	60.53	76	29	1	226	2	424	499	2e-21	99	226	99.56	ath	L	Replication factor C, subunit RFC4
Ssptr23098_c0_seq1_len=229	At4g11410	KOG1208	60.53	76	30	0	1	228	177	252	5e-21	97.8	229	99.56	ath	Q	Dehydrogenases with different specificities (related to short-chain alcohol dehydrogenases)
Ssptr9868_c0_seq1_len=226	CE03812	KOG0452	84.21	76	11	1	225	1	168	243	1e-20	96.3	226	99.56	cel	AJ	RNA-binding translational regulator IRP (aconitase superfamily)
Ssptr5837_c0_seq1_len=226	At3g05400	KOG0254	56	75	33	0	226	2	151	225	9e-20	93.6	226	99.56	ath	R	Predicted transporter (major facilitator superfamily)
Ssptr26063_c0_seq1_len=229	At4g22970	KOG1849	44.35	115	25	2	2	229	1649	1763	1e-18	90.1	229	99.56	ath	D	Regulator of spindle pole body duplication
Ssptr8445_c0_seq1_len=226	At5g22850	KOG1339	67.11	76	24	1	2	226	151	226	8e-18	87	226	99.56	ath	O	Aspartyl protease
Ssptr22367_c0_seq1_len=229	At1g06650	KOG0143	42.86	84	40	3	1	228	19	99	6e-11	64.3	229	99.56	ath	QR	Iron/ascorbate family oxidoreductases
Ssptr21284_c1_seq1_len=229	At5g51030	KOG1208	43.9	82	40	1	1	228	187	268	1e-10	63.2	229	99.56	ath	Q	Dehydrogenases with different specificities (related to short-chain alcohol dehydrogenases)
Ssptr21866_c0_seq1_len=660	At3g13100	KOG0054	59.01	222	88	2	2	658	707	926	1e-67	254	660	99.55	ath	Q	Multidrug resistance-associated protein/mitoxantrone resistance protein, ABC superfamily
Ssptr29141_c0_seq1_len=443	CE00480	KOG0985	52.7	148	69	1	2	442	537	684	3e-39	158	443	99.55	cel	U	Vesicle coat protein clathrin, heavy chain
Ssptr21607_c0_seq1_len=220	At3g28910	KOG0048	95.89	73	3	0	1	219	34	106	2e-38	155	220	99.55	ath	K	Transcription factor, Myb superfamily
Ssptr19499_c0_seq1_len=666	At1g22760	KOG0123	37.08	240	132	4	663	1	152	389	2e-37	154	666	99.55	ath	AJ	Polyadenylate-binding protein (RRM superfamily)
Ssptr5528_c0_seq1_len=449	At1g02080	KOG1831	46.98	149	79	0	447	1	165	313	1e-33	140	449	99.55	ath	K	Negative regulator of transcription
Ssptr14658_c0_seq1_len=220	At3g20330	KOG0370	91.78	73	6	0	219	1	108	180	1e-31	132	220	99.55	ath	R	Multifunctional pyrimidine synthesis protein CAD (includes carbamoyl-phophate synthetase, aspartate transcarbamylase, and glutamine amidotransferase)
Ssptr22879_c0_seq2_len=220	At1g20090	KOG0393	97.26	73	2	0	1	219	6	78	4e-31	131	220	99.55	ath	R	Ras-related small GTPase, Rho type
Ssptr2980_c0_seq1_len=446	At1g68900	KOG2382	46.05	152	78	2	445	2	479	622	1e-30	130	446	99.55	ath	R	Predicted alpha/beta hydrolase
Ssptr11605_c0_seq1_len=220	At1g65060	KOG1176	79.45	73	15	0	219	1	464	536	2e-27	119	220	99.55	ath	I	Acyl-CoA synthetase
Ssptr17630_c0_seq1_len=220	At1g65060	KOG1176	79.45	73	15	0	2	220	464	536	2e-27	119	220	99.55	ath	I	Acyl-CoA synthetase
Ssptr8465_c0_seq1_len=220	At1g03370_2	KOG1032	68.49	73	23	1	220	2	540	611	6e-21	97.4	220	99.55	ath	S	Uncharacterized conserved protein, contains GRAM domain
Ssptr26104_c1_seq1_len=220	At5g16850	KOG1005	60.27	73	29	0	220	2	933	1005	4e-19	91.3	220	99.55	ath	LB	Telomerase catalytic subunit/reverse transcriptase TERT
Ssptr4779_c0_seq1_len=220	At5g05570	KOG1983	49.32	73	37	0	1	219	146	218	6e-16	80.9	220	99.55	ath	U	Tomosyn and related SNARE-interacting proteins
Ssptr381_c0_seq1_len=223	At5g36110	KOG0157	56.76	74	32	1	1	222	223	292	1e-15	80.1	223	99.55	ath	QI	Cytochrome P450 CYP4/CYP19/CYP26 subfamilies
Ssptr11937_c0_seq1_len=223	At1g10970	KOG1558	52.63	76	34	3	2	223	117	186	2e-07	52.8	223	99.55	ath	P	Fe2+/Zn2+ regulated transporter
Ssptr13897_c0_seq1_len=223	At1g10970	KOG1558	52.63	76	34	3	222	1	117	186	2e-07	52.8	223	99.55	ath	P	Fe2+/Zn2+ regulated transporter
Ssptr15890_c1_seq1_len=220	At4g04970	KOG0916	38.27	81	42	2	2	220	90	170	2e-07	52.4	220	99.55	ath	M	1,3-beta-glucan synthase/callose synthase catalytic subunit
Ssptr22103_c0_seq1_len=220	At1g34150	KOG2554	37.33	75	45	3	219	1	45	103	0.0005	41.2	220	99.55	ath	J	Pseudouridylate synthase
Ssptr17675_c0_seq1_len=654	At3g21720	KOG1260	67.28	217	71	0	4	654	241	457	2e-88	323	654	99.54	ath	C	Isocitrate lyase
Ssptr13717_c0_seq1_len=431	At4g21570	KOG2641	79.02	143	30	0	2	430	40	182	2e-63	239	431	99.54	ath	T	Predicted seven transmembrane receptor - rhodopsin family
Ssptr24508_c0_seq1_len=1311	At1g66910	KOG1187	32.92	483	276	17	1306	2	9	455	3e-55	214	1311	99.54	ath	T	Serine/threonine protein kinase
Ssptr7965_c0_seq1_len=431	At2g25730	KOG1811	48.95	143	73	1	429	1	603	744	7e-31	130	431	99.54	ath	R	Predicted Zn2+-binding protein, contains FYVE domain
Ssptr25852_c0_seq1_len=431	At4g32730	KOG0048	47.37	152	71	3	3	431	157	305	2e-27	119	431	99.54	ath	K	Transcription factor, Myb superfamily
Ssptr15493_c0_seq1_len=434	At3g56630	KOG0157	44.08	152	77	3	433	2	218	368	1e-26	116	434	99.54	ath	QI	Cytochrome P450 CYP4/CYP19/CYP26 subfamilies
Ssptr4902_c0_seq1_len=217	At2g36910	KOG0055	91.67	72	6	0	216	1	397	468	9e-23	103	217	99.54	ath	Q	Multidrug/pheromone exporter, ABC superfamily
Ssptr768_c0_seq1_len=651	At1g16710	KOG1778	36.36	220	136	9	649	2	123	311	3e-18	90.1	651	99.54	ath	K	CREB binding protein/P300 and related TAZ Zn-finger proteins
Ssptr25957_c1_seq1_len=217	At1g62050	KOG0522	63.89	72	26	0	216	1	68	139	1e-15	79.7	217	99.54	ath	R	Ankyrin repeat protein
Ssptr25607_c1_seq1_len=217	At4g10360	KOG4561	41.67	72	42	0	2	217	11	82	7e-12	67.4	217	99.54	ath	TR	Uncharacterized conserved protein, contains TBC domain
Ssptr21914_c1_seq1_len=217	Hs4505931	KOG2534	41.1	73	42	1	1	216	66	138	5e-09	57.8	217	99.54	hsa	L	DNA polymerase IV (family X)
Ssptr26788_c0_seq1_len=1097	7300343	KOG2022	23.32	386	274	14	3	1094	196	558	7e-08	57	1097	99.54	dme	YU	Nuclear transport receptor LGL2 (importin beta superfamily)
Ssptr21731_c0_seq1_len=217	At1g59700	KOG0406	42.11	76	40	1	216	1	128	203	8e-08	53.9	217	99.54	ath	O	Glutathione S-transferase
Ssptr28288_c1_seq1_len=645	At1g10510	KOG4308	68.37	215	67	1	644	3	128	342	1e-78	290	645	99.53	ath	S	LRR-containing protein
Ssptr15849_c0_seq1_len=1284	At2g22070	KOG4197	33.06	493	263	6	1279	2	168	659	9e-74	276	1284	99.53	ath	R	FOG: PPR repeat
Ssptr25313_c0_seq1_len=850	At1g33410	KOG4521	38.3	282	174	2	849	4	393	634	7e-47	186	850	99.53	ath	YU	Nuclear pore complex, Nup160 component
Ssptr24500_c0_seq1_len=636	At3g21180	KOG0204	44.2	224	112	6	1	633	472	693	4e-42	169	636	99.53	ath	P	Calcium transporting ATPase
Ssptr19301_c0_seq1_len=214	At1g07920	KOG0052	95.77	71	3	0	2	214	143	213	1e-36	149	214	99.53	ath	J	Translation elongation factor EF-1 alpha/Tu
Ssptr21120_c0_seq1_len=214	At1g20610	KOG0653	74.65	71	18	0	2	214	183	253	1e-26	116	214	99.53	ath	D	Cyclin B and related kinase-activating proteins
Ssptr3009_c0_seq1_len=211	At2g28930	KOG1187	72.22	72	18	1	1	210	126	197	1e-25	113	211	99.53	ath	T	Serine/threonine protein kinase
Ssptr23574_c0_seq1_len=214	At5g18930	KOG0788	71.83	71	20	0	214	2	31	101	3e-24	108	214	99.53	ath	T	S-adenosylmethionine decarboxylase
Ssptr5322_c0_seq1_len=214	At3g54050	KOG1458	85.92	71	10	0	2	214	268	338	9e-23	103	214	99.53	ath	G	Fructose-1,6-bisphosphatase
Ssptr8721_c0_seq1_len=214	At5g54880	KOG4382	68.06	72	22	2	214	2	299	368	6e-21	97.4	214	99.53	ath	S	Uncharacterized conserved protein, contains DTW domain
Ssptr12976_c0_seq1_len=214	At3g16050	KOG1606	73.24	71	19	0	213	1	219	289	6e-18	87.4	214	99.53	ath	H	Stationary phase-induced protein, SOR/SNZ family
Ssptr6277_c0_seq1_len=211	At1g64930	KOG0156	72.86	70	19	0	210	1	301	370	4e-16	81.6	211	99.53	ath	Q	Cytochrome P450 CYP2 subfamily
Ssptr2145_c0_seq1_len=211	Hs4505873	KOG1329	47.14	70	37	1	211	2	783	851	9e-15	77	211	99.53	hsa	I	Phospholipase D1
Ssptr6406_c0_seq1_len=211	At1g62860	KOG4197	44.29	70	39	0	210	1	175	244	4e-12	68.2	211	99.53	ath	R	FOG: PPR repeat
Ssptr22631_c0_seq1_len=214	At5g35820	KOG0017	47.22	72	37	1	1	213	319	390	6e-11	64.3	214	99.53	ath	R	FOG: Transposon-encoded proteins with TYA, reverse transcriptase, integrase domains in various combinations
Ssptr7140_c0_seq1_len=214	At1g30090	KOG1072	36.62	71	45	1	214	2	17	84	2e-05	45.8	214	99.53	ath	R	FOG: Kelch repeat
Ssptr21446_c0_seq1_len=1242	At5g24910	KOG0157	48.48	427	205	8	7	1242	88	507	1e-116	418	1242	99.52	ath	QI	Cytochrome P450 CYP4/CYP19/CYP26 subfamilies
Ssptr23037_c0_seq1_len=413	At3g55100	KOG0061	62.04	137	52	0	2	412	116	252	7e-43	170	413	99.52	ath	Q	Transporter, ABC superfamily (Breast cancer resistance protein)
Ssptr15520_c0_seq1_len=1040	Hs4885399	KOG0964	29.97	357	238	7	6	1040	622	967	2e-40	165	1040	99.52	hsa	D	Structural maintenance of chromosome protein 3 (sister chromatid cohesion complex Cohesin, subunit SMC3)
Ssptr6449_c0_seq1_len=413	At5g57210	KOG1091	60.43	139	53	1	411	1	283	421	1e-39	159	413	99.52	ath	U	Ypt/Rab-specific GTPase-activating protein GYP6
Ssptr26236_c0_seq1_len=416	At5g36110	KOG0157	57.97	138	58	1	416	3	117	253	1e-37	153	416	99.52	ath	QI	Cytochrome P450 CYP4/CYP19/CYP26 subfamilies
Ssptr27115_c0_seq1_len=208	At3g18040	KOG0660	95.65	69	3	0	207	1	296	364	8e-35	143	208	99.52	ath	T	Mitogen-activated protein kinase
Ssptr23367_c0_seq1_len=419	At3g61040	KOG0156	46.81	141	73	2	418	2	352	492	3e-32	135	419	99.52	ath	Q	Cytochrome P450 CYP2 subfamily
Ssptr26762_c0_seq1_len=413	At4g13310	KOG0156	45.77	142	72	2	413	3	119	260	2e-31	132	413	99.52	ath	Q	Cytochrome P450 CYP2 subfamily
Ssptr27544_c0_seq1_len=208	At1g64200	KOG1664	86.96	69	9	0	2	208	24	92	2e-28	122	208	99.52	ath	C	Vacuolar H+-ATPase V1 sector, subunit E
Ssptr29683_c0_seq1_len=208	At1g64200	KOG1664	86.96	69	9	0	207	1	24	92	2e-28	122	208	99.52	ath	C	Vacuolar H+-ATPase V1 sector, subunit E
Ssptr279_c0_seq1_len=208	At5g67100	KOG0970	84.06	69	11	0	207	1	755	823	6e-27	117	208	99.52	ath	L	DNA polymerase alpha, catalytic subunit
Ssptr23765_c0_seq1_len=208	At2g35630	KOG1820	82.61	69	12	0	1	207	69	137	1e-26	116	208	99.52	ath	Z	Microtubule-associated protein
Ssptr16611_c0_seq2_len=208	At2g23760	KOG0773	66.67	69	23	2	207	1	394	458	1e-21	100	208	99.52	ath	K	Transcription factor MEIS1 and related HOX domain proteins
Ssptr1043_c0_seq1_len=835	At2g18590	KOG1330	33.1	290	181	4	834	4	44	315	2e-21	101	835	99.52	ath	G	Sugar transporter/spinster transmembrane protein
Ssptr22206_c2_seq1_len=208	At5g40480	KOG1833	66.67	69	23	0	1	207	265	333	2e-20	95.5	208	99.52	ath	YU	Nuclear pore complex, gp210 component
Ssptr9763_c0_seq1_len=208	At5g59140	KOG3473	57.47	87	19	2	2	208	12	98	6e-19	90.9	208	99.52	ath	K	RNA polymerase II transcription elongation factor Elongin/SIII, subunit elongin C
Ssptr8686_c0_seq1_len=208	At5g19220	KOG1322	58.11	74	26	2	1	207	169	242	4e-18	88.2	208	99.52	ath	M	GDP-mannose pyrophosphorylase/mannose-1-phosphate guanylyltransferase
Ssptr11231_c0_seq1_len=208	At3g23820	KOG1371	76.81	69	16	0	2	208	311	379	5e-17	84.3	208	99.52	ath	M	UDP-glucose 4-epimerase/UDP-sulfoquinovose synthase
Ssptr11578_c0_seq1_len=208	At3g23820	KOG1371	76.81	69	16	0	207	1	311	379	5e-17	84.3	208	99.52	ath	M	UDP-glucose 4-epimerase/UDP-sulfoquinovose synthase
Ssptr10324_c0_seq1_len=208	At5g64560	KOG2662	87.14	70	8	1	2	208	176	245	2e-13	72.8	208	99.52	ath	P	Magnesium transporters: CorA family
Ssptr9981_c0_seq1_len=208	At5g64560	KOG2662	87.14	70	8	1	207	1	176	245	2e-13	72.8	208	99.52	ath	P	Magnesium transporters: CorA family
Ssptr25998_c0_seq1_len=413	YFL036w	KOG1038	32.39	142	91	4	1	411	689	828	1e-12	70.5	413	99.52	sce	KL	Mitochondrial/chloroplast DNA-directed RNA polymerase RPO41, provides primers for DNA replication-initiation
Ssptr23745_c1_seq1_len=208	At5g25130	KOG0156	53.62	69	32	0	207	1	20	88	6e-10	60.8	208	99.52	ath	Q	Cytochrome P450 CYP2 subfamily
Ssptr14761_c0_seq1_len=817	At2g28290	KOG0386	70	300	61	3	3	815	590	889	6e-107	385	817	99.51	ath	BK	Chromatin remodeling complex SWI/SNF, component SWI2 and related ATPases (DNA/RNA helicase superfamily)
Ssptr16013_c0_seq1_len=410	At2g25530	KOG2383	64.71	136	48	0	2	409	343	478	5e-48	187	410	99.51	ath	R	Predicted ATPase
Ssptr23278_c1_seq1_len=205	At2g18960	KOG0205	94.12	68	4	0	2	205	145	212	1e-29	126	205	99.51	ath	P	Plasma membrane H+-transporting ATPase
Ssptr9529_c0_seq1_len=205	At1g03060_1	KOG1788	73.53	68	18	0	204	1	2430	2497	7e-25	110	205	99.51	ath	S	Uncharacterized conserved protein
Ssptr15637_c0_seq1_len=205	At1g29130	KOG4372	70.59	68	20	0	1	204	12	79	1e-23	106	205	99.51	ath	R	Predicted alpha/beta hydrolase
Ssptr5969_c0_seq1_len=205	At2g25180	KOG1601	65.71	70	22	1	1	204	87	156	1e-21	100	205	99.51	ath	K	GATA-4/5/6 transcription factors
Ssptr14362_c0_seq1_len=205	At2g17190	KOG0010	70.59	68	20	0	2	205	465	532	5e-21	97.8	205	99.51	ath	OR	Ubiquitin-like protein
Ssptr5503_c0_seq1_len=205	At5g64840	KOG0927	72.06	68	19	0	2	205	358	425	3e-14	75.5	205	99.51	ath	R	Predicted transporter (ABC superfamily)
Ssptr2234_c0_seq1_len=205	At3g61220	KOG1208	47.06	68	36	0	205	2	164	231	3e-11	65.1	205	99.51	ath	Q	Dehydrogenases with different specificities (related to short-chain alcohol dehydrogenases)
Ssptr4752_c0_seq1_len=205	At4g27370	KOG0160	47.14	70	35	3	204	1	111	179	1e-08	56.6	205	99.51	ath	Z	Myosin class V heavy chain
Ssptr6613_c0_seq1_len=205	At1g72130	KOG1237	40.51	79	36	3	1	204	210	288	1e-07	53.1	205	99.51	ath	E	H+/oligopeptide symporter
Ssptr25162_c0_seq2_len=398	At3g13750	KOG0496	90.15	132	13	0	397	2	220	351	1e-75	279	398	99.5	ath	G	Beta-galactosidase
Ssptr8048_c0_seq1_len=398	At5g11670	KOG1257	88.64	132	15	0	3	398	153	284	4e-66	247	398	99.5	ath	C	NADP+-dependent malic enzyme
Ssptr2828_c0_seq1_len=606	At1g29340	KOG0167	35.91	220	122	5	3	605	105	324	1e-33	141	606	99.5	ath	S	FOG: Armadillo/beta-catenin-like repeats
Ssptr5279_c0_seq1_len=401	At2g46620	KOG0743	53.79	145	55	2	3	401	49	191	3e-31	131	401	99.5	ath	O	AAA+-type ATPase
Ssptr24290_c0_seq1_len=202	At1g15990	KOG0498	92.54	67	5	0	201	1	558	624	5e-31	130	202	99.5	ath	PT	K+-channel ERG and related proteins, contain PAS/PAC sensor domain
Ssptr12286_c0_seq1_len=202	At2g19720	KOG1754	73.13	67	18	0	2	202	37	103	4e-25	111	202	99.5	ath	J	40S ribosomal protein S15/S22
Ssptr199_c1_seq1_len=202	At1g16720	KOG1203	81.16	69	11	2	202	2	110	177	5e-25	110	202	99.5	ath	G	Predicted dehydrogenase
Ssptr30513_c0_seq1_len=603	Hs4502323	KOG0207	30.67	238	127	6	4	603	975	1202	1e-17	87.8	603	99.5	hsa	P	Cation transport ATPase
Ssptr25515_c0_seq1_len=202	At3g14620	KOG0157	52.94	68	31	1	202	2	371	438	2e-13	72.4	202	99.5	ath	QI	Cytochrome P450 CYP4/CYP19/CYP26 subfamilies
Ssptr636_c0_seq1_len=202	At4g07810	KOG0017	25	76	48	1	202	2	187	262	0.0001	43.1	202	99.5	ath	R	FOG: Transposon-encoded proteins with TYA, reverse transcriptase, integrase domains in various combinations
Ssptr30252_c1_seq1_len=784	At2g35630	KOG1820	82.06	262	45	1	784	5	261	522	3e-109	393	784	99.49	ath	Z	Microtubule-associated protein
Ssptr26642_c0_seq1_len=594	At2g28930	KOG1187	64.22	204	66	2	592	2	42	245	4e-71	265	594	99.49	ath	T	Serine/threonine protein kinase
Ssptr25375_c1_seq1_len=389	At4g02260	KOG1157	83.72	129	21	0	388	2	426	554	3e-59	224	389	99.49	ath	T	Predicted guanosine polyphosphate pyrophosphohydrolase/synthase
Ssptr20783_c0_seq1_len=389	At4g09810	KOG1441	78.29	129	28	0	3	389	47	175	9e-55	209	389	99.49	ath	GE	Glucose-6-phosphate/phosphate and phosphoenolpyruvate/phosphate antiporter
Ssptr23156_c0_seq1_len=585	At5g15410	KOG0498	53.09	194	91	1	584	3	532	724	5e-50	195	585	99.49	ath	PT	K+-channel ERG and related proteins, contain PAS/PAC sensor domain
Ssptr24479_c0_seq1_len=784	At1g01340	KOG0498	39.11	271	154	6	780	1	246	504	1e-43	174	784	99.49	ath	PT	K+-channel ERG and related proteins, contain PAS/PAC sensor domain
Ssptr25906_c1_seq1_len=395	At5g07300	KOG1327	59.09	132	53	1	3	395	305	436	7e-42	167	395	99.49	ath	T	Copine
Ssptr11615_c0_seq1_len=1776	YLR144c	KOG2254	24.66	657	427	25	10	1776	110	734	9e-30	130	1776	99.49	sce	G	Predicted endo-1,3-beta-glucanase
Ssptr5126_c0_seq1_len=389	Hs13699824	KOG0243	48.46	130	66	2	1	387	12	140	1e-28	123	389	99.49	hsa	Z	Kinesin-like protein
Ssptr1176_c0_seq1_len=389	At4g25270	KOG4197	28.24	131	92	1	2	388	123	253	7e-14	73.9	389	99.49	ath	R	FOG: PPR repeat
Ssptr26271_c0_seq1_len=1146	At4g10990_1	KOG0017	47.42	407	187	5	1142	3	456	858	4e-101	366	1146	99.48	ath	R	FOG: Transposon-encoded proteins with TYA, reverse transcriptase, integrase domains in various combinations
Ssptr11923_c0_seq1_len=968	At2g44490	KOG0626	41.49	323	187	7	2	964	111	410	2e-64	244	968	99.48	ath	G	Beta-glucosidase, lactase phlorizinhydrolase, and related proteins
Ssptr14827_c0_seq1_len=383	At5g43370	KOG0252	77.95	127	28	0	1	381	111	237	2e-50	195	383	99.48	ath	P	Inorganic phosphate transporter
Ssptr23613_c1_seq1_len=386	At2g34660	KOG0054	88.28	128	15	0	385	2	1295	1422	4e-50	194	386	99.48	ath	Q	Multidrug resistance-associated protein/mitoxantrone resistance protein, ABC superfamily
Ssptr16541_c0_seq2_len=576	At4g24140	KOG1454	40.51	195	112	3	3	575	293	487	4e-48	189	576	99.48	ath	R	Predicted hydrolase/acyltransferase (alpha/beta hydrolase superfamily)
Ssptr1590_c1_seq1_len=386	At2g35800	KOG0768	67.97	128	41	0	384	1	364	491	4e-44	174	386	99.48	ath	C	Mitochondrial carrier protein PET8
Ssptr25726_c1_seq1_len=386	Hs7705369	KOG1058	64.34	129	45	1	385	2	738	866	3e-43	171	386	99.48	hsa	U	Vesicle coat complex COPI, beta subunit
Ssptr22817_c0_seq1_len=386	At3g53090	KOG4427	49.22	128	65	0	1	384	18	145	1e-30	129	386	99.48	ath	O	E3 ubiquitin protein ligase
Ssptr25534_c0_seq1_len=582	At1g77720	KOG0596	34.2	193	127	3	2	580	175	350	4e-20	96.3	582	99.48	ath	D	Dual specificity; serine/threonine and tyrosine kinase
Ssptr23180_c1_seq1_len=564	At2g36380	KOG0065	67.91	187	60	0	2	562	578	764	5e-64	241	564	99.47	ath	Q	Pleiotropic drug resistance proteins (PDR1-15), ABC superfamily
Ssptr20919_c0_seq1_len=374	At5g61350	KOG1187	80.77	130	19	2	372	1	605	733	1e-55	213	374	99.47	ath	T	Serine/threonine protein kinase
Ssptr22325_c0_seq1_len=748	At2g44980	KOG0385	49.8	249	124	6	747	4	510	744	5e-53	206	748	99.47	ath	K	Chromatin remodeling complex WSTF-ISWI, small subunit
Ssptr25487_c0_seq1_len=760	At1g33410	KOG4521	37.21	258	156	4	5	760	44	294	2e-41	167	760	99.47	ath	YU	Nuclear pore complex, Nup160 component
Ssptr10561_c0_seq1_len=374	At5g15450	KOG1051	66.4	125	41	1	373	2	328	452	2e-35	145	374	99.47	ath	O	Chaperone HSP104 and related ATP-dependent Clp proteases
Ssptr22651_c0_seq1_len=380	At2g45130	KOG1161	57.46	134	49	2	380	3	69	197	6e-34	140	380	99.47	ath	P	Protein involved in vacuolar polyphosphate accumulation, contains SPX domain
Ssptr4213_c0_seq1_len=380	At2g25730	KOG1811	38.1	126	78	4	378	1	63	183	7e-14	73.9	380	99.47	ath	R	Predicted Zn2+-binding protein, contains FYVE domain
Ssptr18321_c0_seq1_len=380	At1g69440	KOG1041	32.33	133	83	3	3	380	331	457	6e-13	70.9	380	99.47	ath	J	Translation initiation factor 2C (eIF-2C) and related proteins
Ssptr1178_c0_seq1_len=374	At2g28620	KOG0243	23.39	124	95	0	1	372	799	922	7e-06	47.4	374	99.47	ath	Z	Kinesin-like protein
Ssptr14659_c0_seq1_len=1493	At1g47670	KOG1303	51.16	518	230	5	1485	1	5	516	4e-162	570	1493	99.46	ath	E	Amino acid transporters
Ssptr1491_c1_seq1_len=555	At3g17740_1	KOG1972	51.04	192	86	2	552	1	149	340	1e-48	190	555	99.46	ath	S	Uncharacterized conserved protein
Ssptr26016_c0_seq1_len=555	At2g40890	KOG0156	46.2	184	99	1	553	2	273	452	7e-42	168	555	99.46	ath	Q	Cytochrome P450 CYP2 subfamily
Ssptr30513_c1_seq1_len=555	Hs4502321	KOG0207	44.62	195	97	2	554	3	850	1044	1e-34	144	555	99.46	hsa	P	Cation transport ATPase
Ssptr17195_c0_seq1_len=1098	At2g13620	KOG1650	63.68	380	122	2	6	1097	355	734	1e-132	471	1098	99.45	ath	P	Predicted K+/H+-antiporter
Ssptr24500_c1_seq1_len=911	At4g29900	KOG0204	62.78	309	108	4	908	3	623	930	1e-100	364	911	99.45	ath	P	Calcium transporting ATPase
Ssptr25602_c0_seq1_len=543	At3g08530	KOG0985	89.07	183	17	1	542	3	349	531	1e-91	333	543	99.45	ath	U	Vesicle coat protein clathrin, heavy chain
Ssptr1027_c1_seq1_len=724	At5g40010	KOG0743	66.67	246	76	3	2	721	199	444	3e-87	319	724	99.45	ath	O	AAA+-type ATPase
Ssptr15229_c0_seq1_len=730	At4g10120	KOG0853	51.57	287	94	7	729	4	103	375	4e-65	246	730	99.45	ath	M	Glycosyltransferase
Ssptr26111_c1_seq2_len=362	At1g77720	KOG0596	81.67	120	22	0	2	361	358	477	7e-56	213	362	99.45	ath	D	Dual specificity; serine/threonine and tyrosine kinase
Ssptr26111_c1_seq1_len=362	At1g77720	KOG0596	80	120	24	0	2	361	358	477	2e-55	212	362	99.45	ath	D	Dual specificity; serine/threonine and tyrosine kinase
Ssptr604_c1_seq1_len=365	At4g11850	KOG1329	45.86	133	60	2	2	364	435	567	7e-25	110	365	99.45	ath	I	Phospholipase D1
Ssptr23594_c0_seq1_len=365	At1g61350	KOG0167	45.74	129	62	1	363	1	413	541	4e-24	108	365	99.45	ath	S	FOG: Armadillo/beta-catenin-like repeats
Ssptr26521_c0_seq1_len=546	CE09524	KOG0780	32.8	186	120	3	545	3	249	433	6e-24	108	546	99.45	cel	U	Signal recognition particle, subunit Srp54
Ssptr25189_c0_seq1_len=365	At4g11160	KOG1145	35.66	129	75	1	1	363	427	555	5e-12	67.8	365	99.45	ath	J	Mitochondrial translation initiation factor 2 (IF-2; GTPase)
Ssptr3634_c0_seq1_len=712	At5g24350	KOG1797	50.85	236	116	2	710	3	383	613	1e-63	241	712	99.44	ath	S	Uncharacterized conserved protein (Neuroblastoma-amplified protein)
Ssptr20514_c0_seq2_len=522	At5g02500	KOG0101	97.11	173	5	0	521	3	171	343	2e-92	335	522	99.43	ath	O	Molecular chaperones HSP70/HSC70, HSP70 superfamily
Ssptr15795_c0_seq1_len=881	At5g18930	KOG0788	59.67	305	110	9	1	876	12	312	6e-89	325	881	99.43	ath	T	S-adenosylmethionine decarboxylase
Ssptr25898_c1_seq1_len=522	At5g43900	KOG0160	73.41	173	46	0	2	520	842	1014	4e-67	251	522	99.43	ath	Z	Myosin class V heavy chain
Ssptr2653_c0_seq1_len=525	At1g66950	KOG0065	68.39	174	55	0	524	3	1045	1218	5e-62	234	525	99.43	ath	Q	Pleiotropic drug resistance proteins (PDR1-15), ABC superfamily
Ssptr14579_c0_seq1_len=350	At5g64580	KOG0731	70.69	116	34	0	350	3	166	281	7e-41	163	350	99.43	ath	O	AAA+-type ATPase containing the peptidase M41 domain
Ssptr18771_c0_seq2_len=522	At3g19640	KOG2662	51.15	174	84	2	521	3	57	225	1e-38	157	522	99.43	ath	P	Magnesium transporters: CorA family
Ssptr21686_c0_seq1_len=353	At2g13600	KOG4197	45.3	117	64	0	351	1	551	667	2e-29	125	353	99.43	ath	R	FOG: PPR repeat
Ssptr21913_c1_seq1_len=353	At2g33590	KOG1502	57.63	118	49	1	2	352	150	267	8e-29	123	353	99.43	ath	V	Flavonol reductase/cinnamoyl-CoA reductase
Ssptr21876_c0_seq1_len=694	At5g13000	KOG0916	73.68	247	48	4	5	694	897	1143	8e-93	338	694	99.42	ath	M	1,3-beta-glucan synthase/callose synthase catalytic subunit
Ssptr792_c0_seq1_len=688	At1g02520	KOG0055	75.11	229	56	1	684	1	39	267	9e-91	331	688	99.42	ath	Q	Multidrug/pheromone exporter, ABC superfamily
Ssptr26942_c0_seq2_len=691	At5g03320	KOG1187	68.26	230	72	2	690	4	160	387	3e-84	309	691	99.42	ath	T	Serine/threonine protein kinase
Ssptr25334_c0_seq1_len=691	At5g51060	KOG0039	61.97	234	84	3	5	691	475	708	1e-82	304	691	99.42	ath	PQ	Ferric reductase, NADH/NADPH oxidase and related proteins
Ssptr24705_c0_seq1_len=516	At5g01190	KOG1263	74.27	171	44	0	4	516	31	201	1e-78	290	516	99.42	ath	Q	Multicopper oxidases
Ssptr23896_c0_seq1_len=344	At4g16130	KOG0631	89.47	114	12	0	1	342	66	179	8e-53	203	344	99.42	ath	G	Galactokinase
Ssptr14852_c0_seq1_len=860	At1g60420	KOG2501	40.21	286	170	6	2	856	264	535	2e-48	191	860	99.42	ath	R	Thioredoxin, nucleoredoxin and related proteins
Ssptr1190_c0_seq1_len=347	At5g39830	KOG1320	80.87	115	22	0	345	1	305	419	2e-47	185	347	99.42	ath	O	Serine protease
Ssptr18360_c0_seq1_len=347	At1g60750	KOG1575	77.59	116	25	1	346	2	58	173	1e-45	179	347	99.42	ath	C	Voltage-gated shaker-like K+ channel, subunit beta/KCNAB
Ssptr23702_c1_seq1_len=347	At4g21670	KOG0323	71.3	115	33	0	3	347	166	280	4e-44	174	347	99.42	ath	K	TFIIF-interacting CTD phosphatases, including NLI-interacting factor
Ssptr25212_c0_seq1_len=347	At5g35630	KOG0683	49.57	117	57	2	345	1	222	320	2e-24	108	347	99.42	ath	E	Glutamine synthetase
Ssptr23037_c0_seq2_len=338	At3g55100	KOG0061	68.75	112	35	0	2	337	116	227	5e-37	150	338	99.41	ath	Q	Transporter, ABC superfamily (Breast cancer resistance protein)
Ssptr1140_c0_seq1_len=510	At5g48120	KOG1967	41.42	169	99	0	3	509	233	401	2e-24	110	510	99.41	ath	LK	DNA repair/transcription protein Mms19
Ssptr25068_c0_seq1_len=1005	At1g66980_1	KOG2258	54.93	335	149	1	6	1004	43	377	4e-110	396	1005	99.4	ath	C	Glycerophosphoryl diester phosphodiesterase
Ssptr28365_c0_seq1_len=501	At1g79750	KOG1257	88.55	166	19	0	500	3	230	395	2e-83	306	501	99.4	ath	C	NADP+-dependent malic enzyme
Ssptr893_c0_seq1_len=501	At4g02900	KOG1134	71.69	166	47	0	499	2	547	712	6e-57	218	501	99.4	ath	R	Uncharacterized conserved protein
Ssptr8089_c0_seq1_len=335	At3g16950	KOG1335	81.08	111	21	1	335	3	138	244	1e-46	182	335	99.4	ath	C	Dihydrolipoamide dehydrogenase
Ssptr23324_c0_seq1_len=827	At1g12770_2	KOG4197	32.36	309	174	2	826	5	123	430	4e-46	183	827	99.4	ath	R	FOG: PPR repeat
Ssptr24476_c0_seq1_len=498	At1g71692	KOG0014	54.34	173	71	3	2	496	29	200	2e-41	166	498	99.4	ath	K	MADS box transcription factor
Ssptr24805_c0_seq1_len=332	At3g26200	KOG0156	50.91	110	54	1	331	2	30	138	4e-26	114	332	99.4	ath	Q	Cytochrome P450 CYP2 subfamily
Ssptr1906_c0_seq1_len=332	At3g26290	KOG0156	36.94	111	69	2	331	2	169	277	3e-14	75.1	332	99.4	ath	Q	Cytochrome P450 CYP2 subfamily
Ssptr22940_c0_seq1_len=332	SPAC6G9.10c	KOG1801	35.4	113	70	3	330	1	1451	1557	8e-11	63.9	332	99.4	spo	A	tRNA-splicing endonuclease positive effector (SEN1)
Ssptr4921_c0_seq1_len=332	At1g25360	KOG4197	33.05	118	71	4	2	331	116	226	2e-09	59.3	332	99.4	ath	R	FOG: PPR repeat
Ssptr22186_c1_seq1_len=1153	At5g14860	KOG1192	47.78	406	188	10	8	1153	3	401	5e-94	343	1153	99.39	ath	GC	UDP-glucuronosyl and UDP-glucosyl transferase
Ssptr15808_c0_seq1_len=489	At5g01810	KOG0583	64.81	162	57	1	2	487	6	166	8e-59	224	489	99.39	ath	T	Serine/threonine protein kinase
Ssptr24724_c1_seq1_len=329	At5g65930_1	KOG4229	83.49	109	18	0	327	1	364	472	3e-49	191	329	99.39	ath	N	Myosin VII, myosin IXB and related myosins
Ssptr6679_c0_seq1_len=329	At3g07610	KOG1356	44.64	112	59	5	1	327	432	537	1e-16	83.2	329	99.39	ath	K	Putative transcription factor 5qNCA, contains JmjC domain
Ssptr29561_c0_seq1_len=326	At3g26210	KOG0156	33.04	112	71	3	1	324	143	252	5e-09	57.8	326	99.39	ath	Q	Cytochrome P450 CYP2 subfamily
Ssptr2513_c0_seq1_len=320	At2g46010	KOG0386	89.62	106	11	0	319	2	775	880	2e-50	195	320	99.38	ath	BK	Chromatin remodeling complex SWI/SNF, component SWI2 and related ATPases (DNA/RNA helicase superfamily)
Ssptr23496_c0_seq1_len=323	At3g11130	KOG0985	90.65	107	10	0	321	1	142	248	1e-49	192	323	99.38	ath	U	Vesicle coat protein clathrin, heavy chain
Ssptr19605_c0_seq1_len=323	At1g74920	KOG2450	79.46	112	18	1	3	323	195	306	6e-47	183	323	99.38	ath	C	Aldehyde dehydrogenase
Ssptr23505_c0_seq1_len=323	At2g35800	KOG0768	57.81	128	33	2	2	322	565	691	4e-33	137	323	99.38	ath	C	Mitochondrial carrier protein PET8
Ssptr21584_c0_seq1_len=480	At1g05580	KOG1650	37.89	161	98	2	478	2	288	448	2e-28	123	480	99.38	ath	P	Predicted K+/H+-antiporter
Ssptr26347_c0_seq2_len=646	At5g21080	KOG1877	34.36	227	136	8	645	4	681	899	3e-23	107	646	99.38	ath	R	Putative transmembrane protein cmp44E
Ssptr22118_c0_seq1_len=323	At5g45720	KOG0989	32.11	109	72	4	321	1	407	508	3e-11	65.1	323	99.38	ath	L	Replication factor C, subunit RFC4
Ssptr6031_c0_seq1_len=317	At4g19180_2	KOG1386	69.52	105	32	0	316	2	62	166	3e-41	164	317	99.37	ath	F	Nucleoside phosphatase
Ssptr1035_c0_seq1_len=317	At2g33680	KOG4197	70.48	105	31	0	3	317	492	596	9e-41	163	317	99.37	ath	R	FOG: PPR repeat
Ssptr14758_c0_seq1_len=317	At3g18110	KOG4197	52.38	105	50	0	315	1	1114	1218	1e-25	112	317	99.37	ath	R	FOG: PPR repeat
Ssptr24128_c0_seq1_len=317	At3g17700	KOG0498	48.57	105	54	0	1	315	251	355	2e-23	105	317	99.37	ath	PT	K+-channel ERG and related proteins, contain PAS/PAC sensor domain
Ssptr1600_c0_seq1_len=317	Hs6912498	KOG3018	46.3	108	55	1	317	3	196	303	1e-22	102	317	99.37	hsa	G	Malonyl-CoA decarboxylase
Ssptr25707_c0_seq1_len=317	At1g55970	KOG1778	31.48	108	71	3	315	1	466	566	4e-08	54.7	317	99.37	ath	K	CREB binding protein/P300 and related TAZ Zn-finger proteins
Ssptr3318_c0_seq1_len=317	At1g62720	KOG4197	28.26	138	66	3	3	317	130	256	2e-05	46.2	317	99.37	ath	R	FOG: PPR repeat
Ssptr20813_c1_seq1_len=1573	At3g48010	KOG0498	64.71	527	180	4	8	1570	59	583	0	688	1573	99.36	ath	PT	K+-channel ERG and related proteins, contain PAS/PAC sensor domain
Ssptr29706_c2_seq1_len=622	At1g66950	KOG0065	65.7	207	70	1	620	3	786	992	1e-76	283	622	99.36	ath	Q	Pleiotropic drug resistance proteins (PDR1-15), ABC superfamily
Ssptr10595_c0_seq1_len=314	At2g02070	KOG1721	93.27	104	7	0	3	314	105	208	9e-49	189	314	99.36	ath	R	FOG: Zn-finger
Ssptr13235_c0_seq1_len=314	At2g02070	KOG1721	93.27	104	7	0	312	1	105	208	9e-49	189	314	99.36	ath	R	FOG: Zn-finger
Ssptr7593_c0_seq1_len=311	At1g53140	KOG0446	85.44	103	15	0	3	311	84	186	2e-47	185	311	99.36	ath	UR	Vacuolar sorting protein VPS1, dynamin, and related proteins
Ssptr1538_c0_seq1_len=311	At4g27680	KOG0737	79.61	103	21	0	3	311	34	136	2e-44	175	311	99.36	ath	O	AAA+-type ATPase
Ssptr24631_c0_seq1_len=314	At2g44980	KOG0385	76.92	104	24	0	313	2	262	365	3e-41	164	314	99.36	ath	K	Chromatin remodeling complex WSTF-ISWI, small subunit
Ssptr30332_c0_seq2_len=1096	At3g49170_1	KOG4197	30.08	369	252	10	5	1093	141	499	7e-40	163	1096	99.36	ath	R	FOG: PPR repeat
Ssptr20791_c0_seq1_len=314	At1g15520	KOG0065	69.81	106	30	1	314	3	321	426	9e-38	153	314	99.36	ath	Q	Pleiotropic drug resistance proteins (PDR1-15), ABC superfamily
Ssptr22754_c0_seq1_len=314	At4g02750	KOG4197	50	104	52	0	1	312	522	625	2e-28	122	314	99.36	ath	R	FOG: PPR repeat
Ssptr20704_c0_seq2_len=314	At5g23150	KOG1904	40	110	60	4	3	314	668	776	3e-08	55.5	314	99.36	ath	K	Transcription coactivator
Ssptr27013_c0_seq1_len=1084	7301756	KOG2062	46.34	369	188	5	8	1084	164	526	5e-65	246	1084	99.35	dme	O	26S proteasome regulatory complex, subunit RPN2/PSMD1
Ssptr23819_c0_seq1_len=465	At5g22850	KOG1339	74.03	154	40	0	463	2	241	394	2e-57	219	465	99.35	ath	O	Aspartyl protease
Ssptr24988_c0_seq1_len=308	At4g39050	KOG0242	92.16	102	8	0	1	306	282	383	1e-49	192	308	99.35	ath	Z	Kinesin-like protein
Ssptr26418_c0_seq1_len=459	At1g50030	KOG0891	69.74	152	46	1	458	3	409	558	6e-48	187	459	99.35	ath	L	DNA-dependent protein kinase
Ssptr23043_c0_seq1_len=308	At5g06600	KOG1863	80.39	102	20	0	307	2	877	978	1e-42	169	308	99.35	ath	O	Ubiquitin carboxyl-terminal hydrolase
Ssptr29109_c0_seq1_len=308	At1g17220	KOG1145	83.33	102	17	0	2	307	752	853	8e-40	160	308	99.35	ath	J	Mitochondrial translation initiation factor 2 (IF-2; GTPase)
Ssptr26216_c0_seq1_len=308	At1g03560	KOG4197	24.51	102	77	0	308	3	223	324	1e-07	53.5	308	99.35	ath	R	FOG: PPR repeat
Ssptr14642_c1_seq1_len=912	At1g25570	KOG0619	64.03	303	108	4	908	3	140	434	3e-110	396	912	99.34	ath	R	FOG: Leucine rich repeat
Ssptr2727_c0_seq1_len=302	At1g77720	KOG0596	78	100	22	0	300	1	388	487	3e-43	171	302	99.34	ath	D	Dual specificity; serine/threonine and tyrosine kinase
Ssptr24760_c0_seq1_len=607	At1g24260	KOG0014	48.82	211	98	5	607	5	21	223	6e-43	172	607	99.34	ath	K	MADS box transcription factor
Ssptr25464_c1_seq1_len=305	At1g03260	KOG3140	74.26	101	26	0	303	1	63	163	3e-32	134	305	99.34	ath	S	Predicted membrane protein
Ssptr24009_c0_seq1_len=302	At3g06400	KOG0385	74	100	26	1	2	301	62	160	5e-28	120	302	99.34	ath	K	Chromatin remodeling complex WSTF-ISWI, small subunit
Ssptr22257_c2_seq1_len=305	At5g23810	KOG1303	54.37	103	45	1	2	304	115	217	3e-27	118	305	99.34	ath	E	Amino acid transporters
Ssptr9201_c0_seq1_len=305	At3g55580	KOG1426	51.82	110	44	2	303	1	143	252	2e-23	105	305	99.34	ath	S	FOG: RCC1 domain
Ssptr23860_c0_seq1_len=302	At4g26220	KOG1663	42.57	101	57	1	1	300	61	161	6e-16	80.9	302	99.34	ath	Q	O-methyltransferase
Ssptr13273_c0_seq1_len=302	Hs4503849	KOG1065	37.07	116	57	2	2	301	711	825	2e-14	75.5	302	99.34	hsa	G	Maltase glucoamylase and related hydrolases, glycosyl hydrolase family 31
Ssptr17245_c0_seq1_len=595	At4g24810	KOG1235	69.04	197	61	1	593	3	19	199	3e-77	286	595	99.33	ath	R	Predicted unusual protein kinase
Ssptr13348_c0_seq1_len=1051	At5g05870	KOG1192	44.2	362	188	6	6	1049	3	360	1e-75	281	1051	99.33	ath	GC	UDP-glucuronosyl and UDP-glucosyl transferase
Ssptr25617_c0_seq1_len=598	At3g13080	KOG0054	71.72	198	56	0	597	4	502	699	3e-66	249	598	99.33	ath	Q	Multidrug resistance-associated protein/mitoxantrone resistance protein, ABC superfamily
Ssptr1356_c1_seq1_len=450	At3g49050	KOG2088	73.15	149	40	0	449	3	122	270	1e-55	213	450	99.33	ath	IOT	Predicted lipase/calmodulin-binding heat-shock protein
Ssptr26549_c1_seq1_len=299	At3g08960	KOG1993	75.76	99	24	0	3	299	50	148	1e-37	152	299	99.33	ath	YU	Nuclear transport receptor KAP120 (importin beta superfamily)
Ssptr21010_c0_seq1_len=299	At2g41740	KOG0443	70.71	99	29	1	1	297	333	430	6e-35	144	299	99.33	ath	Z	Actin regulatory proteins (gelsolin/villin family)
Ssptr3133_c0_seq1_len=299	At1g34350	KOG1881	50.47	107	45	1	298	2	135	241	7e-15	77.4	299	99.33	ath	R	Anion exchanger adaptor protein Kanadaptin, contains FHA domain
Ssptr8010_c0_seq1_len=299	At1g33410	KOG4521	41.41	99	58	1	298	2	313	410	5e-10	61.2	299	99.33	ath	YU	Nuclear pore complex, Nup160 component
Ssptr28888_c0_seq1_len=1326	At2g26710	KOG0157	64.11	443	155	3	1326	10	85	515	7e-159	558	1326	99.32	ath	QI	Cytochrome P450 CYP4/CYP19/CYP26 subfamilies
Ssptr30112_c0_seq1_len=1616	At1g02080	KOG1831	57.99	538	223	7	1607	3	1154	1664	7e-151	532	1616	99.32	ath	K	Negative regulator of transcription
Ssptr1582_c1_seq1_len=589	At2g38120	KOG1303	90.77	195	18	0	587	3	135	329	7e-105	377	589	99.32	ath	E	Amino acid transporters
Ssptr26188_c1_seq1_len=441	At4g28720	KOG1399	60.39	154	53	1	2	439	55	208	4e-51	198	441	99.32	ath	Q	Flavin-containing monooxygenase
Ssptr11470_c0_seq1_len=293	At4g02470	KOG0737	95.88	97	4	0	3	293	60	156	6e-48	187	293	99.32	ath	O	AAA+-type ATPase
Ssptr15560_c0_seq1_len=293	At2g24120	KOG1038	81.44	97	18	0	292	2	645	741	7e-44	173	293	99.32	ath	KL	Mitochondrial/chloroplast DNA-directed RNA polymerase RPO41, provides primers for DNA replication-initiation
Ssptr10875_c0_seq1_len=737	At3g54850	KOG0167	40.16	254	142	7	2	733	262	503	8e-41	165	737	99.32	ath	S	FOG: Armadillo/beta-catenin-like repeats
Ssptr25792_c1_seq1_len=296	At3g10520	KOG3378	77.55	98	22	0	3	296	9	106	2e-39	158	296	99.32	ath	C	Globins and related hemoproteins
Ssptr6316_c0_seq1_len=444	At3g26680	KOG1361	46.1	154	76	4	3	443	176	323	1e-31	133	444	99.32	ath	L	Predicted hydrolase involved in interstrand cross-link repair
Ssptr1673_c0_seq1_len=296	At2g26490	KOG4155	65.35	101	32	1	3	296	233	333	3e-31	131	296	99.32	ath	R	FOG: WD40 repeat
Ssptr2427_c0_seq1_len=293	At5g57260	KOG0156	53	100	44	1	1	291	332	431	8e-26	113	293	99.32	ath	Q	Cytochrome P450 CYP2 subfamily
Ssptr1219_c1_seq1_len=444	At5g07130	KOG1263	38.12	160	86	6	2	442	269	427	5e-20	95.1	444	99.32	ath	Q	Multicopper oxidases
Ssptr29212_c0_seq3_len=296	At4g15180	KOG1080	44.9	98	54	1	294	1	747	830	3e-18	88.6	296	99.32	ath	BK	Histone H3 (Lys4) methyltransferase complex, subunit SET1 and related methyltransferases
Ssptr8862_c0_seq1_len=290	At2g47940	KOG1320	81.25	96	18	0	3	290	166	261	1e-41	166	290	99.31	ath	O	Serine protease
Ssptr11198_c0_seq1_len=290	At3g13670	KOG1164	66.67	96	32	0	289	2	355	450	1e-36	149	290	99.31	ath	T	Casein kinase (serine/threonine/tyrosine protein kinase)
Ssptr21620_c0_seq1_len=290	At1g21730	KOG0242	77.55	98	20	1	290	3	246	343	1e-34	143	290	99.31	ath	Z	Kinesin-like protein
Ssptr6332_c0_seq1_len=290	At1g31930	KOG0082	64.58	96	34	0	290	3	247	342	7e-28	120	290	99.31	ath	DT	G-protein alpha subunit (small G protein superfamily)
Ssptr10543_c0_seq1_len=290	Hs4502315	KOG2909	52.58	97	45	1	1	288	156	252	4e-20	94.7	290	99.31	hsa	C	Vacuolar H+-ATPase V1 sector, subunit C
Ssptr22198_c0_seq1_len=290	At1g15290	KOG1839	40.74	108	52	2	1	288	353	460	3e-13	72	290	99.31	ath	R	Uncharacterized protein CLU1/cluA/TIF31 involved in mitochondrial morphology/distribution, also found associated with eIF-3
Ssptr29971_c0_seq3_len=571	At5g53500	KOG0283	61.46	192	71	2	2	568	225	416	2e-58	223	571	99.3	ath	S	WD40 repeat-containing protein
Ssptr1316_c1_seq1_len=574	At2g07680	KOG0054	65.26	190	66	0	5	574	787	976	2e-55	213	574	99.3	ath	Q	Multidrug resistance-associated protein/mitoxantrone resistance protein, ABC superfamily
Ssptr604_c0_seq1_len=287	At1g52570	KOG1329	67.37	95	31	0	286	2	315	409	1e-35	146	287	99.3	ath	I	Phospholipase D1
Ssptr1377_c0_seq1_len=429	At4g02750	KOG4197	48.59	142	73	1	2	427	622	762	1e-34	143	429	99.3	ath	R	FOG: PPR repeat
Ssptr1155_c0_seq1_len=287	7297706	KOG1959	54.64	97	42	1	2	286	78	174	3e-27	118	287	99.3	dme	G	Glycosyl hydrolase, family 38 - alpha-mannosidase
Ssptr26256_c0_seq1_len=287	At5g23150	KOG1904	77.89	95	21	0	1	285	808	902	2e-26	115	287	99.3	ath	K	Transcription coactivator
Ssptr24384_c0_seq2_len=287	At1g55350	KOG0045	69.47	95	29	0	2	286	852	946	3e-25	111	287	99.3	ath	OT	Cytosolic Ca2+-dependent cysteine protease (calpain), large subunit (EF-Hand protein superfamily)
Ssptr29403_c0_seq2_len=426	At1g22360	KOG1192	34	150	90	4	4	426	135	281	2e-19	93.2	426	99.3	ath	GC	UDP-glucuronosyl and UDP-glucosyl transferase
Ssptr807_c0_seq1_len=284	At2g37220	KOG0118	42.48	113	46	1	2	283	155	267	3e-18	88.6	284	99.3	ath	R	FOG: RRM domain
Ssptr23528_c0_seq1_len=287	At5g55230	KOG4302	43.3	97	53	1	286	2	427	523	4e-10	61.6	287	99.3	ath	DZ	Microtubule-associated protein essential for anaphase spindle elongation
Ssptr850_c0_seq1_len=284	Hs21314739	KOG0764	34.95	103	58	3	2	283	146	236	2e-07	52.4	284	99.3	hsa	C	Mitochondrial FAD carrier protein
Ssptr16383_c0_seq1_len=701	At3g27150	KOG1072	52.79	233	109	1	2	697	121	353	2e-71	267	701	99.29	ath	R	FOG: Kelch repeat
Ssptr6231_c0_seq1_len=281	At3g55950	KOG1187	87.1	93	12	0	2	280	547	639	2e-44	175	281	99.29	ath	T	Serine/threonine protein kinase
Ssptr6588_c1_seq1_len=281	At1g15520	KOG0065	77.42	93	21	0	2	280	1030	1122	1e-38	156	281	99.29	ath	Q	Pleiotropic drug resistance proteins (PDR1-15), ABC superfamily
Ssptr1842_c0_seq1_len=281	At5g50330	KOG1235	78.49	93	20	0	3	281	203	295	4e-37	151	281	99.29	ath	R	Predicted unusual protein kinase
Ssptr1795_c0_seq1_len=281	At5g07300	KOG1327	60.22	93	37	0	279	1	186	278	8e-26	113	281	99.29	ath	T	Copine
Ssptr1605_c0_seq1_len=414	At5g27970	KOG1848	78.1	137	30	1	3	413	418	552	1e-51	199	414	99.28	ath	S	Uncharacterized conserved protein
Ssptr1596_c0_seq1_len=278	At1g79990	KOG0276	96.74	92	3	0	278	3	43	134	8e-50	193	278	99.28	ath	U	Vesicle coat complex COPI, beta' subunit
Ssptr23145_c0_seq1_len=417	At1g61130	KOG1282	61.44	153	44	2	4	417	144	296	2e-47	185	417	99.28	ath	OE	Serine carboxypeptidases (lysosomal cathepsin A)
Ssptr30252_c0_seq1_len=278	At2g35630	KOG1820	85.87	92	13	0	2	277	175	266	3e-40	161	278	99.28	ath	Z	Microtubule-associated protein
Ssptr7598_c0_seq1_len=414	At5g07990	KOG0156	50.35	141	66	1	4	414	362	502	9e-38	153	414	99.28	ath	Q	Cytochrome P450 CYP2 subfamily
Ssptr26431_c0_seq1_len=414	At3g17700	KOG0498	49.28	138	69	1	412	2	130	267	9e-33	137	414	99.28	ath	PT	K+-channel ERG and related proteins, contain PAS/PAC sensor domain
Ssptr1195_c0_seq1_len=559	At1g59124	KOG4658	35.5	200	114	5	1	555	270	468	5e-27	119	559	99.28	ath	T	Apoptotic ATPase
Ssptr2495_c0_seq1_len=278	At4g32551	KOG0266	41.49	94	53	1	1	276	786	879	2e-21	99.4	278	99.28	ath	R	WD40 repeat-containing protein
Ssptr30525_c0_seq2_len=414	At2g46800	KOG1482	48.3	147	66	5	413	3	161	271	2e-14	76.3	414	99.28	ath	P	Zn2+ transporter
Ssptr16343_c0_seq1_len=961	At2g23740	KOG1721	44.34	327	173	8	3	956	412	710	4e-66	250	961	99.27	ath	R	FOG: Zn-finger
Ssptr21916_c0_seq1_len=411	At1g24706	KOG1874	64.71	136	48	1	3	410	724	854	4e-47	184	411	99.27	ath	K	KEKE-like motif-containing transcription regulator (Rlr1)/suppressor of sin4
Ssptr17856_c0_seq1_len=275	At1g58380	KOG0877	93.41	91	6	0	2	274	161	251	1e-46	182	275	99.27	ath	J	40S ribosomal protein S2/30S ribosomal protein S5
Ssptr18262_c0_seq1_len=275	At1g58380	KOG0877	93.41	91	6	0	274	2	161	251	1e-46	182	275	99.27	ath	J	40S ribosomal protein S2/30S ribosomal protein S5
Ssptr17847_c0_seq1_len=686	Hs18426902	KOG2028	43.65	252	117	6	1	681	264	514	6e-43	172	686	99.27	hsa	L	ATPase related to the helicase subunit of the Holliday junction resolvase
Ssptr1406_c0_seq1_len=275	At2g26710	KOG0157	68.13	91	29	0	275	3	408	498	1e-33	139	275	99.27	ath	QI	Cytochrome P450 CYP4/CYP19/CYP26 subfamilies
Ssptr25245_c0_seq1_len=275	At5g56450	KOG0749	71.43	91	26	0	275	3	221	311	1e-33	139	275	99.27	ath	C	Mitochondrial ADP/ATP carrier proteins
Ssptr23956_c1_seq1_len=275	At1g76700	KOG0691	71.43	91	26	1	274	2	111	200	2e-30	129	275	99.27	ath	O	Molecular chaperone (DnaJ superfamily)
Ssptr3183_c0_seq1_len=275	At5g19020	KOG4197	51.65	91	44	0	2	274	834	924	1e-23	106	275	99.27	ath	R	FOG: PPR repeat
Ssptr105_c0_seq1_len=275	At1g13640	KOG2381	56.7	97	36	2	2	274	218	313	3e-21	98.6	275	99.27	ath	T	Phosphatidylinositol 4-kinase
Ssptr25251_c1_seq1_len=275	At5g11310	KOG4197	41.3	92	53	1	2	274	129	220	7e-14	73.9	275	99.27	ath	R	FOG: PPR repeat
Ssptr24239_c0_seq1_len=275	At1g70010	KOG0017	30.11	93	63	2	273	1	96	183	2e-06	48.9	275	99.27	ath	R	FOG: Transposon-encoded proteins with TYA, reverse transcriptase, integrase domains in various combinations
Ssptr15951_c0_seq1_len=677	At1g77990	KOG0236	57.02	242	86	1	3	674	443	684	3e-61	233	677	99.26	ath	P	Sulfate/bicarbonate/oxalate exchanger 05/01/13 and related transporters (SLC26 family)
Ssptr23364_c1_seq2_len=541	At5g13160	KOG1187	60.89	179	70	1	538	2	67	221	2e-55	213	541	99.26	ath	T	Serine/threonine protein kinase
Ssptr14622_c0_seq1_len=816	At3g52600	KOG0228	41.84	282	152	8	814	5	261	537	4e-52	203	816	99.26	ath	G	Beta-fructofuranosidase (invertase)
Ssptr15878_c0_seq1_len=677	At1g23030	KOG0167	46.5	243	111	5	1	672	113	347	3e-50	196	677	99.26	ath	S	FOG: Armadillo/beta-catenin-like repeats
Ssptr15470_c0_seq1_len=269	At1g78720	KOG1373	96.63	89	3	0	2	268	172	260	4e-43	171	269	99.26	ath	UO	Transport protein Sec61, alpha subunit
Ssptr15480_c0_seq1_len=269	At1g78720	KOG1373	96.63	89	3	0	268	2	172	260	4e-43	171	269	99.26	ath	UO	Transport protein Sec61, alpha subunit
Ssptr3539_c0_seq1_len=269	AtCh063	KOG0438	96.63	89	3	0	269	3	115	203	2e-42	169	269	99.26	ath	J	Mitochondrial/chloroplast ribosomal protein L2
Ssptr3564_c0_seq1_len=272	At5g48300	KOG1322	84.44	90	14	0	271	2	405	494	8e-40	160	272	99.26	ath	M	GDP-mannose pyrophosphorylase/mannose-1-phosphate guanylyltransferase
Ssptr26448_c1_seq1_len=269	At2g22610	KOG0239	87.64	89	11	0	267	1	610	698	4e-39	157	269	99.26	ath	Z	Kinesin (KAR3 subfamily)
Ssptr9364_c0_seq1_len=272	At3g47900	KOG1887	76.67	90	21	1	270	1	226	313	1e-36	149	272	99.26	ath	O	Ubiquitin carboxyl-terminal hydrolase
Ssptr695_c0_seq1_len=408	At3g49710	KOG4197	48.89	135	69	1	2	406	436	569	2e-33	139	408	99.26	ath	R	FOG: PPR repeat
Ssptr21938_c0_seq1_len=272	At2g28620	KOG0243	72.53	91	24	3	270	1	162	250	7e-28	120	272	99.26	ath	Z	Kinesin-like protein
Ssptr25441_c1_seq1_len=269	At3g51150	KOG0242	64.84	91	30	2	3	269	220	309	8e-24	107	269	99.26	ath	Z	Kinesin-like protein
Ssptr377_c0_seq1_len=269	At4g17610	KOG0839	61.8	89	34	0	2	268	1264	1352	1e-23	106	269	99.26	ath	A	RNA Methylase, SpoU family
Ssptr30605_c0_seq2_len=266	At4g31450	KOG0800	60.22	93	32	1	2	265	353	445	5e-25	110	266	99.25	ath	O	FOG: Predicted E3 ubiquitin ligase
Ssptr6827_c0_seq1_len=399	At4g18910	KOG0223	47.1	138	67	1	4	399	124	261	2e-23	106	399	99.25	ath	G	Aquaporin (major intrinsic protein family)
Ssptr22458_c1_seq1_len=402	At2g29760	KOG4197	42.14	140	74	5	400	2	548	683	3e-21	98.6	402	99.25	ath	R	FOG: PPR repeat
Ssptr15973_c0_seq1_len=402	At3g07610	KOG1356	32.95	176	75	3	402	4	280	449	7e-21	97.4	402	99.25	ath	K	Putative transcription factor 5qNCA, contains JmjC domain
Ssptr14741_c0_seq1_len=399	YDR093w	KOG0206	35.97	139	82	3	2	397	817	952	1e-18	89.7	399	99.25	sce	R	P-type ATPase
Ssptr17327_c0_seq1_len=266	At1g17720	KOG1354	52.27	88	42	1	2	265	140	216	3e-18	88.6	266	99.25	ath	T	Serine/threonine protein phosphatase 2A, regulatory subunit
Ssptr9493_c0_seq1_len=393	At2g36380	KOG0065	87.69	130	16	0	393	4	838	967	4e-63	237	393	99.24	ath	Q	Pleiotropic drug resistance proteins (PDR1-15), ABC superfamily
Ssptr25607_c0_seq2_len=526	At4g10360	KOG4561	35.56	180	110	3	523	2	63	233	2e-29	127	526	99.24	ath	TR	Uncharacterized conserved protein, contains TBC domain
Ssptr25807_c2_seq1_len=263	At1g03060_1	KOG1788	65.91	88	29	1	2	262	2283	2370	1e-28	122	263	99.24	ath	S	Uncharacterized conserved protein
Ssptr1160_c0_seq1_len=393	At5g16280	KOG1938	47.37	133	67	2	3	392	593	720	3e-27	118	393	99.24	ath	D	Protein with predicted involvement in meiosis (GSG1)
Ssptr6687_c0_seq1_len=263	At5g66520	KOG4197	43.68	87	49	0	262	2	66	152	1e-15	80.1	263	99.24	ath	R	FOG: PPR repeat
Ssptr1594_c0_seq2_len=260	At5g49430	KOG0644	84.88	86	13	0	258	1	557	642	8e-40	160	260	99.23	ath	R	Uncharacterized conserved protein, contains WD40 repeat and BROMO domains
Ssptr22620_c1_seq1_len=390	At4g20400	KOG1246	54.55	132	57	3	4	390	144	268	8e-35	143	390	99.23	ath	R	DNA-binding protein jumonji/RBP2/SMCY, contains JmjC domain
Ssptr2159_c0_seq1_len=390	At5g55500	KOG4698	42.57	148	66	2	387	1	83	230	6e-27	117	390	99.23	ath	S	Uncharacterized conserved protein
Ssptr3371_c0_seq1_len=647	At3g26290	KOG0156	37	227	130	7	643	2	169	382	2e-24	110	647	99.23	ath	Q	Cytochrome P450 CYP2 subfamily
Ssptr22450_c0_seq1_len=260	At5g37060	KOG1650	58.62	87	35	1	1	258	723	809	4e-22	101	260	99.23	ath	P	Predicted K+/H+-antiporter
Ssptr8321_c0_seq1_len=260	At3g19190	KOG2993	50	88	42	1	258	1	86	173	2e-17	85.5	260	99.23	ath	U	Cytoplasm to vacuole targeting protein
Ssptr17750_c0_seq1_len=260	At2g41900	KOG1595	52.33	86	41	3	3	260	458	533	7e-15	77.4	260	99.23	ath	R	CCCH-type Zn-finger protein
Ssptr15078_c0_seq1_len=260	At2g41900	KOG1595	51.16	86	42	3	258	1	458	533	7e-14	73.9	260	99.23	ath	R	CCCH-type Zn-finger protein
Ssptr23241_c0_seq1_len=260	At1g56570	KOG4197	30.23	86	60	1	258	1	262	346	1e-05	47	260	99.23	ath	R	FOG: PPR repeat
Ssptr6078_c0_seq1_len=511	At2g45540	KOG1787	56.21	169	74	1	3	509	839	1005	6e-34	141	511	99.22	ath	U	Kinase A-anchor protein Neurobeachin and related BEACH and WD40 repeat proteins
Ssptr1456_c1_seq1_len=257	At4g25420	KOG0143	77.65	85	19	0	3	257	187	271	8e-34	140	257	99.22	ath	QR	Iron/ascorbate family oxidoreductases
Ssptr30018_c0_seq3_len=257	At1g10970	KOG1558	72.94	85	23	0	256	2	27	111	3e-31	131	257	99.22	ath	P	Fe2+/Zn2+ regulated transporter
Ssptr22250_c0_seq1_len=257	At3g57660	KOG0262	65.88	85	29	0	255	1	464	548	1e-26	116	257	99.22	ath	K	RNA polymerase I, large subunit
Ssptr24455_c0_seq2_len=257	At5g19520	KOG4629	58.82	85	35	1	3	257	246	329	6e-16	80.9	257	99.22	ath	M	Predicted mechanosensitive ion channel
Ssptr5883_c0_seq1_len=257	At4g38200	KOG0929	44.71	85	47	0	255	1	1065	1149	6e-14	74.3	257	99.22	ath	U	Guanine nucleotide exchange factor
Ssptr25994_c0_seq1_len=257	At3g46530	KOG4658	36.26	91	52	4	255	1	280	366	8e-10	60.5	257	99.22	ath	T	Apoptotic ATPase
Ssptr5235_c0_seq1_len=257	At1g63130	KOG4197	31.03	87	58	2	255	1	52	137	2e-07	52.4	257	99.22	ath	R	FOG: PPR repeat
Ssptr3262_c0_seq1_len=257	At5g39840	KOG0953	37.65	85	53	0	255	1	517	601	3e-07	52	257	99.22	ath	A	Mitochondrial RNA helicase SUV3, DEAD-box superfamily
Ssptr26732_c0_seq3_len=378	At1g03190	KOG1131	81.6	125	23	0	1	375	128	252	1e-57	219	378	99.21	ath	KL	RNA polymerase II transcription initiation/nucleotide excision repair factor TFIIH, 5'-3' helicase subunit RAD3
Ssptr27487_c0_seq1_len=254	At1g79990	KOG0276	90.48	84	8	0	252	1	560	643	7e-38	153	254	99.21	ath	U	Vesicle coat complex COPI, beta' subunit
Ssptr1427_c0_seq1_len=505	At4g21530	KOG4640	45.86	181	84	2	3	503	170	323	5e-36	148	505	99.21	ath	DO	Anaphase-promoting complex (APC), subunit 4
Ssptr3006_c0_seq1_len=254	At5g46910	KOG1246	75	84	21	0	3	254	230	313	4e-33	137	254	99.21	ath	R	DNA-binding protein jumonji/RBP2/SMCY, contains JmjC domain
Ssptr1075_c1_seq1_len=378	SPBC887.12	KOG0206	40.91	132	71	3	2	376	287	418	7e-25	110	378	99.21	spo	R	P-type ATPase
Ssptr11022_c0_seq1_len=508	YER091c	KOG2263	38.82	170	102	2	2	505	196	361	4e-21	99	508	99.21	sce	E	Methionine synthase II (cobalamin-independent)
Ssptr18755_c0_seq1_len=508	YER091c	KOG2263	38.82	170	102	2	507	4	196	361	4e-21	99	508	99.21	sce	E	Methionine synthase II (cobalamin-independent)
Ssptr926_c0_seq1_len=254	At4g01860	KOG0974	50.59	85	41	1	253	2	599	683	1e-20	96.7	254	99.21	ath	R	WD-repeat protein WDR6, WD repeat superfamily
Ssptr5881_c0_seq1_len=254	At1g10040	KOG4372	42.7	89	46	3	1	252	253	331	4e-08	55.1	254	99.21	ath	R	Predicted alpha/beta hydrolase
Ssptr20915_c0_seq1_len=877	At5g65140	KOG1050	66.67	300	90	5	7	876	25	323	8e-110	395	877	99.2	ath	G	Trehalose-6-phosphate synthase component TPS1 and related subunits
Ssptr4264_c0_seq1_len=871	Hs4826968	KOG1246	47.1	293	150	4	2	865	350	639	7e-71	265	871	99.2	hsa	R	DNA-binding protein jumonji/RBP2/SMCY, contains JmjC domain
Ssptr24952_c1_seq1_len=375	At5g02250	KOG2102	76.61	124	29	0	2	373	369	492	2e-41	165	375	99.2	ath	J	Exosomal 3'-5' exoribonuclease complex, subunit Rrp44/Dis3
Ssptr1163_c0_seq1_len=251	At2g39930	KOG0470	84.34	83	13	0	249	1	395	477	1e-38	155	251	99.2	ath	G	1,4-alpha-glucan branching enzyme/starch branching enzyme II
Ssptr15264_c0_seq1_len=251	At4g27000	KOG0118	73.26	86	20	1	250	2	313	398	3e-21	98.6	251	99.2	ath	R	FOG: RRM domain
Ssptr16830_c0_seq1_len=251	At4g27000	KOG0118	73.26	86	20	1	2	250	313	398	3e-21	98.6	251	99.2	ath	R	FOG: RRM domain
Ssptr4984_c0_seq1_len=375	SPCC970.01	KOG0442	41.84	141	65	3	2	373	598	733	4e-20	94.7	375	99.2	spo	L	Structure-specific endonuclease ERCC1-XPF, catalytic component XPF/ERCC4
Ssptr20971_c0_seq1_len=251	At5g19020	KOG4197	52.38	84	39	1	251	3	698	781	2e-18	89.4	251	99.2	ath	R	FOG: PPR repeat
Ssptr3576_c0_seq1_len=738	At3g24220	KOG1285	59.68	248	96	4	5	736	265	506	2e-82	303	738	99.19	ath	Q	Beta, beta-carotene 15,15'-dioxygenase and related enzymes
Ssptr28171_c0_seq1_len=248	At3g48870	KOG1051	98.78	82	1	0	247	2	640	721	9e-41	163	248	99.19	ath	O	Chaperone HSP104 and related ATP-dependent Clp proteases
Ssptr1877_c0_seq1_len=248	At3g08530	KOG0985	93.9	82	5	0	2	247	274	355	5e-39	157	248	99.19	ath	U	Vesicle coat protein clathrin, heavy chain
Ssptr23990_c0_seq1_len=248	At3g08530	KOG0985	93.9	82	5	0	247	2	274	355	5e-39	157	248	99.19	ath	U	Vesicle coat protein clathrin, heavy chain
Ssptr23391_c0_seq1_len=248	AtMi114	KOG4769	89.02	82	9	0	1	246	417	498	1e-38	155	248	99.19	ath	C	Cytochrome c oxidase, subunit I
Ssptr8716_c0_seq1_len=248	At1g15520	KOG0065	62.2	82	31	0	2	247	578	659	5e-28	120	248	99.19	ath	Q	Pleiotropic drug resistance proteins (PDR1-15), ABC superfamily
Ssptr23421_c0_seq1_len=369	Hs8922667	KOG2429	50.4	125	59	2	367	2	122	244	8e-26	113	369	99.19	hsa	G	Glycosyl hydrolase, family 47
Ssptr23265_c1_seq1_len=248	At1g10930	KOG0351	60.98	82	32	1	2	247	459	538	1e-24	109	248	99.19	ath	L	ATP-dependent DNA helicase
Ssptr21431_c0_seq1_len=248	At2g27420	KOG1543	56.1	82	36	1	248	3	237	314	4e-20	94.7	248	99.19	ath	O	Cysteine proteinase Cathepsin L
Ssptr26729_c1_seq1_len=248	At3g14360	KOG4569	37	100	45	1	2	247	247	346	5e-13	71.2	248	99.19	ath	I	Predicted lipase
Ssptr4848_c0_seq1_len=248	At4g01510	KOG3134	44.58	83	45	2	3	248	73	151	7e-12	67.4	248	99.19	ath	S	Predicted membrane protein
Ssptr27357_c0_seq1_len=245	Hs4757810	KOG1353	81.48	81	15	0	1	243	257	337	2e-33	138	245	99.18	hsa	C	F0F1-type ATP synthase, alpha subunit
Ssptr21402_c0_seq1_len=245	At2g35800	KOG0768	68.63	102	11	1	3	245	609	710	1e-31	133	245	99.18	ath	C	Mitochondrial carrier protein PET8
Ssptr9906_c0_seq1_len=245	At2g35800	KOG0768	68.63	102	11	1	243	1	609	710	1e-31	133	245	99.18	ath	C	Mitochondrial carrier protein PET8
Ssptr477_c0_seq1_len=245	At2g23460	KOG0082	67.9	81	26	0	2	244	311	391	2e-26	115	245	99.18	ath	DT	G-protein alpha subunit (small G protein superfamily)
Ssptr20594_c0_seq1_len=245	At2g21390	KOG0292	76.54	81	19	0	243	1	1102	1182	6e-26	114	245	99.18	ath	U	Vesicle coat complex COPI, alpha subunit
Ssptr16255_c1_seq1_len=245	At1g16670	KOG1187	58.33	84	32	2	245	3	107	190	8e-21	97.1	245	99.18	ath	T	Serine/threonine protein kinase
Ssptr21614_c0_seq1_len=245	At5g27250	KOG4585	52.44	82	38	1	243	1	116	197	1e-17	86.3	245	99.18	ath	L	Predicted transposase
Ssptr15539_c0_seq1_len=366	Hs4557303	KOG2456	38.02	121	75	3	3	365	197	308	7e-15	77.4	366	99.18	hsa	C	Aldehyde dehydrogenase
Ssptr25275_c0_seq1_len=605	At1g57620	KOG1691	60	200	80	2	600	1	10	206	2e-64	243	605	99.17	ath	U	emp24/gp25L/p24 family of membrane trafficking proteins
Ssptr23742_c0_seq1_len=363	At1g11100	KOG1001	69.17	120	37	1	362	3	807	922	2e-40	162	363	99.17	ath	KL	Helicase-like transcription factor HLTF/DNA helicase RAD5, DEAD-box superfamily
Ssptr28127_c0_seq1_len=363	At1g78380	KOG0406	51.15	131	53	2	1	360	73	202	8e-35	143	363	99.17	ath	O	Glutathione S-transferase
Ssptr1017_c0_seq1_len=242	At5g01220	KOG1111	83.75	80	13	0	1	240	126	205	1e-34	143	242	99.17	ath	MOI	N-acetylglucosaminyltransferase complex, subunit PIG-A/SPT14, required for phosphatidylinositol biosynthesis/Sulfolipid synthase
Ssptr12339_c0_seq1_len=242	At5g11610	KOG1021	74.07	81	20	1	240	1	465	545	1e-31	132	242	99.17	ath	GMW	Acetylglucosaminyltransferase EXT1/exostosin 1
Ssptr24611_c0_seq1_len=242	At5g10080	KOG1339	56.63	83	33	1	1	240	157	239	6e-21	97.4	242	99.17	ath	O	Aspartyl protease
Ssptr22631_c1_seq1_len=360	At1g47360	KOG0017	38.52	122	72	2	360	4	332	452	3e-17	85.1	360	99.17	ath	R	FOG: Transposon-encoded proteins with TYA, reverse transcriptase, integrase domains in various combinations
Ssptr29725_c0_seq2_len=481	At4g16970	KOG1167	32.7	159	107	2	3	479	674	759	9e-15	77.8	481	99.17	ath	L	Serine/threonine protein kinase of the CDC7 subfamily involved in DNA synthesis, repair and recombination
Ssptr6722_c0_seq1_len=242	At5g24530	KOG0143	40	80	48	1	3	242	152	229	1e-10	63.5	242	99.17	ath	QR	Iron/ascorbate family oxidoreductases
Ssptr23965_c0_seq1_len=478	At5g27120	KOG2572	86.71	158	21	0	2	475	246	403	4e-74	275	478	99.16	ath	AJ	Ribosome biogenesis protein - Nop58p/Nop5p
Ssptr24295_c0_seq1_len=478	At5g27120	KOG2572	86.71	158	21	0	477	4	246	403	4e-74	275	478	99.16	ath	AJ	Ribosome biogenesis protein - Nop58p/Nop5p
Ssptr26443_c0_seq1_len=475	At2g28930	KOG1187	63.8	163	53	3	473	3	62	223	6e-51	197	475	99.16	ath	T	Serine/threonine protein kinase
Ssptr22617_c0_seq1_len=239	At1g15520	KOG0065	78.48	79	17	0	1	237	265	343	2e-32	135	239	99.16	ath	Q	Pleiotropic drug resistance proteins (PDR1-15), ABC superfamily
Ssptr5893_c1_seq1_len=239	At2g21710	KOG1267	59.49	79	32	0	239	3	248	326	1e-25	112	239	99.16	ath	KR	Mitochondrial transcription termination factor, mTERF
Ssptr899_c0_seq1_len=239	At5g52030	KOG2860	54.95	91	29	2	238	2	90	180	1e-20	96.3	239	99.16	ath	T	Uncharacterized conserved protein, contains TraB domain
Ssptr14239_c0_seq1_len=239	At3g25150	KOG0116	35.71	84	49	2	237	1	249	332	0.0001	43.5	239	99.16	ath	T	RasGAP SH3 binding protein rasputin, contains NTF2 and RRM domains
Ssptr23364_c1_seq1_len=469	At5g13160	KOG1187	70.32	155	46	0	466	2	67	221	8e-59	224	469	99.15	ath	T	Serine/threonine protein kinase
Ssptr1387_c0_seq1_len=702	At4g16600	KOG1950	49.14	232	118	1	696	1	242	421	2e-48	191	702	99.15	ath	G	Glycosyl transferase, family 8 - glycogenin
Ssptr25969_c0_seq1_len=354	At1g03370_2	KOG1032	76.07	117	28	0	353	3	424	540	9e-46	179	354	99.15	ath	S	Uncharacterized conserved protein, contains GRAM domain
Ssptr22623_c0_seq1_len=236	At4g21440	KOG0048	91.25	80	5	1	235	2	15	94	4e-39	157	236	99.15	ath	K	Transcription factor, Myb superfamily
Ssptr994_c0_seq1_len=354	At5g06120	KOG1410	69.23	117	36	0	3	353	372	488	4e-39	157	354	99.15	ath	YU	Nuclear transport receptor RanBP16 (importin beta superfamily)
Ssptr26227_c0_seq1_len=354	At4g11270	KOG4155	71.79	117	33	0	353	3	1268	1384	2e-38	155	354	99.15	ath	R	FOG: WD40 repeat
Ssptr26441_c2_seq1_len=354	At5g02230	KOG3109	58.12	117	49	2	3	353	93	193	2e-32	135	354	99.15	ath	R	Haloacid dehalogenase-like hydrolase
Ssptr24693_c1_seq1_len=354	At1g80290	KOG1021	57.98	119	48	2	3	353	180	296	3e-32	134	354	99.15	ath	GMW	Acetylglucosaminyltransferase EXT1/exostosin 1
Ssptr29749_c0_seq1_len=236	At5g04250	KOG2605	75.64	78	19	0	235	2	204	281	1e-30	129	236	99.15	ath	TO	OTU (ovarian tumor)-like cysteine protease
Ssptr9133_c0_seq1_len=236	At2g46890	KOG4650	61.54	78	30	0	234	1	121	198	4e-27	117	236	99.15	ath	R	Predicted steroid reductase
Ssptr21171_c1_seq1_len=236	At5g35930_2	KOG4649	56.47	85	30	1	234	1	281	365	2e-19	92.4	236	99.15	ath	Q	PQQ (pyrrolo-quinoline quinone) repeat protein
Ssptr5101_c0_seq1_len=236	At4g39480	KOG0157	50	78	39	0	234	1	124	201	1e-18	89.7	236	99.15	ath	QI	Cytochrome P450 CYP4/CYP19/CYP26 subfamilies
Ssptr25385_c0_seq1_len=236	At5g06170	KOG0637	51.28	78	38	1	3	236	353	428	3e-17	85.1	236	99.15	ath	G	Sucrose transporter and related proteins
Ssptr758_c1_seq1_len=236	At2g29760	KOG4197	40.96	83	44	1	235	2	384	466	6e-15	77.4	236	99.15	ath	R	FOG: PPR repeat
Ssptr10140_c0_seq1_len=1162	At1g11050	KOG1187	51.54	390	183	4	1153	2	63	444	3e-104	377	1162	99.14	ath	T	Serine/threonine protein kinase
Ssptr21871_c0_seq1_len=466	At5g51600	KOG4302	67.53	154	50	0	1	462	365	518	8e-48	187	466	99.14	ath	DZ	Microtubule-associated protein essential for anaphase spindle elongation
Ssptr6545_c0_seq1_len=233	At3g25610	KOG0206	89.61	77	8	0	3	233	901	977	2e-38	155	233	99.14	ath	R	P-type ATPase
Ssptr20391_c0_seq1_len=233	At3g08580	KOG0749	87.01	77	10	0	232	2	74	150	5e-34	140	233	99.14	ath	C	Mitochondrial ADP/ATP carrier proteins
Ssptr20519_c0_seq1_len=233	At3g08580	KOG0749	87.01	77	10	0	2	232	74	150	5e-34	140	233	99.14	ath	C	Mitochondrial ADP/ATP carrier proteins
Ssptr14929_c0_seq1_len=233	At4g30440	KOG1371	79.22	77	16	0	1	231	95	171	1e-30	129	233	99.14	ath	M	UDP-glucose 4-epimerase/UDP-sulfoquinovose synthase
Ssptr199_c0_seq1_len=233	At1g16720	KOG1203	79.22	77	16	0	1	231	190	266	7e-30	127	233	99.14	ath	G	Predicted dehydrogenase
Ssptr22523_c0_seq1_len=233	At1g17500	KOG0206	62.34	77	29	0	232	2	1081	1157	1e-24	109	233	99.14	ath	R	P-type ATPase
Ssptr3334_c0_seq1_len=348	At5g06900	KOG0156	43.48	115	65	2	3	347	215	326	1e-22	102	348	99.14	ath	Q	Cytochrome P450 CYP2 subfamily
Ssptr319_c0_seq1_len=233	At3g51895	KOG0236	74.03	77	20	0	232	2	148	224	2e-20	95.9	233	99.14	ath	P	Sulfate/bicarbonate/oxalate exchanger 05/01/13 and related transporters (SLC26 family)
Ssptr2581_c0_seq1_len=581	Hs9966799	KOG3118	28.02	207	134	6	580	5	205	407	9e-17	85.1	581	99.14	hsa	B	Disrupter of silencing SAS10
Ssptr24006_c0_seq1_len=233	At4g28390	KOG0749	53.09	81	34	2	231	1	84	162	5e-16	81.3	233	99.14	ath	C	Mitochondrial ADP/ATP carrier proteins
Ssptr20808_c0_seq1_len=233	7294561	KOG2537	55.13	78	34	2	1	231	42	118	9e-14	73.6	233	99.14	dme	G	Phosphoglucomutase/phosphomannomutase
Ssptr30570_c0_seq1_len=345	At4g30440	KOG1371	86.84	114	15	0	1	342	245	358	5e-49	190	345	99.13	ath	M	UDP-glucose 4-epimerase/UDP-sulfoquinovose synthase
Ssptr3823_c0_seq1_len=345	At3g24840	KOG1471	73.68	114	30	0	344	3	165	278	2e-48	189	345	99.13	ath	I	Phosphatidylinositol transfer protein SEC14 and related proteins
Ssptr30580_c0_seq1_len=687	At5g54650	KOG1922	50.21	243	105	4	2	682	606	846	4e-48	189	687	99.13	ath	TZ	Rho GTPase effector BNI1 and related formins
Ssptr23823_c0_seq1_len=230	At2g28260	KOG0498	93.42	76	5	0	2	229	502	577	2e-36	148	230	99.13	ath	PT	K+-channel ERG and related proteins, contain PAS/PAC sensor domain
Ssptr28448_c0_seq1_len=230	At1g64060	KOG0039	76.32	76	18	0	229	2	410	485	5e-31	130	230	99.13	ath	PQ	Ferric reductase, NADH/NADPH oxidase and related proteins
Ssptr498_c0_seq1_len=230	At4g23920	KOG1371	75	76	19	0	1	228	101	176	7e-30	127	230	99.13	ath	M	UDP-glucose 4-epimerase/UDP-sulfoquinovose synthase
Ssptr8187_c0_seq1_len=230	At1g70060	KOG4204	71.05	76	22	0	229	2	622	697	6e-29	124	230	99.13	ath	B	Histone deacetylase complex, SIN3 component
Ssptr15659_c0_seq1_len=230	At3g19300	KOG1187	58.44	77	31	1	3	230	453	529	2e-17	85.5	230	99.13	ath	T	Serine/threonine protein kinase
Ssptr26354_c2_seq1_len=230	At2g16090	KOG1815	50	78	37	1	1	228	63	140	4e-17	84.7	230	99.13	ath	O	Predicted E3 ubiquitin ligase
Ssptr22766_c0_seq1_len=230	At5g38970	KOG0157	56.58	76	33	0	1	228	162	237	1e-14	76.3	230	99.13	ath	QI	Cytochrome P450 CYP4/CYP19/CYP26 subfamilies
Ssptr1120_c0_seq1_len=230	At5g52910	KOG1974	52.56	78	35	1	2	229	380	457	2e-14	75.9	230	99.13	ath	L	DNA topoisomerase I-interacting protein
Ssptr1675_c0_seq1_len=230	At5g35210_1	KOG1473	44.74	76	42	0	229	2	202	277	7e-14	73.9	230	99.13	ath	BK	Nucleosome remodeling factor, subunit NURF301/BPTF
Ssptr25617_c1_seq1_len=454	At3g13080	KOG0054	81.33	150	28	0	452	3	694	843	8e-68	253	454	99.12	ath	Q	Multidrug resistance-associated protein/mitoxantrone resistance protein, ABC superfamily
Ssptr6039_c0_seq1_len=566	At1g14350	KOG0048	55.09	216	68	4	1	561	26	232	1e-54	210	566	99.12	ath	K	Transcription factor, Myb superfamily
Ssptr22221_c1_seq1_len=342	At4g02750	KOG4197	50.44	113	56	0	340	2	541	653	5e-23	104	342	99.12	ath	R	FOG: PPR repeat
Ssptr22317_c0_seq1_len=227	At4g05160	KOG1176	57.33	75	32	0	225	1	465	539	2e-19	92.4	227	99.12	ath	I	Acyl-CoA synthetase
Ssptr24833_c1_seq1_len=339	7295722	KOG0061	37.93	116	68	2	338	3	139	253	4e-17	84.7	339	99.12	dme	Q	Transporter, ABC superfamily (Breast cancer resistance protein)
Ssptr1724_c0_seq1_len=227	At3g22150	KOG4197	46.67	75	40	0	225	1	674	748	5e-15	77.8	227	99.12	ath	R	FOG: PPR repeat
Ssptr7606_c0_seq1_len=454	Hs4557896	KOG4471	37.25	153	93	5	451	2	241	361	3e-14	75.9	454	99.12	hsa	IU	Phosphatidylinositol 3-phosphate 3-phosphatase myotubularin MTM1
Ssptr21973_c0_seq1_len=227	At5g02180	KOG1303	64.47	76	26	1	1	225	251	326	1e-13	73.2	227	99.12	ath	E	Amino acid transporters
Ssptr12692_c0_seq1_len=227	At3g22760	KOG1171	41.56	77	43	2	226	2	443	512	0.0007	40.8	227	99.12	ath	P	Metallothionein-like protein
Ssptr26275_c0_seq1_len=451	At1g55350	KOG0045	69.13	149	46	1	449	3	864	1011	7e-37	150	451	99.11	ath	OT	Cytosolic Ca2+-dependent cysteine protease (calpain), large subunit (EF-Hand protein superfamily)
Ssptr5358_c0_seq1_len=224	At2g24610	KOG0498	91.89	74	6	0	1	222	432	505	2e-33	139	224	99.11	ath	PT	K+-channel ERG and related proteins, contain PAS/PAC sensor domain
Ssptr2293_c0_seq1_len=224	At5g64410	KOG2262	83.78	74	12	0	223	2	32	105	4e-33	137	224	99.11	ath	T	Sexual differentiation process protein ISP4
Ssptr25352_c0_seq1_len=224	At3g11130	KOG0985	89.19	74	8	0	3	224	175	248	2e-30	128	224	99.11	ath	U	Vesicle coat protein clathrin, heavy chain
Ssptr23034_c0_seq1_len=224	At3g30180	KOG0157	70.67	75	21	1	223	2	259	333	9e-25	110	224	99.11	ath	QI	Cytochrome P450 CYP4/CYP19/CYP26 subfamilies
Ssptr2211_c0_seq1_len=448	At5g48620	KOG4658	35.98	164	89	7	3	446	280	430	2e-18	89.7	448	99.11	ath	T	Apoptotic ATPase
Ssptr19830_c0_seq1_len=224	At2g30490	KOG0156	90.54	74	7	0	2	223	405	478	2e-17	85.5	224	99.11	ath	Q	Cytochrome P450 CYP2 subfamily
Ssptr19890_c0_seq1_len=224	At2g30490	KOG0156	90.54	74	7	0	223	2	405	478	2e-17	85.5	224	99.11	ath	Q	Cytochrome P450 CYP2 subfamily
Ssptr6729_c1_seq1_len=224	At1g23020	KOG0039	50	74	37	0	1	222	263	336	2e-16	82.8	224	99.11	ath	PQ	Ferric reductase, NADH/NADPH oxidase and related proteins
Ssptr5207_c0_seq1_len=224	At1g70610	KOG0058	64.86	74	26	0	3	224	436	509	7e-14	73.9	224	99.11	ath	U	Peptide exporter, ABC superfamily
Ssptr23579_c0_seq1_len=224	At5g35820	KOG0017	44.59	74	41	0	224	3	816	889	2e-13	72.4	224	99.11	ath	R	FOG: Transposon-encoded proteins with TYA, reverse transcriptase, integrase domains in various combinations
Ssptr22026_c1_seq1_len=224	At4g25270	KOG4197	40.54	74	44	0	222	1	183	256	4e-10	61.6	224	99.11	ath	R	FOG: PPR repeat
Ssptr15628_c0_seq1_len=448	At5g02860	KOG4197	22.97	148	114	1	3	446	512	658	9e-06	47.8	448	99.11	ath	R	FOG: PPR repeat
Ssptr24723_c0_seq1_len=445	At5g06120	KOG1410	82.31	147	26	0	3	443	213	359	3e-68	255	445	99.1	ath	YU	Nuclear transport receptor RanBP16 (importin beta superfamily)
Ssptr21168_c0_seq1_len=333	At5g48600	KOG0996	100	110	0	0	331	2	1087	1196	3e-58	221	333	99.1	ath	BD	Structural maintenance of chromosome protein 4 (chromosome condensation complex Condensin, subunit C)
Ssptr25422_c0_seq1_len=890	At2g33760	KOG4197	38.59	298	179	4	8	889	191	482	5e-51	199	890	99.1	ath	R	FOG: PPR repeat
Ssptr7792_c0_seq1_len=221	At3g13530	KOG0198	100	73	0	0	221	3	91	163	4e-36	147	221	99.1	ath	T	MEKK and related serine/threonine protein kinases
Ssptr16482_c1_seq1_len=333	At1g14560	KOG0752	58.04	112	45	1	3	332	77	188	5e-29	124	333	99.1	ath	C	Mitochondrial solute carrier protein
Ssptr4217_c0_seq1_len=445	At5g61460	KOG0250	45.58	147	80	0	442	2	346	492	3e-26	115	445	99.1	ath	L	DNA repair protein RAD18 (SMC family protein)
Ssptr22981_c0_seq1_len=221	At5g02250	KOG2102	67.12	73	24	0	1	219	163	235	3e-24	108	221	99.1	ath	J	Exosomal 3'-5' exoribonuclease complex, subunit Rrp44/Dis3
Ssptr30614_c0_seq1_len=663	At3g61820	KOG1339	38.22	225	133	7	661	5	179	387	2e-20	97.4	663	99.1	ath	O	Aspartyl protease
Ssptr2094_c0_seq1_len=333	At5g43920	KOG0293	36.84	114	68	2	3	332	256	369	2e-20	95.9	333	99.1	ath	S	WD40 repeat-containing protein
Ssptr7513_c0_seq1_len=221	At5g07990	KOG0156	56	75	31	1	221	3	387	461	7e-19	90.5	221	99.1	ath	Q	Cytochrome P450 CYP2 subfamily
Ssptr1095_c0_seq1_len=221	At4g11230	KOG0039	60	75	28	2	2	220	174	247	1e-17	86.7	221	99.1	ath	PQ	Ferric reductase, NADH/NADPH oxidase and related proteins
Ssptr9354_c0_seq1_len=221	At3g50530	KOG0032	52	75	34	1	221	3	498	572	2e-16	82.4	221	99.1	ath	T	Ca2+/calmodulin-dependent protein kinase, EF-Hand protein superfamily
Ssptr1071_c1_seq1_len=221	At5g53060	KOG2190	38.2	89	39	3	221	3	133	221	1e-09	59.7	221	99.1	ath	AR	PolyC-binding proteins alphaCP-1 and related KH domain proteins
Ssptr18927_c0_seq1_len=330	At1g78380	KOG0406	56.67	120	41	1	328	2	83	202	1e-35	146	330	99.09	ath	O	Glutathione S-transferase
Ssptr22299_c1_seq1_len=330	At2g13600	KOG4197	28.95	114	76	3	330	4	310	417	7e-09	57.4	330	99.09	ath	R	FOG: PPR repeat
Ssptr1038_c0_seq1_len=866	At3g18110	KOG4197	58.54	287	118	1	866	9	637	923	2e-90	330	866	99.08	ath	R	FOG: PPR repeat
Ssptr22053_c0_seq1_len=654	At3g21720	KOG1260	67.59	216	70	0	650	3	241	456	3e-88	322	654	99.08	ath	C	Isocitrate lyase
Ssptr8395_c0_seq1_len=218	At5g63420	KOG1137	88.89	72	8	0	3	218	351	422	5e-32	134	218	99.08	ath	A	mRNA cleavage and polyadenylation factor II complex, BRR5 (CPSF subunit)
Ssptr21210_c1_seq1_len=218	At1g24706	KOG1874	83.33	72	12	0	218	3	413	484	7e-31	130	218	99.08	ath	K	KEKE-like motif-containing transcription regulator (Rlr1)/suppressor of sin4
Ssptr25662_c0_seq1_len=218	At5g03150	KOG1721	82.43	74	11	2	216	1	38	109	3e-29	125	218	99.08	ath	R	FOG: Zn-finger
Ssptr20920_c1_seq1_len=218	At3g22750	KOG0192	77.78	72	16	0	2	217	166	237	2e-27	119	218	99.08	ath	T	Tyrosine kinase specific for activated (GTP-bound) p21cdc42Hs
Ssptr18187_c0_seq1_len=218	At4g34131	KOG1192	72.37	76	17	2	218	3	1276	1350	1e-26	116	218	99.08	ath	GC	UDP-glucuronosyl and UDP-glucosyl transferase
Ssptr6158_c0_seq1_len=218	At3g48190	KOG0892	66.67	72	24	0	3	218	3406	3477	6e-22	100	218	99.08	ath	TBLD	Protein kinase ATM/Tel1, involved in telomere length regulation and DNA repair
Ssptr5474_c0_seq1_len=218	At3g57890	KOG4416	45.83	72	39	1	217	2	45	115	2e-12	68.9	218	99.08	ath	S	Uncharacterized conserved protein
Ssptr8035_c0_seq1_len=218	At2g26690	KOG1237	44.3	79	37	2	3	218	302	379	7e-12	67.4	218	99.08	ath	E	H+/oligopeptide symporter
Ssptr27357_c3_seq1_len=430	At2g07698_2	KOG1353	90.85	142	13	0	428	3	17	158	2e-68	255	430	99.07	ath	C	F0F1-type ATP synthase, alpha subunit
Ssptr19683_c0_seq1_len=321	At5g52920	KOG2323	83.96	106	17	0	320	3	362	467	2e-45	179	321	99.07	ath	G	Pyruvate kinase
Ssptr25597_c0_seq1_len=215	At5g24010	KOG1187	94.37	71	4	0	2	214	643	713	2e-34	142	215	99.07	ath	T	Serine/threonine protein kinase
Ssptr33_c0_seq1_len=321	At3g05150	KOG0254	61.68	107	40	1	2	319	341	447	6e-32	134	321	99.07	ath	R	Predicted transporter (major facilitator superfamily)
Ssptr16007_c0_seq1_len=324	At4g21160_1	KOG0703	48.92	139	39	1	322	2	24	162	6e-31	130	324	99.07	ath	T	Predicted GTPase-activating protein
Ssptr1308_c0_seq1_len=321	At5g59980	KOG2363	55.66	106	47	0	3	320	29	134	3e-28	121	321	99.07	ath	J	Protein subunit of nuclear ribonuclease P (RNase P)
Ssptr8193_c0_seq1_len=215	At2g21120	KOG2922	63.38	71	26	0	215	3	110	180	2e-21	99	215	99.07	ath	S	Uncharacterized conserved protein
Ssptr1211_c0_seq1_len=215	At3g24000	KOG4197	57.75	71	30	0	1	213	220	290	1e-18	89.7	215	99.07	ath	R	FOG: PPR repeat
Ssptr14947_c1_seq1_len=321	At5g49530	KOG2354	53.77	106	49	3	2	319	118	217	2e-18	89.4	321	99.07	ath	K	RNA Polymerase C (III) 37 kDa subunit
Ssptr1426_c1_seq1_len=215	At1g33410	KOG4521	45.07	71	39	1	3	215	733	802	1e-07	53.1	215	99.07	ath	YU	Nuclear pore complex, Nup160 component
Ssptr813_c0_seq1_len=215	At1g71020	KOG0167	30.26	76	48	1	214	2	269	344	6e-05	44.3	215	99.07	ath	S	FOG: Armadillo/beta-catenin-like repeats
Ssptr1850_c0_seq1_len=215	At5g44800	KOG0383	29.58	71	50	2	3	215	102	169	0.0002	42.7	215	99.07	ath	R	Predicted helicase
Ssptr1147_c0_seq1_len=321	At1g74140	KOG2980	30.63	111	72	4	320	3	168	274	0.0007	40.8	321	99.07	ath	T	Integral membrane protease of the rhomboid family involved in different forms of regulated intramembrane proteolysis
Ssptr5595_c0_seq1_len=636	At3g63380	KOG0204	54.79	219	90	2	5	634	105	323	9e-61	231	636	99.06	ath	P	Calcium transporting ATPase
Ssptr26068_c0_seq1_len=318	At1g03190	KOG1131	76.19	105	25	0	3	317	247	351	1e-39	159	318	99.06	ath	KL	RNA polymerase II transcription initiation/nucleotide excision repair factor TFIIH, 5'-3' helicase subunit RAD3
Ssptr5415_c0_seq1_len=212	At1g71010	KOG0230	85.71	70	10	0	2	211	832	901	5e-32	134	212	99.06	ath	T	Phosphatidylinositol-4-phosphate 5-kinase and related FYVE finger-containing proteins
Ssptr11571_c0_seq1_len=424	At3g07390	KOG4293	46.62	148	71	6	421	2	19	160	3e-27	119	424	99.06	ath	T	Predicted membrane protein, contains DoH and Cytochrome b-561/ferric reductase transmembrane domains
Ssptr22528_c2_seq1_len=212	At5g05570	KOG1983	67.14	70	23	0	3	212	61	130	3e-22	102	212	99.06	ath	U	Tomosyn and related SNARE-interacting proteins
Ssptr11695_c0_seq1_len=212	At3g21280	KOG1872	72.86	70	19	1	2	211	105	173	3e-21	98.6	212	99.06	ath	O	Ubiquitin-specific protease
Ssptr20929_c1_seq1_len=212	At4g31500	KOG0156	57.14	70	30	0	212	3	289	358	3e-18	88.6	212	99.06	ath	Q	Cytochrome P450 CYP2 subfamily
Ssptr1114_c0_seq1_len=212	At1g11710	KOG4197	52.86	70	33	0	3	212	155	224	6e-16	80.9	212	99.06	ath	R	FOG: PPR repeat
Ssptr43_c0_seq1_len=212	At4g09650	KOG1662	47.14	70	37	0	211	2	84	153	4e-15	78.2	212	99.06	ath	C	Mitochondrial F1F0-ATP synthase, subunit OSCP/ATP5
Ssptr26739_c1_seq1_len=212	At5g50120	KOG4155	48.1	79	32	2	3	212	109	187	5e-15	77.8	212	99.06	ath	R	FOG: WD40 repeat
Ssptr21752_c0_seq1_len=212	At2g28640	KOG2344	42.67	75	38	2	211	2	365	435	8e-10	60.5	212	99.06	ath	U	Exocyst component protein and related proteins
Ssptr22479_c1_seq1_len=315	At1g54130	KOG1157	75.96	104	25	0	313	2	311	414	1e-39	159	315	99.05	ath	T	Predicted guanosine polyphosphate pyrophosphohydrolase/synthase
Ssptr26291_c1_seq1_len=415	At5g65930_1	KOG4229	85.4	137	20	0	3	413	386	522	5e-65	244	415	99.04	ath	N	Myosin VII, myosin IXB and related myosins
Ssptr25273_c0_seq1_len=312	At3g25610	KOG0206	90.29	103	10	0	311	3	870	972	6e-51	197	312	99.04	ath	R	P-type ATPase
Ssptr1172_c0_seq1_len=312	At5g43450	KOG0143	61.17	103	40	0	310	2	211	313	8e-32	133	312	99.04	ath	QR	Iron/ascorbate family oxidoreductases
Ssptr3824_c0_seq1_len=312	At1g72160	KOG1471	55.36	112	41	2	1	309	287	398	7e-28	120	312	99.04	ath	I	Phosphatidylinositol transfer protein SEC14 and related proteins
Ssptr23586_c0_seq1_len=209	At4g33470	KOG1343	79.71	69	14	0	1	207	228	296	2e-27	119	209	99.04	ath	B	Histone deacetylase complex, catalytic component HDA1
Ssptr23540_c1_seq1_len=209	At3g56600	KOG2381	66.67	75	19	1	1	207	215	289	7e-23	103	209	99.04	ath	T	Phosphatidylinositol 4-kinase
Ssptr21703_c0_seq1_len=209	At3g21090	KOG0061	57.97	69	29	0	3	209	324	392	6e-21	97.4	209	99.04	ath	Q	Transporter, ABC superfamily (Breast cancer resistance protein)
Ssptr469_c0_seq1_len=209	At5g48100	KOG1263	52.17	69	33	0	207	1	35	103	1e-17	86.7	209	99.04	ath	Q	Multicopper oxidases
Ssptr23266_c0_seq1_len=209	At4g23030	KOG1347	73.91	69	18	0	207	1	163	231	2e-17	85.5	209	99.04	ath	R	Uncharacterized membrane protein, predicted efflux pump
Ssptr468_c0_seq1_len=209	At5g08490	KOG4197	55.07	69	31	0	1	207	465	533	5e-16	81.3	209	99.04	ath	R	FOG: PPR repeat
Ssptr23506_c2_seq1_len=209	At2g31100	KOG4569	44.93	69	38	0	2	208	112	180	2e-13	72.8	209	99.04	ath	I	Predicted lipase
Ssptr26543_c2_seq1_len=418	7300238	KOG2806	26.85	149	98	2	2	415	534	682	4e-05	45.4	418	99.04	dme	G	Chitinase
Ssptr21609_c0_seq1_len=209	Hs4501919	KOG2777	39.13	69	42	2	2	208	403	454	0.0002	42.7	209	99.04	hsa	A	tRNA-specific adenosine deaminase 1
Ssptr29312_c0_seq1_len=412	At4g20400	KOG1246	62.5	136	51	0	409	2	176	311	2e-49	192	412	99.03	ath	R	DNA-binding protein jumonji/RBP2/SMCY, contains JmjC domain
Ssptr14603_c0_seq1_len=718	At5g22760	KOG1473	38.38	271	133	7	717	7	233	498	9e-47	185	718	99.03	ath	BK	Nucleosome remodeling factor, subunit NURF301/BPTF
Ssptr26513_c0_seq1_len=412	SPBC2G2.11	KOG2779	56.2	137	59	1	410	3	80	216	3e-42	168	412	99.03	spo	I	N-myristoyl transferase
Ssptr23140_c0_seq1_len=927	At3g50700	KOG1721	45.78	308	165	8	2	919	142	415	6e-42	169	927	99.03	ath	R	FOG: Zn-finger
Ssptr1627_c0_seq1_len=412	At3g54300	KOG0859	52.26	155	55	2	411	4	65	219	4e-40	161	412	99.03	ath	U	Synaptobrevin/VAMP-like protein
Ssptr21202_c2_seq1_len=309	At5g23120	KOG3511	74.29	105	24	3	307	2	55	153	2e-36	149	309	99.03	ath	R	Sortilin and related receptors
Ssptr25171_c1_seq1_len=206	At4g29140	KOG1347	85.29	68	10	0	205	2	389	456	3e-29	125	206	99.03	ath	R	Uncharacterized membrane protein, predicted efflux pump
Ssptr22458_c0_seq1_len=309	At3g29230	KOG4197	48.57	105	51	2	1	306	418	522	6e-24	107	309	99.03	ath	R	FOG: PPR repeat
Ssptr22500_c0_seq1_len=206	At4g02660_1	KOG1788	70.59	68	20	0	2	205	1279	1346	7e-23	103	206	99.03	ath	S	Uncharacterized conserved protein
Ssptr5415_c1_seq1_len=206	At1g71010	KOG0230	63.24	68	25	0	206	3	879	946	6e-21	97.4	206	99.03	ath	T	Phosphatidylinositol-4-phosphate 5-kinase and related FYVE finger-containing proteins
Ssptr21124_c0_seq1_len=206	At1g48210	KOG1187	66.18	68	23	0	204	1	240	307	8e-21	97.1	206	99.03	ath	T	Serine/threonine protein kinase
Ssptr29022_c0_seq3_len=206	At3g55740	KOG1303	60.29	68	27	0	1	204	162	229	8e-19	90.5	206	99.03	ath	E	Amino acid transporters
Ssptr779_c0_seq1_len=309	At5g06540	KOG4197	37.25	102	64	0	307	2	151	252	5e-17	84.3	309	99.03	ath	R	FOG: PPR repeat
Ssptr25547_c0_seq1_len=309	At5g39590	KOG4636	35.58	104	65	2	1	306	151	252	2e-15	79.3	309	99.03	ath	S	Uncharacterized conserved protein with TLDc domain
Ssptr6816_c0_seq1_len=309	At4g20060	KOG1988	50	108	48	2	1	306	76	183	9e-15	77	309	99.03	ath	S	Uncharacterized conserved protein
Ssptr21584_c2_seq1_len=206	At3g17630	KOG1650	40.58	69	40	1	205	2	496	564	1e-10	63.2	206	99.03	ath	P	Predicted K+/H+-antiporter
Ssptr6765_c0_seq1_len=206	At3g21750	KOG1192	52.86	70	31	1	206	3	260	329	1e-09	59.7	206	99.03	ath	GC	UDP-glucuronosyl and UDP-glucosyl transferase
Ssptr16320_c0_seq1_len=409	At1g11960	KOG1134	63.33	150	40	3	3	407	90	238	1e-46	182	409	99.02	ath	R	Uncharacterized conserved protein
Ssptr29964_c0_seq1_len=409	At1g17010	KOG0143	64.44	135	48	0	408	4	224	358	3e-45	178	409	99.02	ath	QR	Iron/ascorbate family oxidoreductases
Ssptr7730_c0_seq1_len=306	Hs11496279	KOG0661	65.69	102	34	1	304	2	81	182	3e-34	141	306	99.02	hsa	T	MAPK related serine/threonine protein kinase
Ssptr22035_c0_seq2_len=306	At5g43660	KOG1971	57.43	101	43	0	303	1	98	198	7e-30	127	306	99.02	ath	O	Lysyl hydroxylase
Ssptr22865_c0_seq1_len=306	At5g07370	KOG1620	51.49	101	49	1	2	304	97	196	2e-27	119	306	99.02	ath	KIT	Inositol polyphosphate multikinase, component of the ARGR transcription regulatory complex
Ssptr5710_c0_seq1_len=306	At2g25730	KOG1811	54.9	102	45	2	3	305	789	872	6e-21	97.4	306	99.02	ath	R	Predicted Zn2+-binding protein, contains FYVE domain
Ssptr25930_c0_seq1_len=306	At5g28350	KOG2006	49.04	104	50	3	303	1	80	176	2e-14	75.9	306	99.02	ath	R	WD40 repeat protein
Ssptr17455_c0_seq1_len=906	At5g04810	KOG4197	69.54	302	89	2	905	9	164	462	1e-122	437	906	99.01	ath	R	FOG: PPR repeat
Ssptr1304_c0_seq1_len=203	At5g17750	KOG0743	79.1	67	14	0	2	202	188	254	3e-27	118	203	99.01	ath	O	AAA+-type ATPase
Ssptr23120_c0_seq1_len=203	At4g10180	KOG2558	77.61	67	15	0	201	1	171	237	1e-26	116	203	99.01	ath	K	Negative regulator of histones
Ssptr25419_c1_seq1_len=203	At2g11000	KOG2343	77.61	67	15	0	202	2	132	198	6e-24	107	203	99.01	ath	R	Glucose-repressible protein and related proteins
Ssptr7587_c0_seq1_len=203	At1g48090	KOG1809	61.19	67	26	0	1	201	1323	1389	4e-21	98.2	203	99.01	ath	U	Vacuolar protein sorting-associated protein
Ssptr4983_c0_seq1_len=203	At1g02060	KOG4197	65.67	67	23	0	2	202	122	188	1e-18	90.1	203	99.01	ath	R	FOG: PPR repeat
Ssptr1374_c1_seq1_len=203	At2g32630	KOG4197	56.72	67	29	0	203	3	367	433	1e-18	89.7	203	99.01	ath	R	FOG: PPR repeat
Ssptr26045_c0_seq1_len=203	Hs4505483	KOG0733	41.1	73	37	3	203	3	258	321	4e-05	45.1	203	99.01	hsa	O	Nuclear AAA ATPase (VCP subfamily)
Ssptr5763_c0_seq1_len=203	At5g13990	KOG2344	32.84	67	45	0	202	2	487	553	0.001	40	203	99.01	ath	U	Exocyst component protein and related proteins
Ssptr1507_c0_seq1_len=603	At3g43210	KOG0242	71.36	199	57	0	6	602	46	244	2e-78	290	603	99	ath	Z	Kinesin-like protein
Ssptr6495_c0_seq1_len=300	At5g50400	KOG1378	78.79	99	21	0	3	299	384	482	6e-37	150	300	99	ath	G	Purple acid phosphatase
Ssptr16086_c0_seq1_len=500	SPBC1A4.09	KOG2339	33.33	171	108	3	4	498	180	329	7e-18	88.2	500	99	spo	S	Uncharacterized conserved protein
Ssptr1674_c0_seq1_len=297	At3g44200	KOG0589	90.82	98	9	0	3	296	15	112	2e-48	189	297	98.99	ath	R	Serine/threonine protein kinase
Ssptr94_c0_seq1_len=397	At5g43530	KOG1001	54.14	133	59	2	1	393	480	612	2e-34	142	397	98.99	ath	KL	Helicase-like transcription factor HLTF/DNA helicase RAD5, DEAD-box superfamily
Ssptr25024_c1_seq1_len=297	At3g12080	KOG1191	67.35	98	32	1	2	295	117	210	4e-30	127	297	98.99	ath	J	Mitochondrial GTPase
Ssptr1053_c0_seq1_len=297	At2g25170	KOG0383	46.79	109	47	1	296	3	356	464	7e-23	103	297	98.99	ath	R	Predicted helicase
Ssptr61_c1_seq1_len=297	At1g24340	KOG3855	47.06	102	50	3	2	295	215	314	9e-20	93.6	297	98.99	ath	HC	Monooxygenase involved in coenzyme Q (ubiquinone) biosynthesis
Ssptr21478_c0_seq1_len=491	At1g71460	KOG4197	56.79	162	70	0	490	5	516	677	1e-49	193	491	98.98	ath	R	FOG: PPR repeat
Ssptr5677_c0_seq1_len=394	At1g05200	KOG1052	66.41	131	43	1	5	394	68	198	4e-48	187	394	98.98	ath	PET	Glutamate-gated kainate-type ion channel receptor subunit GluR5 and related subunits
Ssptr8028_c0_seq1_len=294	At1g77410	KOG0496	75.26	97	24	0	293	3	43	139	5e-44	174	294	98.98	ath	G	Beta-galactosidase
Ssptr15629_c1_seq1_len=294	At3g16785	KOG1329	79.38	97	20	0	2	292	92	188	5e-34	140	294	98.98	ath	I	Phospholipase D1
Ssptr24883_c0_seq1_len=294	At3g22150	KOG4197	63.92	97	35	0	292	2	598	694	2e-31	132	294	98.98	ath	R	FOG: PPR repeat
Ssptr24125_c0_seq1_len=394	CE19199	KOG2149	29.63	135	90	4	3	392	31	161	4e-08	55.1	394	98.98	cel	S	Uncharacterized conserved protein
Ssptr3028_c0_seq1_len=294	At3g09060	KOG4197	29.32	133	58	3	2	292	91	223	5e-05	44.7	294	98.98	ath	R	FOG: PPR repeat
Ssptr28937_c1_seq1_len=291	At3g60340	KOG2541	64.58	96	34	0	4	291	74	169	7e-36	147	291	98.97	ath	IO	Palmitoyl protein thioesterase
Ssptr16013_c1_seq1_len=291	At2g25530	KOG2383	67.71	96	31	0	291	4	253	348	8e-35	143	291	98.97	ath	R	Predicted ATPase
Ssptr23508_c0_seq1_len=388	At3g21250	KOG0054	59.38	128	52	0	386	3	229	356	1e-34	143	388	98.97	ath	Q	Multidrug resistance-associated protein/mitoxantrone resistance protein, ABC superfamily
Ssptr30332_c0_seq1_len=291	At2g44880	KOG4197	44.79	96	53	2	3	290	109	202	1e-15	80.1	291	98.97	ath	R	FOG: PPR repeat
Ssptr21774_c0_seq1_len=291	At2g29080	KOG0731	37.11	97	60	2	2	289	90	182	6e-08	54.3	291	98.97	ath	O	AAA+-type ATPase containing the peptidase M41 domain
Ssptr15012_c0_seq1_len=767	At2g21300	KOG0242	60.52	271	89	3	761	3	23	287	1e-83	308	767	98.96	ath	Z	Kinesin-like protein
Ssptr16165_c0_seq1_len=482	At1g09410	KOG4197	43.75	160	89	1	3	479	447	606	5e-37	151	482	98.96	ath	R	FOG: PPR repeat
Ssptr24589_c0_seq1_len=767	Hs4506489	KOG2035	31.64	256	172	5	760	2	82	332	2e-27	121	767	98.96	hsa	DL	Replication factor C, subunit RFC3
Ssptr10663_c0_seq1_len=288	At2g23760	KOG0773	55.45	101	39	1	287	3	298	398	3e-21	98.6	288	98.96	ath	K	Transcription factor MEIS1 and related HOX domain proteins
Ssptr5635_c0_seq1_len=288	At2g45580	KOG0156	38	100	57	1	287	3	217	316	2e-14	75.5	288	98.96	ath	Q	Cytochrome P450 CYP2 subfamily
Ssptr15555_c0_seq1_len=288	At1g03830	KOG2037	36.84	95	60	4	286	2	906	988	3e-08	55.1	288	98.96	ath	R	Guanylate-binding protein
Ssptr21448_c0_seq1_len=288	At1g03830	KOG2037	36.84	95	60	4	3	287	906	988	3e-08	55.1	288	98.96	ath	R	Guanylate-binding protein
Ssptr22522_c0_seq2_len=1707	At1g08070	KOG4197	34.26	578	365	8	1694	6	27	602	1e-98	358	1707	98.95	ath	R	FOG: PPR repeat
Ssptr20872_c0_seq1_len=955	At1g80820	KOG1502	44.83	319	172	4	955	11	10	324	6e-58	223	955	98.95	ath	V	Flavonol reductase/cinnamoyl-CoA reductase
Ssptr23981_c0_seq2_len=476	At4g26120	KOG0504	50.31	159	77	2	3	473	350	508	2e-32	136	476	98.95	ath	R	FOG: Ankyrin repeat
Ssptr21033_c0_seq1_len=285	At5g04700	KOG0504	52.13	94	45	0	2	283	431	524	3e-22	101	285	98.95	ath	R	FOG: Ankyrin repeat
Ssptr5907_c0_seq1_len=285	At1g62620	KOG1399	51.04	96	45	1	285	4	330	425	5e-20	94.4	285	98.95	ath	Q	Flavin-containing monooxygenase
Ssptr16833_c0_seq1_len=849	At5g07130	KOG1263	52.13	282	133	3	845	6	28	308	4e-87	319	849	98.94	ath	Q	Multicopper oxidases
Ssptr30332_c0_seq3_len=755	At3g49170_1	KOG4197	47.41	251	130	2	2	748	35	285	2e-61	234	755	98.94	ath	R	FOG: PPR repeat
Ssptr29233_c0_seq1_len=752	At3g02830	KOG1677	37.93	290	138	8	744	1	13	281	8e-52	202	752	98.94	ath	R	CCCH-type Zn-finger protein
Ssptr30603_c0_seq2_len=379	At5g47690	KOG1525	68	125	40	0	376	2	376	500	8e-47	183	379	98.94	ath	D	Sister chromatid cohesion complex Cohesin, subunit PDS5
Ssptr15907_c0_seq1_len=473	At4g26530	KOG1557	53.16	158	72	2	471	4	190	346	3e-37	152	473	98.94	ath	G	Fructose-biphosphate aldolase
Ssptr582_c0_seq1_len=282	At5g27000	KOG0239	70.97	93	27	0	280	2	643	735	7e-33	137	282	98.94	ath	Z	Kinesin (KAR3 subfamily)
Ssptr4893_c0_seq1_len=379	At4g13650	KOG4197	48.8	125	64	1	3	377	784	904	6e-27	117	379	98.94	ath	R	FOG: PPR repeat
Ssptr30059_c0_seq1_len=282	At1g55350	KOG0045	80.65	93	18	0	2	280	669	761	2e-24	109	282	98.94	ath	OT	Cytosolic Ca2+-dependent cysteine protease (calpain), large subunit (EF-Hand protein superfamily)
Ssptr1003_c0_seq1_len=282	At2g38290	KOG0682	51.04	96	44	3	2	280	329	414	4e-11	64.7	282	98.94	ath	P	Ammonia permease
Ssptr32_c0_seq1_len=373	At2g30490	KOG0156	78.86	123	26	0	3	371	284	406	4e-53	204	373	98.93	ath	Q	Cytochrome P450 CYP2 subfamily
Ssptr23509_c0_seq1_len=746	At2g36670	KOG1339	35.57	253	156	5	1	738	158	408	7e-40	162	746	98.93	ath	O	Aspartyl protease
Ssptr23740_c0_seq1_len=749	At1g59124	KOG4658	32.96	267	159	8	6	746	188	442	2e-30	131	749	98.93	ath	T	Apoptotic ATPase
Ssptr26503_c0_seq1_len=749	At1g59124	KOG4658	32.96	267	159	8	744	4	188	442	2e-30	131	749	98.93	ath	T	Apoptotic ATPase
Ssptr840_c0_seq1_len=373	At4g30610	KOG1282	46.76	139	58	5	2	370	223	353	7e-27	117	373	98.93	ath	OE	Serine carboxypeptidases (lysosomal cathepsin A)
Ssptr27561_c0_seq1_len=373	At3g14680	KOG0157	47.15	123	65	1	371	3	38	159	1e-26	116	373	98.93	ath	QI	Cytochrome P450 CYP4/CYP19/CYP26 subfamilies
Ssptr27575_c0_seq1_len=373	At3g14680	KOG0157	47.15	123	65	1	3	371	38	159	1e-26	116	373	98.93	ath	QI	Cytochrome P450 CYP4/CYP19/CYP26 subfamilies
Ssptr15726_c0_seq1_len=1292	At5g02300	KOG1140	52.67	431	199	5	1279	2	721	1144	2e-115	414	1292	98.92	ath	O	N-end rule pathway, recognition component UBR1
Ssptr12254_c0_seq1_len=1016	At2g36800	KOG1192	46.33	341	177	4	1005	1	5	345	6e-85	312	1016	98.92	ath	GC	UDP-glucuronosyl and UDP-glucosyl transferase
Ssptr24643_c0_seq1_len=558	At1g03000	KOG0736	60.33	184	73	0	554	3	300	483	2e-55	213	558	98.92	ath	O	Peroxisome assembly factor 2 containing the AAA+-type ATPase domain
Ssptr26582_c0_seq1_len=928	At1g73980	KOG4203	45.86	314	162	7	2	919	348	642	4e-55	213	928	98.92	ath	TZ	Armadillo/beta-Catenin/plakoglobin
Ssptr25432_c0_seq1_len=279	At3g47520	KOG1494	91.3	92	8	0	3	278	168	259	1e-43	172	279	98.92	ath	C	NAD-dependent malate dehydrogenase
Ssptr23034_c1_seq1_len=279	At5g05690	KOG0157	45.65	92	50	0	2	277	290	381	3e-19	92	279	98.92	ath	QI	Cytochrome P450 CYP4/CYP19/CYP26 subfamilies
Ssptr11127_c0_seq1_len=1189	At4g25090	KOG0039	63.55	406	134	6	3	1178	478	863	9e-153	538	1189	98.91	ath	PQ	Ferric reductase, NADH/NADPH oxidase and related proteins
Ssptr11890_c0_seq1_len=1013	At2g36800	KOG1192	46.47	340	176	4	11	1012	5	344	1e-84	311	1013	98.91	ath	GC	UDP-glucuronosyl and UDP-glucosyl transferase
Ssptr6112_c0_seq1_len=367	At3g11270	KOG1556	88.43	121	14	0	3	365	91	211	1e-57	219	367	98.91	ath	O	26S proteasome regulatory complex, subunit RPN8/PSMD7
Ssptr24468_c0_seq1_len=552	At4g27010	KOG1791	47.8	182	95	1	551	6	2018	2195	8e-46	181	552	98.91	ath	S	Uncharacterized conserved protein
Ssptr28912_c0_seq1_len=276	At4g16130	KOG0631	74.73	91	23	0	275	3	384	474	9e-36	146	276	98.91	ath	G	Galactokinase
Ssptr15212_c0_seq1_len=549	7294483	KOG4491	37.89	190	109	5	4	546	88	271	5e-21	99	549	98.91	dme	S	Predicted membrane protein
Ssptr22535_c1_seq1_len=276	At3g63380	KOG0204	62.64	91	34	1	275	3	312	401	6e-21	97.4	276	98.91	ath	P	Calcium transporting ATPase
Ssptr15855_c0_seq2_len=276	At5g53990	KOG1192	58.24	91	38	1	274	2	206	295	7e-20	94	276	98.91	ath	GC	UDP-glucuronosyl and UDP-glucosyl transferase
Ssptr2506_c0_seq1_len=367	At4g19670	KOG1812	30.88	136	79	5	1	363	207	338	6e-13	70.9	367	98.91	ath	O	Predicted E3 ubiquitin ligase
Ssptr21940_c0_seq1_len=367	At2g17820	KOG0519	32.39	142	75	2	2	364	585	726	2e-12	69.3	367	98.91	ath	T	Sensory transduction histidine kinase
Ssptr23056_c1_seq1_len=276	At2g35030	KOG4197	29.32	133	52	3	276	4	286	418	4e-08	54.7	276	98.91	ath	R	FOG: PPR repeat
Ssptr26097_c1_seq1_len=276	At5g57130	KOG1051	31.82	110	56	2	2	274	436	541	2e-07	52.4	276	98.91	ath	O	Chaperone HSP104 and related ATP-dependent Clp proteases
Ssptr27187_c0_seq1_len=1092	At5g15980	KOG4197	33.06	369	238	3	1	1080	261	629	3e-57	221	1092	98.9	ath	R	FOG: PPR repeat
Ssptr16016_c0_seq1_len=455	At1g78130	KOG1330	74.83	151	37	1	3	452	65	215	9e-46	180	455	98.9	ath	G	Sugar transporter/spinster transmembrane protein
Ssptr20949_c0_seq1_len=364	At5g20440	KOG0440	61.98	121	45	1	363	4	95	215	1e-41	166	364	98.9	ath	D	Cell cycle-associated protein Mob1-1
Ssptr6565_c0_seq1_len=273	At1g30910	KOG2362	67.78	90	29	0	4	273	159	248	1e-31	132	273	98.9	ath	R	Uncharacterized Fe-S protein
Ssptr15149_c0_seq1_len=273	Hs22067492	KOG0940	35.71	98	55	1	273	4	592	689	4e-10	61.6	273	98.9	hsa	O	Ubiquitin protein ligase RSP5/NEDD4
Ssptr23586_c1_seq1_len=270	At4g33470	KOG1343	77.53	89	20	0	270	4	269	357	1e-35	145	270	98.89	ath	B	Histone deacetylase complex, catalytic component HDA1
Ssptr11612_c0_seq1_len=361	At4g39490	KOG0157	48.06	129	57	1	359	3	280	408	2e-32	135	361	98.89	ath	QI	Cytochrome P450 CYP4/CYP19/CYP26 subfamilies
Ssptr16509_c0_seq1_len=361	At3g22910	KOG0204	53.78	119	55	1	361	5	279	396	2e-29	125	361	98.89	ath	P	Calcium transporting ATPase
Ssptr21550_c1_seq1_len=270	At5g02370	KOG0242	60.67	89	35	0	4	270	129	217	4e-27	117	270	98.89	ath	Z	Kinesin-like protein
Ssptr28397_c0_seq1_len=270	At3g49500	KOG0988	49.49	99	40	2	2	268	740	838	1e-17	86.7	270	98.89	ath	A	RNA-directed RNA polymerase QDE-1 required for posttranscriptional gene silencing and RNA interference
Ssptr15306_c0_seq1_len=983	At1g65080	KOG1239	45.37	324	177	0	10	981	78	401	4e-71	266	983	98.88	ath	OU	Inner membrane protein translocase involved in respiratory chain assembly
Ssptr18274_c0_seq1_len=625	7301022	KOG2479	54.25	212	91	5	5	622	233	443	2e-57	220	625	98.88	dme	J	Translation initiation factor 3, subunit d (eIF-3d)
Ssptr15527_c0_seq1_len=537	At5g19930	KOG4491	58.2	189	67	2	531	1	9	194	1e-42	170	537	98.88	ath	S	Predicted membrane protein
Ssptr800_c0_seq1_len=267	At4g13260	KOG1399	72.73	88	24	0	266	3	291	378	2e-32	135	267	98.88	ath	Q	Flavin-containing monooxygenase
Ssptr25200_c1_seq1_len=267	At2g45830	KOG2458	61.36	88	34	0	265	2	370	457	5e-31	130	267	98.88	ath	R	Endoplasmic reticulum protein EP58, contains filamin rod domain and KDEL motif
Ssptr6379_c0_seq1_len=267	At3g08960	KOG1993	62.5	88	33	0	3	266	236	323	4e-26	114	267	98.88	ath	YU	Nuclear transport receptor KAP120 (importin beta superfamily)
Ssptr23527_c0_seq1_len=446	At4g27340	KOG2078	41.53	183	71	4	5	445	3	185	1e-25	114	446	98.88	ath	A	tRNA modification enzyme
Ssptr1655_c0_seq1_len=267	At4g27730	KOG2262	42.22	90	50	1	3	266	315	404	1e-17	86.3	267	98.88	ath	T	Sexual differentiation process protein ISP4
Ssptr4906_c0_seq1_len=267	At5g62620	KOG2287	44.57	92	47	2	266	3	112	202	8e-13	70.5	267	98.88	ath	G	Galactosyltransferases
Ssptr14693_c0_seq1_len=710	At1g22400	KOG1192	50.85	236	114	2	707	6	59	294	1e-64	244	710	98.87	ath	GC	UDP-glucuronosyl and UDP-glucosyl transferase
Ssptr24435_c1_seq1_len=619	At3g02260	KOG1776	44.17	206	113	2	7	618	198	402	2e-37	154	619	98.87	ath	T	Zn-binding protein Push
Ssptr24095_c0_seq1_len=440	At1g30120	KOG0524	82.76	145	25	1	4	438	60	200	3e-55	212	440	98.86	ath	C	Pyruvate dehydrogenase E1, beta subunit
Ssptr7618_c0_seq1_len=352	At4g02260	KOG1157	85.34	116	17	0	351	4	215	330	3e-51	198	352	98.86	ath	T	Predicted guanosine polyphosphate pyrophosphohydrolase/synthase
Ssptr2351_c0_seq1_len=264	At4g19010	KOG1176	59.77	87	35	0	3	263	334	420	2e-27	119	264	98.86	ath	I	Acyl-CoA synthetase
Ssptr24815_c0_seq1_len=264	At1g22830	KOG4197	56.32	87	38	0	2	262	449	535	9e-23	103	264	98.86	ath	R	FOG: PPR repeat
Ssptr1824_c0_seq1_len=264	At1g55860	KOG0939	51.72	87	42	0	2	262	1073	1159	1e-20	96.3	264	98.86	ath	OK	E3 ubiquitin-protein ligase/Putative upstream regulatory element binding protein
Ssptr22661_c0_seq1_len=264	At5g05570	KOG1983	27.78	90	62	2	2	262	131	218	2e-05	45.8	264	98.86	ath	U	Tomosyn and related SNARE-interacting proteins
Ssptr15204_c0_seq1_len=349	At5g12150	KOG4271	84.35	115	18	0	5	349	3	117	4e-43	171	349	98.85	ath	T	Rho-GTPase activating protein
Ssptr23286_c0_seq1_len=261	At3g62150	KOG0055	87.21	86	11	0	3	260	1193	1278	2e-35	145	261	98.85	ath	Q	Multidrug/pheromone exporter, ABC superfamily
Ssptr8056_c0_seq1_len=261	At5g48120	KOG1967	58.14	86	36	0	259	2	127	212	2e-25	112	261	98.85	ath	LK	DNA repair/transcription protein Mms19
Ssptr8443_c0_seq1_len=349	At3g17700	KOG0498	53.91	115	53	0	347	3	179	293	7e-25	110	349	98.85	ath	PT	K+-channel ERG and related proteins, contain PAS/PAC sensor domain
Ssptr22035_c0_seq1_len=261	At3g18210	KOG1971	59.3	86	35	0	260	3	74	159	1e-24	109	261	98.85	ath	O	Lysyl hydroxylase
Ssptr21964_c0_seq1_len=780	At2g23140	KOG0167	36.82	258	162	7	10	780	604	852	7e-24	109	780	98.85	ath	S	FOG: Armadillo/beta-catenin-like repeats
Ssptr22071_c0_seq1_len=349	At2g17820	KOG0519	31.62	136	72	2	348	4	585	720	3e-11	65.1	349	98.85	ath	T	Sensory transduction histidine kinase
Ssptr2883_c0_seq1_len=261	At2g29760	KOG4197	32.95	88	57	3	260	3	57	139	8e-08	53.9	261	98.85	ath	R	FOG: PPR repeat
Ssptr17556_c0_seq1_len=1293	At1g73710	KOG4197	53.95	430	194	1	12	1289	261	690	3e-122	437	1293	98.84	ath	R	FOG: PPR repeat
Ssptr24919_c0_seq1_len=516	At2g17650	KOG1176	63.39	183	54	2	512	3	111	293	2e-58	223	516	98.84	ath	I	Acyl-CoA synthetase
Ssptr21558_c1_seq1_len=258	Hs4505917	KOG2206	51.76	85	41	0	256	2	376	460	2e-18	89	258	98.84	hsa	J	Exosome 3'-5' exoribonuclease complex, subunit PM/SCL-100 (Rrp6)
Ssptr2682_c0_seq1_len=258	At3g44640	KOG4585	46.51	86	45	1	256	2	201	286	3e-18	88.6	258	98.84	ath	L	Predicted transposase
Ssptr23765_c1_seq1_len=431	YLR045c	KOG1820	24.05	158	104	4	429	4	64	217	0.0001	43.9	431	98.84	sce	Z	Microtubule-associated protein
Ssptr1222_c0_seq1_len=343	At2g19600	KOG1650	87.61	113	14	0	341	3	126	238	1e-49	192	343	98.83	ath	P	Predicted K+/H+-antiporter
Ssptr22257_c1_seq1_len=340	At1g44100	KOG1303	56.25	112	49	1	336	1	18	128	3e-30	128	340	98.82	ath	E	Amino acid transporters
Ssptr27565_c0_seq2_len=425	At4g24140	KOG1454	39.79	191	64	6	4	423	54	244	2e-26	116	425	98.82	ath	R	Predicted hydrolase/acyltransferase (alpha/beta hydrolase superfamily)
Ssptr3913_c0_seq1_len=255	At3g19840	KOG0155	75	84	21	0	254	3	463	546	1e-22	102	255	98.82	ath	K	Transcription factor CA150
Ssptr23755_c0_seq1_len=507	At1g77600	KOG1525	32.45	188	106	4	507	7	84	271	4e-22	102	507	98.82	ath	D	Sister chromatid cohesion complex Cohesin, subunit PDS5
Ssptr15224_c0_seq1_len=340	At4g11660	KOG0627	37.16	148	57	1	339	4	107	254	2e-17	85.5	340	98.82	ath	K	Heat shock transcription factor
Ssptr15912_c0_seq1_len=340	At4g11660	KOG0627	37.16	148	57	1	2	337	107	254	2e-17	85.5	340	98.82	ath	K	Heat shock transcription factor
Ssptr6697_c0_seq1_len=255	At1g04880_1	KOG2744	33.87	124	42	2	255	4	78	201	1e-14	76.3	255	98.82	ath	K	DNA-binding proteins Bright/BRCAA1/RBP1 and related proteins containing BRIGHT domain
Ssptr5144_c0_seq1_len=340	At4g33990	KOG4197	31.93	119	74	5	338	3	241	355	1e-06	49.7	340	98.82	ath	R	FOG: PPR repeat
Ssptr25145_c0_seq2_len=841	At5g57710	KOG1051	37.82	312	159	11	831	1	335	623	5e-47	186	841	98.81	ath	O	Chaperone HSP104 and related ATP-dependent Clp proteases
Ssptr21795_c1_seq1_len=252	At5g13550	KOG0236	73.49	83	22	0	2	250	191	273	1e-30	129	252	98.81	ath	P	Sulfate/bicarbonate/oxalate exchanger 05/01/13 and related transporters (SLC26 family)
Ssptr2073_c0_seq1_len=252	At3g52600	KOG0228	57.83	83	35	0	2	250	71	153	4e-24	108	252	98.81	ath	G	Beta-fructofuranosidase (invertase)
Ssptr26790_c0_seq1_len=252	At1g04990	KOG1677	51.81	83	40	2	4	252	16	95	2e-19	92.4	252	98.81	ath	R	CCCH-type Zn-finger protein
Ssptr23697_c0_seq1_len=252	At4g37460	KOG1124	47.06	85	43	2	3	251	76	160	5e-12	67.8	252	98.81	ath	R	FOG: TPR repeat
Ssptr88_c0_seq1_len=419	At5g02320	KOG0048	34.48	145	88	5	4	417	341	483	1e-11	66.6	419	98.81	ath	K	Transcription factor, Myb superfamily
Ssptr26941_c0_seq2_len=1002	CE28133	KOG0206	43.45	336	184	4	5	994	461	794	2e-64	244	1002	98.8	cel	R	P-type ATPase
Ssptr24121_c1_seq1_len=753	At1g72700	KOG0206	52.36	254	115	4	6	749	713	961	1e-58	224	753	98.8	ath	R	P-type ATPase
Ssptr22837_c0_seq1_len=334	At5g03940	KOG0780	87.27	110	14	0	3	332	345	454	4e-50	194	334	98.8	ath	U	Signal recognition particle, subunit Srp54
Ssptr3212_c0_seq1_len=416	At2g39830	KOG1703	39.73	146	79	3	4	414	27	172	3e-24	108	416	98.8	ath	TZ	Adaptor protein Enigma and related PDZ-LIM proteins
Ssptr17294_c0_seq1_len=334	At5g25520	KOG1634	46.49	114	57	3	5	334	706	817	7e-22	100	334	98.8	ath	K	Predicted transcription factor DATF1, contains PHD and TFS2M domains
Ssptr22153_c0_seq1_len=249	At1g50030	KOG0891	58.54	82	34	0	2	247	405	486	3e-14	75.1	249	98.8	ath	L	DNA-dependent protein kinase
Ssptr6192_c0_seq1_len=501	Hs4557773	KOG0161	25.79	190	116	8	496	2	870	1048	0.0002	43.9	501	98.8	hsa	Z	Myosin class II heavy chain
Ssptr26122_c0_seq1_len=331	AtMi040	KOG4768	90	110	10	1	327	1	71	180	1e-50	196	331	98.79	ath	A	Mitochondrial mRNA maturase
Ssptr24277_c0_seq1_len=331	At2g35630	KOG1820	86.24	109	15	0	3	329	287	395	6e-40	160	331	98.79	ath	Z	Microtubule-associated protein
Ssptr1648_c0_seq1_len=580	At5g35450	KOG4658	38.12	202	114	6	576	4	249	438	4e-30	129	580	98.79	ath	T	Apoptotic ATPase
Ssptr24182_c0_seq1_len=331	At1g25360	KOG4197	41.28	109	64	0	331	5	584	692	3e-19	92	331	98.79	ath	R	FOG: PPR repeat
Ssptr25562_c0_seq1_len=328	At5g19770	KOG1376	93.52	108	7	0	326	3	328	435	3e-55	211	328	98.78	ath	Z	Alpha tubulin
Ssptr20797_c0_seq1_len=410	At1g50030	KOG0891	80	135	27	0	6	410	534	668	3e-50	195	410	98.78	ath	L	DNA-dependent protein kinase
Ssptr25145_c0_seq1_len=823	At5g57710	KOG1051	35.58	312	160	12	813	1	335	623	4e-42	170	823	98.78	ath	O	Chaperone HSP104 and related ATP-dependent Clp proteases
Ssptr26785_c0_seq1_len=738	At5g66520	KOG4197	36.15	260	149	7	6	734	339	594	3e-36	150	738	98.78	ath	R	FOG: PPR repeat
Ssptr21206_c0_seq1_len=328	At5g37630	KOG2025	64.81	108	38	0	326	3	403	510	3e-35	144	328	98.78	ath	BD	Chromosome condensation complex Condensin, subunit G
Ssptr28703_c0_seq1_len=246	At5g55020	KOG0048	79.01	81	17	0	2	244	31	111	3e-35	145	246	98.78	ath	K	Transcription factor, Myb superfamily
Ssptr23190_c0_seq1_len=246	At1g70070	KOG0947	70.37	81	24	0	3	245	1019	1099	3e-28	121	246	98.78	ath	A	Cytoplasmic exosomal RNA helicase SKI2, DEAD-box superfamily
Ssptr3198_c0_seq1_len=410	At2g13600	KOG4197	32.18	174	79	3	1	405	272	445	4e-19	91.7	410	98.78	ath	R	FOG: PPR repeat
Ssptr26547_c0_seq1_len=246	At1g08620	KOG1246	50.62	81	40	0	2	244	183	263	4e-15	78.2	246	98.78	ath	R	DNA-binding protein jumonji/RBP2/SMCY, contains JmjC domain
Ssptr3333_c0_seq1_len=410	At4g32640	KOG1984	28.75	160	89	8	408	4	53	206	0.0008	40.8	410	98.78	ath	U	Vesicle coat complex COPII, subunit SFB3
Ssptr26832_c0_seq3_len=1060	At1g47210	KOG0654	57.38	359	143	5	2	1048	11	367	1e-109	394	1060	98.77	ath	D	G2/Mitotic-specific cyclin A
Ssptr3350_c0_seq1_len=1458	At3g16610	KOG4197	27.13	494	346	7	1441	2	5	487	5e-47	187	1458	98.77	ath	R	FOG: PPR repeat
Ssptr16335_c0_seq1_len=243	At3g13750	KOG0496	92.5	80	6	0	2	241	222	301	1e-45	179	243	98.77	ath	G	Beta-galactosidase
Ssptr25162_c0_seq1_len=243	At3g13750	KOG0496	92.5	80	6	0	242	3	222	301	1e-45	179	243	98.77	ath	G	Beta-galactosidase
Ssptr29175_c0_seq1_len=650	7297099	KOG1158	35.75	221	135	8	1	642	213	420	8e-25	112	650	98.77	dme	C	NADP/FAD dependent oxidoreductase
Ssptr6471_c0_seq1_len=243	At3g57170	KOG1183	48.75	80	41	0	1	240	300	379	4e-18	88.2	243	98.77	ath	MO	N-acetylglucosaminyltransferase complex, subunit PIG-Q/GPI1, required for phosphatidylinositol biosynthesis
Ssptr21975_c0_seq1_len=243	At1g03060_1	KOG1788	51.72	87	35	2	240	1	5	90	2e-10	62.4	243	98.77	ath	S	Uncharacterized conserved protein
Ssptr6102_c0_seq1_len=325	At3g29230	KOG4197	27.03	148	67	2	321	1	231	378	2e-09	58.9	325	98.77	ath	R	FOG: PPR repeat
Ssptr1639_c0_seq1_len=243	At2g02820	KOG0048	44.05	84	43	2	3	242	288	371	7e-09	57.4	243	98.77	ath	K	Transcription factor, Myb superfamily
Ssptr17950_c0_seq1_len=404	At4g33430	KOG1187	60.87	138	49	2	3	401	243	380	1e-40	162	404	98.76	ath	T	Serine/threonine protein kinase
Ssptr28596_c0_seq1_len=322	At1g08920	KOG0254	63.21	106	39	0	320	3	50	155	1e-37	152	322	98.76	ath	R	Predicted transporter (major facilitator superfamily)
Ssptr17376_c0_seq1_len=723	At1g22360	KOG1192	33.33	249	155	5	714	1	64	303	2e-29	127	723	98.76	ath	GC	UDP-glucuronosyl and UDP-glucosyl transferase
Ssptr20681_c0_seq1_len=559	At5g18610	KOG1187	88.04	184	22	0	8	559	79	262	6e-92	334	559	98.75	ath	T	Serine/threonine protein kinase
Ssptr20970_c0_seq1_len=1276	At5g01180	KOG1237	45.73	422	227	5	1261	2	16	431	2e-77	288	1276	98.75	ath	E	H+/oligopeptide symporter
Ssptr20464_c0_seq1_len=319	At1g10950	KOG1277	88.57	105	12	0	315	1	317	421	2e-51	198	319	98.75	ath	U	Endosomal membrane proteins, EMP70
Ssptr20483_c0_seq1_len=319	At1g10950	KOG1277	88.57	105	12	0	5	319	317	421	2e-51	198	319	98.75	ath	U	Endosomal membrane proteins, EMP70
Ssptr25024_c0_seq1_len=319	At3g12080	KOG1191	77.06	109	21	1	318	4	176	284	5e-41	164	319	98.75	ath	J	Mitochondrial GTPase
Ssptr25027_c0_seq1_len=240	At3g03780	KOG2263	79.75	79	16	0	3	239	423	501	5e-30	127	240	98.75	ath	E	Methionine synthase II (cobalamin-independent)
Ssptr24780_c0_seq1_len=240	At1g74740	KOG0032	82.28	79	14	0	2	238	475	553	2e-25	112	240	98.75	ath	T	Ca2+/calmodulin-dependent protein kinase, EF-Hand protein superfamily
Ssptr13282_c0_seq1_len=240	Hs4501943	KOG2854	65	80	27	1	2	238	12	91	8e-24	107	240	98.75	hsa	G	Possible pfkB family carbohydrate kinase
Ssptr487_c0_seq1_len=319	At1g04730	KOG1969	47.29	129	44	3	315	1	727	855	1e-17	86.7	319	98.75	ath	DL	DNA replication checkpoint protein CHL12/CTF18
Ssptr24708_c0_seq1_len=319	At4g35560	KOG1983	38.32	107	64	2	1	315	321	427	2e-15	79.3	319	98.75	ath	U	Tomosyn and related SNARE-interacting proteins
Ssptr27323_c0_seq1_len=240	CE23521_1	KOG1260	35.8	81	50	1	1	237	332	412	2e-09	58.9	240	98.75	cel	C	Isocitrate lyase
Ssptr29754_c0_seq1_len=556	At5g24960	KOG0156	54.05	185	83	2	5	553	261	445	1e-48	190	556	98.74	ath	Q	Cytochrome P450 CYP2 subfamily
Ssptr1637_c0_seq1_len=398	Hs4504191	KOG0217	39.13	138	77	4	397	5	440	573	2e-19	92.4	398	98.74	hsa	L	Mismatch repair ATPase MSH6 (MutS family)
Ssptr21400_c0_seq1_len=477	Hs20552711	KOG1808	31.55	168	104	5	6	476	1026	1193	1e-11	67.4	477	98.74	hsa	R	AAA ATPase containing von Willebrand factor type A (vWA) domain
Ssptr16550_c0_seq1_len=550	At5g47520	KOG0087	87.85	181	22	0	6	548	4	184	5e-87	318	550	98.73	ath	U	GTPase Rab11/YPT3, small G protein superfamily
Ssptr789_c0_seq1_len=471	At1g78120	KOG1124	47.1	155	82	0	471	7	356	510	2e-35	146	471	98.73	ath	R	FOG: TPR repeat
Ssptr22005_c0_seq1_len=237	At4g24480	KOG0192	87.18	78	10	0	2	235	862	939	7e-35	143	237	98.73	ath	T	Tyrosine kinase specific for activated (GTP-bound) p21cdc42Hs
Ssptr21499_c1_seq1_len=316	At4g02660_1	KOG1788	59.32	118	34	2	314	3	1809	1926	1e-31	133	316	98.73	ath	S	Uncharacterized conserved protein
Ssptr907_c0_seq1_len=237	AtMi060	KOG4664	98.72	78	1	0	236	3	117	194	8e-31	130	237	98.73	ath	C	Cytochrome oxidase subunit III and related proteins
Ssptr5483_c0_seq1_len=237	At3g02410	KOG1516	78.21	78	17	0	236	3	193	270	2e-29	125	237	98.73	ath	R	Carboxylesterase and related proteins
Ssptr379_c0_seq1_len=237	At3g51895	KOG0236	71.79	78	22	0	235	2	444	521	1e-28	122	237	98.73	ath	P	Sulfate/bicarbonate/oxalate exchanger 05/01/13 and related transporters (SLC26 family)
Ssptr1032_c1_seq1_len=237	At5g49650	KOG2531	65.82	79	26	1	235	2	347	425	1e-27	119	237	98.73	ath	G	Sugar (pentulose and hexulose) kinases
Ssptr28880_c0_seq1_len=237	At1g55840	KOG1471	71.79	78	22	0	236	3	41	118	7e-27	117	237	98.73	ath	I	Phosphatidylinositol transfer protein SEC14 and related proteins
Ssptr24943_c0_seq1_len=237	At3g14610	KOG0157	35.9	78	50	0	3	236	31	108	2e-12	69.3	237	98.73	ath	QI	Cytochrome P450 CYP4/CYP19/CYP26 subfamilies
Ssptr24152_c0_seq1_len=392	At4g15240	KOG2246	56.15	130	56	2	6	392	309	437	1e-37	152	392	98.72	ath	G	Galactosyltransferases
Ssptr1403_c0_seq1_len=313	At5g55400	KOG0046	71.84	103	29	0	313	5	536	638	3e-37	151	313	98.72	ath	Z	Ca2+-binding actin-bundling protein (fimbrin/plastin), EF-Hand protein superfamily
Ssptr2098_c0_seq1_len=313	At5g23690	KOG2159	67.96	103	33	0	3	311	189	291	1e-33	139	313	98.72	ath	J	tRNA nucleotidyltransferase/poly(A) polymerase
Ssptr22705_c0_seq1_len=234	At5g10720	KOG0519	81.82	77	14	0	2	232	285	361	1e-30	129	234	98.72	ath	T	Sensory transduction histidine kinase
Ssptr11417_c1_seq1_len=234	At5g64410	KOG2262	58.02	81	30	1	4	234	116	196	5e-23	104	234	98.72	ath	T	Sexual differentiation process protein ISP4
Ssptr1515_c0_seq1_len=234	At3g44550	KOG1221	61.54	78	29	1	233	3	24	101	1e-19	93.2	234	98.72	ath	I	Acyl-CoA reductase
Ssptr24578_c0_seq1_len=234	At2g34180	KOG0583	39.09	110	34	3	3	233	276	385	1e-12	69.7	234	98.72	ath	T	Serine/threonine protein kinase
Ssptr25311_c1_seq1_len=234	At1g13630	KOG4197	27.93	111	46	2	4	234	385	495	9e-06	47	234	98.72	ath	R	FOG: PPR repeat
Ssptr1160_c1_seq1_len=392	7293764	KOG1938	26.35	148	90	4	2	388	582	725	8e-05	43.9	392	98.72	dme	D	Protein with predicted involvement in meiosis (GSG1)
Ssptr11293_c0_seq1_len=1699	At2g13610	KOG0061	47.87	587	278	5	1685	9	60	639	2e-149	527	1699	98.71	ath	Q	Transporter, ABC superfamily (Breast cancer resistance protein)
Ssptr1539_c0_seq1_len=310	At3g22890	KOG0636	94.12	102	6	0	308	3	273	374	8e-55	209	310	98.71	ath	P	ATP sulfurylase (sulfate adenylyltransferase)
Ssptr23742_c0_seq2_len=310	At1g11100	KOG1001	66.67	102	34	1	309	4	807	904	6e-32	134	310	98.71	ath	KL	Helicase-like transcription factor HLTF/DNA helicase RAD5, DEAD-box superfamily
Ssptr20848_c0_seq1_len=544	At2g46470	KOG1239	43.92	189	96	8	540	4	264	428	3e-30	129	544	98.71	ath	OU	Inner membrane protein translocase involved in respiratory chain assembly
Ssptr27123_c0_seq2_len=544	At2g46470	KOG1239	43.92	189	96	8	5	541	264	428	3e-30	129	544	98.71	ath	OU	Inner membrane protein translocase involved in respiratory chain assembly
Ssptr12617_c0_seq1_len=310	At1g17210	KOG4765	53.4	103	47	1	2	307	545	647	6e-24	107	310	98.71	ath	S	Uncharacterized conserved protein
Ssptr21492_c0_seq1_len=544	At1g67120	KOG1808	33.7	181	118	4	5	541	4667	4843	4e-23	105	544	98.71	ath	R	AAA ATPase containing von Willebrand factor type A (vWA) domain
Ssptr424_c0_seq1_len=310	CE17765	KOG3707	40	105	60	3	310	5	127	228	8e-16	80.5	310	98.71	cel	S	Uncharacterized conserved protein
Ssptr7610_c0_seq1_len=310	At1g50410	KOG1001	42.19	128	48	4	3	308	338	463	1e-15	80.1	310	98.71	ath	KL	Helicase-like transcription factor HLTF/DNA helicase RAD5, DEAD-box superfamily
Ssptr25468_c0_seq1_len=307	At1g18670	KOG0600	80.2	101	20	0	3	305	139	239	2e-43	172	307	98.7	ath	D	Cdc2-related protein kinase
Ssptr30206_c0_seq2_len=386	At1g09480	KOG1502	62.2	127	48	1	381	1	37	158	1e-39	159	386	98.7	ath	V	Flavonol reductase/cinnamoyl-CoA reductase
Ssptr21881_c0_seq1_len=307	At1g18370	KOG0242	73.27	101	27	0	3	305	22	122	2e-37	152	307	98.7	ath	Z	Kinesin-like protein
Ssptr26364_c0_seq1_len=231	At4g15680	KOG1752	57.89	76	32	0	230	3	4	79	7e-22	100	231	98.7	ath	O	Glutaredoxin and related proteins
Ssptr9259_c0_seq1_len=386	At5g61210	KOG3065	49.25	134	61	6	6	386	1	124	4e-20	94.7	386	98.7	ath	U	SNAP-25 (synaptosome-associated protein) component of SNARE complex
Ssptr24535_c0_seq1_len=3119	At2g06210	KOG2002	62.28	1087	349	10	3	3080	53	1081	0	1217	3119	98.69	ath	P	TPR-containing nuclear phosphoprotein that regulates K(+) uptake
Ssptr22314_c0_seq2_len=915	At3g50700	KOG1721	46.2	303	161	8	914	12	142	410	2e-41	167	915	98.69	ath	R	FOG: Zn-finger
Ssptr25705_c0_seq1_len=383	At1g20780	KOG0167	62.99	127	46	1	6	383	431	557	6e-35	144	383	98.69	ath	S	FOG: Armadillo/beta-catenin-like repeats
Ssptr1415_c0_seq1_len=383	At4g25110	KOG1546	47.41	135	62	4	383	6	103	236	2e-26	115	383	98.69	ath	DO	Metacaspase involved in regulation of apoptosis
Ssptr1144_c0_seq1_len=383	At4g38470	KOG0192	27.27	154	84	4	1	378	68	209	1e-07	53.1	383	98.69	ath	T	Tyrosine kinase specific for activated (GTP-bound) p21cdc42Hs
Ssptr16586_c1_seq1_len=1064	At3g48050	KOG1886	63.14	350	129	4	15	1064	78	411	1e-120	431	1064	98.68	ath	K	BAH domain proteins
Ssptr17344_c0_seq1_len=1444	At5g17240	KOG1337	43.5	492	261	8	19	1443	4	435	3e-101	367	1444	98.68	ath	R	N-methyltransferase
Ssptr26807_c0_seq1_len=681	At1g55860	KOG0939	61.14	229	84	4	679	8	1154	1382	1e-63	241	681	98.68	ath	OK	E3 ubiquitin-protein ligase/Putative upstream regulatory element binding protein
Ssptr30315_c0_seq1_len=529	At5g11010	KOG2750	56.77	192	65	3	2	523	2	191	3e-57	219	529	98.68	ath	R	Uncharacterized conserved protein similar to ATP/GTP-binding protein
Ssptr5938_c0_seq2_len=228	At4g29000	KOG1171	86.67	75	10	0	227	3	184	258	2e-37	152	228	98.68	ath	P	Metallothionein-like protein
Ssptr8858_c0_seq1_len=228	At3g06720	KOG0166	78.67	75	16	0	227	3	103	177	5e-29	124	228	98.68	ath	U	Karyopherin (importin) alpha
Ssptr21548_c0_seq1_len=228	At2g46220	KOG2546	72	75	21	1	2	226	113	186	2e-28	122	228	98.68	ath	TZ	Abl interactor ABI-1, contains SH3 domain
Ssptr18597_c0_seq1_len=228	At5g57020	KOG2779	74.67	75	19	0	1	225	147	221	3e-27	118	228	98.68	ath	I	N-myristoyl transferase
Ssptr23702_c0_seq3_len=228	At5g01270	KOG0323	65.33	75	26	0	227	3	212	286	2e-22	102	228	98.68	ath	K	TFIIF-interacting CTD phosphatases, including NLI-interacting factor
Ssptr21206_c1_seq1_len=228	At5g37630	KOG2025	65.33	75	26	0	2	226	463	537	3e-19	92	228	98.68	ath	BD	Chromosome condensation complex Condensin, subunit G
Ssptr27_c1_seq1_len=228	At3g25480	KOG1075	38.04	92	40	1	227	3	1047	1138	2e-09	58.9	228	98.68	ath	R	FOG: Reverse transcriptase
Ssptr15971_c0_seq1_len=380	At5g64320	KOG4197	27.22	158	82	2	6	380	309	462	1e-08	56.6	380	98.68	ath	R	FOG: PPR repeat
Ssptr1650_c1_seq1_len=526	At3g48710	KOG2266	51.67	180	80	2	7	525	27	206	7e-36	148	526	98.67	ath	B	Chromatin-associated protein Dek and related proteins, contains SAP DNA binding domain
Ssptr1420_c0_seq1_len=225	At1g68710	KOG0206	86.49	74	10	0	3	224	822	895	9e-31	130	225	98.67	ath	R	P-type ATPase
Ssptr16976_c0_seq2_len=225	At2g26710	KOG0157	70.27	74	22	0	2	223	434	507	3e-27	118	225	98.67	ath	QI	Cytochrome P450 CYP4/CYP19/CYP26 subfamilies
Ssptr29847_c0_seq1_len=225	At4g16150	KOG0520	54.74	95	22	1	3	224	749	843	4e-21	98.2	225	98.67	ath	S	Uncharacterized conserved protein, contains IPT/TIG domain
Ssptr5899_c0_seq1_len=225	At5g20830	KOG0853	64	75	26	2	2	223	594	666	3e-19	91.7	225	98.67	ath	M	Glycosyltransferase
Ssptr6647_c0_seq1_len=225	At5g34930	KOG2380	56.76	74	32	0	224	3	527	600	3e-19	92	225	98.67	ath	E	Prephenate dehydrogenase (NADP+)
Ssptr29267_c0_seq2_len=225	SPBC1711.05	KOG2992	29.07	86	49	2	224	3	228	313	8e-05	43.9	225	98.67	spo	Y	Nucleolar GTPase/ATPase p130
Ssptr15629_c0_seq1_len=1116	At3g05630	KOG1329	53.76	372	167	8	1101	1	2	356	3e-98	357	1116	98.66	ath	I	Phospholipase D1
Ssptr21534_c0_seq1_len=970	At2g27610	KOG4197	26.05	357	226	9	3	959	146	489	3e-22	104	970	98.66	ath	R	FOG: PPR repeat
Ssptr25957_c0_seq1_len=815	At3g04470	KOG0522	39.81	324	139	8	813	10	147	470	5e-53	206	815	98.65	ath	R	Ankyrin repeat protein
Ssptr11796_c0_seq1_len=517	At1g66970	KOG2258	48.24	170	88	0	2	511	562	731	1e-41	167	517	98.65	ath	C	Glycerophosphoryl diester phosphodiesterase
Ssptr984_c1_seq1_len=371	At4g15890	KOG0413	55.47	128	51	1	370	5	381	508	9e-25	110	371	98.65	ath	S	Uncharacterized conserved protein related to condensin complex subunit 1
Ssptr1794_c0_seq1_len=222	At3g14990	KOG2764	46.58	73	39	0	220	2	32	104	1e-12	70.1	222	98.65	ath	RV	Putative transcriptional regulator DJ-1
Ssptr9141_c0_seq1_len=222	At2g37320	KOG4197	34.25	73	48	0	3	221	241	313	8e-10	60.5	222	98.65	ath	R	FOG: PPR repeat
Ssptr545_c0_seq1_len=222	CE28764	KOG1396	38.67	75	44	2	1	219	132	206	2e-07	52.8	222	98.65	cel	S	Uncharacterized conserved protein
Ssptr22422_c0_seq1_len=222	At4g22450	KOG4585	37.66	77	44	2	1	219	350	426	1e-05	46.6	222	98.65	ath	L	Predicted transposase
Ssptr6419_c0_seq1_len=514	At2g47600	KOG1306	83.43	169	28	0	6	512	347	515	3e-79	292	514	98.64	ath	PT	Ca2+/Na+ exchanger NCX1 and related proteins
Ssptr29780_c1_seq1_len=368	At5g65950	KOG4386	34.5	171	62	2	1	363	20	190	3e-22	102	368	98.64	ath	S	Uncharacterized conserved protein
Ssptr13353_c0_seq1_len=1019	At1g77420	KOG1455	68.66	335	105	0	1008	4	44	378	5e-137	485	1019	98.63	ath	I	Lysophospholipase
Ssptr24976_c0_seq1_len=873	At5g65140	KOG1050	66.33	297	90	5	863	3	25	320	4e-108	389	873	98.63	ath	G	Trehalose-6-phosphate synthase component TPS1 and related subunits
Ssptr25541_c0_seq1_len=292	At1g03060_1	KOG1788	79.17	96	20	0	1	288	1163	1258	8e-43	170	292	98.63	ath	S	Uncharacterized conserved protein
Ssptr6428_c0_seq1_len=292	At5g18530	KOG1786	71.88	96	27	0	292	5	899	994	5e-32	134	292	98.63	ath	TU	Lysosomal trafficking regulator LYST and related BEACH and WD40 repeat proteins
Ssptr12999_c0_seq1_len=219	At5g02500	KOG0101	83.33	72	12	0	218	3	66	137	2e-29	125	219	98.63	ath	O	Molecular chaperones HSP70/HSC70, HSP70 superfamily
Ssptr25012_c0_seq1_len=219	At5g64410	KOG2262	81.94	72	13	0	2	217	242	313	5e-29	124	219	98.63	ath	T	Sexual differentiation process protein ISP4
Ssptr21360_c0_seq1_len=219	At1g16800	KOG1801	68.06	72	23	0	218	3	1182	1253	3e-22	101	219	98.63	ath	A	tRNA-splicing endonuclease positive effector (SEN1)
Ssptr6450_c0_seq1_len=219	At1g48090	KOG1809	61.11	72	28	0	2	217	1435	1506	7e-22	100	219	98.63	ath	U	Vacuolar protein sorting-associated protein
Ssptr2166_c0_seq1_len=219	At1g15080	KOG3030	76.39	72	17	0	2	217	45	116	3e-18	88.6	219	98.63	ath	I	Lipid phosphate phosphatase and related enzymes of the PAP2 family
Ssptr30554_c1_seq1_len=365	At4g18520	KOG4197	30.89	123	82	2	363	4	273	378	1e-11	66.6	365	98.63	ath	R	FOG: PPR repeat
Ssptr766_c1_seq1_len=365	At3g46730	KOG4658	29.23	130	82	3	4	363	5	127	5e-09	57.8	365	98.63	ath	T	Apoptotic ATPase
Ssptr25245_c0_seq2_len=654	At5g56450	KOG0749	70.83	216	62	1	653	9	115	330	9e-91	331	654	98.62	ath	C	Mitochondrial ADP/ATP carrier proteins
Ssptr23613_c0_seq1_len=654	At1g30400	KOG0054	57.21	222	88	2	1	645	1400	1620	4e-64	242	654	98.62	ath	Q	Multidrug resistance-associated protein/mitoxantrone resistance protein, ABC superfamily
Ssptr1356_c0_seq1_len=289	At5g37710	KOG2088	55.21	96	42	1	3	287	41	136	1e-26	116	289	98.62	ath	IOT	Predicted lipase/calmodulin-binding heat-shock protein
Ssptr13946_c0_seq1_len=1010	At5g03870	KOG2824	45.69	348	173	11	15	1010	1	331	3e-62	237	1010	98.61	ath	O	Glutaredoxin-related protein
Ssptr25277_c0_seq1_len=359	At2g28880	KOG1224	80	120	22	1	5	358	68	187	3e-53	204	359	98.61	ath	J	Para-aminobenzoate (PABA) synthase ABZ1
Ssptr1157_c0_seq1_len=502	At3g55800	KOG1458	65.88	170	53	2	8	502	1	169	5e-51	198	502	98.61	ath	G	Fructose-1,6-bisphosphatase
Ssptr11625_c0_seq1_len=721	7295319	KOG0572	38.02	263	137	5	717	7	39	298	3e-41	167	721	98.61	dme	F	Glutamine phosphoribosylpyrophosphate amidotransferase
Ssptr22001_c0_seq1_len=216	At3g16010	KOG4197	78.87	71	15	0	215	3	75	145	7e-30	127	216	98.61	ath	R	FOG: PPR repeat
Ssptr26169_c1_seq1_len=216	At1g01950	KOG0240	78.38	74	13	1	215	3	729	802	1e-26	116	216	98.61	ath	Z	Kinesin (SMY1 subfamily)
Ssptr22428_c1_seq1_len=216	At4g19830	KOG0552	73.24	71	19	1	214	2	91	159	2e-24	108	216	98.61	ath	O	FKBP-type peptidyl-prolyl cis-trans isomerase
Ssptr7787_c0_seq1_len=216	At1g18270_1	KOG0409	69.01	71	22	0	214	2	169	239	5e-24	107	216	98.61	ath	R	Predicted dehydrogenase
Ssptr13134_c0_seq1_len=216	At1g79470	KOG2550	76.06	71	17	0	215	3	33	103	9e-23	103	216	98.61	ath	F	IMP dehydrogenase/GMP reductase
Ssptr24588_c1_seq1_len=216	At2g32590	KOG2328	76.06	71	17	0	2	214	195	265	2e-17	85.5	216	98.61	ath	BD	Chromosome condensation complex Condensin, subunit H
Ssptr23540_c2_seq1_len=216	At3g56600	KOG2381	61.97	71	27	1	4	216	84	153	3e-16	81.6	216	98.61	ath	T	Phosphatidylinositol 4-kinase
Ssptr5545_c0_seq1_len=216	At2g32010	KOG0565	33.33	105	36	4	214	2	137	239	0.0002	42.4	216	98.61	ath	U	Inositol polyphosphate 5-phosphatase and related proteins
Ssptr23390_c1_seq1_len=572	At2g46560	KOG1064	53.19	188	88	1	570	7	2058	2214	3e-51	199	572	98.6	ath	R	RAVE (regulator of V-ATPase assembly) complex subunit RAV1/DMX protein, WD repeat superfamily
Ssptr2520_c0_seq1_len=356	At1g54280	KOG0206	66.1	118	39	1	2	352	27	144	4e-43	171	356	98.6	ath	R	P-type ATPase
Ssptr1569_c0_seq1_len=283	At5g49430	KOG0644	86.02	93	13	0	281	3	219	311	1e-43	172	283	98.59	ath	R	Uncharacterized conserved protein, contains WD40 repeat and BROMO domains
Ssptr6888_c0_seq1_len=283	At3g20860	KOG0589	77.42	93	21	0	1	279	162	254	2e-37	152	283	98.59	ath	R	Serine/threonine protein kinase
Ssptr5933_c0_seq1_len=283	At1g20590	KOG0653	76.34	93	22	0	3	281	12	104	5e-36	147	283	98.59	ath	D	Cyclin B and related kinase-activating proteins
Ssptr6457_c0_seq1_len=213	At4g02750	KOG4197	64.29	70	25	0	2	211	480	549	6e-24	107	213	98.59	ath	R	FOG: PPR repeat
Ssptr22274_c0_seq1_len=213	At1g64470	KOG0001	57.14	70	30	0	212	3	62	131	5e-17	84.3	213	98.59	ath	OR	Ubiquitin and ubiquitin-like proteins
Ssptr22000_c1_seq1_len=213	At5g66500	KOG4197	54.17	72	31	1	212	3	343	414	3e-16	82	213	98.59	ath	R	FOG: PPR repeat
Ssptr29052_c1_seq1_len=283	CE27647	KOG0524	38.14	97	56	1	281	3	149	245	1e-13	73.2	283	98.59	cel	C	Pyruvate dehydrogenase E1, beta subunit
Ssptr1101_c1_seq1_len=353	At3g16800	KOG0698	42.74	117	66	2	4	351	119	228	8e-21	97.1	353	98.58	ath	T	Serine/threonine protein phosphatase
Ssptr2338_c0_seq1_len=423	YCL057w	KOG2089	27.27	143	100	1	3	419	261	403	4e-12	68.6	423	98.58	sce	O	Metalloendopeptidase family - saccharolysin & thimet oligopeptidase
Ssptr14200_c0_seq1_len=560	At5g18610	KOG1187	88.04	184	22	0	552	1	79	262	6e-92	334	560	98.57	ath	T	Serine/threonine protein kinase
Ssptr1672_c0_seq1_len=210	At2g41970	KOG1187	97.1	69	2	0	209	3	249	317	3e-34	141	210	98.57	ath	T	Serine/threonine protein kinase
Ssptr24979_c0_seq1_len=210	At5g60660	KOG0223	92.75	69	5	0	209	3	187	255	4e-34	141	210	98.57	ath	G	Aquaporin (major intrinsic protein family)
Ssptr24763_c0_seq1_len=560	SPCC16C4.15	KOG0438	39.53	215	99	4	6	557	88	301	5e-33	139	560	98.57	spo	J	Mitochondrial/chloroplast ribosomal protein L2
Ssptr23984_c0_seq1_len=210	At3g19960	KOG0160	75.36	69	17	0	209	3	356	424	2e-24	109	210	98.57	ath	Z	Myosin class V heavy chain
Ssptr23356_c0_seq1_len=210	At3g05330	KOG1674	70	70	20	1	209	3	58	127	4e-21	98.2	210	98.57	ath	R	Cyclin
Ssptr13640_c0_seq1_len=280	At1g76490	KOG2480	47.11	121	35	2	2	277	80	200	2e-20	95.5	280	98.57	ath	I	3-hydroxy-3-methylglutaryl-CoA (HMG-CoA) reductase
Ssptr16604_c0_seq1_len=280	At1g76490	KOG2480	47.11	121	35	2	279	4	80	200	2e-20	95.5	280	98.57	ath	I	3-hydroxy-3-methylglutaryl-CoA (HMG-CoA) reductase
Ssptr6663_c0_seq1_len=210	At1g77240	KOG1176	50.7	71	33	1	209	3	14	84	2e-15	79	210	98.57	ath	I	Acyl-CoA synthetase
Ssptr15623_c0_seq1_len=210	At3g46290	KOG1187	47.83	69	36	0	208	2	140	208	6e-13	70.9	210	98.57	ath	T	Serine/threonine protein kinase
Ssptr18172_c0_seq1_len=280	At1g18670	KOG0600	46.74	92	49	1	2	277	462	552	2e-12	69.3	280	98.57	ath	D	Cdc2-related protein kinase
Ssptr21283_c0_seq1_len=280	Hs13376109	KOG3201	31.58	95	62	3	278	3	176	268	7e-09	57.4	280	98.57	hsa	S	Uncharacterized conserved protein
Ssptr2553_c0_seq1_len=210	At1g04850	KOG2699	43.48	69	39	1	2	208	245	310	1e-07	53.5	210	98.57	ath	O	Predicted ubiquitin regulatory protein
Ssptr6834_c0_seq1_len=210	Hs13376134_2	KOG4159	34.29	70	45	2	208	2	199	267	2e-05	45.8	210	98.57	hsa	O	Predicted E3 ubiquitin ligase
Ssptr15927_c0_seq1_len=277	At1g28550	KOG0087	84.62	91	14	0	3	275	93	183	6e-39	157	277	98.56	ath	U	GTPase Rab11/YPT3, small G protein superfamily
Ssptr22040_c0_seq1_len=347	At4g02750	KOG4197	50	114	57	0	346	5	563	676	2e-29	125	347	98.56	ath	R	FOG: PPR repeat
Ssptr23180_c2_seq1_len=277	At1g59870	KOG0065	54.95	91	41	0	275	3	526	616	8e-24	107	277	98.56	ath	Q	Pleiotropic drug resistance proteins (PDR1-15), ABC superfamily
Ssptr29414_c0_seq1_len=758	At1g20230	KOG4197	50.8	250	122	1	1	747	511	760	2e-76	284	758	98.55	ath	R	FOG: PPR repeat
Ssptr5506_c0_seq1_len=207	At1g08600	KOG1015	95.59	68	3	0	206	3	859	926	1e-32	136	207	98.55	ath	K	Transcription regulator XNP/ATRX, DEAD-box superfamily
Ssptr1926_c0_seq1_len=207	At3g02060	KOG0344	89.71	68	7	0	205	2	295	362	8e-29	123	207	98.55	ath	A	ATP-dependent RNA helicase
Ssptr3729_c0_seq1_len=207	At5g65930_1	KOG4229	70.59	68	20	0	2	205	180	247	2e-23	105	207	98.55	ath	N	Myosin VII, myosin IXB and related myosins
Ssptr414_c0_seq1_len=207	At5g53130	KOG0498	54.41	68	31	0	4	207	57	124	2e-16	82.4	207	98.55	ath	PT	K+-channel ERG and related proteins, contain PAS/PAC sensor domain
Ssptr15786_c0_seq1_len=344	At2g26710	KOG0157	38.46	117	68	3	4	342	91	206	1e-15	80.1	344	98.55	ath	QI	Cytochrome P450 CYP4/CYP19/CYP26 subfamilies
Ssptr7098_c0_seq1_len=207	At3g25440	KOG1990	75	68	17	0	3	206	52	119	1e-14	76.6	207	98.55	ath	L	Poly(A)-specific exoribonuclease PARN
Ssptr26541_c0_seq1_len=207	At3g51830	KOG1889	58.82	68	28	2	205	2	18	80	2e-14	75.9	207	98.55	ath	I	Putative phosphoinositide phosphatase
Ssptr779_c1_seq1_len=207	At2g02980	KOG4197	50.7	71	32	2	205	2	228	295	2e-13	72.8	207	98.55	ath	R	FOG: PPR repeat
Ssptr26299_c0_seq1_len=615	At1g05830_2	KOG1080	60.09	213	74	3	8	613	20	220	9e-74	274	615	98.54	ath	BK	Histone H3 (Lys4) methyltransferase complex, subunit SET1 and related methyltransferases
Ssptr26773_c1_seq1_len=615	At5g09350	KOG0903	66.83	202	67	2	614	9	4	186	1e-71	267	615	98.54	ath	TU	Phosphatidylinositol 4-kinase, involved in intracellular trafficking and secretion
Ssptr4209_c0_seq1_len=274	At4g15240	KOG2246	68.89	90	28	0	3	272	221	310	2e-33	138	274	98.54	ath	G	Galactosyltransferases
Ssptr2272_c0_seq1_len=274	At5g13550	KOG0236	65.96	94	28	1	270	1	49	142	8e-32	133	274	98.54	ath	P	Sulfate/bicarbonate/oxalate exchanger 05/01/13 and related transporters (SLC26 family)
Ssptr543_c0_seq1_len=274	YEL011w	KOG0470	64.13	92	31	2	272	3	232	320	3e-27	118	274	98.54	sce	G	1,4-alpha-glucan branching enzyme/starch branching enzyme II
Ssptr20717_c0_seq1_len=274	At1g24130	KOG4155	64.44	90	32	1	270	1	145	233	9e-22	100	274	98.54	ath	R	FOG: WD40 repeat
Ssptr29356_c1_seq1_len=274	At4g31210_2	KOG1956	56.67	90	39	1	274	5	98	183	2e-20	95.5	274	98.54	ath	L	DNA topoisomerase III alpha
Ssptr16900_c1_seq1_len=478	At5g24830	KOG4197	27.04	196	104	1	3	473	194	389	2e-16	83.6	478	98.54	ath	R	FOG: PPR repeat
Ssptr29454_c1_seq1_len=481	At5g40410	KOG4197	29.01	162	111	3	2	475	707	862	4e-13	72.4	481	98.54	ath	R	FOG: PPR repeat
Ssptr1321_c0_seq1_len=475	At2g36380	KOG0065	74.36	156	40	0	3	470	1237	1392	4e-60	228	475	98.53	ath	Q	Pleiotropic drug resistance proteins (PDR1-15), ABC superfamily
Ssptr15494_c1_seq1_len=204	At1g01040	KOG0701	94.03	67	4	0	4	204	1569	1635	4e-31	131	204	98.53	ath	A	dsRNA-specific nuclease Dicer and related ribonucleases
Ssptr20514_c0_seq1_len=204	At3g12580	KOG0101	85.29	68	9	1	203	3	171	238	8e-26	113	204	98.53	ath	O	Molecular chaperones HSP70/HSC70, HSP70 superfamily
Ssptr5628_c0_seq1_len=204	At2g05940	KOG1187	74.63	67	17	0	2	202	278	344	6e-23	103	204	98.53	ath	T	Serine/threonine protein kinase
Ssptr182_c0_seq1_len=204	At2g41740	KOG0443	71.64	67	19	0	203	3	295	361	6e-23	103	204	98.53	ath	Z	Actin regulatory proteins (gelsolin/villin family)
Ssptr25375_c0_seq1_len=204	At4g02260	KOG1157	72.06	68	18	1	201	1	340	407	8e-21	97.1	204	98.53	ath	T	Predicted guanosine polyphosphate pyrophosphohydrolase/synthase
Ssptr25320_c0_seq1_len=204	At1g70650	KOG4198	65.67	67	23	0	202	2	120	186	7e-20	94	204	98.53	ath	R	RNA-binding Ran Zn-finger protein and related proteins
Ssptr1493_c1_seq1_len=204	At1g17910	KOG1187	50	68	33	1	2	202	636	703	2e-09	59.3	204	98.53	ath	T	Serine/threonine protein kinase
Ssptr21995_c0_seq1_len=204	At5g06310	KOG4757	47.83	69	34	3	3	203	384	448	9e-09	57	204	98.53	ath	R	Predicted telomere binding protein
Ssptr438_c0_seq1_len=204	At3g14650	KOG0157	38.89	72	39	1	2	202	160	231	2e-08	55.8	204	98.53	ath	QI	Cytochrome P450 CYP4/CYP19/CYP26 subfamilies
Ssptr27703_c0_seq1_len=271	At2g36910	KOG0055	97.75	89	2	0	269	3	503	591	3e-41	164	271	98.52	ath	Q	Multidrug/pheromone exporter, ABC superfamily
Ssptr24848_c1_seq1_len=271	At5g23150	KOG1904	84.27	89	14	0	5	271	17	105	2e-39	158	271	98.52	ath	K	Transcription coactivator
Ssptr23029_c1_seq1_len=271	At1g25360	KOG4197	61.8	89	34	0	270	4	556	644	1e-30	129	271	98.52	ath	R	FOG: PPR repeat
Ssptr22535_c0_seq1_len=271	At3g21180	KOG0204	60.22	93	33	1	269	3	457	549	8e-24	107	271	98.52	ath	P	Calcium transporting ATPase
Ssptr18598_c0_seq1_len=271	At4g39490	KOG0157	42.42	99	47	1	3	269	280	378	4e-19	91.3	271	98.52	ath	QI	Cytochrome P450 CYP4/CYP19/CYP26 subfamilies
Ssptr1237_c0_seq1_len=271	At2g44880	KOG4197	44.94	89	49	1	270	4	17	102	2e-17	85.9	271	98.52	ath	R	FOG: PPR repeat
Ssptr1246_c0_seq1_len=405	At3g47960	KOG1237	38.24	136	81	1	7	405	468	603	4e-17	85.1	405	98.52	ath	E	H+/oligopeptide symporter
Ssptr29365_c0_seq1_len=271	SPBP8B7.03c	KOG1475	46.15	91	47	2	270	4	261	351	3e-13	72	271	98.52	spo	A	Ribosomal protein RPL1/RPL2/RL4L4
Ssptr26381_c1_seq2_len=271	At4g30990	KOG1823	39.78	93	52	2	5	271	746	838	3e-11	65.1	271	98.52	ath	V	DRIM (Down-regulated in metastasis)-like proteins
Ssptr230_c0_seq1_len=338	Hs10190666	KOG2189	37.29	118	67	2	6	338	570	687	5e-10	61.2	338	98.52	hsa	C	Vacuolar H+-ATPase V0 sector, subunit a
Ssptr5391_c0_seq1_len=271	YOR197w	KOG1546	32.82	131	46	6	269	3	284	410	2e-05	45.8	271	98.52	sce	DO	Metacaspase involved in regulation of apoptosis
Ssptr16816_c0_seq1_len=335	At5g39590	KOG4636	68.75	112	33	1	335	6	406	517	4e-43	171	335	98.51	ath	S	Uncharacterized conserved protein with TLDc domain
Ssptr4884_c0_seq1_len=268	At2g42010	KOG1329	67.05	88	29	0	3	266	67	154	2e-29	125	268	98.51	ath	I	Phospholipase D1
Ssptr8574_c0_seq1_len=201	At4g14790	KOG0953	84.85	66	10	0	2	199	120	185	6e-29	124	201	98.51	ath	A	Mitochondrial RNA helicase SUV3, DEAD-box superfamily
Ssptr24409_c0_seq1_len=201	At3g13090	KOG0054	84.85	66	10	0	3	200	570	635	4e-28	121	201	98.51	ath	Q	Multidrug resistance-associated protein/mitoxantrone resistance protein, ABC superfamily
Ssptr4835_c0_seq1_len=201	At5g44800	KOG0383	83.33	66	11	0	3	200	699	764	1e-26	116	201	98.51	ath	R	Predicted helicase
Ssptr22947_c0_seq1_len=268	At2g23460	KOG0082	55.68	88	39	0	266	3	610	697	8e-26	113	268	98.51	ath	DT	G-protein alpha subunit (small G protein superfamily)
Ssptr22521_c0_seq1_len=201	At5g46910	KOG1246	72.73	66	18	0	2	199	67	132	2e-22	102	201	98.51	ath	R	DNA-binding protein jumonji/RBP2/SMCY, contains JmjC domain
Ssptr23117_c0_seq1_len=201	At1g15080	KOG3030	66.67	66	22	0	4	201	157	222	1e-20	96.3	201	98.51	ath	I	Lipid phosphate phosphatase and related enzymes of the PAP2 family
Ssptr3932_c0_seq1_len=201	At1g33400	KOG2084	50	66	33	0	199	2	325	390	2e-12	68.9	201	98.51	ath	B	Predicted histone tail methylase containing SET domain
Ssptr16504_c0_seq1_len=201	At5g64300	KOG1284	68.66	67	20	1	198	1	100	166	8e-10	60.5	201	98.51	ath	H	Bifunctional GTP cyclohydrolase II/3,4-dihydroxy-2butanone-4-phosphate synthase
Ssptr30389_c0_seq1_len=201	Hs8922848	KOG1827	39.13	69	39	2	2	199	154	222	8e-05	43.9	201	98.51	hsa	BK	Chromatin remodeling complex RSC, subunit RSC1/Polybromo and related proteins
Ssptr23703_c2_seq1_len=332	At4g17120	KOG1809	44.93	138	47	2	332	6	1087	1223	9e-28	120	332	98.49	ath	U	Vacuolar protein sorting-associated protein
Ssptr15483_c0_seq1_len=332	At5g25520	KOG1634	46.02	113	57	3	328	2	706	816	2e-21	99	332	98.49	ath	K	Predicted transcription factor DATF1, contains PHD and TFS2M domains
Ssptr26726_c0_seq1_len=332	At3g54720	KOG2195	51.79	112	51	1	329	3	84	195	2e-12	68.9	332	98.49	ath	OPR	Transferrin receptor and related proteins containing the protease-associated (PA) domain
Ssptr21244_c1_seq1_len=332	At1g13800	KOG4197	22.31	130	80	3	1	327	302	430	1e-06	49.7	332	98.49	ath	R	FOG: PPR repeat
Ssptr22541_c0_seq1_len=2169	YOR341w	KOG0262	37.11	768	427	17	3	2138	644	1380	1e-123	442	2169	98.48	sce	K	RNA polymerase I, large subunit
Ssptr23135_c0_seq1_len=527	CE23275	KOG1306	35.43	175	111	2	526	8	705	877	1e-26	117	527	98.48	cel	PT	Ca2+/Na+ exchanger NCX1 and related proteins
Ssptr15793_c0_seq1_len=326	At5g25900	KOG0156	66.36	107	36	0	2	322	61	167	2e-36	148	326	98.47	ath	Q	Cytochrome P450 CYP2 subfamily
Ssptr21210_c2_seq1_len=262	At1g24706	KOG1874	65.12	86	30	1	5	262	364	445	1e-24	109	262	98.47	ath	K	KEKE-like motif-containing transcription regulator (Rlr1)/suppressor of sin4
Ssptr24003_c0_seq1_len=326	At2g28290	KOG0386	61.68	107	41	0	4	324	477	583	2e-24	108	326	98.47	ath	BK	Chromatin remodeling complex SWI/SNF, component SWI2 and related ATPases (DNA/RNA helicase superfamily)
Ssptr18821_c0_seq1_len=454	YML075c	KOG2480	50.66	152	72	1	5	451	644	795	2e-38	156	454	98.46	sce	I	3-hydroxy-3-methylglutaryl-CoA (HMG-CoA) reductase
Ssptr19406_c0_seq1_len=454	YML075c	KOG2480	50.66	152	72	1	450	4	644	795	2e-38	156	454	98.46	sce	I	3-hydroxy-3-methylglutaryl-CoA (HMG-CoA) reductase
Ssptr25801_c0_seq1_len=259	At4g33240	KOG0230	87.06	85	11	0	257	3	420	504	2e-37	152	259	98.46	ath	T	Phosphatidylinositol-4-phosphate 5-kinase and related FYVE finger-containing proteins
Ssptr20293_c0_seq1_len=259	At1g68710	KOG0206	80	85	17	0	1	255	707	791	5e-34	140	259	98.46	ath	R	P-type ATPase
Ssptr21628_c0_seq1_len=259	At3g05910	KOG4287	68.24	85	27	0	3	257	68	152	8e-32	133	259	98.46	ath	M	Pectin acetylesterase and similar proteins
Ssptr673_c0_seq1_len=259	At2g38290	KOG0682	51.09	92	38	2	257	3	58	147	7e-17	84	259	98.46	ath	P	Ammonia permease
Ssptr1973_c0_seq1_len=259	Hs16160857	KOG0160	48.31	89	42	3	256	2	116	204	5e-16	81.3	259	98.46	hsa	Z	Myosin class V heavy chain
Ssptr17959_c0_seq1_len=259	At1g05680	KOG1192	42.7	89	47	1	5	259	116	204	4e-12	68.2	259	98.46	ath	GC	UDP-glucuronosyl and UDP-glucosyl transferase
Ssptr3299_c0_seq1_len=521	Hs16156905	KOG0059	30.34	178	117	4	518	6	699	875	1e-11	67.8	521	98.46	hsa	IR	Lipid exporter ABCA1 and related proteins, ABC superfamily
Ssptr1284_c0_seq1_len=259	At2g30580	KOG2660	31.76	85	58	2	4	258	179	254	3e-05	45.4	259	98.46	ath	S	Locus-specific chromosome binding proteins
Ssptr12638_c0_seq1_len=451	At1g01180	KOG1075	56.38	149	64	2	2	445	75	222	2e-43	172	451	98.45	ath	R	FOG: Reverse transcriptase
Ssptr10617_c1_seq1_len=774	YLR032w	KOG1001	29.02	286	171	9	771	10	365	647	6e-17	86.3	774	98.45	sce	KL	Helicase-like transcription factor HLTF/DNA helicase RAD5, DEAD-box superfamily
Ssptr15166_c0_seq1_len=387	At5g63700_2	KOG1946	30.71	127	88	2	382	2	361	453	1e-08	56.6	387	98.45	ath	K	RNA polymerase I transcription factor UAF
Ssptr24929_c0_seq1_len=256	At3g57410	KOG0443	75	84	21	0	3	254	17	100	6e-35	144	256	98.44	ath	Z	Actin regulatory proteins (gelsolin/villin family)
Ssptr4949_c0_seq1_len=256	At4g26590	KOG2262	64.29	84	30	0	3	254	540	623	3e-30	128	256	98.44	ath	T	Sexual differentiation process protein ISP4
Ssptr25509_c0_seq2_len=320	At5g28080	KOG0584	58.18	110	41	2	2	316	128	235	2e-28	122	320	98.44	ath	R	Serine/threonine protein kinase
Ssptr28459_c0_seq2_len=1149	At1g77420	KOG1455	62.83	382	137	1	18	1148	1	382	6e-138	489	1149	98.43	ath	I	Lysophospholipase
Ssptr15337_c0_seq1_len=762	At1g74350	KOG1075	59.2	250	102	0	753	4	474	723	2e-81	300	762	98.43	ath	R	FOG: Reverse transcriptase
Ssptr14598_c0_seq1_len=1137	At4g21300	KOG4197	36.6	377	235	3	2	1120	425	801	5e-73	273	1137	98.42	ath	R	FOG: PPR repeat
Ssptr112_c0_seq1_len=506	At3g06290	KOG1860	74.25	167	42	1	498	1	462	628	1e-69	260	506	98.42	ath	UD	Nuclear protein export factor
Ssptr950_c1_seq1_len=506	At5g63210	KOG1124	64.46	166	59	0	4	501	9	174	1e-58	223	506	98.42	ath	R	FOG: TPR repeat
Ssptr26770_c0_seq1_len=442	At3g57300	KOG0388	68.49	146	45	2	437	3	356	500	4e-35	145	442	98.42	ath	L	SNF2 family DNA-dependent ATPase
Ssptr11148_c0_seq1_len=442	Hs4503849	KOG1065	35.98	164	86	2	8	442	696	855	1e-24	110	442	98.42	hsa	G	Maltase glucoamylase and related hydrolases, glycosyl hydrolase family 31
Ssptr26559_c0_seq1_len=317	Hs20554413	KOG0749	43.36	113	55	2	6	317	14	123	7e-19	90.5	317	98.42	hsa	C	Mitochondrial ADP/ATP carrier proteins
Ssptr21910_c0_seq1_len=253	At4g28010	KOG4197	37.35	83	52	0	251	3	184	266	2e-09	59.3	253	98.42	ath	R	FOG: PPR repeat
Ssptr18677_c0_seq1_len=1134	At3g15880	KOG0266	66.02	412	100	8	18	1133	1	409	2e-133	474	1134	98.41	ath	R	WD40 repeat-containing protein
Ssptr26500_c1_seq1_len=439	At5g26850	KOG1877	31.13	151	97	2	2	433	320	468	9e-18	87.4	439	98.41	ath	R	Putative transmembrane protein cmp44E
Ssptr23527_c1_seq1_len=561	At4g27340	KOG2078	48.17	218	79	4	554	3	1	218	5e-43	172	561	98.4	ath	A	tRNA modification enzyme
Ssptr21035_c0_seq1_len=375	At1g75010	KOG0231	44.72	123	68	0	374	6	106	228	1e-25	112	375	98.4	ath	R	Junctional membrane complex protein Junctophilin and related MORN repeat proteins
Ssptr16156_c0_seq1_len=375	At4g30100	KOG1801	48.06	129	61	3	5	373	304	432	1e-25	113	375	98.4	ath	A	tRNA-splicing endonuclease positive effector (SEN1)
Ssptr25807_c0_seq1_len=250	At1g03060_1	KOG1788	84.15	82	13	0	3	248	2207	2288	3e-22	101	250	98.4	ath	S	Uncharacterized conserved protein
Ssptr26921_c0_seq1_len=250	At1g25390	KOG1187	62.2	82	31	0	248	3	488	569	1e-19	93.2	250	98.4	ath	T	Serine/threonine protein kinase
Ssptr26729_c0_seq1_len=250	At5g67050	KOG4569	36.96	92	48	1	3	248	142	233	2e-17	85.5	250	98.4	ath	I	Predicted lipase
Ssptr24900_c0_seq1_len=372	At2g32460	KOG0048	77.87	122	27	0	367	2	18	139	3e-55	211	372	98.39	ath	K	Transcription factor, Myb superfamily
Ssptr27091_c1_seq2_len=311	At1g67490	KOG2161	74.51	102	26	0	5	310	79	180	2e-44	175	311	98.39	ath	G	Glucosidase I
Ssptr15600_c1_seq1_len=311	At5g49900	KOG2119	66.67	102	34	0	1	306	727	828	7e-36	147	311	98.39	ath	G	Predicted bile acid beta-glucosidase
Ssptr21822_c1_seq1_len=311	At1g06140	KOG4197	49.02	102	52	1	4	309	409	509	2e-23	105	311	98.39	ath	R	FOG: PPR repeat
Ssptr889_c0_seq1_len=372	At4g21430	KOG1356	39.55	134	69	5	6	371	52	183	4e-14	74.7	372	98.39	ath	K	Putative transcription factor 5qNCA, contains JmjC domain
Ssptr1037_c0_seq1_len=433	At1g68710	KOG0206	64.08	142	51	0	6	431	1031	1172	5e-55	211	433	98.38	ath	R	P-type ATPase
Ssptr30357_c2_seq1_len=308	At5g02320	KOG0048	62.38	101	38	0	2	304	102	202	5e-37	150	308	98.38	ath	K	Transcription factor, Myb superfamily
Ssptr21202_c1_seq1_len=247	At5g23120	KOG3511	82.72	81	14	0	3	245	139	219	5e-36	147	247	98.38	ath	R	Sortilin and related receptors
Ssptr23167_c0_seq1_len=247	At3g43300	KOG0929	62.96	81	30	1	244	2	1497	1575	2e-22	102	247	98.38	ath	U	Guanine nucleotide exchange factor
Ssptr22299_c0_seq1_len=247	At2g13600	KOG4197	53.09	81	38	0	3	245	515	595	9e-22	100	247	98.38	ath	R	FOG: PPR repeat
Ssptr17390_c1_seq1_len=247	At5g49880	KOG4593	65.85	82	27	1	3	245	212	293	2e-21	99	247	98.38	ath	D	Mitotic checkpoint protein MAD1
Ssptr47_c1_seq1_len=247	Hs12232403	KOG4249	49.38	81	41	0	3	245	80	160	3e-19	92	247	98.38	hsa	S	Uncharacterized conserved protein
Ssptr195_c1_seq1_len=308	At5g63080	KOG2131	34.65	101	66	1	308	6	291	390	0.0004	41.6	308	98.38	ath	BT	Uncharacterized conserved protein, contains JmjC domain
Ssptr5230_c0_seq1_len=552	At1g80770	KOG1490	62.37	186	65	1	544	2	38	223	1e-58	224	552	98.37	ath	R	GTP-binding protein CRFG/NOG1 (ODN superfamily)
Ssptr24693_c0_seq1_len=552	At1g80290	KOG1021	50.79	191	84	3	547	5	76	264	8e-48	187	552	98.37	ath	GMW	Acetylglucosaminyltransferase EXT1/exostosin 1
Ssptr26347_c0_seq1_len=796	At2g41830	KOG1877	33.1	290	165	7	785	3	672	953	2e-27	121	796	98.37	ath	R	Putative transmembrane protein cmp44E
Ssptr27223_c0_seq1_len=305	At5g57320	KOG0443	69	100	31	0	302	3	55	154	1e-38	155	305	98.36	ath	Z	Actin regulatory proteins (gelsolin/villin family)
Ssptr22081_c0_seq1_len=244	At5g38730	KOG4197	61.25	80	31	0	242	3	360	439	3e-24	108	244	98.36	ath	R	FOG: PPR repeat
Ssptr26647_c0_seq1_len=244	At3g14620	KOG0157	56.79	81	34	1	3	242	363	443	2e-21	99	244	98.36	ath	QI	Cytochrome P450 CYP4/CYP19/CYP26 subfamilies
Ssptr27112_c0_seq3_len=549	At5g01990	KOG2722	28.08	203	123	7	1	540	88	281	2e-17	87	549	98.36	ath	S	Predicted membrane protein
Ssptr23540_c0_seq1_len=244	At1g13640	KOG2381	54.12	85	34	1	242	3	208	292	4e-17	84.7	244	98.36	ath	T	Phosphatidylinositol 4-kinase
Ssptr1258_c0_seq2_len=305	At1g35730	KOG2049	48	100	52	1	4	303	463	561	1e-14	76.3	305	98.36	ath	J	Translational repressor MPT5/PUF4 and related RNA-binding proteins (Puf superfamily)
Ssptr15366_c0_seq1_len=244	At1g05530	KOG1192	36.14	83	50	4	241	2	135	205	0.0002	42.4	244	98.36	ath	GC	UDP-glucuronosyl and UDP-glucosyl transferase
Ssptr26586_c0_seq2_len=244	At3g13640	KOG0063	33.33	84	52	2	5	244	271	352	0.0002	42.7	244	98.36	ath	A	RNAse L inhibitor, ABC superfamily
Ssptr21391_c0_seq1_len=424	At2g26910	KOG0065	63.31	139	51	0	422	6	1222	1360	6e-56	214	424	98.35	ath	Q	Pleiotropic drug resistance proteins (PDR1-15), ABC superfamily
Ssptr28624_c0_seq1_len=424	Hs4505873	KOG1329	47.86	140	72	2	6	422	727	865	5e-33	137	424	98.35	hsa	I	Phospholipase D1
Ssptr16944_c0_seq1_len=424	At5g48100	KOG1263	50.35	143	67	4	6	422	297	439	2e-30	129	424	98.35	ath	Q	Multicopper oxidases
Ssptr4926_c0_seq1_len=241	At5g06670	KOG0242	61.63	86	26	3	239	3	395	469	5e-17	84.3	241	98.34	ath	Z	Kinesin-like protein
Ssptr26249_c0_seq1_len=241	At5g38560	KOG1187	43.37	83	43	1	239	3	523	605	4e-13	71.6	241	98.34	ath	T	Serine/threonine protein kinase
Ssptr19569_c0_seq1_len=241	At3g55650	KOG2323	38.55	83	47	4	5	241	50	130	3e-08	55.1	241	98.34	ath	G	Pyruvate kinase
Ssptr19569_c0_seq2_len=241	At3g55650	KOG2323	37.35	83	48	4	5	241	50	130	4e-08	54.7	241	98.34	ath	G	Pyruvate kinase
Ssptr27429_c0_seq1_len=241	At3g55650	KOG2323	37.35	83	48	4	237	1	50	130	4e-08	54.7	241	98.34	ath	G	Pyruvate kinase
Ssptr15038_c0_seq1_len=241	At5g12850	KOG1595	56.79	81	33	4	237	1	383	457	8e-08	53.9	241	98.34	ath	R	CCCH-type Zn-finger protein
Ssptr18801_c0_seq1_len=241	At5g12850	KOG1595	56.79	81	33	4	5	241	383	457	8e-08	53.9	241	98.34	ath	R	CCCH-type Zn-finger protein
Ssptr25786_c0_seq1_len=241	Hs14774562	KOG0520	34.88	86	49	2	241	5	1051	1136	0.0002	42.4	241	98.34	hsa	S	Uncharacterized conserved protein, contains IPT/TIG domain
Ssptr29352_c2_seq1_len=360	At4g29720	KOG0685	41.96	143	58	2	359	6	78	220	3e-24	108	360	98.33	ath	H	Flavin-containing amine oxidase
Ssptr24092_c0_seq1_len=299	At3g57300	KOG0388	50.96	104	45	1	296	3	904	1007	3e-21	98.6	299	98.33	ath	L	SNF2 family DNA-dependent ATPase
Ssptr22804_c0_seq2_len=1196	SPAC1F3.06c	KOG4674	21.55	464	292	15	21	1196	212	664	4e-10	64.7	1196	98.33	spo	S	Uncharacterized conserved coiled-coil protein
Ssptr842_c0_seq1_len=360	At3g16950	KOG1335	48.41	126	57	3	354	1	1	120	2e-05	45.8	360	98.33	ath	C	Dihydrolipoamide dehydrogenase
Ssptr23095_c0_seq1_len=357	At5g13700	KOG0029	79.49	117	24	0	352	2	219	335	1e-53	206	357	98.32	ath	Q	Amine oxidase
Ssptr3566_c0_seq1_len=238	At5g65380	KOG1347	78.21	78	17	0	3	236	77	154	5e-21	97.8	238	98.32	ath	R	Uncharacterized membrane protein, predicted efflux pump
Ssptr4331_c0_seq1_len=238	7304079	KOG1979	28.21	78	56	1	4	237	404	480	0.0004	41.6	238	98.32	dme	L	DNA mismatch repair protein - MLH1 family
Ssptr4044_c0_seq1_len=415	Hs7706031	KOG3128	35.25	139	87	1	413	6	25	163	2e-22	102	415	98.31	hsa	S	Uncharacterized conserved protein
Ssptr22973_c0_seq1_len=296	At5g63530	KOG1603	35.51	107	59	2	5	295	88	194	4e-13	71.6	296	98.31	ath	P	Copper chaperone
Ssptr25314_c0_seq1_len=528	At4g34131	KOG1192	42.08	183	96	4	527	9	19	198	4e-36	149	528	98.3	ath	GC	UDP-glucuronosyl and UDP-glucosyl transferase
Ssptr26568_c1_seq1_len=235	At1g10470	KOG1601	79.22	77	16	1	1	231	54	129	3e-27	118	235	98.3	ath	K	GATA-4/5/6 transcription factors
Ssptr21614_c1_seq1_len=235	At3g44640	KOG4585	50	78	38	1	1	231	204	281	1e-15	79.7	235	98.3	ath	L	Predicted transposase
Ssptr21480_c1_seq1_len=235	At5g15280	KOG4197	44.87	78	42	1	233	3	951	1028	5e-12	67.8	235	98.3	ath	R	FOG: PPR repeat
Ssptr9477_c0_seq1_len=351	At5g19450	KOG0032	85.22	115	17	0	350	6	189	303	2e-55	211	351	98.29	ath	T	Ca2+/calmodulin-dependent protein kinase, EF-Hand protein superfamily
Ssptr3606_c0_seq1_len=586	At5g06530	KOG0061	53.89	193	88	3	576	1	13	194	1e-40	164	586	98.29	ath	Q	Transporter, ABC superfamily (Breast cancer resistance protein)
Ssptr30580_c1_seq1_len=467	At5g54650	KOG1922	43.2	169	80	3	467	9	656	824	2e-28	122	467	98.29	ath	TZ	Rho GTPase effector BNI1 and related formins
Ssptr7198_c0_seq1_len=293	At4g15110	KOG0157	43.88	98	53	2	5	292	284	381	5e-17	84.3	293	98.29	ath	QI	Cytochrome P450 CYP4/CYP19/CYP26 subfamilies
Ssptr27045_c1_seq1_len=232	At1g56590	KOG2740	80.26	76	15	0	228	1	165	240	3e-32	134	232	98.28	ath	U	Clathrin-associated protein medium chain
Ssptr6579_c0_seq1_len=232	At1g54140	KOG3334	81.58	76	14	0	230	3	35	110	8e-31	130	232	98.28	ath	K	Transcription initiation factor TFIID, subunit TAF9 (also component of histone acetyltransferase SAGA)
Ssptr4279_c0_seq1_len=348	At3g54280	KOG0392	51.72	116	54	1	344	3	861	976	8e-24	107	348	98.28	ath	K	SNF2 family DNA-dependent ATPase domain-containing protein
Ssptr1643_c0_seq1_len=232	At2g18620	KOG0776	64.47	76	27	0	228	1	108	183	2e-22	102	232	98.28	ath	H	Geranylgeranyl pyrophosphate synthase/Polyprenyl synthetase
Ssptr1166_c0_seq1_len=232	At1g03060_1	KOG1788	64.47	76	27	0	1	228	2341	2416	1e-11	66.2	232	98.28	ath	S	Uncharacterized conserved protein
Ssptr16756_c0_seq1_len=522	At5g04290	KOG1999	26.15	195	120	11	7	519	875	1052	9e-06	48.1	522	98.28	ath	K	RNA polymerase II transcription elongation factor DSIF/SUPT5H/SPT5
Ssptr6382_c0_seq1_len=232	Hs6005848	KOG2095	33.77	77	50	1	230	3	51	127	1e-05	46.6	232	98.28	hsa	L	DNA polymerase iota/DNA damage inducible protein
Ssptr30172_c0_seq1_len=1499	At1g13210	KOG0206	60.89	496	189	3	1495	23	363	849	2e-158	557	1499	98.27	ath	R	P-type ATPase
Ssptr21727_c0_seq1_len=800	At1g78270	KOG1192	29.35	293	176	7	787	2	123	414	3e-32	137	800	98.25	ath	GC	UDP-glucuronosyl and UDP-glucosyl transferase
Ssptr5308_c0_seq1_len=229	At2g29650	KOG2532	82.67	75	13	0	227	3	428	502	6e-32	134	229	98.25	ath	G	Permease of the major facilitator superfamily
Ssptr21395_c0_seq1_len=229	At3g23330	KOG4197	56.58	76	32	1	227	3	500	575	5e-20	94.4	229	98.25	ath	R	FOG: PPR repeat
Ssptr14544_c0_seq1_len=342	At3g44110	KOG0712	35.29	119	70	4	4	339	167	284	6e-13	70.9	342	98.25	ath	O	Molecular chaperone (DnaJ superfamily)
Ssptr23531_c0_seq1_len=342	At3g44110	KOG0712	35.29	119	70	4	339	4	167	284	2e-12	69.3	342	98.25	ath	O	Molecular chaperone (DnaJ superfamily)
Ssptr24413_c0_seq1_len=400	At3g56580	KOG0800	32.33	133	88	3	395	3	385	516	1e-08	57	400	98.25	ath	O	FOG: Predicted E3 ubiquitin ligase
Ssptr4693_c0_seq1_len=229	SPCC1259.10	KOG2707	31.33	83	49	2	227	3	47	129	0.0005	41.2	229	98.25	spo	O	Predicted metalloprotease with chaperone activity (RNAse H/HSP70 fold)
Ssptr6560_c0_seq1_len=284	At5g42540	KOG2044	49.48	97	45	1	284	6	206	302	1e-20	96.7	284	98.24	ath	LA	5'-3' exonuclease HKE1/RAT1
Ssptr23984_c1_seq1_len=623	At1g54560	KOG0160	48.56	208	103	4	9	620	282	485	2e-46	184	623	98.23	ath	Z	Myosin class V heavy chain
Ssptr25027_c1_seq1_len=226	At5g20980	KOG2263	81.08	74	14	0	224	3	567	640	3e-32	135	226	98.23	ath	E	Methionine synthase II (cobalamin-independent)
Ssptr3057_c0_seq1_len=623	At2g13600	KOG4197	28.46	246	134	4	623	12	200	445	2e-23	107	623	98.23	ath	R	FOG: PPR repeat
Ssptr5834_c1_seq1_len=226	At5g05570	KOG1983	52.7	74	35	2	224	3	274	341	3e-14	75.1	226	98.23	ath	U	Tomosyn and related SNARE-interacting proteins
Ssptr1138_c0_seq1_len=452	At1g56675	KOG0017	28.19	149	106	5	447	4	155	280	1e-10	63.9	452	98.23	ath	R	FOG: Transposon-encoded proteins with TYA, reverse transcriptase, integrase domains in various combinations
Ssptr28333_c0_seq1_len=226	At3g21850	KOG1724	37.66	77	45	1	224	3	54	130	2e-10	62.4	226	98.23	ath	O	SCF ubiquitin ligase, Skp1 component
Ssptr18549_c0_seq1_len=1628	At5g09950	KOG4197	65.55	537	181	3	2	1600	459	995	0	731	1628	98.22	ath	R	FOG: PPR repeat
Ssptr29171_c1_seq1_len=788	At1g70320	KOG0939	56.2	258	113	0	777	4	1264	1521	2e-70	263	788	98.22	ath	OK	E3 ubiquitin-protein ligase/Putative upstream regulatory element binding protein
Ssptr2548_c0_seq1_len=281	At4g24100	KOG0582	79.8	99	13	1	276	1	185	283	5e-42	167	281	98.22	ath	T	Ste20-like serine/threonine protein kinase
Ssptr22336_c0_seq1_len=281	At3g60170	KOG0017	43.75	96	50	1	279	4	1237	1332	3e-16	82	281	98.22	ath	R	FOG: Transposon-encoded proteins with TYA, reverse transcriptase, integrase domains in various combinations
Ssptr28673_c0_seq2_len=782	At4g39490	KOG0157	46.13	284	125	3	781	14	193	476	3e-69	260	782	98.21	ath	QI	Cytochrome P450 CYP4/CYP19/CYP26 subfamilies
Ssptr19850_c0_seq1_len=1231	SPAC3A11.07	KOG2495	33.64	440	255	10	1229	21	123	551	3e-56	218	1231	98.21	spo	C	NADH-dehydrogenase (ubiquinone)
Ssptr8614_c0_seq1_len=336	At3g30390	KOG1305	60.91	110	43	0	2	331	87	196	2e-27	119	336	98.21	ath	E	Amino acid transporter protein
Ssptr25906_c0_seq1_len=223	Hs7656993	KOG1327	51.35	74	35	1	3	221	485	558	6e-14	74.3	223	98.21	hsa	T	Copine
Ssptr12469_c0_seq1_len=559	At5g58620	KOG1595	31.41	191	123	9	2	550	379	536	8e-09	58.5	559	98.21	ath	R	CCCH-type Zn-finger protein
Ssptr30500_c0_seq2_len=2053	At1g27595	KOG1895	29.23	715	463	19	31	2046	3	697	2e-41	169	2053	98.2	ath	A	mRNA cleavage and polyadenylation factor II complex, subunit PTA1
Ssptr7182_c0_seq1_len=333	At1g25360	KOG4197	59.09	110	44	1	5	331	631	740	4e-33	137	333	98.2	ath	R	FOG: PPR repeat
Ssptr25828_c1_seq1_len=278	At2g15790	KOG0546	56.52	92	39	1	273	1	178	269	7e-27	117	278	98.2	ath	O	HSP90 co-chaperone CPR7/Cyclophilin
Ssptr24591_c0_seq1_len=498	At5g06810	KOG1267	44.71	170	87	1	490	2	619	788	3e-40	162	498	98.19	ath	KR	Mitochondrial transcription termination factor, mTERF
Ssptr3542_c0_seq1_len=550	At1g79220	KOG1267	50.56	180	89	1	3	542	92	269	6e-51	198	550	98.18	ath	KR	Mitochondrial transcription termination factor, mTERF
Ssptr1656_c0_seq1_len=330	At3g06510	KOG0626	73.15	108	29	1	328	5	148	251	4e-44	174	330	98.18	ath	G	Beta-glucosidase, lactase phlorizinhydrolase, and related proteins
Ssptr16076_c0_seq1_len=330	At1g78380	KOG0406	57.14	119	40	1	2	325	75	193	2e-35	145	330	98.18	ath	O	Glutathione S-transferase
Ssptr5302_c0_seq1_len=275	At1g03370_2	KOG1032	71.11	90	26	0	2	271	466	555	1e-30	129	275	98.18	ath	S	Uncharacterized conserved protein, contains GRAM domain
Ssptr694_c0_seq1_len=220	SPBC713.06	KOG0967	59.74	77	26	2	5	220	574	649	3e-19	91.7	220	98.18	spo	L	ATP-dependent DNA ligase I
Ssptr22585_c0_seq1_len=220	At1g21410	KOG1947	37.33	75	44	2	4	219	169	243	3e-07	52	220	98.18	ath	R	Leucine rich repeat proteins, some proteins contain F-box
Ssptr1703_c1_seq1_len=602	At1g62670	KOG4197	30	200	137	1	598	8	270	469	4e-27	119	602	98.17	ath	R	FOG: PPR repeat
Ssptr4898_c1_seq1_len=327	At2g23880_2	KOG1075	36.61	112	66	3	3	323	26	136	9e-14	73.6	327	98.17	ath	R	FOG: Reverse transcriptase
Ssptr26921_c2_seq1_len=544	At2g23450	KOG1187	58.56	181	72	1	2	535	429	609	7e-53	204	544	98.16	ath	T	Serine/threonine protein kinase
Ssptr5412_c0_seq1_len=706	At2g34900	KOG1474	46.37	248	116	4	2	694	153	393	4e-48	189	706	98.16	ath	K	Transcription initiation factor TFIID, subunit BDF1 and related bromodomain proteins
Ssptr6430_c0_seq1_len=217	At3g57300	KOG0388	66.2	71	24	0	3	215	181	251	1e-15	80.1	217	98.16	ath	L	SNF2 family DNA-dependent ATPase
Ssptr26693_c0_seq1_len=272	At3g46610	KOG4197	49.44	89	45	1	267	1	256	343	4e-15	78.2	272	98.16	ath	R	FOG: PPR repeat
Ssptr8810_c0_seq1_len=217	At5g52030	KOG2860	38.36	73	43	1	215	3	12	84	3e-10	62	217	98.16	ath	T	Uncharacterized conserved protein, contains TraB domain
Ssptr7231_c0_seq1_len=272	At2g43970	KOG1855	34.74	95	56	4	271	5	350	442	3e-06	48.5	272	98.16	ath	R	Predicted RNA-binding protein
Ssptr29706_c1_seq1_len=217	At1g59870	KOG0065	32.14	84	44	3	3	215	792	872	4e-05	45.1	217	98.16	ath	Q	Pleiotropic drug resistance proteins (PDR1-15), ABC superfamily
Ssptr5834_c0_seq1_len=324	At5g05570	KOG1983	48.11	106	55	1	2	319	306	409	3e-23	105	324	98.15	ath	U	Tomosyn and related SNARE-interacting proteins
Ssptr18271_c0_seq1_len=1076	At3g25410	KOG2718	71.02	352	102	3	1066	11	70	381	3e-111	400	1076	98.14	ath	P	Na+-bile acid cotransporter
Ssptr1802_c0_seq1_len=269	At5g34930	KOG2380	55.32	94	36	2	267	4	128	221	5e-23	104	269	98.14	ath	E	Prephenate dehydrogenase (NADP+)
Ssptr26249_c1_seq1_len=269	At1g54820	KOG1187	51.65	91	41	2	4	267	187	277	2e-19	92.8	269	98.14	ath	T	Serine/threonine protein kinase
Ssptr2940_c0_seq1_len=269	At4g27420	KOG0061	43.81	105	42	2	5	268	519	623	3e-17	85.1	269	98.14	ath	Q	Transporter, ABC superfamily (Breast cancer resistance protein)
Ssptr9164_c0_seq1_len=269	At5g01040	KOG1263	42.39	92	49	1	268	5	406	497	6e-16	80.9	269	98.14	ath	Q	Multicopper oxidases
Ssptr20984_c0_seq1_len=1015	SPBC13G1.09	KOG3871	33.79	367	208	7	1006	11	19	384	9e-47	186	1015	98.13	spo	W	Cell adhesion complex protein bystin
Ssptr22038_c0_seq1_len=1015	SPBC13G1.09	KOG3871	33.79	367	208	7	10	1005	19	384	9e-47	186	1015	98.13	spo	W	Cell adhesion complex protein bystin
Ssptr7353_c0_seq1_len=321	At5g15540	KOG1020	75.24	105	26	0	5	319	1011	1115	7e-43	170	321	98.13	ath	BDL	Sister chromatid cohesion protein SCC2/Nipped-B
Ssptr27091_c1_seq1_len=214	At1g67490	KOG2161	78.57	70	15	0	3	212	106	175	3e-30	128	214	98.13	ath	G	Glucosidase I
Ssptr886_c0_seq1_len=214	At1g63660	KOG1622	70	70	21	0	2	211	34	103	2e-21	99.4	214	98.13	ath	F	GMP synthase
Ssptr30616_c0_seq1_len=214	At3g44720	KOG2797	63.51	74	23	1	5	214	171	244	7e-20	94	214	98.13	ath	E	Prephenate dehydratase
Ssptr1230_c0_seq1_len=214	At5g23690	KOG2159	60	70	28	0	212	3	180	249	6e-18	87.4	214	98.13	ath	J	tRNA nucleotidyltransferase/poly(A) polymerase
Ssptr1385_c0_seq1_len=214	At5g37060	KOG1650	39.02	82	38	1	210	1	638	719	1e-09	59.7	214	98.13	ath	P	Predicted K+/H+-antiporter
Ssptr29267_c0_seq3_len=428	SPBC1711.05	KOG2992	25	152	102	3	427	8	120	262	2e-06	49.7	428	98.13	spo	Y	Nucleolar GTPase/ATPase p130
Ssptr1199_c0_seq1_len=321	At1g74630	KOG4197	28.18	110	74	2	316	2	288	397	3e-05	45.4	321	98.13	ath	R	FOG: PPR repeat
Ssptr23480_c0_seq1_len=639	At1g02520	KOG0055	81.04	211	38	1	11	637	966	1176	3e-81	299	639	98.12	ath	Q	Multidrug/pheromone exporter, ABC superfamily
Ssptr10999_c0_seq1_len=1009	At5g24670	KOG2771	42.86	378	168	13	1009	20	68	432	1e-61	235	1009	98.12	ath	A	Subunit of tRNA-specific adenosine-34 deaminase
Ssptr11758_c0_seq1_len=266	At2g37180	KOG0223	73.4	94	18	3	6	266	1	94	2e-31	132	266	98.12	ath	G	Aquaporin (major intrinsic protein family)
Ssptr14695_c0_seq1_len=477	At2g32230	KOG1347	60.13	158	61	2	10	477	53	209	2e-49	192	477	98.11	ath	R	Uncharacterized membrane protein, predicted efflux pump
Ssptr23620_c0_seq1_len=318	At1g06560	KOG1122	55.77	104	46	2	316	5	15	104	4e-27	117	318	98.11	ath	A	tRNA and rRNA cytosine-C5-methylase (nucleolar protein NOL1/NOP2)
Ssptr30200_c1_seq1_len=2477	Hs7657041	KOG1823	22.31	910	607	32	2440	11	532	1360	2e-23	110	2477	98.1	hsa	V	DRIM (Down-regulated in metastasis)-like proteins
Ssptr17789_c0_seq1_len=211	At2g17390	KOG0504	66.67	69	23	0	2	208	130	198	3e-21	98.6	211	98.1	ath	R	FOG: Ankyrin repeat
Ssptr7802_c0_seq1_len=211	At2g36970	KOG1192	60.27	73	25	1	211	5	156	228	3e-19	91.7	211	98.1	ath	GC	UDP-glucuronosyl and UDP-glucosyl transferase
Ssptr690_c0_seq1_len=211	At3g20720	KOG2955	57.97	69	29	0	4	210	434	502	1e-17	86.7	211	98.1	ath	S	Uncharacterized conserved protein
Ssptr10807_c0_seq1_len=211	At1g47128_1	KOG1543	49.4	83	28	3	1	207	24	105	1e-14	76.6	211	98.1	ath	O	Cysteine proteinase Cathepsin L
Ssptr24070_c0_seq1_len=624	At1g02170	KOG1546	46.72	229	97	6	1	612	147	371	1e-47	187	624	98.08	ath	DO	Metacaspase involved in regulation of apoptosis
Ssptr4843_c0_seq1_len=208	At1g64590	KOG1208	48.57	70	34	1	206	3	176	245	1e-12	69.7	208	98.08	ath	Q	Dehydrogenases with different specificities (related to short-chain alcohol dehydrogenases)
Ssptr986_c0_seq1_len=260	At5g02880_1	KOG0168	40.4	99	45	2	257	3	3	101	3e-06	48.5	260	98.08	ath	O	Putative ubiquitin fusion degradation protein
Ssptr22738_c0_seq1_len=208	At4g01860	KOG0974	32.86	70	45	3	207	4	65	130	0.0007	40.8	208	98.08	ath	R	WD-repeat protein WDR6, WD repeat superfamily
Ssptr15975_c0_seq1_len=774	At3g53720	KOG1650	50	262	122	3	774	16	177	438	7e-61	232	774	98.06	ath	P	Predicted K+/H+-antiporter
Ssptr22207_c0_seq1_len=309	At1g68930	KOG4197	29.01	131	63	1	307	5	169	299	4e-10	61.6	309	98.06	ath	R	FOG: PPR repeat
Ssptr1308_c1_seq1_len=410	At5g59980	KOG2363	63.43	134	49	1	8	409	134	265	4e-45	177	410	98.05	ath	J	Protein subunit of nuclear ribonuclease P (RNase P)
Ssptr702_c1_seq1_len=257	At4g00350	KOG1347	65.48	84	29	0	3	254	355	438	4e-28	121	257	98.05	ath	R	Uncharacterized membrane protein, predicted efflux pump
Ssptr25366_c0_seq1_len=205	At4g02460	KOG1978	74.63	67	17	0	203	3	99	165	2e-22	102	205	98.05	ath	L	DNA mismatch repair protein - MLH2/PMS1/Pms2 family
Ssptr21537_c0_seq1_len=257	At4g19190_2	KOG4197	42.86	84	48	0	257	6	37	120	2e-11	66.2	257	98.05	ath	R	FOG: PPR repeat
Ssptr24712_c0_seq1_len=306	At1g71220	KOG1879	75	100	25	0	2	301	191	290	1e-39	159	306	98.04	ath	G	UDP-glucose:glycoprotein glucosyltransferase
Ssptr4687_c0_seq1_len=306	At1g70070	KOG0947	64.71	102	34	1	2	301	645	746	5e-28	120	306	98.04	ath	A	Cytoplasmic exosomal RNA helicase SKI2, DEAD-box superfamily
Ssptr26517_c0_seq1_len=456	At1g22620	KOG1888	61.59	151	56	3	5	451	158	307	1e-47	186	456	98.03	ath	I	Putative phosphoinositide phosphatase
Ssptr218_c0_seq1_len=254	At5g40010	KOG0743	38.1	84	51	3	1	249	59	139	2e-08	56.2	254	98.03	ath	O	AAA+-type ATPase
Ssptr1184_c0_seq1_len=404	At3g19040	KOG0008	50	132	66	1	402	7	679	804	8e-33	137	404	98.02	ath	K	Transcription initiation factor TFIID, subunit TAF1
Ssptr30616_c1_seq1_len=303	At1g11790	KOG2797	68.63	102	29	2	299	3	83	184	1e-31	132	303	98.02	ath	E	Prephenate dehydratase
Ssptr1328_c0_seq1_len=202	At1g58050	KOG0920	75.76	66	16	0	199	2	904	969	1e-23	106	202	98.02	ath	A	ATP-dependent RNA helicase A
Ssptr8756_c0_seq1_len=303	At1g31930	KOG0082	60.61	99	39	1	1	297	367	463	9e-22	100	303	98.02	ath	DT	G-protein alpha subunit (small G protein superfamily)
Ssptr4053_c0_seq1_len=303	At3g17700	KOG0498	43.43	99	56	0	5	301	156	254	2e-17	85.5	303	98.02	ath	PT	K+-channel ERG and related proteins, contain PAS/PAC sensor domain
Ssptr21149_c0_seq1_len=202	At1g27910	KOG0167	46.97	66	35	0	2	199	32	97	1e-12	70.1	202	98.02	ath	S	FOG: Armadillo/beta-catenin-like repeats
Ssptr4808_c0_seq1_len=202	At3g12580	KOG0101	45.71	70	34	2	200	3	553	622	7e-11	63.9	202	98.02	ath	O	Molecular chaperones HSP70/HSC70, HSP70 superfamily
Ssptr26264_c0_seq1_len=202	7297398	KOG0188	42.42	66	38	1	4	201	400	455	1e-06	50.1	202	98.02	dme	J	Alanyl-tRNA synthetase
Ssptr3367_c0_seq1_len=303	Hs4503817	KOG1210	35.51	107	61	3	2	298	39	145	1e-05	47	303	98.02	hsa	Q	Predicted 3-ketosphinganine reductase
Ssptr23246_c2_seq1_len=251	At1g67500	KOG0968	70.11	87	21	1	248	3	86	172	2e-28	122	251	98.01	ath	L	DNA polymerase zeta, catalytic subunit
Ssptr21420_c0_seq1_len=251	At3g02850	KOG0498	49.4	83	41	1	250	5	421	503	5e-18	87.8	251	98.01	ath	PT	K+-channel ERG and related proteins, contain PAS/PAC sensor domain
Ssptr21193_c0_seq1_len=251	At3g06920	KOG4197	31.71	82	56	0	3	248	638	719	2e-07	52.4	251	98.01	ath	R	FOG: PPR repeat
Ssptr22308_c0_seq1_len=1353	Hs4502321	KOG0207	45.27	486	222	7	1351	26	894	1379	2e-100	364	1353	98	hsa	P	Cation transport ATPase
Ssptr29201_c0_seq1_len=848	At4g10990_1	KOG0017	53.93	280	126	3	3	833	649	924	7e-81	298	848	98	ath	R	FOG: Transposon-encoded proteins with TYA, reverse transcriptase, integrase domains in various combinations
Ssptr24144_c0_seq1_len=300	SPBC713.02c	KOG1863	32.35	102	65	3	299	6	762	860	5e-05	44.7	300	98	spo	O	Ubiquitin carboxyl-terminal hydrolase
Ssptr1039_c0_seq1_len=349	At5g57160	KOG0966	61.4	114	44	1	347	6	539	641	3e-32	135	349	97.99	ath	L	ATP-dependent DNA ligase IV
Ssptr21461_c0_seq1_len=248	At2g38330	KOG1347	65.43	81	28	1	1	243	119	194	4e-20	94.7	248	97.98	ath	R	Uncharacterized membrane protein, predicted efflux pump
Ssptr1630_c0_seq1_len=248	At5g19740	KOG2195	29.55	88	55	2	3	245	80	167	0.0004	41.6	248	97.98	ath	OPR	Transferrin receptor and related proteins containing the protease-associated (PA) domain
Ssptr15014_c0_seq1_len=248	7293263	KOG2513	32.14	84	54	2	243	1	555	637	0.001	39.7	248	97.98	dme	D	Protein required for meiotic chromosome segregation
Ssptr4397_c0_seq1_len=395	At5g13060	KOG0167	73.64	129	34	0	390	4	293	421	6e-51	197	395	97.97	ath	S	FOG: Armadillo/beta-catenin-like repeats
Ssptr29214_c1_seq1_len=490	At5g22760	KOG1473	58.75	160	66	0	490	11	189	348	4e-49	192	490	97.96	ath	BK	Nucleosome remodeling factor, subunit NURF301/BPTF
Ssptr29706_c3_seq1_len=294	At3g16340	KOG0065	46.39	97	51	1	290	3	694	790	6e-21	97.4	294	97.96	ath	Q	Pleiotropic drug resistance proteins (PDR1-15), ABC superfamily
Ssptr1450_c0_seq1_len=343	SPAC664.14	KOG0682	36.84	114	70	3	6	341	255	362	2e-13	72.4	343	97.96	spo	P	Ammonia permease
Ssptr3351_c0_seq1_len=294	At5g43470	KOG4658	26.55	113	66	2	3	290	101	212	1e-05	47	294	97.96	ath	T	Apoptotic ATPase
Ssptr21671_c0_seq1_len=343	Hs21361137	KOG1952	26.12	134	77	4	6	341	528	661	0.0001	43.1	343	97.96	hsa	K	Transcription factor NF-X1, contains NFX-type Zn2+-binding and R3H domains
Ssptr22081_c1_seq1_len=245	At1g63150	KOG4197	31.33	83	54	1	243	4	409	491	0.0003	42	245	97.96	ath	R	FOG: PPR repeat
Ssptr16533_c0_seq2_len=1026	At1g15940	KOG1525	24.51	355	248	13	1024	20	189	509	3e-10	64.7	1026	97.95	ath	D	Sister chromatid cohesion complex Cohesin, subunit PDS5
Ssptr14820_c0_seq1_len=827	At1g22340	KOG1192	27.55	294	189	10	816	7	9	294	8e-19	92.8	827	97.94	ath	GC	UDP-glucuronosyl and UDP-glucosyl transferase
Ssptr24043_c0_seq2_len=242	At1g69560	KOG0048	81.01	79	15	0	239	3	104	182	2e-34	142	242	97.93	ath	K	Transcription factor, Myb superfamily
Ssptr1691_c0_seq1_len=386	At3g09400	KOG0700	42.57	148	63	4	3	380	298	437	3e-19	92	386	97.93	ath	T	Protein phosphatase 2C/pyruvate dehydrogenase (lipoamide) phosphatase
Ssptr5015_c0_seq1_len=242	At3g47460	KOG0933	44.3	79	44	0	238	2	709	787	8e-13	70.5	242	97.93	ath	BD	Structural maintenance of chromosome protein 2 (chromosome condensation complex Condensin, subunit E)
Ssptr6357_c0_seq1_len=242	At1g59124	KOG4658	39.08	87	45	1	6	242	420	506	2e-10	62.8	242	97.93	ath	T	Apoptotic ATPase
Ssptr25168_c1_seq1_len=432	At5g16280	KOG1938	56.34	142	61	2	2	424	189	329	2e-41	166	432	97.92	ath	D	Protein with predicted involvement in meiosis (GSG1)
Ssptr3601_c0_seq1_len=576	At1g66940	KOG1187	24.24	198	140	7	9	572	40	214	6e-05	45.8	576	97.92	ath	T	Serine/threonine protein kinase
Ssptr26794_c0_seq1_len=9897	At2g17930	KOG0889	78.96	3241	671	11	9896	207	579	3795	0	4789	9897	97.91	ath	TBLD	Histone acetyltransferase SAGA, TRRAP/TRA1 component, PI-3 kinase superfamily
Ssptr26295_c0_seq4_len=1146	At3g06620	KOG0192	65.54	386	121	6	6	1127	307	680	9e-128	455	1146	97.91	ath	T	Tyrosine kinase specific for activated (GTP-bound) p21cdc42Hs
Ssptr25998_c1_seq1_len=239	At2g24120	KOG1038	88.46	78	9	0	238	5	563	640	4e-38	154	239	97.91	ath	KL	Mitochondrial/chloroplast DNA-directed RNA polymerase RPO41, provides primers for DNA replication-initiation
Ssptr247_c1_seq1_len=383	7297767	KOG1861	54.62	130	54	2	382	8	623	752	4e-32	134	383	97.91	dme	K	Leucine permease transcriptional regulator
Ssptr519_c0_seq1_len=239	At4g33990	KOG4197	50	78	39	0	1	234	446	523	1e-17	86.3	239	97.91	ath	R	FOG: PPR repeat
Ssptr24121_c0_seq1_len=239	Hs18559777	KOG0206	43.59	78	44	0	236	3	693	770	4e-16	81.3	239	97.91	hsa	R	P-type ATPase
Ssptr24050_c0_seq1_len=478	At5g55660	KOG2266	33.53	173	98	5	469	2	449	617	4e-14	75.5	478	97.91	ath	B	Chromatin-associated protein Dek and related proteins, contains SAP DNA binding domain
Ssptr1703_c0_seq1_len=383	At3g53700	KOG4197	26.52	132	90	2	379	5	448	578	7e-07	50.8	383	97.91	ath	R	FOG: PPR repeat
Ssptr26414_c0_seq1_len=239	At3g57130	KOG0504	39.53	86	44	2	239	6	220	305	0.001	40	239	97.91	ath	R	FOG: Ankyrin repeat
Ssptr29132_c0_seq1_len=429	At1g50030	KOG0891	78.57	140	30	0	429	10	1008	1147	2e-58	222	429	97.9	ath	L	DNA-dependent protein kinase
Ssptr25805_c0_seq1_len=334	At1g24320	KOG2161	36.51	126	63	2	330	4	171	296	9e-12	67	334	97.9	ath	G	Glucosidase I
Ssptr20997_c0_seq1_len=334	At3g02100	KOG1192	29.2	113	76	4	3	329	41	148	7e-06	47.4	334	97.9	ath	GC	UDP-glucuronosyl and UDP-glucosyl transferase
Ssptr2376_c0_seq1_len=380	SPBC1734.12c	KOG2516	40.62	128	72	4	1	372	206	327	1e-17	86.3	380	97.89	spo	MU	Protein involved in dolichol pathway for N-glycosylation (mannosyltransferase family)
Ssptr23678_c0_seq1_len=426	At3g49740	KOG4197	25.52	145	102	2	425	9	490	634	2e-11	66.6	426	97.89	ath	R	FOG: PPR repeat
Ssptr3515_c0_seq1_len=236	At3g27970	KOG2249	74.03	77	20	0	3	233	141	217	2e-30	128	236	97.88	ath	L	3'-5' exonuclease
Ssptr22729_c0_seq1_len=236	At3g57060	KOG0414	71.43	77	22	0	1	231	1176	1252	1e-26	116	236	97.88	ath	BD	Chromosome condensation complex Condensin, subunit D2
Ssptr24125_c1_seq1_len=236	At5g27010	KOG2149	48.72	78	39	1	2	232	164	241	2e-16	82.8	236	97.88	ath	S	Uncharacterized conserved protein
Ssptr26574_c1_seq1_len=377	At5g36110	KOG0157	31.2	125	84	2	376	8	206	325	7e-15	77.4	377	97.88	ath	QI	Cytochrome P450 CYP4/CYP19/CYP26 subfamilies
Ssptr25420_c0_seq1_len=941	At4g18750	KOG4197	34.82	313	198	6	922	2	314	617	3e-49	194	941	97.87	ath	R	FOG: PPR repeat
Ssptr24280_c1_seq1_len=282	At2g26710	KOG0157	62.77	94	33	1	2	277	347	440	4e-28	121	282	97.87	ath	QI	Cytochrome P450 CYP4/CYP19/CYP26 subfamilies
Ssptr2995_c0_seq1_len=423	CE08435	KOG1683	35.37	147	86	5	415	2	39	178	9e-15	77.4	423	97.87	cel	I	Hydroxyacyl-CoA dehydrogenase/enoyl-CoA hydratase
Ssptr824_c1_seq1_len=282	At3g54350	KOG2293	43.16	95	51	2	282	7	79	170	7e-12	67.4	282	97.87	ath	KT	Daxx-interacting protein MSP58/p78, contains FHA domain
Ssptr26400_c0_seq2_len=282	7298651	KOG2328	31.96	97	61	2	282	7	76	169	5e-09	57.8	282	97.87	dme	BD	Chromosome condensation complex Condensin, subunit H
Ssptr25433_c0_seq1_len=420	At4g10590	KOG1870	35.33	167	78	6	1	411	127	289	5e-13	71.6	420	97.86	ath	O	Ubiquitin C-terminal hydrolase
Ssptr4667_c0_seq1_len=233	At4g24100	KOG0582	78.95	76	16	0	233	6	108	183	3e-31	131	233	97.85	ath	T	Ste20-like serine/threonine protein kinase
Ssptr1967_c0_seq1_len=745	SPAC20G8.06	KOG1831	29.02	255	169	4	5	733	535	783	8e-25	112	745	97.85	spo	K	Negative regulator of transcription
Ssptr3087_c0_seq1_len=279	At3g12770	KOG4197	49.45	91	46	0	278	6	18	108	4e-19	91.3	279	97.85	ath	R	FOG: PPR repeat
Ssptr22274_c2_seq1_len=233	At5g24240_1	KOG0001	49.35	77	38	2	2	229	106	181	4e-12	68.2	233	97.85	ath	OR	Ubiquitin and ubiquitin-like proteins
Ssptr6769_c0_seq1_len=233	At5g01110	KOG4197	31.58	76	52	0	229	2	150	225	4e-06	48.1	233	97.85	ath	R	FOG: PPR repeat
Ssptr29012_c0_seq1_len=1567	At3g21230	KOG1176	59.92	524	197	4	35	1567	16	537	0	642	1567	97.83	ath	I	Acyl-CoA synthetase
Ssptr17282_c0_seq1_len=1196	At5g54180	KOG1267	56.41	390	170	2	1	1170	105	489	4e-119	426	1196	97.83	ath	KR	Mitochondrial transcription termination factor, mTERF
Ssptr24548_c0_seq1_len=276	At2g15700	KOG0017	56.67	90	39	0	6	275	744	833	6e-23	103	276	97.83	ath	R	FOG: Transposon-encoded proteins with TYA, reverse transcriptase, integrase domains in various combinations
Ssptr23601_c0_seq1_len=230	At3g63380	KOG0204	51.28	78	35	1	4	228	95	172	5e-16	81.3	230	97.83	ath	P	Calcium transporting ATPase
Ssptr916_c0_seq1_len=230	At1g43620	KOG1192	52.63	76	35	1	5	229	537	612	1e-10	63.2	230	97.83	ath	GC	UDP-glucuronosyl and UDP-glucosyl transferase
Ssptr423_c0_seq1_len=319	At1g48520	KOG2438	65.42	107	34	2	4	315	29	135	2e-34	142	319	97.81	ath	J	Glutamyl-tRNA amidotransferase subunit B
Ssptr21795_c2_seq1_len=319	At3g15990	KOG0236	25.69	109	76	3	314	3	256	364	9e-06	47	319	97.81	ath	P	Sulfate/bicarbonate/oxalate exchanger 05/01/13 and related transporters (SLC26 family)
Ssptr29043_c0_seq1_len=9402	At2g17930	KOG0889	78.77	3076	642	11	3	9197	744	3795	0	4562	9402	97.8	ath	TBLD	Histone acetyltransferase SAGA, TRRAP/TRA1 component, PI-3 kinase superfamily
Ssptr15161_c0_seq1_len=727	At5g52030	KOG2860	63.64	253	76	4	5	715	142	394	1e-69	261	727	97.8	ath	T	Uncharacterized conserved protein, contains TraB domain
Ssptr2479_c0_seq1_len=227	At2g47680	KOG0920	56.76	74	32	2	5	226	195	266	7e-17	84	227	97.8	ath	A	ATP-dependent RNA helicase A
Ssptr25391_c0_seq1_len=227	At2g21310	KOG0017	47.3	74	39	0	6	227	100	173	6e-16	80.9	227	97.8	ath	R	FOG: Transposon-encoded proteins with TYA, reverse transcriptase, integrase domains in various combinations
Ssptr23218_c0_seq1_len=1629	At5g59730	KOG2344	39.01	587	302	9	2	1594	21	596	2e-99	361	1629	97.79	ath	U	Exocyst component protein and related proteins
Ssptr29267_c2_seq1_len=408	SPBC1711.05	KOG2992	24.83	145	97	3	3	401	127	262	6e-05	44.7	408	97.79	spo	Y	Nucleolar GTPase/ATPase p130
Ssptr23673_c0_seq1_len=767	At5g01220	KOG1111	70.8	250	73	1	751	2	227	459	2e-100	363	767	97.78	ath	MOI	N-acetylglucosaminyltransferase complex, subunit PIG-A/SPT14, required for phosphatidylinositol biosynthesis/Sulfolipid synthase
Ssptr1951_c0_seq1_len=270	At1g50030	KOG0891	81.82	88	16	0	3	266	740	827	7e-28	120	270	97.78	ath	L	DNA-dependent protein kinase
Ssptr24954_c0_seq1_len=405	YDR093w	KOG0206	38.85	139	78	2	2	397	842	980	3e-22	102	405	97.78	sce	R	P-type ATPase
Ssptr11051_c0_seq1_len=1752	At1g08070	KOG4197	36.83	619	343	8	26	1738	37	652	2e-108	391	1752	97.77	ath	R	FOG: PPR repeat
Ssptr29345_c0_seq1_len=1120	At5g15410	KOG0498	47.66	384	182	7	1095	1	110	485	3e-89	327	1120	97.77	ath	PT	K+-channel ERG and related proteins, contain PAS/PAC sensor domain
Ssptr25549_c0_seq1_len=224	At5g46100	KOG4197	57.53	73	31	0	1	219	77	149	2e-22	102	224	97.77	ath	R	FOG: PPR repeat
Ssptr28067_c0_seq1_len=402	At5g27030	KOG0266	51.95	154	51	1	7	399	377	530	1e-41	166	402	97.76	ath	R	WD40 repeat-containing protein
Ssptr28568_c0_seq1_len=402	At5g27030	KOG0266	51.95	154	51	1	396	4	377	530	1e-41	166	402	97.76	ath	R	WD40 repeat-containing protein
Ssptr3621_c0_seq1_len=313	At1g63340	KOG1399	57.01	107	41	1	313	8	50	156	2e-23	105	313	97.76	ath	Q	Flavin-containing monooxygenase
Ssptr10334_c0_seq1_len=267	At2g37180	KOG0223	73.4	94	18	3	261	1	1	94	2e-31	132	267	97.75	ath	G	Aquaporin (major intrinsic protein family)
Ssptr15602_c0_seq1_len=755	At1g21150	KOG1267	25.4	248	183	3	17	754	52	298	1e-16	85.1	755	97.75	ath	KR	Mitochondrial transcription termination factor, mTERF
Ssptr16545_c0_seq1_len=267	7289410	KOG2066	38.71	93	51	1	266	6	20	112	5e-12	67.8	267	97.75	dme	U	Vacuolar assembly/sorting protein VPS41
Ssptr23180_c0_seq1_len=2124	At1g66950	KOG0065	68.92	695	213	2	5	2080	742	1434	0	944	2124	97.74	ath	Q	Pleiotropic drug resistance proteins (PDR1-15), ABC superfamily
Ssptr25698_c0_seq1_len=442	At1g05470	KOG0565	42.36	203	58	6	11	442	166	361	1e-27	120	442	97.74	ath	U	Inositol polyphosphate 5-phosphatase and related proteins
Ssptr22954_c0_seq1_len=221	YPL082c	KOG0392	46.91	81	34	1	5	220	355	435	1e-11	66.6	221	97.74	sce	K	SNF2 family DNA-dependent ATPase domain-containing protein
Ssptr21238_c0_seq1_len=221	At5g65550	KOG1192	35.44	79	44	2	221	6	323	400	6e-06	47.8	221	97.74	ath	GC	UDP-glucuronosyl and UDP-glucosyl transferase
Ssptr17215_c0_seq1_len=1102	At1g20230	KOG4197	37.43	374	219	6	1101	25	395	760	1e-69	261	1102	97.73	ath	R	FOG: PPR repeat
Ssptr25160_c0_seq1_len=264	At3g45850	KOG0243	76.74	86	20	0	2	259	510	595	9e-31	130	264	97.73	ath	Z	Kinesin-like protein
Ssptr5797_c0_seq1_len=264	Hs14249596	KOG2029	47.83	92	42	3	262	5	451	541	9e-17	83.6	264	97.73	hsa	S	Uncharacterized conserved protein
Ssptr459_c0_seq1_len=264	At5g11100	KOG1012	46.07	89	45	2	5	262	285	373	2e-14	75.9	264	97.73	ath	R	Ca2+-dependent lipid-binding protein CLB1/vesicle protein vp115/Granuphilin A, contains C2 domain
Ssptr24641_c0_seq1_len=1535	At2g44020	KOG1267	73.92	510	123	5	14	1513	5	507	0	739	1535	97.72	ath	KR	Mitochondrial transcription termination factor, mTERF
Ssptr27605_c0_seq2_len=1274	At1g01140	KOG0583	55	420	184	4	1256	12	15	429	2e-129	461	1274	97.72	ath	T	Serine/threonine protein kinase
Ssptr21371_c0_seq1_len=307	At1g10450	KOG4204	74	100	26	0	302	3	439	538	6e-40	160	307	97.72	ath	B	Histone deacetylase complex, SIN3 component
Ssptr1593_c0_seq1_len=436	At5g61350	KOG1187	37.66	154	84	6	10	435	24	174	1e-19	93.6	436	97.71	ath	T	Serine/threonine protein kinase
Ssptr29182_c0_seq1_len=218	At2g30750	KOG0156	56.34	71	31	0	214	2	63	133	8e-19	90.5	218	97.71	ath	Q	Cytochrome P450 CYP2 subfamily
Ssptr7920_c0_seq1_len=218	At3g58590	KOG4197	57.75	71	30	1	218	6	724	793	4e-13	71.6	218	97.71	ath	R	FOG: PPR repeat
Ssptr3156_c0_seq1_len=350	7290427	KOG2154	31.58	114	78	1	349	8	350	444	3e-08	55.5	350	97.71	dme	J	Predicted nucleolar protein involved in ribosome biogenesis
Ssptr1262_c0_seq1_len=393	At2g13600	KOG4197	24.05	158	90	3	391	8	237	392	2e-06	49.7	393	97.71	ath	R	FOG: PPR repeat
Ssptr4831_c0_seq1_len=261	At3g04380	KOG1082	59.3	86	34	1	257	3	210	295	1e-25	113	261	97.7	ath	BK	Histone H3 (Lys9) methyltransferase SUV39H1/Clr4, required for transcriptional silencing
Ssptr6138_c1_seq1_len=261	At2g41380	KOG3010	47.19	89	43	1	257	3	158	246	4e-14	74.7	261	97.7	ath	R	Methyltransferase
Ssptr150_c0_seq1_len=261	At4g25270	KOG4197	36.78	87	53	1	257	3	148	234	2e-12	68.9	261	97.7	ath	R	FOG: PPR repeat
Ssptr16333_c0_seq1_len=261	At2g43970	KOG1855	34.07	91	54	4	2	256	350	438	5e-05	44.7	261	97.7	ath	R	Predicted RNA-binding protein
Ssptr17778_c0_seq1_len=519	At2g46010	KOG0386	40.8	174	98	3	515	9	244	414	2e-12	70.1	519	97.69	ath	BK	Chromatin remodeling complex SWI/SNF, component SWI2 and related ATPases (DNA/RNA helicase superfamily)
Ssptr804_c0_seq1_len=347	Hs4507857	KOG1863	28.45	116	80	3	340	2	628	737	2e-05	46.2	347	97.69	hsa	O	Ubiquitin carboxyl-terminal hydrolase
Ssptr13958_c0_seq1_len=5046	At3g55160	KOG1810	52.47	1658	773	26	3	4931	531	2059	0	1500	5046	97.68	ath	D	Cell cycle-associated protein
Ssptr30293_c0_seq3_len=1075	At4g23850	KOG1256	51.57	351	169	1	1066	17	3	353	4e-100	363	1075	97.67	ath	I	Long-chain acyl-CoA synthetases (AMP-forming)
Ssptr28598_c0_seq1_len=301	At1g52360	KOG0276	78.57	98	21	0	300	7	736	833	3e-40	161	301	97.67	ath	U	Vesicle coat complex COPI, beta' subunit
Ssptr29075_c0_seq2_len=301	At1g52360	KOG0276	78.57	98	21	0	2	295	736	833	3e-40	161	301	97.67	ath	U	Vesicle coat complex COPI, beta' subunit
Ssptr22200_c1_seq1_len=258	At5g26820	KOG2601	54.44	90	35	3	2	253	42	130	3e-16	82	258	97.67	ath	P	Iron transporter
Ssptr6124_c0_seq1_len=215	Hs21361659	KOG2274	27.78	72	50	1	4	213	367	438	3e-05	45.4	215	97.67	hsa	UY	Predicted importin 9
Ssptr16280_c0_seq1_len=341	At5g07620	KOG1187	61.26	111	43	0	341	9	171	281	1e-36	149	341	97.65	ath	T	Serine/threonine protein kinase
Ssptr8141_c0_seq1_len=255	At2g39400	KOG1455	62.65	83	31	0	3	251	161	243	1e-25	112	255	97.65	ath	I	Lysophospholipase
Ssptr25268_c0_seq1_len=298	At1g33350	KOG4197	39.8	98	58	1	6	296	147	244	1e-17	86.7	298	97.65	ath	R	FOG: PPR repeat
Ssptr1451_c0_seq1_len=255	At1g48920	KOG4210	43.02	86	46	4	1	249	324	408	4e-10	61.6	255	97.65	ath	K	Nuclear localization sequence binding protein
Ssptr20229_c0_seq2_len=1017	At5g19770	KOG1376	96.98	331	10	0	993	1	1	331	5e-169	592	1017	97.64	ath	Z	Alpha tubulin
Ssptr24925_c0_seq1_len=212	At3g06030	KOG0198	41.33	75	38	1	1	207	67	141	8e-11	63.9	212	97.64	ath	T	MEKK and related serine/threonine protein kinases
Ssptr8899_c0_seq1_len=212	At5g61830	KOG1208	43.24	74	37	2	3	209	134	207	1e-05	47	212	97.64	ath	Q	Dehydrogenases with different specificities (related to short-chain alcohol dehydrogenases)
Ssptr26549_c0_seq1_len=295	At3g08960	KOG1993	46.39	97	51	1	290	3	139	235	1e-19	93.2	295	97.63	ath	YU	Nuclear transport receptor KAP120 (importin beta superfamily)
Ssptr2267_c0_seq1_len=464	Hs13376427	KOG3683	29.71	175	99	4	1	453	26	197	4e-14	75.5	464	97.63	hsa	S	Uncharacterized conserved protein
Ssptr26791_c0_seq1_len=209	At1g12160	KOG1399	64.71	68	24	0	207	4	157	224	2e-21	99	209	97.61	ath	Q	Flavin-containing monooxygenase
Ssptr3101_c0_seq1_len=209	At1g69370	KOG0795	55.88	68	30	1	6	209	160	226	1e-14	76.3	209	97.61	ath	E	Chorismate mutase
Ssptr21857_c1_seq1_len=209	At1g17250	KOG0619	44.29	70	37	1	209	6	184	253	1e-09	59.7	209	97.61	ath	R	FOG: Leucine rich repeat
Ssptr24422_c0_seq1_len=667	At2g07550	KOG0017	41.03	234	121	6	14	664	596	821	4e-41	166	667	97.6	ath	R	FOG: Transposon-encoded proteins with TYA, reverse transcriptase, integrase domains in various combinations
Ssptr23813_c0_seq1_len=375	At5g44520	KOG3075	60.66	122	48	0	372	7	171	292	1e-36	149	375	97.6	ath	G	Ribose 5-phosphate isomerase
Ssptr1023_c1_seq1_len=249	At5g58530	KOG2824	60.92	87	28	1	2	244	116	202	4e-22	101	249	97.59	ath	O	Glutaredoxin-related protein
Ssptr11560_c0_seq1_len=1697	At5g48910	KOG4197	40.77	569	320	3	13	1668	78	646	3e-128	457	1697	97.58	ath	R	FOG: PPR repeat
Ssptr26134_c0_seq1_len=495	Hs4826730	KOG0891	43.02	172	87	2	483	1	836	998	9e-27	117	495	97.58	hsa	L	DNA-dependent protein kinase
Ssptr1181_c0_seq1_len=206	At1g32360_1	KOG1677	42.25	71	37	2	202	2	151	221	7e-07	50.8	206	97.57	ath	R	CCCH-type Zn-finger protein
Ssptr22332_c0_seq1_len=1719	At2g13610	KOG0061	47.87	587	278	5	18	1694	60	639	2e-149	527	1719	97.56	ath	Q	Transporter, ABC superfamily (Breast cancer resistance protein)
Ssptr30603_c0_seq1_len=409	At5g47690	KOG1525	65.41	133	46	0	406	8	376	508	6e-47	184	409	97.56	ath	D	Sister chromatid cohesion complex Cohesin, subunit PDS5
Ssptr144_c0_seq1_len=246	At5g64940	KOG1235	47.22	108	29	2	245	6	528	635	6e-19	90.9	246	97.56	ath	R	Predicted unusual protein kinase
Ssptr25667_c0_seq1_len=652	At5g51660	KOG1896	69.23	221	59	3	15	650	451	670	5e-81	298	652	97.55	ath	A	mRNA cleavage and polyadenylation factor II complex, subunit CFT1 (CPSF subunit)
Ssptr28436_c0_seq2_len=489	At2g34550	KOG0143	55.97	159	70	1	477	1	120	275	3e-45	179	489	97.55	ath	QR	Iron/ascorbate family oxidoreductases
Ssptr1619_c0_seq1_len=286	At4g19900_2	KOG4197	28.72	94	66	2	3	281	273	365	0.0002	42.7	286	97.55	ath	R	FOG: PPR repeat
Ssptr26525_c0_seq1_len=1018	At5g19770	KOG1376	96.98	331	10	0	26	1018	1	331	5e-169	592	1018	97.54	ath	Z	Alpha tubulin
Ssptr29706_c0_seq1_len=203	At1g15210	KOG0065	81.82	66	12	0	5	202	859	924	1e-26	116	203	97.54	ath	Q	Pleiotropic drug resistance proteins (PDR1-15), ABC superfamily
Ssptr27118_c0_seq1_len=769	At3g56860	KOG0118	41.29	264	141	5	765	16	73	329	7e-51	199	769	97.53	ath	R	FOG: RRM domain
Ssptr26755_c0_seq1_len=243	At5g08230	KOG1904	72.15	79	22	0	238	2	804	882	4e-25	111	243	97.53	ath	K	Transcription coactivator
Ssptr6009_c0_seq1_len=283	At5g56310	KOG4197	34.04	94	60	1	6	281	161	254	3e-11	65.1	283	97.53	ath	R	FOG: PPR repeat
Ssptr135_c0_seq1_len=243	At1g01300	KOG1339	40.96	83	45	4	239	3	308	386	4e-06	48.1	243	97.53	ath	O	Aspartyl protease
Ssptr15634_c0_seq1_len=283	At5g01070	KOG1609	38.53	109	50	5	5	280	1	106	7e-06	47.4	283	97.53	ath	A	Protein involved in mRNA turnover and stability
Ssptr7179_c0_seq1_len=363	At3g49140	KOG4197	44.07	118	66	0	6	359	480	597	9e-25	110	363	97.52	ath	R	FOG: PPR repeat
Ssptr23981_c0_seq1_len=643	At4g19660	KOG0504	38.11	244	116	6	3	629	338	578	7e-32	135	643	97.51	ath	R	FOG: Ankyrin repeat
Ssptr19733_c0_seq1_len=517	At3g52370	KOG1437	83.53	170	26	1	2	505	261	430	5e-78	288	517	97.49	ath	MW	Fasciclin and related adhesion glycoproteins
Ssptr10283_c0_seq1_len=517	At4g25130	KOG1635	60.12	168	67	1	14	517	65	231	1e-55	213	517	97.49	ath	O	Peptide methionine sulfoxide reductase
Ssptr13442_c0_seq1_len=754	At3g56860	KOG0118	41.92	260	136	5	12	746	73	328	8e-51	198	754	97.48	ath	R	FOG: RRM domain
Ssptr24906_c0_seq1_len=357	At4g35520	KOG1977	49.59	121	56	4	353	6	873	984	6e-21	97.4	357	97.48	ath	L	DNA mismatch repair protein - MLH3 family
Ssptr22118_c1_seq1_len=317	At4g18820	KOG0989	42.74	117	53	1	2	310	584	700	1e-20	96.3	317	97.48	ath	L	Replication factor C, subunit RFC4
Ssptr23698_c0_seq1_len=317	At5g55400	KOG0046	46.67	105	54	2	311	3	1	104	7e-19	90.5	317	97.48	ath	Z	Ca2+-binding actin-bundling protein (fimbrin/plastin), EF-Hand protein superfamily
Ssptr16342_c0_seq1_len=397	At1g31790	KOG4197	36.36	132	81	3	9	395	163	287	6e-16	80.9	397	97.48	ath	R	FOG: PPR repeat
Ssptr23913_c0_seq1_len=474	At2g27240	KOG4711	36.48	159	96	3	2	463	303	460	9e-23	104	474	97.47	ath	R	Predicted membrane protein
Ssptr21904_c0_seq2_len=237	At1g54610	KOG0600	43.59	78	43	1	236	6	387	464	4e-13	71.6	237	97.47	ath	D	Cdc2-related protein kinase
Ssptr24686_c0_seq1_len=237	CE04196	KOG0261	43.21	81	42	2	6	236	551	630	2e-09	59.3	237	97.47	cel	K	RNA polymerase III, large subunit
Ssptr25831_c0_seq1_len=237	Hs20476846	KOG2432	36.36	77	49	0	233	3	142	218	5e-09	57.8	237	97.47	hsa	S	Uncharacterized conserved protein
Ssptr14947_c0_seq1_len=277	At5g49530	KOG2354	32.22	90	61	2	5	274	221	301	1e-05	46.6	277	97.47	ath	K	RNA Polymerase C (III) 37 kDa subunit
Ssptr21129_c0_seq1_len=237	At1g58842	KOG4658	46.84	79	40	1	231	1	264	342	0.001	40	237	97.47	ath	T	Apoptotic ATPase
Ssptr15841_c0_seq1_len=631	At1g71180	KOG0409	57	207	87	1	16	630	1	207	6e-51	198	631	97.46	ath	R	Predicted dehydrogenase
Ssptr2391_c0_seq1_len=354	At1g11880	KOG2647	59.13	115	47	1	353	9	168	281	4e-33	137	354	97.46	ath	R	Predicted Dolichyl-phosphate-mannose-protein mannosyltransferase
Ssptr26355_c0_seq1_len=825	At3g48250	KOG4197	40	275	158	5	22	825	1	264	2e-50	197	825	97.45	ath	R	FOG: PPR repeat
Ssptr22257_c0_seq1_len=431	At1g44100	KOG1303	54.05	148	60	1	421	2	181	328	1e-41	166	431	97.45	ath	E	Amino acid transporters
Ssptr17813_c1_seq1_len=588	7302049	KOG1067	39.8	196	113	2	575	3	292	485	3e-29	126	588	97.45	dme	R	Predicted RNA-binding polyribonucleotide nucleotidyltransferase
Ssptr18026_c0_seq1_len=274	At3g07570	KOG4293	51.11	90	43	1	267	1	151	240	1e-21	99.8	274	97.45	ath	T	Predicted membrane protein, contains DoH and Cytochrome b-561/ferric reductase transmembrane domains
Ssptr24103_c0_seq1_len=314	At2g36790	KOG1192	49.07	108	49	2	2	307	373	480	5e-18	87.8	314	97.45	ath	GC	UDP-glucuronosyl and UDP-glucosyl transferase
Ssptr29403_c0_seq1_len=274	At1g22360	KOG1192	32.61	92	59	2	8	274	192	281	3e-09	58.5	274	97.45	ath	GC	UDP-glucuronosyl and UDP-glucosyl transferase
Ssptr24833_c1_seq2_len=351	7295722	KOG0061	37.29	118	70	2	350	9	139	255	2e-17	85.9	351	97.44	dme	Q	Transporter, ABC superfamily (Breast cancer resistance protein)
Ssptr18163_c0_seq1_len=2217	At1g05520	KOG1986	58.34	761	276	8	57	2216	7	763	0	840	2217	97.43	ath	U	Vesicle coat complex COPII, subunit SEC23
Ssptr21680_c0_seq1_len=856	At4g25000	KOG0471	63.48	282	99	3	21	854	1	281	3e-105	380	856	97.43	ath	G	Alpha-amylase
Ssptr25099_c0_seq1_len=428	At3g46730	KOG4658	32.45	151	90	3	426	10	159	308	3e-15	79	428	97.43	ath	T	Apoptotic ATPase
Ssptr13141_c0_seq1_len=502	At2g35790	KOG4478	59.17	169	63	3	491	3	1	165	5e-32	135	502	97.41	ath	S	Uncharacterized membrane protein
Ssptr23683_c0_seq1_len=348	At5g54620	KOG0504	31.5	127	73	3	4	342	73	196	1e-10	63.2	348	97.41	ath	R	FOG: Ankyrin repeat
Ssptr28456_c0_seq1_len=730	At1g33410	KOG4521	35.02	237	154	3	16	726	342	537	1e-27	121	730	97.4	ath	YU	Nuclear pore complex, Nup160 component
Ssptr9244_c0_seq1_len=462	At5g40450	KOG1181	34.57	162	94	6	450	1	2755	2900	5e-12	68.6	462	97.4	ath	S	FOG: Low-complexity
Ssptr29863_c0_seq1_len=345	Hs4557026	KOG1426	33.33	114	74	3	340	5	4103	4211	3e-12	68.6	345	97.39	hsa	S	FOG: RCC1 domain
Ssptr103_c0_seq1_len=268	At1g64960	KOG1949	32.18	87	59	0	266	6	660	746	3e-10	62	268	97.39	ath	S	Uncharacterized conserved protein
Ssptr4686_c0_seq1_len=268	At2g39360	KOG1187	32.18	87	59	1	263	3	666	750	3e-08	55.1	268	97.39	ath	T	Serine/threonine protein kinase
Ssptr16146_c0_seq1_len=1223	At1g71140	KOG1347	60.96	397	155	1	1223	33	77	471	2e-136	484	1223	97.38	ath	R	Uncharacterized membrane protein, predicted efflux pump
Ssptr20920_c0_seq1_len=228	At3g63260	KOG0192	86.49	74	10	0	223	2	245	318	1e-35	145	228	97.37	ath	T	Tyrosine kinase specific for activated (GTP-bound) p21cdc42Hs
Ssptr21416_c1_seq1_len=228	At1g42540	KOG1052	66.22	74	25	0	3	224	789	862	5e-25	110	228	97.37	ath	PET	Glutamate-gated kainate-type ion channel receptor subunit GluR5 and related subunits
Ssptr1525_c0_seq1_len=342	At1g60030	KOG1292	38.98	118	65	1	334	2	49	166	7e-22	100	342	97.37	ath	F	Xanthine/uracil transporters
Ssptr1496_c1_seq1_len=228	At3g55160	KOG1810	63.51	74	27	0	5	226	435	508	1e-20	96.7	228	97.37	ath	D	Cell cycle-associated protein
Ssptr5655_c0_seq1_len=228	At1g27040	KOG1237	59.46	74	30	0	2	223	367	440	1e-18	89.7	228	97.37	ath	E	H+/oligopeptide symporter
Ssptr22221_c0_seq1_len=302	At5g56310	KOG4197	47.96	98	51	1	6	299	301	397	2e-21	99.4	302	97.35	ath	R	FOG: PPR repeat
Ssptr23127_c0_seq1_len=225	At1g03060_1	KOG1788	63.01	73	27	0	223	5	773	845	6e-21	97.4	225	97.33	ath	S	Uncharacterized conserved protein
Ssptr17681_c1_seq1_len=262	At5g46400	KOG1258	44.19	86	47	1	262	8	409	494	9e-15	77	262	97.33	ath	A	mRNA processing protein
Ssptr14626_c0_seq1_len=783	At4g40080	KOG0251	47.57	267	127	5	4	765	86	350	1e-46	185	783	97.32	ath	TU	Clathrin assembly protein AP180 and related proteins, contain ENTH domain
Ssptr20465_c0_seq1_len=370	At3g22960	KOG2323	46.83	126	61	2	2	361	382	506	3e-24	108	370	97.3	ath	G	Pyruvate kinase
Ssptr23678_c1_seq1_len=259	At5g42450	KOG4197	51.19	84	41	0	2	253	60	143	8e-19	90.5	259	97.3	ath	R	FOG: PPR repeat
Ssptr762_c0_seq1_len=222	SPAC13G6.03	KOG2125	51.32	76	33	2	220	5	153	227	4e-14	74.7	222	97.3	spo	T	Glycosylphosphatidylinositol anchor synthesis protein
Ssptr1681_c1_seq1_len=333	At5g39980	KOG4197	27.78	108	78	0	1	324	368	475	9e-09	57	333	97.3	ath	R	FOG: PPR repeat
Ssptr1293_c0_seq1_len=222	At1g68940	KOG0167	28.24	85	48	2	2	217	826	910	0.001	40	222	97.3	ath	S	FOG: Armadillo/beta-catenin-like repeats
Ssptr11481_c0_seq1_len=2205	At1g08070	KOG4197	36.04	752	444	9	2189	45	27	741	7e-133	473	2205	97.28	ath	R	FOG: PPR repeat
Ssptr26117_c0_seq1_len=293	At2g27900	KOG2939	68.42	95	30	0	288	4	97	191	3e-35	145	293	97.27	ath	S	Uncharacterized conserved protein
Ssptr20258_c0_seq1_len=953	At5g65550	KOG1192	30.36	336	207	9	927	1	8	331	2e-29	128	953	97.27	ath	GC	UDP-glucuronosyl and UDP-glucosyl transferase
Ssptr22550_c0_seq1_len=256	At2g27610	KOG4197	26.19	84	61	2	254	6	420	502	0.0004	41.6	256	97.27	ath	R	FOG: PPR repeat
Ssptr18508_c0_seq1_len=1021	At2g29760	KOG4197	50.45	331	164	3	995	3	16	341	1e-93	342	1021	97.26	ath	R	FOG: PPR repeat
Ssptr16768_c0_seq1_len=657	At5g16210	KOG0211	67.13	216	68	3	2	640	805	1020	4e-78	289	657	97.26	ath	T	Protein phosphatase 2A regulatory subunit A and related proteins
Ssptr26441_c0_seq1_len=219	At5g59480	KOG3109	69.01	71	22	0	7	219	1	71	2e-22	102	219	97.26	ath	R	Haloacid dehalogenase-like hydrolase
Ssptr21567_c0_seq1_len=219	At4g19660	KOG0504	61.97	71	27	0	218	6	130	200	2e-21	99.4	219	97.26	ath	R	FOG: Ankyrin repeat
Ssptr1354_c0_seq1_len=219	SPAC23C4.15	KOG3218	60.56	71	28	0	6	218	116	186	1e-18	90.1	219	97.26	spo	K	RNA polymerase, 25-kDa subunit (common to polymerases I, II and III)
Ssptr28742_c0_seq2_len=1092	At4g28700	KOG0682	80.22	359	66	2	29	1090	4	362	7e-130	462	1092	97.25	ath	P	Ammonia permease
Ssptr6238_c0_seq2_len=364	At4g26890	KOG0198	30.77	143	74	5	5	358	246	385	2e-07	52.4	364	97.25	ath	T	MEKK and related serine/threonine protein kinases
Ssptr17533_c0_seq2_len=1049	At1g79250	KOG0610	68.09	351	101	6	1021	2	20	369	9e-127	451	1049	97.24	ath	R	Putative serine/threonine protein kinase
Ssptr11899_c0_seq1_len=253	At5g18280	KOG1385	71.08	83	23	1	249	4	322	404	3e-22	102	253	97.23	ath	F	Nucleoside phosphatase
Ssptr12115_c0_seq1_len=253	At5g18280	KOG1385	71.08	83	23	1	5	250	322	404	3e-22	102	253	97.23	ath	F	Nucleoside phosphatase
Ssptr6399_c0_seq1_len=253	At1g71490	KOG4197	59.76	82	33	0	246	1	225	306	1e-21	100	253	97.23	ath	R	FOG: PPR repeat
Ssptr18378_c0_seq1_len=503	At1g32780	KOG0022	62.57	171	56	2	14	502	22	191	5e-52	201	503	97.22	ath	Q	Alcohol dehydrogenase, class III
Ssptr23728_c1_seq1_len=216	At5g35450	KOG4658	48.61	72	35	1	215	6	375	446	3e-13	72	216	97.22	ath	T	Apoptotic ATPase
Ssptr6482_c0_seq1_len=216	At5g17660	KOG3115	44.29	70	39	0	2	211	158	227	7e-09	57.4	216	97.22	ath	R	Methyltransferase-like protein
Ssptr4583_c0_seq1_len=861	At1g69020	KOG2237	55.56	288	119	2	859	23	60	342	2e-92	337	861	97.21	ath	O	Predicted serine protease
Ssptr21613_c0_seq1_len=287	At4g31250_2	KOG2501	38.83	103	53	2	1	279	88	188	2e-12	69.3	287	97.21	ath	R	Thioredoxin, nucleoredoxin and related proteins
Ssptr22881_c2_seq1_len=358	CE09349	KOG0161	25.58	129	83	3	356	9	1057	1180	0.0009	40.4	358	97.21	cel	Z	Myosin class II heavy chain
Ssptr24933_c0_seq1_len=250	At3g22150	KOG4197	54.32	81	37	0	247	5	233	313	2e-20	95.9	250	97.2	ath	R	FOG: PPR repeat
Ssptr3490_c0_seq1_len=250	At4g02500	KOG4748	34.86	109	43	3	243	1	30	138	3e-08	55.5	250	97.2	ath	GM	Subunit of Golgi mannosyltransferase complex
Ssptr16034_c0_seq1_len=463	At2g16000	KOG0017	42.21	154	85	1	14	463	37	190	5e-31	131	463	97.19	ath	R	FOG: Transposon-encoded proteins with TYA, reverse transcriptase, integrase domains in various combinations
Ssptr21868_c0_seq1_len=355	At1g33110	KOG1347	73.91	115	30	0	347	3	211	325	2e-49	192	355	97.18	ath	R	Uncharacterized membrane protein, predicted efflux pump
Ssptr24848_c0_seq1_len=213	At5g23150	KOG1904	71.01	69	20	0	211	5	51	119	2e-22	102	213	97.18	ath	K	Transcription coactivator
Ssptr858_c0_seq1_len=213	At1g44110	KOG0654	65.22	69	24	0	6	212	265	333	4e-22	101	213	97.18	ath	D	G2/Mitotic-specific cyclin A
Ssptr9408_c0_seq1_len=213	At5g48600	KOG0996	52.17	69	33	0	211	5	905	973	1e-14	76.6	213	97.18	ath	BD	Structural maintenance of chromosome protein 4 (chromosome condensation complex Condensin, subunit C)
Ssptr5315_c0_seq1_len=710	At4g18880	KOG0627	25	264	164	6	699	10	148	400	3e-13	73.9	710	97.18	ath	K	Heat shock transcription factor
Ssptr10896_c1_seq1_len=213	At5g67100	KOG0970	75.36	69	17	0	5	211	1061	1129	1e-11	66.6	213	97.18	ath	L	DNA polymerase alpha, catalytic subunit
Ssptr14802_c0_seq1_len=352	At1g31360	KOG0353	60.87	115	44	1	9	350	3	117	3e-24	108	352	97.16	ath	R	ATP-dependent DNA helicase
Ssptr29352_c1_seq2_len=667	At4g29720	KOG0685	54.36	241	85	2	4	651	30	270	2e-66	250	667	97.15	ath	H	Flavin-containing amine oxidase
Ssptr28924_c0_seq1_len=454	At3g12920	KOG1100	33.77	151	96	3	14	454	60	207	3e-19	92.4	454	97.14	ath	O	Predicted E3 ubiquitin ligase
Ssptr23316_c0_seq1_len=210	At2g02800	KOG1187	51.47	68	33	0	204	1	54	121	2e-12	69.3	210	97.14	ath	T	Serine/threonine protein kinase
Ssptr22201_c0_seq1_len=210	At5g02070	KOG1187	47.83	69	35	1	206	3	82	150	4e-12	68.2	210	97.14	ath	T	Serine/threonine protein kinase
Ssptr22478_c0_seq1_len=210	At5g20320	KOG0701	43.24	74	36	1	3	206	1029	1102	3e-10	62	210	97.14	ath	A	dsRNA-specific nuclease Dicer and related ribonucleases
Ssptr22871_c0_seq1_len=244	At3g50530	KOG0032	65.82	79	27	0	1	237	420	498	8e-15	77	244	97.13	ath	T	Ca2+/calmodulin-dependent protein kinase, EF-Hand protein superfamily
Ssptr16445_c0_seq1_len=834	At3g13110	KOG4750	52.54	295	115	6	24	833	21	309	8e-75	278	834	97.12	ath	E	Serine O-acetyltransferase
Ssptr6176_c0_seq1_len=312	At5g15570	KOG2389	33.62	116	62	2	312	10	33	147	2e-10	62.8	312	97.12	ath	K	Predicted bromodomain transcription factor
Ssptr1084_c0_seq1_len=417	At3g15930	KOG4197	25.93	135	100	2	11	415	35	158	5e-07	51.6	417	97.12	ath	R	FOG: PPR repeat
Ssptr21491_c0_seq1_len=933	At1g30280	KOG0431	39.44	322	175	10	922	17	146	430	4e-33	140	933	97.11	ath	R	Auxilin-like protein and related proteins containing DnaJ domain
Ssptr2738_c0_seq1_len=346	At5g51540	KOG2090	49.11	112	57	0	340	5	191	302	1e-26	116	346	97.11	ath	O	Metalloendopeptidase family - mitochondrial intermediate peptidase
Ssptr545_c1_seq1_len=346	SPBC3E7.09	KOG1396	42.37	118	62	3	345	10	230	347	8e-21	97.1	346	97.11	spo	S	Uncharacterized conserved protein
Ssptr967_c0_seq1_len=414	At4g39480	KOG0157	62.69	134	50	0	414	13	383	516	7e-48	187	414	97.1	ath	QI	Cytochrome P450 CYP4/CYP19/CYP26 subfamilies
Ssptr4199_c0_seq1_len=655	At1g66760	KOG1347	46.7	212	113	1	14	649	25	232	6e-47	185	655	97.1	ath	R	Uncharacterized membrane protein, predicted efflux pump
Ssptr21347_c0_seq1_len=241	At4g20090	KOG4197	65.38	78	27	0	3	236	308	385	3e-24	108	241	97.1	ath	R	FOG: PPR repeat
Ssptr2270_c0_seq1_len=207	At1g58060	KOG0920	61.19	67	26	0	205	5	795	861	4e-18	88.2	207	97.1	ath	A	ATP-dependent RNA helicase A
Ssptr9016_c0_seq1_len=241	At3g19080	KOG1946	44.32	88	39	2	8	241	221	308	1e-12	69.7	241	97.1	ath	K	RNA polymerase I transcription factor UAF
Ssptr7843_c0_seq1_len=207	At3g17830	KOG0715	43.28	67	38	2	1	201	80	141	2e-07	52.4	207	97.1	ath	O	Molecular chaperone (DnaJ superfamily)
Ssptr23157_c0_seq1_len=1267	At3g14370	KOG0610	62.7	437	136	10	1	1230	37	470	4e-138	489	1267	97.08	ath	R	Putative serine/threonine protein kinase
Ssptr17738_c0_seq1_len=1267	At1g50180	KOG4658	27.9	448	285	12	36	1265	65	492	4e-43	174	1267	97.08	ath	T	Apoptotic ATPase
Ssptr21075_c0_seq1_len=547	At2g13600	KOG4197	31.13	212	111	3	545	15	203	414	8e-25	111	547	97.07	ath	R	FOG: PPR repeat
Ssptr28597_c0_seq2_len=238	At5g53060	KOG2190	87.01	77	10	0	1	231	74	150	7e-25	110	238	97.06	ath	AR	PolyC-binding proteins alphaCP-1 and related KH domain proteins
Ssptr21666_c0_seq1_len=272	At1g03370_2	KOG1032	56.82	88	38	1	271	8	886	972	1e-23	106	272	97.06	ath	S	Uncharacterized conserved protein, contains GRAM domain
Ssptr29442_c1_seq1_len=204	At5g07300	KOG1327	63.64	66	24	0	6	203	90	155	3e-18	88.6	204	97.06	ath	T	Copine
Ssptr389_c0_seq1_len=204	At3g62890	KOG4197	53.52	71	28	1	200	3	177	247	4e-18	88.2	204	97.06	ath	R	FOG: PPR repeat
Ssptr18292_c1_seq1_len=306	At4g12300	KOG0156	43.27	104	54	3	299	3	195	297	1e-15	79.7	306	97.06	ath	Q	Cytochrome P450 CYP2 subfamily
Ssptr4093_c0_seq2_len=238	At3g14250	KOG1812	37.5	96	41	3	2	232	186	281	3e-12	68.6	238	97.06	ath	O	Predicted E3 ubiquitin ligase
Ssptr25395_c0_seq1_len=204	At5g44620	KOG0156	55.88	68	28	1	201	4	28	95	4e-06	48.1	204	97.06	ath	Q	Cytochrome P450 CYP2 subfamily
Ssptr29749_c2_seq1_len=405	At5g04250	KOG2605	69.47	131	40	1	12	404	153	281	1e-49	192	405	97.04	ath	TO	OTU (ovarian tumor)-like cysteine protease
Ssptr2096_c0_seq1_len=541	At5g01830	KOG0167	50.28	177	86	1	526	2	88	264	1e-45	180	541	97.04	ath	S	FOG: Armadillo/beta-catenin-like repeats
Ssptr26351_c0_seq1_len=473	At3g07940_1	KOG0703	50.64	156	74	2	9	467	57	201	4e-34	142	473	97.04	ath	T	Predicted GTPase-activating protein
Ssptr1374_c0_seq1_len=507	At5g65560	KOG4197	30.81	198	103	1	11	502	358	555	1e-22	103	507	97.04	ath	R	FOG: PPR repeat
Ssptr25103_c0_seq1_len=269	At1g08430	KOG4711	44.68	94	45	2	269	9	250	343	9e-20	93.6	269	97.03	ath	R	Predicted membrane protein
Ssptr21580_c0_seq1_len=303	At5g51460	KOG1050	50	104	46	4	10	303	20	120	2e-15	79.3	303	97.03	ath	G	Trehalose-6-phosphate synthase component TPS1 and related subunits
Ssptr17162_c0_seq1_len=1206	YOR341w	KOG0262	39.14	442	217	7	1200	31	942	1380	3e-74	277	1206	97.01	sce	K	RNA polymerase I, large subunit
Ssptr17684_c0_seq1_len=1571	At1g04860	KOG1873	37.08	534	310	13	1538	15	197	674	4e-71	267	1571	97.01	ath	O	Ubiquitin-specific protease
Ssptr25583_c0_seq1_len=1036	At1g27460	KOG4162	38.82	340	203	5	1009	5	122	448	1e-48	192	1036	97.01	ath	T	Predicted calmodulin-binding protein
Ssptr1373_c0_seq1_len=603	At5g18530	KOG1786	49.75	199	96	4	602	18	990	1184	2e-45	180	603	97.01	ath	TU	Lysosomal trafficking regulator LYST and related BEACH and WD40 repeat proteins
Ssptr1326_c1_seq1_len=368	At2g45540	KOG1787	57.85	121	49	2	11	367	1044	1156	1e-29	126	368	97.01	ath	U	Kinase A-anchor protein Neurobeachin and related BEACH and WD40 repeat proteins
Ssptr139_c0_seq1_len=201	At4g27100	KOG2197	56.41	78	21	1	6	200	305	382	3e-20	95.1	201	97.01	ath	T	Ypt/Rab-specific GTPase-activating protein GYP7 and related proteins
Ssptr5645_c0_seq1_len=201	At1g48090	KOG1809	56.92	65	28	0	2	196	828	892	2e-16	82.4	201	97.01	ath	U	Vacuolar protein sorting-associated protein
Ssptr29962_c0_seq1_len=201	At3g21470	KOG4197	53.73	67	29	2	5	199	41	107	7e-12	67.4	201	97.01	ath	R	FOG: PPR repeat
Ssptr23061_c0_seq1_len=201	At2g17970	KOG4176	38.03	71	38	2	2	196	294	359	2e-07	52.4	201	97.01	ath	S	Uncharacterized conserved protein
Ssptr1092_c0_seq1_len=300	At5g04780_1	KOG4197	46	100	51	1	6	296	422	521	1e-18	89.7	300	97	ath	R	FOG: PPR repeat
Ssptr22091_c0_seq1_len=300	At4g20090	KOG4197	32.69	104	63	4	1	291	296	392	3e-06	48.9	300	97	ath	R	FOG: PPR repeat
Ssptr25289_c0_seq1_len=399	At1g05940	KOG1286	78.52	135	23	1	397	11	32	166	1e-54	209	399	96.99	ath	E	Amino acid transporters
Ssptr26574_c0_seq1_len=232	At2g42850	KOG0157	40	75	45	1	2	226	296	369	1e-11	66.6	232	96.98	ath	QI	Cytochrome P450 CYP4/CYP19/CYP26 subfamilies
Ssptr950_c0_seq1_len=232	7302245	KOG4626	42.31	78	42	2	3	227	193	270	2e-08	55.8	232	96.98	dme	GOT	O-linked N-acetylglucosamine transferase OGT
Ssptr6065_c0_seq1_len=1055	7301276	KOG2030	44.89	352	183	4	1024	2	236	586	3e-71	267	1055	96.97	dme	R	Predicted RNA-binding protein
Ssptr7835_c0_seq1_len=297	At1g07030	KOG0760	26.72	116	65	3	294	7	200	310	4e-06	48.1	297	96.97	ath	C	Mitochondrial carrier protein MRS3/4
Ssptr21389_c0_seq2_len=786	At5g26665	KOG4287	67.43	261	78	2	24	785	49	308	2e-101	367	786	96.95	ath	M	Pectin acetylesterase and similar proteins
Ssptr15624_c0_seq1_len=328	At4g01820	KOG0055	66.04	106	36	0	327	10	487	592	2e-33	139	328	96.95	ath	Q	Multidrug/pheromone exporter, ABC superfamily
Ssptr25470_c1_seq1_len=229	At5g02370	KOG0242	48.72	78	36	2	2	223	384	461	3e-10	62	229	96.94	ath	Z	Kinesin-like protein
Ssptr14205_c0_seq1_len=229	YKR079c	KOG2121	37.66	77	45	1	2	223	729	805	5e-09	57.8	229	96.94	sce	R	Predicted metal-dependent hydrolase (beta-lactamase superfamily)
Ssptr749_c0_seq1_len=229	7292464	KOG0247	42.5	80	40	2	229	8	311	390	2e-07	52.4	229	96.94	dme	Z	Kinesin-like protein
Ssptr513_c0_seq1_len=325	At2g01180	KOG3030	65.71	105	36	1	9	323	38	141	1e-37	152	325	96.92	ath	I	Lipid phosphate phosphatase and related enzymes of the PAP2 family
Ssptr1101_c0_seq1_len=260	At3g16800	KOG0698	53.57	84	39	0	260	9	30	113	4e-22	101	260	96.92	ath	T	Serine/threonine protein phosphatase
Ssptr286_c0_seq1_len=390	At3g04760	KOG4197	25.93	162	84	3	382	5	202	362	2e-12	69.3	390	96.92	ath	R	FOG: PPR repeat
Ssptr14084_c0_seq1_len=1650	At2g47330	KOG0339	78.36	536	113	3	1600	2	1	535	0	786	1650	96.91	ath	A	ATP-dependent RNA helicase
Ssptr21650_c0_seq1_len=486	At2g25730	KOG1811	75.16	157	39	1	1	471	1073	1228	8e-59	224	486	96.91	ath	R	Predicted Zn2+-binding protein, contains FYVE domain
Ssptr730_c0_seq1_len=291	At2g46890	KOG4650	57.73	97	38	1	1	282	4	100	4e-20	94.7	291	96.91	ath	R	Predicted steroid reductase
Ssptr28225_c0_seq1_len=356	At4g31500	KOG0156	34.48	116	75	2	12	356	157	271	7e-14	73.9	356	96.91	ath	Q	Cytochrome P450 CYP2 subfamily
Ssptr21389_c0_seq1_len=774	At5g26665	KOG4287	64.62	260	82	2	24	773	49	308	8e-97	351	774	96.9	ath	M	Pectin acetylesterase and similar proteins
Ssptr5969_c1_seq1_len=226	At5g58080	KOG1601	71.23	73	21	0	6	224	11	83	4e-25	111	226	96.9	ath	K	GATA-4/5/6 transcription factors
Ssptr23403_c0_seq1_len=226	At1g69500	KOG0157	40.74	81	40	2	7	225	206	285	2e-09	59.3	226	96.9	ath	QI	Cytochrome P450 CYP4/CYP19/CYP26 subfamilies
Ssptr9425_c0_seq2_len=514	At5g08520	KOG0724	55.81	172	70	4	1	498	49	201	2e-33	139	514	96.89	ath	O	Zuotin and related molecular chaperones (DnaJ superfamily), contains DNA-binding domains
Ssptr69_c0_seq1_len=480	At4g10770	KOG2262	61.39	158	58	2	467	3	138	291	3e-52	202	480	96.88	ath	T	Sexual differentiation process protein ISP4
Ssptr21537_c1_seq1_len=353	At3g58590	KOG4197	33.04	115	76	2	1	342	553	666	3e-12	68.6	353	96.88	ath	R	FOG: PPR repeat
Ssptr8288_c0_seq1_len=319	At1g59870	KOG0065	45.79	107	54	2	10	318	48	154	2e-22	102	319	96.87	ath	Q	Pleiotropic drug resistance proteins (PDR1-15), ABC superfamily
Ssptr17019_c0_seq1_len=830	Hs14249222	KOG1867	24	275	202	7	9	812	256	492	5e-10	63.5	830	96.87	hsa	O	Ubiquitin-specific protease
Ssptr8973_c0_seq1_len=223	At5g19110	KOG1339	45.33	75	38	2	6	221	268	342	3e-09	58.5	223	96.86	ath	O	Aspartyl protease
Ssptr6387_c0_seq1_len=223	At5g57750	KOG0800	45.57	79	36	1	1	216	38	116	8e-08	53.9	223	96.86	ath	O	FOG: Predicted E3 ubiquitin ligase
Ssptr20866_c1_seq1_len=223	At1g03560	KOG4197	33.33	72	48	0	218	3	374	445	1e-05	47	223	96.86	ath	R	FOG: PPR repeat
Ssptr24018_c0_seq1_len=381	Hs22049574	KOG1489	49.24	132	58	2	12	380	141	272	1e-27	119	381	96.85	hsa	R	Predicted GTP-binding protein (ODN superfamily)
Ssptr29267_c1_seq1_len=254	At4g29060	KOG1071	62.65	83	30	1	247	2	269	351	3e-19	92	254	96.85	ath	J	Mitochondrial translation elongation factor EF-Tsmt, catalyzes nucleotide exchange on EF-Tumt
Ssptr28039_c0_seq1_len=982	At2g15480	KOG1192	42.56	336	174	7	953	3	8	339	5e-63	239	982	96.84	ath	GC	UDP-glucuronosyl and UDP-glucosyl transferase
Ssptr15716_c0_seq1_len=316	At2g47620	KOG1279	67.31	104	32	1	4	309	1	104	2e-35	145	316	96.84	ath	B	Chromatin remodeling factor subunit and related transcription factors
Ssptr14857_c0_seq1_len=285	YMR023c	KOG1191	31.63	98	61	2	277	2	213	310	5e-07	51.2	285	96.84	sce	J	Mitochondrial GTPase
Ssptr14551_c0_seq1_len=378	At3g02910	KOG4450	52.99	134	51	2	13	378	8	140	1e-35	145	378	96.83	ath	S	Uncharacterized conserved protein
Ssptr15349_c0_seq1_len=598	At1g24260	KOG0014	42.44	205	106	6	1	579	44	240	2e-31	134	598	96.82	ath	K	MADS box transcription factor
Ssptr2_c0_seq1_len=282	At1g69380	KOG2861	49.48	97	43	4	274	2	69	162	5e-14	74.3	282	96.81	ath	S	Uncharacterized conserved protein
Ssptr25107_c0_seq1_len=657	At1g73640	KOG0087	63.8	221	71	3	656	21	11	231	8e-71	265	657	96.8	ath	U	GTPase Rab11/YPT3, small G protein superfamily
Ssptr26097_c0_seq2_len=1438	At4g30350	KOG1051	23.96	576	326	20	1413	22	135	663	9e-25	113	1438	96.8	ath	O	Chaperone HSP104 and related ATP-dependent Clp proteases
Ssptr10762_c0_seq1_len=995	At4g29740	KOG1231	41.21	330	185	7	2	964	108	428	8e-56	216	995	96.78	ath	C	Proteins containing the FAD binding domain
Ssptr28761_c0_seq1_len=1054	At5g63620	KOG0022	69.12	340	105	1	31	1050	3	341	2e-135	480	1054	96.77	ath	Q	Alcohol dehydrogenase, class III
Ssptr28088_c0_seq2_len=217	At1g14710	KOG4176	57.14	70	30	1	212	3	275	337	6e-16	80.9	217	96.77	ath	S	Uncharacterized conserved protein
Ssptr23831_c0_seq1_len=341	At1g79000	KOG1778	39.09	110	67	1	5	334	181	288	7e-14	73.9	341	96.77	ath	K	CREB binding protein/P300 and related TAZ Zn-finger proteins
Ssptr10_c0_seq1_len=217	At5g49690	KOG1192	50	70	35	1	7	216	158	224	2e-12	69.3	217	96.77	ath	GC	UDP-glucuronosyl and UDP-glucosyl transferase
Ssptr29172_c1_seq1_len=217	At4g39110	KOG1187	44	75	37	2	216	7	111	185	6e-11	64.3	217	96.77	ath	T	Serine/threonine protein kinase
Ssptr22026_c0_seq1_len=217	At3g49170_1	KOG4197	38.03	71	43	1	212	3	327	397	2e-09	59.3	217	96.77	ath	R	FOG: PPR repeat
[truncated: 6,289 more rows]
