# Supplementary material for: Exploring Triacylglycerol Biosynthetic Pathway in Developing Seeds of Chia (Salvia hispanica L.): A Transcriptomic Approach
Source: PLoS One. 2015 Apr 13;10(4):e0123580. doi: 10.1371/journal.pone.0123580 (PMC4395390; doi:10.1371/journal.pone.0123580)
Supplement: S4 Table — (XLSX) [file pone.0123580.s007.xlsx]

## Sheet: All_Transcripts_Expressed
Uniprot_ID	FoldExp_3D	FoldExp_7D	FoldExp_14D	FoldExp_21D	FoldExp_28D	Fold_Change[7D VS 3D]	Fold_Change[14D VS 3D]	Fold_Change[21D VS 3D]	Fold_Change[28D VS 3D]	Swissprot_ID	ProteinName	Species	Gene_Ontology				Uniprot_ID	FC ([7D] vs [3D])	Log FC ([7D] vs [3D])	Regulation ([7D] vs [3D])
A0A1F2	-0.426819	11.0359	12.5765	14.0186	14.7565	1.64359	-0.636439	-1.17628	-0.155492	A0A1F2_SALMI	1-deoxy-d-xylulose 5-phosphate reductoisomerase	Salvia miltiorrhiza Chinese sage).	GO:0005488 ; GO:0008299 ; GO:0016114 ; GO:0016853 ; GO:0030604 ; GO:0046872 ; GO:0055114				A0A1F2	2.06051	1.043	up
A0A762	-0.628385	10.6324	10.6899	13.4642	14.1314	2.06453	-3.18954	-1.88719	-1.26033	A0A762_SOYBN	Calreticulin-1	Glycine max Soybean) Glycine hispida).	GO:0005509 ; GO:0005783 ; GO:0006457 ; GO:0051082				A0A762	2.75872	1.464	up
A0A924	-0.777195	5.07731	13.5572	14.0095	13.981	-1.0717	-2.27924	-2.69718	-1.11153	A0A924_IPOTF	Putative uncharacterized protein	Ipomoea trifida Morning glory).	GO:0005488 ; GO:0006886 ; GO:0016192 ; GO:0030117				A0A924	-3.18877	-1.673	down
A0A931	-1.58835	9.32717	12.8	13.6968	13.2672	-0.640579	-2.53921	-2.09381	-1.43447	A0A931_IPOTF	Putative uncharacterized protein	Ipomoea trifida Morning glory).					A0A931	-2.36362	-1.241	down
A0A932	-1.5909	9.1973	12.2706	13.8679	13.0207	-0.629499	-2.28728	-1.51264	-0.969739	A0A932_IPOTF	Putative uncharacterized protein	Ipomoea trifida Morning glory).					A0A932	-2.3473	-1.231	down
A0A937	-0.627716	8.71579	11.469	13.4584	12.9424	0.0606729	-0.731859	-1.14945	-1.5642	A0A937_IPOTF	Putative uncharacterized protein	Ipomoea trifida Morning glory).	GO:0008270 ; GO:0046872				A0ELV0	-3.52348	-1.817	down
A0EJL9	-2.2022	8.33765	10.7562	13.125	12.9073	0.694379	-0.826823	-0.895443	-0.671354	A0EJL9_MALGL	GDP-mannose pyrophosphorylase	Malpighia glabra Barbados cherry) Malpighia punicifolia).	GO:0008928 ; GO:0009058 ; GO:0016740 ; GO:0016779				A0ELV1	-5.45281	-2.447	down
A0ELV0	-0.423913	9.78149	9.95408	11.6418	12.6905	-1.2158	1.23029	-0.548582	0.903509	A0ELV0_PETIN	Non-S-locus F-box-like protein 2011	Petunia integrifolia subsp. inflata.					A0ERG5	3.2154	1.685	up
A0ELV1	-1.58684	7.75897	13.8455	12.4069	11.8595	-1.84596	0.64258	-1.89527	0.318897	A0ELV1_PETIN	Non-S-locus F-box-like protein 2411	Petunia integrifolia subsp. inflata.					A0F0B0	-7.06163	-2.82	down
A0ELV3	-0.549577	11.1806	10.5783	11.5043	11.5282	0.152156	0.383299	-0.920014	0.00910629	A0ELV3_PETIN	S-RNase-binding protein	Petunia integrifolia subsp. inflata.	GO:0008270 ; GO:0046872				A0FD19	-2.34892	-1.232	down
A0EPI4	-1.31115	2.37799	8.1499	11.1561	11.1855	0.44037	0.0743909	-1.9724	-1.10765	A0EPI4_CAPAN	ERD15	Capsicum annuum Bell pepper).					A0FK55	-4.36505	-2.126	down
A0ER91	-1.73216	8.70574	10.72	10.5532	10.7488	1.09577	-0.821504	-0.750852	-0.483799	A0ER91_SALGI	Succinate dehydrogenase subunit 4	Salix gilgiana Willow).	GO:0005739				A0FLG4	-4.98641	-2.318	down
A0ERG5	-0.460769	4.34828	13.1201	10.5979	10.6846	2.2856	1.2905	2.55092	2.9437	A0ERG5_9CONI	Protein kinase	Cathaya argyrophylla.	GO:0000166 ; GO:0004672 ; GO:0005524 ; GO:0006468 ; GO:0016301 ; GO:0016310 ; GO:0016772				A0JBS3	-2.07916	-1.056	down
A0F0B0	1.2486	7.4535	9.41631	9.65814	10.2493	-2.21863	-0.124501	-0.608637	0.356774	A0F0B0_9FABA	Cold-induced thioredoxin domain-containing protein	Ammopiptanthus mongolicus.	GO:0003824 ; GO:0008152				A0JBX7	-5.7041	-2.512	down
A0FD16	2.07324	5.48701	10.8416	9.39893	10.0843	0.386781	-0.975463	-1.66261	-0.873546	A0FD16_BETVU	NBS-LRR type resistance protein	Beta vulgaris Sugar beet).	GO:0005524 ; GO:0006915 ; GO:0006952				A0MDK9	2.10818	1.076	up
A0FD19	1.09673	5.84846	10.0021	9.5107	10.0454	-0.631184	0.331175	0.464544	0.913974	A0FD19_BETVU	NBS-LRR type resistance protein	Beta vulgaris Sugar beet).	GO:0005524 ; GO:0006915 ; GO:0006952				A0MES7	-4.30198	-2.105	down
A0FK55	1.28041	11.4219	10.0754	9.30981	9.60315	-1.52437	1.47757	-0.927217	0.0208766	A0FK55_SOLTU	Guanylyl cyclase	Solanum tuberosum Potato).					A0MF99	-4.9795	-2.316	down
A0FKE6	-0.611794	7.17357	10.2242	9.45709	9.57332	-0.232263	1.51849	-1.26373	-0.701634	A0FKE6_SOLLC	Chloroplast threonine deaminase 1	Solanum lycopersicum Tomato) Lycopersicon esculentum).	GO:0003824 ; GO:0004794 ; GO:0006520 ; GO:0008152 ; GO:0009097 ; GO:0030170				A0MFA2	2.96288	1.567	up
A0FLG4	1.68715	1.31948	4.61362	7.12008	9.56115	-1.71683	-2.40998	-0.734434	-0.657222	A0FLG4_MUSPR	Beta-1,3-glucanase	Musa paradisiaca French plantain banana) Musa sapientum).	GO:0003824 ; GO:0004553 ; GO:0005975 ; GO:0008152 ; GO:0016787 ; GO:0016798 ; GO:0043169				A0MFJ7	2.04061	1.029	up
A0JBS3	2.02411	3.94711	11.4868	8.85329	9.48416	-0.455313	-0.531368	-0.826503	0.467872	A0JBS3_SOLLC	Telomere binding protein	Solanum lycopersicum Tomato) Lycopersicon esculentum).	GO:0003677 ; GO:0006355				A0MNL0	-2.28153	-1.19	down
A0JBX7	-1.11353	10.1851	8.51342	8.52801	9.31467	-1.91119	0.835288	-0.34015	1.42394	A0JBX7_CHRMO	Putative carotenoid cleavage dioxygenase	Chrysanthemum morifolium Florist's daisy) Dendranthema	GO:0016702				A0MQ93	2.2084	1.143	up
A0JQ16	-1.60165	9.95726	9.37938	9.58777	9.24999	1.24034	-0.727267	-3.49338	-2.32324	A0JQ16_ARATH	Uncharacterized protein	Arabidopsis thaliana Mouse-ear cress).	GO:0005886 ; GO:0008150				A0MTD1	-6.87805	-2.782	down
A0MDK9	0.25411	3.7356	6.86868	8.67466	9.24266	1.67769	-0.266165	-1.25772	-0.980858	A0MDK9_ARATH	Putative uncharacterized protein	Arabidopsis thaliana Mouse-ear cress).					A0T2N7	5.7398	2.521	up
A0ME31	1.1732	2.14549	10.1209	7.98002	9.21758	1.56317	-1.40986	-1.73446	-0.24221	A0ME31_ARATH	Putative uncharacterized protein	Arabidopsis thaliana Mouse-ear cress).					A0T3E4	-7.38194	-2.884	down
A0MES7	-0.627847	5.72507	5.9541	8.41234	9.07096	-1.5037	2.64056	-0.723194	1.58659	A0MES7_ARATH	Putative uncharacterized protein	Arabidopsis thaliana Mouse-ear cress).	GO:0016747				A0ZNJ6	-2.4402	-1.287	down
A0MF99	0.772392	10.5785	7.87026	8.20225	9.05929	-1.71443	0.664505	-0.649694	0.373274	A0MF99_ARATH	Phosphatidate cytidylyltransferase	Arabidopsis thaliana Mouse-ear cress).	GO:0004605 ; GO:0016020 ; GO:0016021 ; GO:0016740 ; GO:0016772 ; GO:0016779				A0ZNJ9	-2.26106	-1.177	down
A0MFA2	0.2949	3.97061	13.6246	8.34842	9.0446	2.16793	0.815295	-1.16071	-0.5794	A0MFA2_ARATH	Putative uncharacterized protein	Arabidopsis thaliana Mouse-ear cress).					A0ZNK2	-3.12965	-1.646	down
A0MFJ7	-0.691766	8.51231	8.66209	8.11616	9.02143	1.62966	-0.899828	-0.362345	-1.02452	A0MFJ7_ARATH	Putative uncharacterized protein	Arabidopsis thaliana Mouse-ear cress).					A0ZVU3	6.7039	2.745	up
A0MFL0	0.295676	8.86995	6.3194	8.63216	8.89091	1.50227	3.78016	-0.326569	0.601239	A0MFL0_ARATH	Putative uncharacterized protein	Arabidopsis thaliana Mouse-ear cress).					A1BNG5	-2.10818	-1.076	down
A0MFS5	3.04918	9.03075	9.48761	7.87496	8.88949	1.43927	0.453968	-2.35626	-0.600535	A0MFS5_ARATH	Ubiquitin carboxyl-terminal hydrolase-like protein	Arabidopsis thaliana Mouse-ear cress).	GO:0016787				A1BVT0	-2.95263	-1.562	down
A0MLW6	3.0334	6.71412	8.03037	8.32704	8.8794	0.629726	0.340013	0.340013	0.340013	A0MLW6_CAPAN	MRNA-binding protein	Capsicum annuum Bell pepper).					A1DR80	-2.21453	-1.147	down
A0MNJ4	0.374411	1.29386	9.54069	7.95656	8.85003	0.188544	-0.316723	-1.05623	-0.635867	A0MNJ4_POPTR	Predicted protein	Populus trichocarpa Western balsam poplar) Populus balsamifera	GO:0000166 ; GO:0004672 ; GO:0004674 ; GO:0005524 ; GO:0006468 ; GO:0007165 ; GO:0016301 ; GO:0016310 ; GO:0016740 ; GO:0016772				A1E380	3.97512	1.991	up
A0MNK1	0.763242	10.5336	10.1765	7.68577	8.81604	0.17616	-0.0315271	-0.355939	0.984323	A0MNK1_POPTR	CBL-interacting protein kinase 14	Populus trichocarpa Western balsam poplar) Populus balsamifera	GO:0000166 ; GO:0004672 ; GO:0004674 ; GO:0005524 ; GO:0006468 ; GO:0007165 ; GO:0016301 ; GO:0016310 ; GO:0016740 ; GO:0016772				A1L4U4	-2.19162	-1.132	down
A0MNK3	-0.348903	11.2225	8.88915	8.56076	8.69742	0.642915	0.493309	-0.679635	-0.371448	A0MNK3_POPTR	CBL-interacting protein kinase 16	Populus trichocarpa Western balsam poplar) Populus balsamifera	GO:0000166 ; GO:0004672 ; GO:0004674 ; GO:0005524 ; GO:0006468 ; GO:0007165 ; GO:0016301 ; GO:0016310 ; GO:0016740 ; GO:0016772				A1L4U8	2.2642	1.179	up
A0MNK8	0.874285	9.23472	8.8367	9.13824	8.69731	0.116553	-1.61371	-1.59314	-1.46838	A0MNK8_POPTR	CBL-interacting protein kinase 22	Populus trichocarpa Western balsam poplar) Populus balsamifera	GO:0000166 ; GO:0004672 ; GO:0004674 ; GO:0005524 ; GO:0006468 ; GO:0007165 ; GO:0016301 ; GO:0016310 ; GO:0016740 ; GO:0016772				A1X860	-3.64521	-1.866	down
A0MNL0	-0.427086	8.87738	8.05285	7.80029	8.69315	-0.58913	-2.60116	-1.59017	-0.577844	A0MNL0_POPTR	CBL-interacting protein kinase 24	Populus trichocarpa Western balsam poplar) Populus balsamifera	GO:0000166 ; GO:0004672 ; GO:0004674 ; GO:0005524 ; GO:0006468 ; GO:0007165 ; GO:0016301 ; GO:0016310 ; GO:0016740 ; GO:0016772				A1XEH7	-2.59908	-1.378	down
A0MNW9	1.44515	6.71204	8.10262	8.3427	8.69198	0.34588	1.49803	-0.461184	-0.0651102	A0MNW9_NICAT	Coronatine-insensitive 1	Nicotiana attenuata Coyote tobacco).					A1XEI6	-11.7615	-3.556	down
A0MQ80	-2.57332	5.04798	7.92741	7.26876	8.63081	1.25962	-1.60603	-2.14985	-1.6751	A0MQ80_ACAEB	Monodehydroascorbate reductase	Acanthus ebracteatus Holly-leaved mangrove).	GO:0016491 ; GO:0050660 ; GO:0055114				A1XEJ2	-2.78949	-1.48	down
A0MQ81	-1.76487	6.62841	5.50465	7.14365	8.59734	0.174925	-1.93634	-1.78522	-2.05218	A0MQ81_ACAEB	Glutathione-S-transferase	Acanthus ebracteatus Holly-leaved mangrove).	GO:0016740				A1XEK8	-2.40494	-1.266	down
A0MQ93	-0.466349	1.29043	10.0415	7.41258	8.52552	1.74401	2.06335	0.569561	0.507155	A0MQ93_PRUPE	EIL1	Prunus persica Peach) Amygdalus persica).	GO:0003700 ; GO:0005634 ; GO:0006351 ; GO:0006355				A1XEL4	-9.84915	-3.3	down
A0MTD1	0.268133	7.93745	8.17479	7.57676	8.49019	-2.18112	-1.38945	-1.23023	-0.343316	A0MTD1_LILLO	Actin-binding protein ABP29	Lilium longiflorum Trumpet lily).	GO:0003779				A1XEL5	-2.20381	-1.14	down
A0MWC2	0.563429	4.83595	8.86413	7.70558	8.48631	0.537663	-2.15395	-1.58699	-1.27527	A0MWC2_TOBAC	Apyrase-like protein	Nicotiana tabacum Common tobacco).	GO:0016787				A1XEL7	-10.0631	-3.331	down
A0PAD3	-0.503896	8.60412	8.09849	7.55714	8.47628	-0.00624037	-1.6246	-2.12228	-1.34473	A0PAD3_IPOTF	Putative uncharacterized protein	Ipomoea trifida Morning glory).					A1XEL9	-2.81669	-1.494	down
A0PDH1	-1.73216	2.73914	11.3046	8.55232	8.46263	0.948805	-3.03112	-1.03405	-1.86347	A0PDH1_SOLLC	Flavin monooxygenase-like protein	Solanum lycopersicum Tomato) Lycopersicon esculentum).	GO:0004497 ; GO:0004499 ; GO:0016491 ; GO:0050660 ; GO:0050661 ; GO:0055114				A1XWY7	8.72406	3.125	up
A0PFU3	-1.38082	3.58228	9.99505	7.56469	8.42524	1.16645	-2.63512	-0.716473	-0.411127	A0PFU3_PETHY	Obtusifoliol-14-demethylase	Petunia hybrida Petunia).	GO:0004497 ; GO:0005506 ; GO:0008168 ; GO:0009055 ; GO:0016705 ; GO:0020037 ; GO:0032259 ; GO:0046872				A1Y2Z0	-2.68515	-1.425	down
A0PGA1	4.07581	1.19973	9.11497	7.54967	8.36764	1.22196	-3.07537	-2.43893	-0.514896	A0PGA1_VITVI	Mitogen-activated protein kinase kinase kinase	Vitis vinifera Grape).	GO:0004672 ; GO:0004674 ; GO:0005524 ; GO:0006468 ; GO:0016301 ; GO:0016310 ; GO:0016772				A1Y9I8	-5.22344	-2.385	down
A0PIY5	3.06639	10.4365	10.0051	7.92945	8.30748	0.283147	-2.14705	-1.41261	-0.564123	A0PIY5_ORYRU	RVDE1	Oryza rufipogon Brownbeard rice) Asian wild rice).	GO:0005488 ; GO:0009507 ; GO:0046422 ; GO:0055114				A1Y9J2	-4.69785	-2.232	down
A0S5Z4	-0.542038	8.29088	8.84539	7.11875	8.20811	-0.182141	-3.3769	-3.06849	-1.01356	A0S5Z4_SESIN	Peroxidase	Sesamum indicum Oriental sesame) Sesamum orientale).	GO:0004601 ; GO:0006979 ; GO:0016491 ; GO:0020037 ; GO:0046872 ; GO:0055114				A1Z369	-3.9204	-1.971	down
A0S5Z5	-0.472019	8.45702	8.06828	7.30581	8.20107	0.590297	0.0358031	-0.828131	-0.174458	A0S5Z5_SESIN	Dehydroascorbate reductase	Sesamum indicum Oriental sesame) Sesamum orientale).					A1Z3W7	2.11697	1.082	up
A0T1V6	0.746495	8.02785	7.98698	7.14387	8.12951	-0.15416	2.66894	-0.549416	0.71823	A0T1V6_SOLSC	CBS domain-containing protein	Solenostemon scutellarioides Coleus) Coleus blumei).	GO:0003824 ; GO:0008152				A2Q143	-3.28069	-1.714	down
A0T2N7	1.75116	9.9447	3.65901	7.65735	8.07698	3.1216	2.66599	-1.06543	0.0665441	A0T2N7_GOSHI	PIP2 protein	Gossypium hirsutum Upland cotton) Gossypium mexicanum).	GO:0005215 ; GO:0006810 ; GO:0006833 ; GO:0016020 ; GO:0016021 ; GO:0055085				A2Q1A1	-2.98142	-1.576	down
A0T3E4	4.08182	10.6811	8.29973	7.94891	8.05877	-2.28331	-0.215368	0.20708	0.136373	A0T3E4_TOBAC	PT5	Nicotiana tabacum Common tobacco).	GO:0016021 ; GO:0022857 ; GO:0055085				A2Q1B1	-2.55089	-1.351	down
A0ZNJ6	-1.07887	4.24167	6.61864	7.89016	8.03461	-0.686189	-1.97512	-1.12959	0.0523422	A0ZNJ6_PYRCO	Alpha-Arabinosidase1	Pyrus communis Pear) Pyrus domestica).	GO:0046373 ; GO:0046556				A2Q1I8	-18.7914	-4.232	down
A0ZNJ9	-2.02151	8.80586	8.0006	7.09864	8.03102	-0.576902	-0.0896875	-0.722516	-0.57838	A0ZNJ9_PYRCO	Pectinesterase	Pyrus communis Pear) Pyrus domestica).	GO:0004857 ; GO:0005618 ; GO:0016787 ; GO:0030599 ; GO:0042545 ; GO:0043086 ; GO:0045330				A2Q1P5	2.25793	1.175	up
A0ZNK0	0.0630887	7.64515	6.99323	8.28556	7.99988	1.17599	-1.72988	-1.31018	0.24195	A0ZNK0_PYRCO	Pectin methylesterase 2	Pyrus communis Pear) Pyrus domestica).	GO:0004857 ; GO:0005618 ; GO:0016787 ; GO:0030599 ; GO:0042545 ; GO:0043086 ; GO:0045330				A2Q224	-90.0092	-6.492	down
A0ZNK2	-0.433623	9.8844	7.74355	7.64199	7.94743	-1.04481	-3.17907	-3.05428	-2.15808	A0ZNK2_PYRCO	Pectinesterase	Pyrus communis Pear) Pyrus domestica).	GO:0004857 ; GO:0005618 ; GO:0016787 ; GO:0030599 ; GO:0042545 ; GO:0043086 ; GO:0045330				A2Q2C7	6.51606	2.704	up
A0ZVU2	1.27095	6.32006	6.47662	7.31295	7.91672	1.03807	-1.37131	-1.82691	-0.960862	A0ZVU2_NICBE	S-adenosylmethionine transporter	Nicotiana benthamiana.	GO:0005488 ; GO:0005743 ; GO:0006810 ; GO:0016020 ; GO:0016021 ; GO:0055085				A2Q2E3	2.69634	1.431	up
A0ZVU3	-0.0937992	10.2435	8.88704	7.73931	7.89364	3.34626	1.42585	1.42585	0.551501	A0ZVU3_CAPAN	S-adenosylmethionine transporter	Capsicum annuum Bell pepper).	GO:0005488 ; GO:0005743 ; GO:0006810 ; GO:0009536 ; GO:0016020 ; GO:0016021 ; GO:0055085				A2Q2P3	-3.69353	-1.885	down
A1A6G4	-0.763905	-0.11665	6.70132	7.26403	7.77058	0.79009	-1.44384	-1.86141	-0.734157	A1A6G4_ARATH	At3g47900	Arabidopsis thaliana Mouse-ear cress).	GO:0004221 ; GO:0006511				A2Q3B2	-4.02782	-2.01	down
A1A6H3	2.9095	4.20485	6.29009	7.02942	7.72016	0.635592	0.138443	-0.449111	-1.27876	A1A6H3_ARATH	Ribokinase	Arabidopsis thaliana Mouse-ear cress).	GO:0004747 ; GO:0006014 ; GO:0009507 ; GO:0009570 ; GO:0016301 ; GO:0016310 ; GO:0016740 ; GO:0016773				A2Q3F2	-2.01391	-1.01	down
A1A6J7	-0.327409	4.47135	3.43994	6.73856	7.69508	0.507661	0.0441425	-1.18674	-0.178462	A1A6J7_ARATH	At4g00650	Arabidopsis thaliana Mouse-ear cress).					A2Q3H4	2.77599	1.473	up
A1A6M1	-0.568414	10.0957	7.59235	7.7882	7.68843	0.0386907	-0.575312	-0.575312	-1.00116	A1A6M1_ARATH	Protein plastid transcriptionally active 5	Arabidopsis thaliana Mouse-ear cress).	GO:0006457 ; GO:0008152 ; GO:0009295 ; GO:0009507 ; GO:0009508 ; GO:0009535 ; GO:0009941 ; GO:0031072 ; GO:0051082				A2Q3M1	-9.40221	-3.233	down
A1BNG5	0.307834	10.5107	3.87445	8.25891	7.65149	-0.475282	-2.37166	-0.85369	0.242406	A1BNG5_NICAT	Jasmonic acid-amino acid-conjugating enzyme	Nicotiana attenuata Coyote tobacco).					A2Q3P6	-4.69459	-2.231	down
A1BQI0	3.34108	4.36815	6.98199	6.37995	7.63429	0.112415	-1.08855	-0.194413	-0.0748627	A1BQI0_CUCSA	NAPH-dependent hydroxypyruvate reductase	Cucumis sativus Cucumber).	GO:0005488 ; GO:0016616 ; GO:0048037				A2Q4Q2	-4.69785	-2.232	down
A1BQN6	0.787704	3.28534	9.73998	6.70668	7.6147	0.591246	-0.446418	-2.61914	-1.86354	A1BQN6_CUCSA	Glutamyl-tRNA reductase isozyme 1	Cucumis sativus Cucumber).	GO:0004764 ; GO:0005488 ; GO:0005737 ; GO:0008883 ; GO:0016491 ; GO:0033014 ; GO:0050661 ; GO:0055114				A2Q4Q8	-3.18215	-1.67	down
A1BQN7	-0.610178	1.89714	10.3014	6.5647	7.6038	1.34604	1.13841	-2.03407	-0.863857	A1BQN7_CUCSA	Zeaxanthin epoxidase	Cucumis sativus Cucumber).	GO:0004497 ; GO:0055114				A2Q4R3	-3.25803	-1.704	down
A1BQW6	1.48299	6.28135	8.29193	6.94968	7.60072	0.652064	0.0939145	-0.744869	-1.23959	A1BQW6_NICAT	Chloroplast translation elongation factor	Nicotiana attenuata Coyote tobacco).	GO:0000166 ; GO:0003746 ; GO:0003924 ; GO:0005525 ; GO:0005622 ; GO:0006184 ; GO:0006414				A2Q502	-2.68514	-1.425	down
A1BVT0	0.291499	9.94396	8.47394	7.27938	7.59245	-0.960411	-1.92733	-0.302722	-0.20906	A1BVT0_TOBAC	Putative ROX1	Nicotiana tabacum Common tobacco).					A2Q504	-2.31819	-1.213	down
A1DR80	0.818196	2.56084	10.7958	6.70045	7.54414	-0.545301	0.461702	-0.990218	-0.535349	A1DR80_CATRO	AT-hook DNA-binding protein	Catharanthus roseus Madagascar periwinkle) Vinca rosea).	GO:0003677				A2Q5P0	2.1155	1.081	up
A1DR84	2.91108	9.40041	5.19544	6.50177	7.51195	1.42661	3.20615	-1.66774	0.582561	A1DR84_CATRO	MYB transcription factor	Catharanthus roseus Madagascar periwinkle) Vinca rosea).	GO:0003677 ; GO:0005634 ; GO:0006355				A2Q6F5	3.10372	1.634	up
A1DR87	3.56468	9.91924	8.19644	7.3967	7.48163	0.0692958	-0.138337	-0.84144	-0.211545	A1DR87_CATRO	MYB transcription factor	Catharanthus roseus Madagascar periwinkle) Vinca rosea).	GO:0003677 ; GO:0005634 ; GO:0006355				A2SXR4	-2.87189	-1.522	down
A1E0Y2	4.11664	1.73996	10.9566	5.61851	7.47575	0.676341	-0.251498	-0.679245	-0.338344	A1E0Y2_SOLTU	ACRE 276-like protein	Solanum tuberosum Potato).	GO:0000151 ; GO:0004842 ; GO:0005488 ; GO:0016567				A2T3V2	-2.38833	-1.256	down
A1E380	2.84573	9.50612	7.7257	7.17268	7.47238	2.59131	0.383769	0.966121	1.05769	A1E380_SACSP	Pyrophosphate-fructose-6-phosphate1-phosphotransferase alpha subunit	Saccharum spontaneum Wild sugarcane).	GO:0003872 ; GO:0005945 ; GO:0006096 ; GO:0016740 ; GO:0047334				A2TD22	2.06766	1.048	up
A1E4D3	4.41971	8.34018	7.64411	6.99622	7.47015	-0.316824	0.744275	-0.531518	0.186976	A1E4D3_COFCA	Ethylene receptor	Coffea canephora Robusta coffee).	GO:0000155 ; GO:0000156 ; GO:0000160 ; GO:0004673 ; GO:0004871 ; GO:0004872 ; GO:0005524 ; GO:0005789 ; GO:0006355 ; GO:0007165 ; GO:0009873 ; GO:0016020 ; GO:0016310 ; GO:0016772 ; GO:0018106				A2TEI8	-10.9056	-3.447	down
A1E4D4	-0.709617	8.0761	3.97064	7.47969	7.46177	0.830709	-0.656996	-0.618991	-0.0335605	A1E4D4_9GENT	Ethylene receptor	Coffea liberica var. dewevrei.	GO:0000155 ; GO:0000156 ; GO:0000160 ; GO:0004673 ; GO:0004871 ; GO:0004872 ; GO:0005524 ; GO:0005789 ; GO:0006355 ; GO:0007165 ; GO:0009873 ; GO:0016020 ; GO:0016310 ; GO:0016772 ; GO:0018106				A2TEM4	-3.3566	-1.747	down
A1E4D5	-0.815569	6.8196	7.65076	6.93614	7.43732	-0.22233	0.432542	-0.98507	-0.262191	A1E4D5_9GENT	Ethylene receptor	Coffea pseudozanguebariae.	GO:0000155 ; GO:0000156 ; GO:0000160 ; GO:0004673 ; GO:0004871 ; GO:0004872 ; GO:0005524 ; GO:0005789 ; GO:0006355 ; GO:0007165 ; GO:0009873 ; GO:0016020 ; GO:0016310 ; GO:0016772 ; GO:0018106				A2TIS2	9.68667	3.276	up
A1E4D6	-0.364571	10.1273	5.26193	7.5415	7.4247	0.223509	0.149134	-1.24048	-0.185543	A1E4D6_COFCA	Ethylene receptor isoform 3	Coffea canephora Robusta coffee).	GO:0000155 ; GO:0000156 ; GO:0000160 ; GO:0004673 ; GO:0004871 ; GO:0004872 ; GO:0005524 ; GO:0005789 ; GO:0006355 ; GO:0007165 ; GO:0009873 ; GO:0016020 ; GO:0016310 ; GO:0016772 ; GO:0018106				A2TJX6	-2.68514	-1.425	down
A1E5L4	2.7257	8.6763	5.94785	6.5768	7.40711	0.42774	0.9338	-0.725867	-0.168525	A1E5L4_WHEAT	MRP-like ABC transporter	Triticum aestivum Wheat).	GO:0005524 ; GO:0006810 ; GO:0016021 ; GO:0042626 ; GO:0055085				A2TLR8	2.59548	1.376	up
A1ECK1	1.5691	8.75632	6.94146	7.04509	7.39255	0.616654	-0.0444783	-1.43386	-0.695935	A1ECK1_9ROSI	Thioredoxin	Citrus hybrid cultivar.	GO:0006662 ; GO:0009055 ; GO:0015035 ; GO:0045454				A2V670	-2.01391	-1.01	down
A1IW13	-0.470234	2.18023	10.1388	5.1653	7.38748	1.34619	0.0841582	-1.03386	-0.641038	A1IW13_9LAMI	Salt-inducible protein	Phillyrea latifolia.					A2V748	-2.19314	-1.133	down
A1IW25	2.72831	9.60182	8.15256	6.64791	7.34631	0.720006	-0.920256	-0.596629	-0.202635	A1IW25_9LAMI	Heat shock protein (HSP101)	Phillyrea latifolia.	GO:0006950				A2WLA8	-5.20176	-2.379	down
A1IW34	2.99246	7.21013	8.02165	6.30237	7.31981	1.43924	-4.16105	-1.57831	-0.822976	A1IW34_9LAMI	Type II homeodomain-leucine zipper protein	Phillyrea latifolia.	GO:0003677 ; GO:0003700 ; GO:0005634 ; GO:0006351 ; GO:0006355 ; GO:0043565				A2WLT0	-4.56306	-2.19	down
A1IW41	1.29161	5.39821	6.63415	7.37759	7.30191	1.00117	-0.165204	-0.849092	-1.37478	A1IW41_9LAMI	Putative uncharacterized protein ophh-74	Phillyrea latifolia.					A2WMP8	-2.34892	-1.232	down
A1KXD9	1.22379	5.7477	10.3172	7.03815	7.26823	0.676251	0.0689065	-1.26187	-0.4964	A1KXD9_LACSA	26S proteasome subunit 7-like protein	Lactuca sativa Garden lettuce).	GO:0000166 ; GO:0000502 ; GO:0005524 ; GO:0005737 ; GO:0016787 ; GO:0017111 ; GO:0030163				A2WW02	-7.60527	-2.927	down
A1KXW4	1.75574	3.00326	12.3171	5.71931	7.21801	0.812735	-1.26623	-1.96223	-0.898831	A1KXW4_HEVBR	Putative 1-deoxy-D-xylulose 5-phosphate synthase	Hevea brasiliensis Para rubber tree) Siphonia brasiliensis).	GO:0003824 ; GO:0008152 ; GO:0008661 ; GO:0009228 ; GO:0016114 ; GO:0016624				A2X335	-2.32785	-1.219	down
A1L4U4	-1.16036	3.47561	5.71568	6.61568	7.211	-0.531299	1.55131	-1.13043	-0.702717	A1L4U4_ARATH	At5g64300	Arabidopsis thaliana Mouse-ear cress).	GO:0003935 ; GO:0008270 ; GO:0008686 ; GO:0009231				A2X425	5.95871	2.575	up
A1L4U8	6.35791	9.47482	7.62507	6.87354	7.20791	1.78024	-3.93839	-2.26282	-0.633026	A1L4U8_ARATH	HAP1 N-terminal conserved region and shugoshin C terminus domain-containing protein	Arabidopsis thaliana Mouse-ear cress).	GO:0000775 ; GO:0005634 ; GO:0045132				A2XBK0	-2.11844	-1.083	down
A1X860	0.561282	8.11525	7.17119	6.47847	7.18395	-1.26435	0.421035	-1.47453	0.473357	A1X860_RICCO	Acyl-CoA synthetase	Ricinus communis Castor bean).	GO:0003824 ; GO:0004467 ; GO:0008152 ; GO:0016874				A2XBQ5	2.00833	1.006	up
A1X875	-0.443595	9.18464	4.54637	7.09214	7.14172	0.420685	-0.453276	-1.76355	-0.771964	A1X875_SOLLC	Putative nuclear GTPase	Solanum lycopersicum Tomato) Lycopersicon esculentum).	GO:0005525 ; GO:0005622				A2XBW0	-2.01391	-1.01	down
A1X877	-0.431298	0.701737	9.3716	6.24429	7.12247	0.245042	-0.365917	-2.16745	-0.603238	A1X877_SOLLC	NRC1	Solanum lycopersicum Tomato) Lycopersicon esculentum).	GO:0005524 ; GO:0006915 ; GO:0006952				A2XCA9	2.11111	1.078	up
A1XEH7	-0.91376	0.474685	7.14987	5.66622	7.10485	-0.777123	1.35471	-1.27977	-0.609523	A1XEH7_TOBAC	CYP81B2v2	Nicotiana tabacum Common tobacco).	GO:0004497 ; GO:0005506 ; GO:0009055 ; GO:0016491 ; GO:0016705 ; GO:0020037 ; GO:0046872 ; GO:0055114				A2XDB2	2.38006	1.251	up
A1XEI6	0.63385	9.16637	3.39375	6.28058	7.07868	-2.95536	2.06807	-0.0325245	1.40287	A1XEI6_TOBAC	CYP92B2v1	Nicotiana tabacum Common tobacco).	GO:0004497 ; GO:0005506 ; GO:0009055 ; GO:0016491 ; GO:0016705 ; GO:0020037 ; GO:0046872 ; GO:0055114				A2XF36	-5.09824	-2.35	down
A1XEJ2	-0.611535	6.17601	7.69878	6.59	7.06528	-0.878209	3.17369	0.211119	1.53121	A1XEJ2_TOBAC	CYP72A55v1	Nicotiana tabacum Common tobacco).	GO:0004497 ; GO:0005506 ; GO:0009055 ; GO:0016491 ; GO:0016705 ; GO:0020037 ; GO:0046872 ; GO:0055114				A2XU14	-4.90414	-2.294	down
A1XEK8	0.755315	5.72831	7.94695	5.99301	7.04788	-0.665672	4.6775	1.92514	2.91278	A1XEK8_TOBAC	CYP71AT2v1	Nicotiana tabacum Common tobacco).	GO:0004497 ; GO:0005506 ; GO:0009055 ; GO:0016491 ; GO:0016705 ; GO:0020037 ; GO:0046872 ; GO:0055114				A2XVI1	-3.24451	-1.698	down
A1XEK9	0.745279	9.31724	7.32453	6.68377	7.04625	0	1.46523	-1.69614	-0.829548	A1XEK9_TOBAC	CYP71AT2v2	Nicotiana tabacum Common tobacco).	GO:0004497 ; GO:0005506 ; GO:0009055 ; GO:0016491 ; GO:0016705 ; GO:0020037 ; GO:0046872 ; GO:0055114				A2XZS5	-2.95263	-1.562	down
A1XEL4	1.3598	9.49592	7.65748	6.56564	7.01648	-2.6994	0.524512	-0.299055	0.835377	A1XEL4_TOBAC	CYP72A57	Nicotiana tabacum Common tobacco).	GO:0004497 ; GO:0005506 ; GO:0009055 ; GO:0016491 ; GO:0016705 ; GO:0020037 ; GO:0046872 ; GO:0055114				A2Y0C2	2.53151	1.34	up
A1XEL5	0.665211	0.539583	8.1445	6.52947	7.00539	-0.538782	-3.30528	-0.656731	0.461252	A1XEL5_TOBAC	CYP71AH2	Nicotiana tabacum Common tobacco).	GO:0004497 ; GO:0005506 ; GO:0009055 ; GO:0016491 ; GO:0016705 ; GO:0020037 ; GO:0046872 ; GO:0055114				A2Y3J6	2.95263	1.562	up
A1XEL7	3.15551	9.52394	7.11337	6.50627	7.00213	-2.73037	-1.44014	-0.729906	0.163292	A1XEL7_TOBAC	CYP72A54	Nicotiana tabacum Common tobacco).	GO:0004497 ; GO:0005506 ; GO:0009055 ; GO:0016491 ; GO:0016705 ; GO:0020037 ; GO:0046872 ; GO:0055114				A2Y5W6	2.04911	1.035	up
A1XEL8	2.98673	9.41695	2.77371	6.48574	6.9842	0.676375	3.42425	-0.826405	2.23479	A1XEL8_TOBAC	CYP92B3	Nicotiana tabacum Common tobacco).	GO:0004497 ; GO:0005506 ; GO:0009055 ; GO:0016491 ; GO:0016705 ; GO:0020037 ; GO:0046872 ; GO:0055114				A2YAZ4	2.15248	1.106	up
A1XEL9	3.03532	5.33557	4.50274	6.33029	6.95587	-0.893014	2.36677	-0.225813	1.20223	A1XEL9_TOBAC	CYP72A56	Nicotiana tabacum Common tobacco).	GO:0004497 ; GO:0005506 ; GO:0009055 ; GO:0016491 ; GO:0016705 ; GO:0020037 ; GO:0046872 ; GO:0055114				A2YCF7	-4.02782	-2.01	down
A1XEM2	-0.39126	7.09017	3.33264	6.60132	6.9357	-0.0802979	3.84585	-0.0448025	1.61471	A1XEM2_TOBAC	CYP72A58	Nicotiana tabacum Common tobacco).	GO:0004497 ; GO:0005506 ; GO:0009055 ; GO:0016491 ; GO:0016705 ; GO:0020037 ; GO:0046872 ; GO:0055114				A2YD54	2.44189	1.288	up
A1XI89	3.16276	9.09	7.29786	6.76735	6.9326	1.24054	2.95671	0.392384	-0.132743	A1XI89_ORORA	MYB1	Orobanche ramosa Hemp broomrape) Phelipanche ramosa).	GO:0003677 ; GO:0005634 ; GO:0006355				A2YFX0	3.14705	1.654	up
A1XJ46	-0.649729	3.3755	11.9634	5.22894	6.92966	0.864498	-0.60612	-1.12323	-0.561659	A1XJ46_GOSHI	Actin depolymerizing factor 3	Gossypium hirsutum Upland cotton) Gossypium mexicanum).	GO:0003779 ; GO:0005622				A2YKB6	-3.29436	-1.72	down
A1XM03	-0.542038	6.60192	3.54813	6.48852	6.92615	0.663806	-1.42249	-1.46307	-0.435145	A1XM03_TOBAC	Putative uncharacterized protein	Nicotiana tabacum Common tobacco).					A2YUX9	-4.56306	-2.19	down
A1XWY7	2.00331	9.28718	7.27514	6.67465	6.92599	3.72572	0.341082	-2.18289	0.909742	A1XWY7_PETHY	Coniferyl alcohol acyltransferase	Petunia hybrida Petunia).	GO:0008415 ; GO:0016740 ; GO:0016747				A2YWC2	-2.49666	-1.32	down
A1Y298	3.33253	8.65744	9.59545	6.35312	6.90507	-0.325627	0.384552	-1.09361	-1.87666	A1Y298_9ERIC	Eukaryotic translation initiation factor 3 subunit	Aegiceras corniculatum.	GO:0003723 ; GO:0003743 ; GO:0006413				A2Z2A0	-4.72725	-2.241	down
A1Y2Z0	0.889863	9.19963	7.54673	6.44573	6.89322	-0.82377	3.16796	-0.083692	1.76487	A1Y2Z0_VITVI	Galacturonic acid reductase	Vitis vinifera Grape).	GO:0016491 ; GO:0050388 ; GO:0055114				A2Z441	4.96571	2.312	up
A1Y9I8	6.47966	6.82846	9.09944	5.8214	6.88669	-1.78389	-1.83051	-1.0125	-0.390775	A1Y9I8_TOBAC	Chloroplast post-illumination chlorophyll fluorescence increase protein	Nicotiana tabacum Common tobacco).					A2Z8T3	2.05053	1.036	up
A1Y9J2	-1.43634	9.05796	2.71691	6.31985	6.87852	-1.63098	-0.516779	-0.519612	0.328952	A1Y9J2_POPCN	Putative ferredoxin-dependent glutamate synthase	Populus canescens Grey poplar) Populus tremula x Populus alba).	GO:0008152				A2Z947	-3.94767	-1.981	down
A1Y9Q5	0.329289	8.01098	4.48622	6.45146	6.83946	0.501453	-0.797218	-0.824384	-0.740538	A1Y9Q5_9SOLN	NBS-LRR resistance protein-like protein	Solanum sp. VFNT.	GO:0005524 ; GO:0006915 ; GO:0006952				A2ZAA5	2.07053	1.05	up
A1YIQ6	5.08616	-0.496102	7.11044	6.39456	6.83266	0.76784	-5.95641	-1.26807	-1.02005	A1YIQ6_SOLLC	Putative zinc transporter	Solanum lycopersicum Tomato) Lycopersicon esculentum).	GO:0016020 ; GO:0030001 ; GO:0046873 ; GO:0055085				A2ZAI6	-2.70008	-1.433	down
A1YMX6	0.780438	4.50297	3.98253	6.10438	6.83091	0.733645	-1.37209	-1.42485	-0.646543	A1YMX6_BRACM	Putative TRAPP subunit	Brassica campestris Field mustard).	GO:0005622 ; GO:0006810 ; GO:0006888				A2ZDQ6	2.03073	1.022	up
A1YQJ2	3.41448	8.539	7.69907	6.75646	6.82673	0.26052	-1.47096	-1.25544	-0.546009	A1YQJ2_ORYSJ	Aspartate aminotransferase	Oryza sativa subsp. japonica Rice).	GO:0003824 ; GO:0004069 ; GO:0006520 ; GO:0008483 ; GO:0009058 ; GO:0016740 ; GO:0016769 ; GO:0030170				A2ZH90	-4.69785	-2.232	down
A1YUL8	1.71118	8.45921	1.39733	6.2267	6.82158	0.666014	0.515516	-0.770887	-0.260038	A1YUL8_NICBE	Impa1	Nicotiana benthamiana.	GO:0005488 ; GO:0005634 ; GO:0005643 ; GO:0005737 ; GO:0006606 ; GO:0006886 ; GO:0008565				A2ZKJ1	-3.69609	-1.886	down
A1YUL9	2.84362	8.93957	6.77578	6.36466	6.81936	0.417196	1.43196	-0.493461	0.0919181	A1YUL9_NICBE	Impa2	Nicotiana benthamiana.	GO:0005488 ; GO:0005634 ; GO:0005643 ; GO:0005737 ; GO:0006606 ; GO:0006886 ; GO:0008565				A2ZVS4	-11.9422	-3.578	down
A1Z2V6	2.78323	7.74363	7.57635	5.67087	6.81245	-0.37134	-0.3252	-2.28217	-0.789712	A1Z2V6_9MAGN	LTR retrotransposon-like protein	Rhodiola fastigiata.					A3A8C2	2.97935	1.575	up
A1Z369	-1.09974	2.50055	1.22773	5.95328	6.78109	-1.3697	-1.61034	-2.05753	-0.35876	A1Z369_SOLLC	GAMYB-like2	Solanum lycopersicum Tomato) Lycopersicon esculentum).	GO:0003677 ; GO:0005634 ; GO:0006355				A3AMZ5	2.83039	1.501	up
A1Z3W7	-0.0303245	1.62822	9.13785	5.30585	6.77558	1.68314	0.0794319	-1.27235	-0.552852	A1Z3W7_ROSCH	eIF5A	Rosa chinensis China rose).	GO:0003723 ; GO:0003746 ; GO:0006414 ; GO:0006452 ; GO:0008612 ; GO:0043022 ; GO:0045901 ; GO:0045905				A3BF22	-21.4812	-4.425	down
A2I610	0.754973	7.09699	6.61913	5.61907	6.76943	0.176163	-3.83923	-2.25658	-0.50108	A2I610_CAMSI	Pollen coat-like protein	Camellia sinensis Tea).					A3C1L2	-5.37029	-2.425	down
A2ICP9	-0.620157	8.1278	6.91994	6.26213	6.76645	1.36996	-1.99579	-1.7266	-0.828019	A2ICP9_PEA	Ran1	Pisum sativum Garden pea).	GO:0000166 ; GO:0003924 ; GO:0005525 ; GO:0005622 ; GO:0006184 ; GO:0006886 ; GO:0006913 ; GO:0007165				A3C563	7.44876	2.897	up
A2JGX1	3.25161	7.76263	7.08907	6.52667	6.7581	0.790273	-0.922045	-1.75295	-0.961505	A2JGX1_SOLLC	Beta-galactosidase	Solanum lycopersicum Tomato) Lycopersicon esculentum).	GO:0003824 ; GO:0004553 ; GO:0004565 ; GO:0005529 ; GO:0005975 ; GO:0008152 ; GO:0016787 ; GO:0016798 ; GO:0043169				A3C8G9	-2.46229	-1.3	down
A2PYH3	1.18685	6.88415	8.93979	5.68931	6.7388	0.668322	3.07579	-0.19701	0.808525	A2PYH3_NICBE	Alpha chain of nascent polypeptide associated complex	Nicotiana benthamiana.					A3CIF1	2.67585	1.42	up
A2PZD4	3.08955	8.97025	7.10204	6.188	6.73798	-0.0476554	-2.91477	-2.08692	-0.0309383	A2PZD4_IPONI	Cytochrome P450	Ipomoea nil Japanese morning glory) Pharbitis nil).	GO:0004497 ; GO:0005506 ; GO:0009055 ; GO:0016491 ; GO:0016705 ; GO:0020037 ; GO:0046872 ; GO:0055114				A3EX92	-4.92799	-2.301	down
A2PZE0	2.83662	9.04358	7.58489	6.13866	6.73411	0.345909	-2.13625	-1.54477	-0.5093	A2PZE0_IPONI	Cysteine proteinase	Ipomoea nil Japanese morning glory) Pharbitis nil).	GO:0004197 ; GO:0006508 ; GO:0008233 ; GO:0008234 ; GO:0016787				A3FA74	-2.77406	-1.472	down
A2PZE3	0.70299	8.94633	7.0656	6.32062	6.72757	0.690733	-0.143655	-1.25644	-2.67065	A2PZE3_IPONI	Pectinacetylesterase family protein	Ipomoea nil Japanese morning glory) Pharbitis nil).					A3FF38	7.26015	2.86	up
A2PZE4	-0.0901673	5.42567	8.06383	5.80391	6.72506	0.13633	-0.638316	-1.04817	-0.526895	A2PZE4_IPONI	Ataxin-2 related protein	Ipomoea nil Japanese morning glory) Pharbitis nil).					A3FFK2	-3.29893	-1.722	down
A2Q0R1	-1.21893	8.80794	7.00391	6.72192	6.7225	0.0334913	1.47422	-1.57304	-0.0165263	A2Q0R1_TOBAC	Putative uncharacterized protein WAKL1	Nicotiana tabacum Common tobacco).	GO:0000166 ; GO:0004672 ; GO:0004674 ; GO:0005524 ; GO:0006468 ; GO:0016772				A3FIN3	2.33432	1.223	up
A2Q143	0.848478	9.1151	6.98093	6.32423	6.72057	-1.11344	-0.320996	-1.17148	0.0691641	A2Q143_MEDTR	Protein NAP1 , putative	Medicago truncatula Barrel medic) Medicago tribuloides).					A3KC69	2.82843	1.5	up
A2Q167	0.0170133	6.10433	2.92364	6.29017	6.7177	1.13851	-2.30943	-1.11037	-0.682197	A2Q167_MEDTR	Putative uncharacterized protein	Medicago truncatula Barrel medic) Medicago tribuloides).	GO:0016020				A3KCF9	-4.20178	-2.071	down
A2Q1A1	-0.367173	7.63123	0.669478	5.56334	6.71651	-0.975787	-1.76837	-1.77091	0.206811	A2Q1A1_MEDTR	FAR1	Medicago truncatula Barrel medic) Medicago tribuloides).	GO:0008270				A3KCX4	-3.19319	-1.675	down
A2Q1B1	1.09297	8.27792	7.25389	6.1912	6.71457	-0.750614	-4.105	-0.850178	-0.0403054	A2Q1B1_MEDTR	Octicosapeptide/Phox/Bem1p	Medicago truncatula Barrel medic) Medicago tribuloides).					A3KLH9	5.31843	2.411	up
A2Q1I8	5.42078	8.66172	7.67185	5.69031	6.71337	-3.63123	0.483086	-1.51948	-0.211538	A2Q1I8_MEDTR	ENSANGP00000022085, related	Medicago truncatula Barrel medic) Medicago tribuloides).					A3QR50	-6.17312	-2.626	down
A2Q1I9	0.905382	-0.743955	6.91952	5.97813	6.71066	-0.182536	-0.176228	-1.54973	-0.504293	A2Q1I9_MEDTR	Putative uncharacterized protein	Medicago truncatula Barrel medic) Medicago tribuloides).					A3RI55	2.25324	1.172	up
A2Q1P1	-1.05769	6.34935	9.55201	3.94573	6.7063	1.12582	-0.363974	-1.57718	-0.678062	A2Q1P1_MEDTR	Dynamin central region	Medicago truncatula Barrel medic) Medicago tribuloides).	GO:0003924 ; GO:0005525 ; GO:0006184				A4F1Z2	-4.02224	-2.008	down
A2Q1P5	3.09133	8.22602	7.91708	6.01173	6.70447	1.77587	0.676068	-1.45794	-0.156074	A2Q1P5_MEDTR	Tetratricopeptide-like helical	Medicago truncatula Barrel medic) Medicago tribuloides).	GO:0005488				A4F248	-2.45547	-1.296	down
A2Q1V0	-2.14051	9.54281	6.239	6.86468	6.70434	0.882413	-0.578965	-0.696882	-0.652326	A2Q1V0_MEDTR	Engulfment and cell motility, ELM	Medicago truncatula Barrel medic) Medicago tribuloides).	GO:0005856 ; GO:0006909				A4GU25	-19.2529	-4.267	down
A2Q224	5.52724	7.87165	7.75894	6.41916	6.70262	-5.89054	-5.09726	-0.269287	-0.821812	A2Q224_MEDTR	Proteinase inhibitor I4, serpin	Medicago truncatula Barrel medic) Medicago tribuloides).					A4GU96	-2.10964	-1.077	down
A2Q228	0.786262	9.28725	7.33855	6.34919	6.69198	0.393553	-2.20049	-1.09752	-0.656115	A2Q228_MEDTR	Cyclin-like F-box	Medicago truncatula Barrel medic) Medicago tribuloides).					A4PF88	-4.64604	-2.216	down
A2Q2A6	0.813278	7.78214	7.42715	6.17844	6.66462	1.05769	0.968732	1.05769	0.136575	A2Q2A6_MEDTR	Zinc finger, RING-type	Medicago truncatula Barrel medic) Medicago tribuloides).	GO:0008270 ; GO:0046872				A4PF90	-20.1262	-4.331	down
A2Q2B0	1.24089	6.53081	5.2961	5.95274	6.66184	1.28723	-1.50536	-2.09301	-0.259595	A2Q2B0_MEDTR	Jumonji domain-containing protein 1A , related	Medicago truncatula Barrel medic) Medicago tribuloides).					A4RQP3	2.23457	1.16	up
A2Q2C7	1.90087	4.18305	6.91019	3.77195	6.65444	3.30531	-1.11637	0.669062	-0.948937	A2Q2C7_MEDTR	RNA-directed DNA polymerase (Reverse transcriptase)	Medicago truncatula Barrel medic) Medicago tribuloides).	GO:0003676 ; GO:0003677 ; GO:0003723 ; GO:0003964 ; GO:0004190 ; GO:0006278 ; GO:0006508 ; GO:0008270 ; GO:0015074 ; GO:0016740				A4UTL2	3.16455	1.662	up
A2Q2E3	-2.32779	2.84662	11.6815	4.76139	6.65056	2.03248	0.361598	-1.55325	-0.444202	A2Q2E3_MEDTR	Signal peptide binding (SRP54) M-domain	Medicago truncatula Barrel medic) Medicago tribuloides).	GO:0006614 ; GO:0008312 ; GO:0048500				A4UUE0	-2.83235	-1.502	down
A2Q2G1	4.39931	9.01893	7.1352	6.00372	6.64904	0.603483	-0.478184	-1.45939	-0.398207	A2Q2G1_MEDTR	Pre-mRNA processing ribonucleoprotein, binding region	Medicago truncatula Barrel medic) Medicago tribuloides).	GO:0003676 ; GO:0030529				A4UV10	-5.36657	-2.424	down
A2Q2N8	0.0507455	7.37429	6.92856	5.88574	6.64026	0.111585	-3.12925	-2.17794	-1.34691	A2Q2N8_MEDTR	Helix-loop-helix DNA-binding	Medicago truncatula Barrel medic) Medicago tribuloides).	GO:0003677 ; GO:0006355				A4UV41	-3.89332	-1.961	down
A2Q2P2	3.22842	8.9103	6.93584	6.23369	6.63007	0.268154	0.716646	-1.22009	-0.277608	A2Q2P2_MEDTR	Zinc finger, ZZ-type	Medicago truncatula Barrel medic) Medicago tribuloides).	GO:0005488 ; GO:0008270				A4ZGR3	-6.7132	-2.747	down
A2Q2P3	-0.709576	7.67083	4.7301	6.55499	6.62343	-1.28321	0.416048	-3.49395	-0.15311	A2Q2P3_MEDTR	Zinc finger, N-recognin	Medicago truncatula Barrel medic) Medicago tribuloides).	GO:0004842 ; GO:0008270 ; GO:0016567				A4ZW81	-4.02782	-2.01	down
A2Q2R2	0.848024	8.93754	6.96426	6.49615	6.62334	0.913187	-0.0312968	-0.618898	-0.863626	A2Q2R2_MEDTR	Histidine acid phosphatase	Medicago truncatula Barrel medic) Medicago tribuloides).	GO:0003993				A4ZYQ7	3.57019	1.836	up
A2Q2S5	-1.3078	4.39498	2.85195	6.65432	6.61813	0.859876	0.968634	-2.03445	0.136313	A2Q2S5_MEDTR	TGF-beta receptor, type I/II extracellular region	Medicago truncatula Barrel medic) Medicago tribuloides).	GO:0004872 ; GO:0005215 ; GO:0006857 ; GO:0016020				A5A2I7	-5.36657	-2.424	down
A2Q2V9	0.171079	7.52706	7.83041	6.74165	6.60499	0.357175	2.82847	-1.14531	1.53625	A2Q2V9_MEDTR	Protein kinase	Medicago truncatula Barrel medic) Medicago tribuloides).	GO:0004672 ; GO:0004674 ; GO:0005524 ; GO:0006468 ; GO:0016301 ; GO:0016310 ; GO:0016772				A5ACR8	-8.05565	-3.01	down
A2Q2W3	2.11564	9.16052	6.61203	6.53571	6.60054	1.25568	-0.708623	-1.29618	-0.31547	A2Q2W3_MEDTR	Putative uncharacterized protein	Medicago truncatula Barrel medic) Medicago tribuloides).					A5ACS0	-2.68514	-1.425	down
A2Q2X8	1.07135	7.05634	6.92428	6.14554	6.59472	0.498027	0.427895	-0.712079	0.458262	A2Q2X8_MEDTR	GRAS transcription factor	Medicago truncatula Barrel medic) Medicago tribuloides).	GO:0006351 ; GO:0006355				A5ACS6	-2.52101	-1.334	down
A2Q365	1.49764	1.34716	9.31706	4.31951	6.56941	1.21067	-1.04669	-1.11392	-1.24746	A2Q365_MEDTR	BTB/POZ	Medicago truncatula Barrel medic) Medicago tribuloides).	GO:0004871 ; GO:0007165 ; GO:0009416				A5ACV6	4.46915	2.16	up
A2Q3A8	-1.26882	8.24807	7.30878	6.10581	6.56688	0.176258	1.96878	0.966163	-0.863606	A2Q3A8_MEDTR	Putative uncharacterized protein	Medicago truncatula Barrel medic) Medicago tribuloides).					A5ACX2	-2.00277	-1.002	down
A2Q3B2	0.594785	-0.831554	8.2318	5.3723	6.5555	-1.40869	-0.256044	-1.20391	-1.44869	A2Q3B2_MEDTR	Putative uncharacterized protein	Medicago truncatula Barrel medic) Medicago tribuloides).					A5AD18	-4.34995	-2.121	down
A2Q3F2	1.17191	1.68664	6.87122	5.36702	6.54721	-0.408606	-0.0312792	-0.0339166	0.358841	A2Q3F2_MEDTR	Putative uncharacterized protein	Medicago truncatula Barrel medic) Medicago tribuloides).					A5AD75	3.78685	1.921	up
A2Q3G1	0.0773186	8.70416	6.9117	6.18697	6.54206	0.176203	-2.11894	-3.1216	-1.62925	A2Q3G1_MEDTR	C2	Medicago truncatula Barrel medic) Medicago tribuloides).					A5ADD1	-2.47427	-1.307	down
A2Q3H1	1.02749	8.29035	6.78056	6.02278	6.5305	1.30778	-1.48477	-0.194912	-0.156217	A2Q3H1_MEDTR	Putative uncharacterized protein	Medicago truncatula Barrel medic) Medicago tribuloides).					A5ADN6	-2.04344	-1.031	down
A2Q3H4	-1.0346	6.16556	7.00206	5.62658	6.52759	2.07381	-2.2717	-1.10531	-0.993417	A2Q3H4_MEDTR	Histone H2A	Medicago truncatula Barrel medic) Medicago tribuloides).	GO:0000786 ; GO:0003677 ; GO:0005634 ; GO:0005694 ; GO:0006334				A5ADU4	3.26029	1.705	up
A2Q3M1	2.86682	8.82645	6.79312	5.89972	6.52169	-2.63151	-0.253746	-1.25625	0.136394	A2Q3M1_MEDTR	Putative uncharacterized protein	Medicago truncatula Barrel medic) Medicago tribuloides).	GO:0005488				A5ADV0	-2.66475	-1.414	down
A2Q3P6	0.607795	5.72114	8.65046	5.59622	6.50835	-1.62996	-0.992439	-0.752936	0.0515824	A2Q3P6_MEDTR	Solute carrier family 35 member B3, related	Medicago truncatula Barrel medic) Medicago tribuloides).	GO:0016020 ; GO:0016021 ; GO:0055085				A5ADW2	-3.31268	-1.728	down
A2Q3U6	3.57813	6.07182	9.36895	4.15695	6.50594	0.176098	0.383512	-1.03404	-0.126801	A2Q3U6_MEDTR	Vacuolar protein sorting-associated protein vps13 (Exp=-1	Medicago truncatula Barrel medic) Medicago tribuloides).					A5ADW3	2.73208	1.45	up
A2Q3W2	0.573762	9.11442	1.35462	4.51978	6.50004	0.351099	-0.0332648	-2.1119	-1.81345	A2Q3W2_MEDTR	Glycosyl transferase, family 8	Medicago truncatula Barrel medic) Medicago tribuloides).	GO:0016740 ; GO:0016757				A5ADZ0	-4.27522	-2.096	down
A2Q3W6	-0.0489427	8.24413	7.4546	6.41647	6.49568	-0.238834	-0.068602	-0.068602	-1.86346	A2Q3W6_MEDTR	NAD-dependent epimerase/dehydratase	Medicago truncatula Barrel medic) Medicago tribuloides).	GO:0003824 ; GO:0005488 ; GO:0044237 ; GO:0050662				A5AE49	3.10157	1.633	up
A2Q441	-1.58484	6.23863	7.27281	5.83234	6.49479	0.0902862	-3.17786	-0.802952	-0.248274	A2Q441_MEDTR	ABC transporter related	Medicago truncatula Barrel medic) Medicago tribuloides).	GO:0006066 ; GO:0016614 ; GO:0050660				A5AE68	-2.95263	-1.562	down
A2Q454	1.70694	2.06776	10.0686	4.63322	6.49436	0.767467	-2.50198	-1.09313	-0.923163	A2Q454_MEDTR	Retrotransposon gag protein	Medicago truncatula Barrel medic) Medicago tribuloides).					A5AED2	-2.90794	-1.54	down
A2Q455	-0.382052	8.05332	7.36825	6.06131	6.48476	0.591441	-0.0312313	0.703124	1.55156	A2Q455_MEDTR	Peptidase aspartic, active site	Medicago truncatula Barrel medic) Medicago tribuloides).	GO:0003676 ; GO:0008270				A5AEF9	-2.88586	-1.529	down
A2Q4M6	-2.44498	9.13691	3.47615	5.52271	6.48284	0.530184	-1.76834	-1.463	-0.663173	A2Q4M6_MEDTR	Esterase/lipase/thioesterase	Medicago truncatula Barrel medic) Medicago tribuloides).	GO:0006505 ; GO:0006886 ; GO:0016788 ; GO:0031227				A5AEH0	2.12432	1.087	up
A2Q4Q2	0.809744	8.78667	6.40561	6.0739	6.48146	-1.63113	-1.83894	-0.0339255	1.13635	A2Q4Q2_MEDTR	Phosphoinositide-binding clathrin adaptor, N-terminal	Medicago truncatula Barrel medic) Medicago tribuloides).					A5AEJ9	2.69633	1.431	up
A2Q4Q8	0.827087	1.70437	7.11176	5.06301	6.47682	-1.06949	0.709395	-0.645096	0.668494	A2Q4Q8_MEDTR	Zinc finger, RING-type	Medicago truncatula Barrel medic) Medicago tribuloides).	GO:0008270 ; GO:0046872				A5AEK1	-2.76638	-1.468	down
A2Q4R3	2.15621	7.92054	7.78725	6.35521	6.47426	-1.10375	1.40471	-0.662099	-0.143654	A2Q4R3_MEDTR	RNA-binding region RNP-1 (RNA recognition motif)	Medicago truncatula Barrel medic) Medicago tribuloides).	GO:0000166 ; GO:0003676				A5AEK6	2.09943	1.07	up
A2Q4U9	1.95034	1.79398	5.03114	5.75072	6.47295	0.668626	-0.524294	-0.781592	-0.289998	A2Q4U9_MEDTR	C2	Medicago truncatula Barrel medic) Medicago tribuloides).					A5AEL2	2.48285	1.312	up
A2Q4X4	2.9832	7.73945	7.6265	5.96313	6.46078	0.164723	-0.462667	-2.02645	-1.2449	A2Q4X4_MEDTR	Epsin, N-terminal	Medicago truncatula Barrel medic) Medicago tribuloides).					A5AES9	-2.3669	-1.243	down
A2Q502	0.847084	7.91366	3.12125	5.84668	6.45929	-0.823827	-1.61644	-1.88218	-0.574144	A2Q502_MEDTR	Amino acid-binding ACT	Medicago truncatula Barrel medic) Medicago tribuloides).	GO:0004645 ; GO:0005975				A5AF03	-2.43344	-1.283	down
A2Q504	3.10796	6.60706	4.27396	5.90116	6.43298	-0.612321	-0.578886	-2.28199	-1.30418	A2Q504_MEDTR	DDT	Medicago truncatula Barrel medic) Medicago tribuloides).	GO:0003677 ; GO:0003700 ; GO:0005634 ; GO:0006351 ; GO:0006355 ; GO:0043565				A5AF08	-2.16295	-1.113	down
A2Q515	0.576416	1.60106	5.22935	6.36783	6.42725	0.918441	1.05142	0.254215	1.01237	A2Q515_MEDTR	Protein kinase	Medicago truncatula Barrel medic) Medicago tribuloides).	GO:0000166 ; GO:0004672 ; GO:0004674 ; GO:0005524 ; GO:0006468 ; GO:0016020 ; GO:0016021 ; GO:0016301 ; GO:0016310 ; GO:0016772				A5AF97	-2.54736	-1.349	down
A2Q5C4	-0.988504	7.9258	7.73804	5.58372	6.41658	-0.357128	-0.690512	-1.27534	-0.766906	A2Q5C4_MEDTR	Putative uncharacterized protein	Medicago truncatula Barrel medic) Medicago tribuloides).	GO:0008168 ; GO:0032259				A5AFH0	2.42839	1.28	up
A2Q5C6	-0.494516	8.44774	6.68837	5.96196	6.4152	-0.102233	0.616268	-0.918555	-3.60405e-05	A2Q5C6_MEDTR	Generic methyltransferase	Medicago truncatula Barrel medic) Medicago tribuloides).	GO:0008168 ; GO:0016740 ; GO:0032259				A5AFK8	-2.45207	-1.294	down
A2Q5P0	1.25017	8.81251	6.48331	6.21637	6.40907	1.68254	-1.32091	-0.793037	-0.568216	A2Q5P0_MEDTR	Putative uncharacterized protein	Medicago truncatula Barrel medic) Medicago tribuloides).					A5AFK9	2.23457	1.16	up
A2Q5T7	3.20768	8.81377	6.54536	6.0554	6.40761	-0.314497	-0.769955	-1.05626	-0.229902	A2Q5T7_MEDTR	H+-transporting two-sector ATPase, C (AC39) subunit	Medicago truncatula Barrel medic) Medicago tribuloides).	GO:0015078 ; GO:0015991 ; GO:0033177 ; GO:0033179				A5AFM1	-2.18102	-1.125	down
A2Q5Z1	2.32515	6.86129	5.87891	6.10839	6.39641	-0.338345	-2.35326	-3.35582	-0.524465	A2Q5Z1_MEDTR	General substrate transporter	Medicago truncatula Barrel medic) Medicago tribuloides).	GO:0006810 ; GO:0008643 ; GO:0016020 ; GO:0016021 ; GO:0022857 ; GO:0022891 ; GO:0055085				A5AFN4	-2.13761	-1.096	down
A2Q646	-0.0497936	1.00836	8.98305	4.75612	6.39574	0	2.72032	0	-3.34081	A2Q646_MEDTR	Putative uncharacterized protein	Medicago truncatula Barrel medic) Medicago tribuloides).					A5AG09	2.6081	1.383	up
A2Q675	-0.438503	8.32988	6.6629	5.9353	6.39086	1.04473	-0.90879	-0.270147	-1.74086	A2Q675_MEDTR	Putative uncharacterized protein	Medicago truncatula Barrel medic) Medicago tribuloides).					A5AG40	-2.95263	-1.562	down
A2Q6F5	1.08768	8.83948	6.92821	5.84126	6.38833	2.23496	-0.679109	-1.48001	0.267779	A2Q6F5_MEDTR	Homeodomain-related	Medicago truncatula Barrel medic) Medicago tribuloides).	GO:0003677 ; GO:0005634 ; GO:0006355				A5AGI7	2.12285	1.086	up
A2RVW1	2.37035	5.18529	-1.34393	6.05179	6.38248	0.312897	1.05976	-0.617762	0.278714	A2RVW1_ARATH	Uncharacterized protein	Arabidopsis thaliana Mouse-ear cress).	GO:0008150				A5AGK8	-2.1795	-1.124	down
A2SXR4	1.18066	5.82481	1.47872	5.63132	6.3787	-0.92086	0.207691	-0.614273	0.275924	A2SXR4_TOBAC	Urate oxidase	Nicotiana tabacum Common tobacco).	GO:0004846 ; GO:0005777 ; GO:0006144 ; GO:0016491 ; GO:0055114				A5AGP3	-4.34995	-2.121	down
A2T1L8	1.49521	6.15461	0.0512005	4.25988	6.37672	0.411714	-0.884884	-1.611	-0.53385	A2T1L8_CAMSI	Phragmoplastin	Camellia sinensis Tea).	GO:0000166 ; GO:0003924 ; GO:0005525 ; GO:0006184				A5AGP5	-2.68515	-1.425	down
A2T1L9	6.29744	3.17912	0.207548	3.65097	6.37415	-0.177514	-0.735782	-2.23559	-0.735782	A2T1L9_CAMSI	Thaumatin-like protein	Camellia sinensis Tea).					A5AGS3	-2.01391	-1.01	down
A2T3V2	3.14214	7.41423	6.7255	5.3186	6.36687	-0.655094	-1.70322	-1.96207	-0.438071	A2T3V2_MALDO	Ethylene control element	Malus domestica Apple) Pyrus malus).	GO:0000166 ; GO:0004672 ; GO:0004674 ; GO:0005524 ; GO:0006468 ; GO:0016772				A5AGZ4	3.88254	1.957	up
A2TD22	-0.629947	5.36091	7.74361	5.87924	6.36025	1.64863	-1.09158	-1.55019	-0.281888	A2TD22_9MAGN	GH3 protein	Rhodiola sachalinensis.					A5AGZ8	-4.53468	-2.181	down
A2TEI8	-0.183976	7.81483	-1.30349	4.8079	6.34491	-2.84603	-1.60022	-1.56862	-4.67876	A2TEI8_9ROSI	Xyloglucan endotransglycosylase/hydrolase XTH-25	Populus tremula x Populus tremuloides.	GO:0004553 ; GO:0005618 ; GO:0005975 ; GO:0006073 ; GO:0016762 ; GO:0016787 ; GO:0048046				A5AH15	2.39994	1.263	up
A2TEM4	0.846152	8.45079	6.46886	5.89844	6.34373	-1.14581	-0.0313974	-0.0340449	-0.185484	A2TEM4_POPCN	TGA transcription factor 2	Populus canescens Grey poplar) Populus tremula x Populus alba).	GO:0003677 ; GO:0003700 ; GO:0005634 ; GO:0006351 ; GO:0006355 ; GO:0043565 ; GO:0046983				A5AH92	2.97935	1.575	up
A2TIS2	0.889099	8.34542	7.85511	5.89133	6.34372	3.87703	2.55389	0.966198	1.13682	A2TIS2_POPTR	Putative starch branching enzyme	Populus trichocarpa Western balsam poplar) Populus balsamifera	GO:0003824 ; GO:0004553 ; GO:0005975 ; GO:0043169				A5AHA8	2.64268	1.402	up
A2TJX6	-0.642504	8.38535	6.66826	5.91318	6.3272	-0.824023	2.29042	0.25515	-0.863577	A2TJX6_SOLLC	DNAJ-like protein	Solanum lycopersicum Tomato) Lycopersicon esculentum).	GO:0006457 ; GO:0031072 ; GO:0051082				A5AHR4	-3.20428	-1.68	down
A2TLR8	-1.22315	2.72444	5.62381	5.80481	6.29679	1.97631	0.190768	-0.632151	-0.800865	A2TLR8_LINUS	Cellulose synthase 1	Linum usitatissimum Flax) Linum humile).	GO:0007047 ; GO:0016020 ; GO:0016021 ; GO:0016740 ; GO:0016757 ; GO:0016760 ; GO:0030244				A5AHT6	-2.86394	-1.518	down
A2V668	-0.691007	8.76291	2.14896	6.11945	6.29494	0.499456	-0.595706	-0.178746	-2.93261	A2V668_DAUCA	Embryonic element binding Factor 5	Daucus carota Carrot).	GO:0003677 ; GO:0003700 ; GO:0005634 ; GO:0006351 ; GO:0006355				A5AHU1	3.2288	1.691	up
A2V670	1.02843	8.94595	5.43378	6.68469	6.29379	-0.408811	-1.03154	-2.61857	0.136353	A2V670_DAUCA	Embryonic element binding Factor 7	Daucus carota Carrot).	GO:0003677 ; GO:0003700 ; GO:0005634 ; GO:0006351 ; GO:0006355				A5AHX3	-2.97111	-1.571	down
A2V748	2.72385	0.64435	8.99667	4.21815	6.27376	-0.531397	-2.692	-0.741543	1.07517	A2V748_MALDO	MdSFBB9-beta protein	Malus domestica Apple) Pyrus malus).					A5AI22	-2.68328	-1.424	down
A2WLA8	-2.02612	8.76514	6.6632	5.62091	6.26843	-1.77811	-0.898085	-0.988144	0.608433	A2WLA8_ORYSI	Putative uncharacterized protein	Oryza sativa subsp. indica Rice).	GO:0003677 ; GO:0005634 ; GO:0006355				A5AI51	-2.49493	-1.319	down
A2WLT0	2.86091	8.56373	6.01415	5.59477	6.26641	-1.5893	-3.11917	-0.799574	-0.781238	A2WLT0_ORYSI	Putative uncharacterized protein	Oryza sativa subsp. indica Rice).					A5AI89	2.71697	1.442	up
A2WLY6	3.3375	1.35068	4.65569	5.46191	6.25856	-0.0868551	-0.394053	-0.0341172	0.551332	A2WLY6_ORYSI	Putative uncharacterized protein	Oryza sativa subsp. indica Rice).	GO:0003333 ; GO:0006810 ; GO:0015171 ; GO:0016020 ; GO:0016021 ; GO:0055085				A5AI93	-2.38006	-1.251	down
A2WMP8	0.762563	6.66536	6.22008	5.79473	6.25677	-0.631044	-0.0313793	-1.84112	0.329015	A2WMP8_ORYSI	D-tyrosyl-tRNA(Tyr) deacylase	Oryza sativa subsp. indica Rice).	GO:0005737 ; GO:0016787 ; GO:0016788 ; GO:0019478				A5AIA5	-2.07772	-1.055	down
A2WNS4	-0.831101	7.88892	6.28214	5.76462	6.25605	0.176171	-0.562001	-1.41248	-1.56405	A2WNS4_ORYSI	Putative uncharacterized protein	Oryza sativa subsp. indica Rice).	GO:0003824 ; GO:0004721 ; GO:0004722 ; GO:0006470 ; GO:0008287 ; GO:0016787 ; GO:0046872				A5AIF5	-2.12727	-1.089	down
A2WPU6	2.86119	8.09075	5.52861	6.97165	6.25508	0.176205	-0.709464	-0.864077	-1.27872	A2WPU6_ORYSI	Putative uncharacterized protein	Oryza sativa subsp. indica Rice).					A5AIG4	-2.05623	-1.04	down
A2WSM1	-0.188547	7.00401	1.19297	5.88039	6.24458	-0.345745	0.0919699	-0.59332	0.186983	A2WSM1_ORYSI	Putative uncharacterized protein	Oryza sativa subsp. indica Rice).	GO:0004672 ; GO:0005488 ; GO:0005524 ; GO:0006468 ; GO:0016772				A5AIW8	-2.51751	-1.332	down
A2WW02	2.23259	7.80809	5.1299	5.61093	6.24011	-2.32626	-1.53401	-1.53657	0.218831	A2WW02_ORYSI	Putative uncharacterized protein	Oryza sativa subsp. indica Rice).	GO:0005524 ; GO:0006915 ; GO:0006952				A5AJ76	6.16884	2.625	up
A2WWQ8	3.17493	7.86224	4.08368	5.28337	6.23784	0.761087	3.13852	-1.03395	1.1364	A2WWQ8_ORYSI	Putative uncharacterized protein	Oryza sativa subsp. indica Rice).	GO:0005097 ; GO:0005622 ; GO:0032313 ; GO:0032851				A5AJ83	2.01112	1.008	up
A2WYI2	2.75547	8.48963	6.27722	5.6674	6.23663	0.301693	0.0940783	-1.49345	-0.323036	A2WYI2_ORYSI	Putative uncharacterized protein	Oryza sativa subsp. indica Rice).	GO:0003824 ; GO:0008152				A5AJG2	2.23457	1.16	up
A2X198	3.39414	-1.43638	6.59713	5.69241	6.23582	0.471676	-1.0313	-1.49352	-1.15299	A2X198_ORYSI	Putative uncharacterized protein	Oryza sativa subsp. indica Rice).					A5AJH6	-3.4011	-1.766	down
A2X279	0.299093	8.41515	4.67269	5.79352	6.22728	0.851772	0.357256	-0.82066	-0.243599	A2X279_ORYSI	Putative uncharacterized protein	Oryza sativa subsp. indica Rice).	GO:0000166 ; GO:0005524 ; GO:0005737 ; GO:0016787 ; GO:0017111 ; GO:0030163				A5AJS0	-5.37029	-2.425	down
A2X335	0.826935	8.60184	6.18574	5.48757	6.20947	-0.618051	-0.618051	-2.49372	0.261812	A2X335_ORYSI	Putative uncharacterized protein	Oryza sativa subsp. indica Rice).	GO:0005488				A5AJW0	-4.13819	-2.049	down
A2X425	0.306572	8.05853	5.89628	5.73716	6.1985	3.17665	3.66943	2.67116	2.13688	A2X425_ORYSI	Putative uncharacterized protein	Oryza sativa subsp. indica Rice).					A5AJW2	2.78755	1.479	up
A2X427	-0.122963	8.20594	6.31238	5.82669	6.19672	0.198369	-1.7503	-1.50123	-2.04522	A2X427_ORYSI	Putative uncharacterized protein	Oryza sativa subsp. indica Rice).					A5AJX2	2.32785	1.219	up
A2X846	-0.193053	8.49649	6.53201	5.81118	6.19199	0.388263	-0.588008	-1.67113	-0.868231	A2X846_ORYSI	Putative uncharacterized protein	Oryza sativa subsp. indica Rice).	GO:0016020 ; GO:0055085				A5AK19	3.6604	1.872	up
A2X8N4	0.260675	8.09795	6.68188	5.95628	6.1909	1.28756	1.1986	-0.850325	-0.0335763	A2X8N4_ORYSI	Putative uncharacterized protein	Oryza sativa subsp. indica Rice).	GO:0005488 ; GO:0008152 ; GO:0016491 ; GO:0055114				A5AK28	-2.13317	-1.093	down
A2XAL2	-2.0619	8.59789	5.87693	5.68254	6.18473	0.7777	0.37727	-0.537233	-1.44286	A2XAL2_ORYSI	Putative uncharacterized protein	Oryza sativa subsp. indica Rice).	GO:0016021				A5AK37	-2.59009	-1.373	down
A2XAL8	0.265664	8.54218	6.02369	5.71947	6.17487	-0.358562	-0.146625	-0.861039	0.699216	A2XAL8_ORYSI	Putative uncharacterized protein	Oryza sativa subsp. indica Rice).	GO:0003677 ; GO:0006355				A5AK38	-3.55045	-1.828	down
A2XBK0	0.686164	8.03239	5.94551	5.54147	6.17025	-0.482775	-1.93841	-2.13353	-0.770539	A2XBK0_ORYSI	Putative uncharacterized protein	Oryza sativa subsp. indica Rice).					A5AK39	-2.16295	-1.113	down
A2XBQ5	-0.563735	8.11917	6.81599	5.44256	6.16938	1.60783	-1.26115	-1.95981	-1.43234	A2XBQ5_ORYSI	Putative uncharacterized protein	Oryza sativa subsp. indica Rice).	GO:0003723 ; GO:0003743 ; GO:0006413				A5AK56	-4.02782	-2.01	down
A2XBW0	3.27533	7.03744	4.90343	6.50456	6.15734	-0.408764	-1.03127	-2.61932	0.551429	A2XBW0_ORYSI	Putative uncharacterized protein	Oryza sativa subsp. indica Rice).	GO:0003676 ; GO:0003723 ; GO:0003725 ; GO:0004386 ; GO:0004525 ; GO:0005524 ; GO:0005622 ; GO:0006396 ; GO:0016891				A5AK99	2.75108	1.46	up
A2XCA9	-0.931536	8.29584	6.24413	5.86441	6.15693	1.67914	-0.996557	-1.3273	-0.951649	A2XCA9_ORYSI	Putative uncharacterized protein	Oryza sativa subsp. indica Rice).	GO:0003735 ; GO:0005840 ; GO:0006412 ; GO:0030529				A5AKV3	2.19771	1.136	up
A2XDB2	0.265745	7.93136	6.51186	6.08688	6.15561	1.85175	-0.0134609	-0.951404	-0.464776	A2XDB2_ORYSI	Putative uncharacterized protein	Oryza sativa subsp. indica Rice).					A5AKV8	-2.68515	-1.425	down
A2XF36	3.25266	8.94962	6.54513	6.15308	6.13509	-1.74973	-1.31649	-4.28228	-4.11135	A2XF36_ORYSI	Putative uncharacterized protein	Oryza sativa subsp. indica Rice).	GO:0005543 ; GO:0005545 ; GO:0030118 ; GO:0030276 ; GO:0048268				A5AKV9	-2.09943	-1.07	down
A2XFD1	2.90225	8.60973	4.19608	5.96451	6.13178	1.36957	-2.10419	-1.13187	-0.961487	A2XFD1_ORYSI	Putative uncharacterized protein	Oryza sativa subsp. indica Rice).	GO:0004601 ; GO:0006979 ; GO:0020037 ; GO:0055114				A5AKX6	-3.3566	-1.747	down
A2XI12	1.50092	6.40781	5.55869	5.19318	6.12823	1.03035	-1.53301	-1.08111	-0.525235	A2XI12_ORYSI	Nap16kDa protein	Oryza sativa subsp. indica Rice).					A5AL33	-2.68515	-1.425	down
A2XJF1	2.34694	7.96505	6.09045	5.51069	6.12515	0.498031	0.711937	0.711937	0.721284	A2XJF1_ORYSI	Putative uncharacterized protein	Oryza sativa subsp. indica Rice).	GO:0000079 ; GO:0005634 ; GO:0007049 ; GO:0019901 ; GO:0051301 ; GO:0051726				A5AL95	-2.23767	-1.162	down
A2XJF4	3.28167	7.10929	7.20786	5.99441	6.12362	1.17612	-1.6164	-2.61889	-2.4483	A2XJF4_ORYSI	Putative uncharacterized protein	Oryza sativa subsp. indica Rice).	GO:0000079 ; GO:0005634 ; GO:0007049 ; GO:0019901 ; GO:0051301 ; GO:0051726				A5AL98	-3.75809	-1.91	down
A2XL39	-0.431287	8.89375	7.10327	5.71107	6.12276	1.1962	-1.08897	-1.56364	-0.989914	A2XL39_ORYSI	Putative uncharacterized protein	Oryza sativa subsp. indica Rice).	GO:0016020 ; GO:0016021				A5ALD2	-3.5801	-1.84	down
A2XMP7	-0.859876	8.6377	7.23571	5.16389	6.11751	0.427192	2.69817	-0.579871	0.485421	A2XMP7_ORYSI	Putative uncharacterized protein	Oryza sativa subsp. indica Rice).	GO:0005524 ; GO:0005737 ; GO:0006457 ; GO:0009408 ; GO:0031072 ; GO:0046872 ; GO:0051082				A5ALF0	-4.47535	-2.162	down
A2XMT3	2.8795	8.23443	5.82041	5.66907	6.11615	-0.139221	0.540419	-0.663477	0.2764	A2XMT3_ORYSI	Putative uncharacterized protein	Oryza sativa subsp. indica Rice).					A5ALG6	-3.21318	-1.684	down
A2XN04	-0.488228	5.33987	6.66917	5.14061	6.11062	-0.397556	-1.13035	-2.14195	-0.364925	A2XN04_ORYSI	Putative uncharacterized protein	Oryza sativa subsp. indica Rice).					A5ALI1	-3.85572	-1.947	down
A2XNM3	1.08267	8.22405	3.2785	5.92448	6.1095	1.1249	-2.13307	-1.62507	-1.14817	A2XNM3_ORYSI	Putative uncharacterized protein	Oryza sativa subsp. indica Rice).	GO:0003700 ; GO:0006351 ; GO:0006355 ; GO:0008270 ; GO:0043565				A5AM30	-8.72406	-3.125	down
A2XP74	-2.72547	5.80471	5.94581	4.03071	6.10442	0.672435	-1.52386	-1.08916	-0.148599	A2XP74_ORYSI	Putative uncharacterized protein	Oryza sativa subsp. indica Rice).					A5AM91	-13.4264	-3.747	down
A2XQ09	2.90283	8.54946	2.49546	5.83262	6.10285	0.64371	-1.21573	-1.19454	-0.40789	A2XQ09_ORYSI	V-type proton ATPase subunit F	Oryza sativa subsp. indica Rice).	GO:0006810 ; GO:0006811 ; GO:0015991 ; GO:0015992 ; GO:0033178 ; GO:0033180 ; GO:0046933 ; GO:0046961				A5AM99	4.74366	2.246	up
A2XU14	0.474275	8.62424	6.62063	5.65117	6.10208	-1.69272	0.534759	-2.40323	-0.732673	A2XU14_ORYSI	Putative uncharacterized protein	Oryza sativa subsp. indica Rice).					A5AMC3	2.23457	1.16	up
A2XVI1	2.63883	7.85609	5.48485	5.17	6.10082	-1.09684	-2.88945	-1.43255	-1.13666	A2XVI1_ORYSI	Putative uncharacterized protein	Oryza sativa subsp. indica Rice).	GO:0000166 ; GO:0004672 ; GO:0004674 ; GO:0005524 ; GO:0006468 ; GO:0016772				A5AME7	2.34892	1.232	up
A2XVR2	2.9496	7.14728	6.77406	5.29563	6.09073	1.09557	-1.03142	-1.7828	-0.708323	A2XVR2_ORYSI	Putative uncharacterized protein	Oryza sativa subsp. indica Rice).					A5AMH8	4.60755	2.204	up
A2XZJ8	-0.835214	8.37629	6.54772	5.58481	6.08557	0.662767	-0.381956	-1.42413	-0.389638	A2XZJ8_ORYSI	Putative uncharacterized protein	Oryza sativa subsp. indica Rice).					A5AMI6	2.60629	1.382	up
A2XZS5	3.3514	7.82367	7.09802	5.42736	6.07653	-0.961298	-0.767994	-3.49346	-0.767994	A2XZS5_ORYSI	Putative uncharacterized protein	Oryza sativa subsp. indica Rice).	GO:0000166 ; GO:0005524 ; GO:0006200 ; GO:0016020 ; GO:0016887 ; GO:0017111				A5AML4	-45.7595	-5.516	down
A2Y0C2	0.182692	5.83413	4.97787	5.46499	6.06021	1.94089	-1.36798	-2.07819	0.529681	A2Y0C2_ORYSI	Putative uncharacterized protein	Oryza sativa subsp. indica Rice).					A5AMN2	-111.353	-6.799	down
A2Y0Z0	2.98939	4.86624	7.41679	4.97788	6.0545	0.275727	-1.42366	-0.782512	-0.796508	A2Y0Z0_ORYSI	Putative uncharacterized protein	Oryza sativa subsp. indica Rice).	GO:0005524 ; GO:0006915 ; GO:0006952				A5AMW0	4.84333	2.276	up
A2Y2A7	1.92276	2.65128	6.52606	5.72665	6.0499	1.0063	-0.478402	-2.20387	-0.478402	A2Y2A7_ORYSI	Putative uncharacterized protein	Oryza sativa subsp. indica Rice).	GO:0003824 ; GO:0004553 ; GO:0005975 ; GO:0043169				A5AMW2	49.2141	5.621	up
A2Y3J6	2.08626	4.06117	8.84204	3.74004	6.04515	2.16299	-2.47668	-2.22869	-1.17578	A2Y3J6_ORYSI	Putative uncharacterized protein	Oryza sativa subsp. indica Rice).	GO:0003824 ; GO:0006633 ; GO:0008152 ; GO:0016020 ; GO:0016747				A5AMX1	2.36362	1.241	up
A2Y514	-1.1753	5.04472	4.21139	4.61495	6.04357	0.840435	-0.274574	-1.47127	-0.274574	A2Y514_ORYSI	Putative uncharacterized protein	Oryza sativa subsp. indica Rice).	GO:0004252 ; GO:0006508 ; GO:0008233 ; GO:0008236 ; GO:0016787 ; GO:0042802 ; GO:0043086				A5AMY6	3.10372	1.634	up
A2Y5M6	-0.454427	8.25196	6.01828	5.402	6.03711	1.26815	-0.269864	-1.02336	-0.951941	A2Y5M6_ORYSI	Putative uncharacterized protein	Oryza sativa subsp. indica Rice).	GO:0019867				A5AN33	-2.08782	-1.062	down
A2Y5W6	3.25062	8.53201	6.15505	5.54864	6.03241	1.63597	0.721075	-1.60477	-0.395716	A2Y5W6_ORYSI	Putative uncharacterized protein	Oryza sativa subsp. indica Rice).					A5AN68	3.49914	1.807	up
A2Y618	3.50523	6.2863	6.45301	5.38997	6.01489	0.632612	0.186209	-1.00075	-0.561937	A2Y618_ORYSI	Putative uncharacterized protein	Oryza sativa subsp. indica Rice).	GO:0005524 ; GO:0006915 ; GO:0006952				A5AN70	2.89989	1.536	up
A2Y642	3.16063	8.37352	6.09438	5.5214	5.99832	1.33668	-0.280481	-0.280481	-0.781107	A2Y642_ORYSI	Putative uncharacterized protein	Oryza sativa subsp. indica Rice).	GO:0005524 ; GO:0005694				A5AN73	-2.38502	-1.254	down
A2Y6S2	3.7845	6.67147	6.85496	5.49559	5.9924	0.838952	-0.713665	-1.51678	-0.441546	A2Y6S2_ORYSI	Putative uncharacterized protein	Oryza sativa subsp. indica Rice).					A5ANJ0	4.31691	2.11	up
A2Y7C1	-0.429402	0.999417	8.74604	3.93473	5.98769	-0.138869	-0.486679	-1.64155	0.11719	A2Y7C1_ORYSI	Putative uncharacterized protein	Oryza sativa subsp. indica Rice).	GO:0016881				A5ANJ4	2.30058	1.202	up
A2Y7X9	-0.678592	5.53768	8.55983	3.87249	5.97605	1.49815	-3.03118	-2.03424	-0.0562321	A2Y7X9_ORYSI	Putative uncharacterized protein	Oryza sativa subsp. indica Rice).					A5AP04	-6.18597	-2.629	down
A2Y8X8	1.16424	9.15357	6.57797	5.82609	5.97403	0.212887	-2.15674	-0.587628	-0.816059	A2Y8X8_ORYSI	Putative uncharacterized protein	Oryza sativa subsp. indica Rice).	GO:0003824 ; GO:0004802 ; GO:0008152				A5AP09	-2.71321	-1.44	down
A2YAZ4	3.55929	8.58085	6.1469	5.89173	5.96934	1.70667	-0.0314852	-1.61902	-0.226199	A2YAZ4_ORYSI	Putative uncharacterized protein	Oryza sativa subsp. indica Rice).					A5AP13	-5.64902	-2.498	down
A2YC84	0.87344	6.24268	0.208799	3.34224	5.96043	0.439189	-1.03144	-3.35627	-2.1857	A2YC84_ORYSI	Putative uncharacterized protein	Oryza sativa subsp. indica Rice).	GO:0005488				A5AP20	2.09217	1.065	up
A2YCF7	1.99908	8.67147	2.32788	6.21587	5.95913	-1.40878	-0.873026	-0.811595	-0.873026	A2YCF7_ORYSI	Resistance protein Pid3	Oryza sativa subsp. indica Rice).	GO:0005524 ; GO:0006915 ; GO:0006952				A5AP74	-2.59908	-1.378	down
A2YD54	2.32611	7.91583	4.61214	4.38145	5.95638	1.88945	-3.13602	-1.87528	-0.589431	A2YD54_ORYSI	Putative uncharacterized protein	Oryza sativa subsp. indica Rice).	GO:0003676 ; GO:0046983				A5APC4	2.32141	1.215	up
A2YE41	3.25509	8.22383	6.09493	5.72725	5.95545	0.354042	-0.551918	-1.35105	-0.97893	A2YE41_ORYSI	Putative uncharacterized protein	Oryza sativa subsp. indica Rice).	GO:0000166 ; GO:0005524 ; GO:0005737 ; GO:0006457 ; GO:0044267 ; GO:0051082				A5APE0	-2.36035	-1.239	down
A2YFX0	3.22896	8.28125	6.52837	5.59589	5.95286	2.2547	-2.93485	-2.14546	2.39757	A2YFX0_ORYSI	Putative uncharacterized protein	Oryza sativa subsp. indica Rice).					A5APT2	2.11111	1.078	up
A2YKB6	0.479982	5.85623	5.0571	5.18938	5.94444	-1.1194	-1.83144	-3.24866	-1.83144	A2YKB6_ORYSI	Putative uncharacterized protein	Oryza sativa subsp. indica Rice).	GO:0006869				A5APW2	-2.25324	-1.172	down
A2YNE4	-0.660207	8.21557	6.2669	5.53685	5.94205	0.68208	-2.09037	-1.59042	-0.485132	A2YNE4_ORYSI	Putative uncharacterized protein	Oryza sativa subsp. indica Rice).					A5APY4	-9.3957	-3.232	down
A2YNR8	-1.45783	6.68738	1.15468	5.82336	5.93916	0.0506465	-2.21914	-2.8987	-0.87821	A2YNR8_ORYSI	Putative uncharacterized protein	Oryza sativa subsp. indica Rice).	GO:0005509				A5APZ6	-2.89387	-1.533	down
A2YP58	-0.741086	8.1637	6.41012	5.26469	5.93622	-0.238787	0.775876	-0.449181	1.45826	A2YP58_ORYSI	Putative uncharacterized protein	Oryza sativa subsp. indica Rice).	GO:0005975 ; GO:0016773				A5AQ06	-2.14503	-1.101	down
A2YRB3	0.731857	7.56965	6.84265	5.19385	5.93252	0.718806	0.553598	-0.0338738	0.943834	A2YRB3_ORYSI	Putative uncharacterized protein	Oryza sativa subsp. indica Rice).	GO:0005524 ; GO:0006915 ; GO:0006952				A5AQ64	2.11991	1.084	up
A2YU42	0.0856623	3.62194	5.92069	5.27947	5.92824	-0.238777	0.776062	-0.448817	-0.863635	CSLD2_ORYSI	OsCslD2	Oryza sativa subsp. indica Rice).	GO:0000139 ; GO:0005794 ; GO:0007047 ; GO:0016020 ; GO:0016021 ; GO:0016740 ; GO:0016757 ; GO:0016760 ; GO:0030244				A5AQ94	-2.63902	-1.4	down
A2YUX9	5.97588	7.72341	4.40691	5.63548	5.92481	-1.58901	0	0.370722	0	A2YUX9_ORYSI	Putative uncharacterized protein	Oryza sativa subsp. indica Rice).					A5AQB2	2.38337	1.253	up
A2YVQ6	0.852878	4.23089	2.70077	3.16388	5.92336	0.176263	-0.127897	0.550986	-0.541589	A2YVQ6_ORYSI	Putative uncharacterized protein	Oryza sativa subsp. indica Rice).					A5AQB4	-3.75028	-1.907	down
A2YWC2	0.788953	7.42345	5.63638	5.57126	5.91292	-0.718479	-2.8322	-0.0533237	-0.767271	A2YWC2_ORYSI	Putative uncharacterized protein	Oryza sativa subsp. indica Rice).	GO:0005215 ; GO:0006814 ; GO:0016020 ; GO:0055085				A5AQD5	2.17196	1.119	up
A2YWX2	-0.660876	8.13168	6.1001	5.38268	5.90915	-0.0800117	-1.53131	0.608673	0.589729	A2YWX2_ORYSI	Putative uncharacterized protein	Oryza sativa subsp. indica Rice).	GO:0015079 ; GO:0016020 ; GO:0071805				A5AQJ3	3.42475	1.776	up
A2YXT2	0.22231	5.72344	5.22631	5.44455	5.90503	1.39865	0.0647666	-1.03405	-0.863471	A2YXT2_ORYSI	Putative uncharacterized protein	Oryza sativa subsp. indica Rice).	GO:0004497 ; GO:0005506 ; GO:0009055 ; GO:0016491 ; GO:0016705 ; GO:0020037 ; GO:0046872 ; GO:0055114				A5AQK6	-3.13834	-1.65	down
A2YY55	0.779554	7.97061	3.50692	5.24456	5.89802	0.828272	-0.516781	-2.84147	-0.349047	A2YY55_ORYSI	Putative uncharacterized protein	Oryza sativa subsp. indica Rice).	GO:0003676 ; GO:0003723 ; GO:0003964 ; GO:0006278				A5AQT2	-2.0181	-1.013	down
A2Z2A0	-0.430805	7.30963	6.30737	5.12071	5.89385	-1.6403	-1.6403	-1.6403	-1.6403	A2Z2A0_ORYSI	Putative uncharacterized protein	Oryza sativa subsp. indica Rice).					A5AQT6	2.1155	1.081	up
A2Z2X9	0.839238	8.14105	7.39408	5.40655	5.88984	1.54602	-0.303723	-1.05526	-0.720892	A2Z2X9_ORYSI	Putative uncharacterized protein	Oryza sativa subsp. indica Rice).	GO:0030529 ; GO:0042254				A5AQV3	-4.02782	-2.01	down
A2Z441	1.2781	8.40741	6.26367	5.65257	5.88921	2.91307	-0.0315338	0.702789	0.55128	A2Z441_ORYSI	Putative uncharacterized protein	Oryza sativa subsp. indica Rice).					A5AQY0	-3.45097	-1.787	down
A2Z4C4	-0.679172	8.27477	6.46563	5.82741	5.87633	0.860519	-2.86191	-2.31798	-0.332937	HOX15_ORYSI	OsHox15	Oryza sativa subsp. indica Rice).	GO:0003677 ; GO:0003700 ; GO:0005634 ; GO:0006351 ; GO:0006355 ; GO:0043565				A5AQZ3	4.47225	2.161	up
A2Z6N7	-0.54414	8.6885	2.41415	5.30487	5.87205	-0.011884	-1.06382	-1.77106	-0.683097	A2Z6N7_ORYSI	Putative uncharacterized protein	Oryza sativa subsp. indica Rice).	GO:0004733 ; GO:0008615 ; GO:0010181 ; GO:0016638 ; GO:0042816 ; GO:0055114				A5ARB7	-2.07772	-1.055	down
A2Z7C3	3.37342	7.47646	6.40642	5.03779	5.86179	0.407516	1.49948	0	-1.74758	A2Z7C3_ORYSI	Putative uncharacterized protein	Oryza sativa subsp. indica Rice).	GO:0003677 ; GO:0003700 ; GO:0005634 ; GO:0006351 ; GO:0006355 ; GO:0043565				A5ARD0	3.4129	1.771	up
A2Z7W1	0.843635	8.35384	5.9224	5.38198	5.86104	0.635613	-0.224003	-0.712186	-0.0227584	A2Z7W1_ORYSI	Putative uncharacterized protein	Oryza sativa subsp. indica Rice).					A5ARD2	3.72438	1.897	up
A2Z8D6	0.229813	7.17165	5.64974	5.05913	5.86104	0.024257	-0.616734	-0.616734	-1.18549	A2Z8D6_ORYSI	Putative uncharacterized protein	Oryza sativa subsp. indica Rice).	GO:0000166 ; GO:0004672 ; GO:0004713 ; GO:0005524 ; GO:0006468 ; GO:0016772				A5ARG5	-2.14801	-1.103	down
A2Z8I3	1.76279	1.9141	7.0298	4.97623	5.84914	1.15034	-1.17107	-1.25277	-0.60143	A2Z8I3_ORYSI	Putative uncharacterized protein	Oryza sativa subsp. indica Rice).	GO:0006897 ; GO:0016020				A5ARH3	-4.24864	-2.087	down
A2Z8T3	3.32228	7.09812	5.93113	5.36747	5.84106	1.63747	-1.22652	-1.22911	-0.198893	A2Z8T3_ORYSI	Putative uncharacterized protein	Oryza sativa subsp. indica Rice).					A5ARM1	-5.37029	-2.425	down
A2Z947	0.27453	7.46024	5.51834	5.4723	5.83233	-1.38017	-1.53986	-1.36573	-1.53986	A2Z947_ORYSI	Putative uncharacterized protein	Oryza sativa subsp. indica Rice).	GO:0006869				A5ARR6	-2.64634	-1.404	down
A2ZAA5	3.38067	10.4719	0.273456	6.96621	5.82815	1.65006	-0.0565187	0.0158864	0.319794	A2ZAA5_ORYSI	Putative uncharacterized protein	Oryza sativa subsp. indica Rice).	GO:0004672 ; GO:0004674 ; GO:0005524 ; GO:0006468 ; GO:0016772				A5ARX6	-3.13182	-1.647	down
A2ZAI6	0	7.13021	5.70468	5.05786	5.82709	-0.83268	-0.0403634	-0.956535	0.334478	A2ZAI6_ORYSI	Putative uncharacterized protein	Oryza sativa subsp. indica Rice).	GO:0005488 ; GO:0031072				A5ARZ8	-21.8415	-4.449	down
A2ZBI6	4.62628	7.56426	5.84669	5.13941	5.82119	-0.309198	0.331149	-0.256388	0.136369	A2ZBI6_ORYSI	Putative uncharacterized protein	Oryza sativa subsp. indica Rice).	GO:0005488 ; GO:0016070				A5ASB8	3.49429	1.805	up
A2ZDQ6	5.41694	5.74969	4.52161	5.68764	5.81927	1.62331	-1.98376	-1.34584	-0.912396	A2ZDQ6_ORYSI	Putative uncharacterized protein	Oryza sativa subsp. indica Rice).	GO:0004017 ; GO:0005524 ; GO:0005737 ; GO:0006139 ; GO:0009165 ; GO:0016301 ; GO:0016310 ; GO:0016740 ; GO:0016776 ; GO:0019201 ; GO:0019205 ; GO:0046939				A5ASD5	-2.15099	-1.105	down
A2ZH90	3.97875	5.62684	5.96422	4.94263	5.81745	-1.63112	1.06817	-0.51947	-0.671017	A2ZH90_ORYSI	Putative uncharacterized protein	Oryza sativa subsp. indica Rice).	GO:0005198 ; GO:0005488 ; GO:0006886 ; GO:0016192 ; GO:0030130 ; GO:0030132				A5ASG4	2.0181	1.013	up
A2ZHW7	0.732052	5.93715	-3.09165	6.18705	5.81125	0.191119	-1.17069	-1.56732	-2.17434	A2ZHW7_ORYSI	Putative uncharacterized protein	Oryza sativa subsp. indica Rice).	GO:0000166 ; GO:0005388 ; GO:0005524 ; GO:0006754 ; GO:0006812 ; GO:0015662 ; GO:0016020 ; GO:0016021 ; GO:0016787 ; GO:0046872 ; GO:0070588				A5ASG7	-2.85403	-1.513	down
A2ZJG3	0.129745	6.98902	6.7971	5.40392	5.8101	0.913207	-0.616391	0.542038	-0.448471	A2ZJG3_ORYSI	Putative uncharacterized protein	Oryza sativa subsp. indica Rice).	GO:0005488 ; GO:0016070				A5ASK1	-3.93128	-1.975	down
A2ZKJ1	1.65149	4.47981	6.06498	5.36993	5.80326	-1.28519	-1.59352	-1.62692	-2.11747	A2ZKJ1_ORYSI	Putative uncharacterized protein	Oryza sativa subsp. indica Rice).					A5ASR5	2.78562	1.478	up
A2ZMT3	0.0378742	8.05022	6.60466	5.42851	5.80265	0.601407	0.679364	-1.17875	-0.432402	A2ZMT3_ORYSI	Putative uncharacterized protein	Oryza sativa subsp. indica Rice).	GO:0005525 ; GO:0005622				A5ASU7	-2.4932	-1.318	down
A2ZVS4	-1.56235	5.96465	5.95071	5.07242	5.79982	-2.9772	-5.94878	-2.50535	0.217828	A2ZVS4_ORYSJ	Putative uncharacterized protein	Oryza sativa subsp. japonica Rice).	GO:0003677 ; GO:0006355				A5ASV2	-2.38833	-1.256	down
A3A1E2	-1.89218	2.06907	7.08577	5.1121	5.79374	0.465711	-0.451224	-0.451224	-1.44863	A3A1E2_ORYSJ	Putative uncharacterized protein	Oryza sativa subsp. japonica Rice).	GO:0003824 ; GO:0009690 ; GO:0016491 ; GO:0019139 ; GO:0050660 ; GO:0055114				A5ASV4	2.11697	1.082	up
A3A338	2.88721	6.76537	6.84701	5.05592	5.79211	0.0812402	0.73157	-0.598857	-0.063056	A3A338_ORYSJ	Putative uncharacterized protein	Oryza sativa subsp. japonica Rice).	GO:0005488				A5AT04	-3.14923	-1.655	down
A3A8C2	2.59821	7.07601	4.15506	5.24516	5.78996	2.17607	2.70542	1.3288	0.873184	A3A8C2_ORYSJ	Putative uncharacterized protein	Oryza sativa subsp. japonica Rice).	GO:0003677 ; GO:0005634 ; GO:0006355				A5AT41	-2.71697	-1.442	down
A3AC48	1.62067	7.89128	6.09156	5.4079	5.78355	1.17565	6.41127	-0.0348494	2.72095	A3AC48_ORYSJ	Putative uncharacterized protein	Oryza sativa subsp. japonica Rice).					A5AT46	-13.4264	-3.747	down
A3ALE6	-0.582257	7.42776	3.4466	4.89865	5.7765	1.34615	1.42806	-0.448866	-0.27863	A3ALE6_ORYSJ	Putative uncharacterized protein	Oryza sativa subsp. japonica Rice).	GO:0005488				A5AT47	3.85038	1.945	up
A3AMZ5	1.42687	7.69128	5.67783	5.26823	5.77516	2.10222	-0.0315022	-1.35581	-0.600745	A3AMZ5_ORYSJ	Putative uncharacterized protein	Oryza sativa subsp. japonica Rice).	GO:0003677 ; GO:0005634 ; GO:0006355				A5AT73	2.3473	1.231	up
A3AN25	-0.229122	5.24931	4.94208	4.65984	5.77117	0.635623	-1.30165	-3.03381	-1.86357	A3AN25_ORYSJ	Putative uncharacterized protein	Oryza sativa subsp. japonica Rice).	GO:0005509				A5ATE5	3.72438	1.897	up
A3AT48	3.97049	5.97167	6.40505	4.6277	5.77046	0.954535	-0.579048	-0.730845	-0.861067	A3AT48_ORYSJ	Putative uncharacterized protein	Oryza sativa subsp. japonica Rice).					A5ATI2	-2.64818	-1.405	down
A3AXB2	-1.57286	7.80869	6.2326	5.2256	5.76891	-0.00772602	0.206741	-2.04651	-0.486081	A3AXB2_ORYSJ	Putative uncharacterized protein	Oryza sativa subsp. japonica Rice).	GO:0000166 ; GO:0003676				A5ATJ4	-4.16409	-2.058	down
A3BF22	1.72267	7.78711	6.47501	5.33569	5.76676	-3.82361	-2.4464	-1.03391	-1.8636	A3BF22_ORYSJ	Putative uncharacterized protein	Oryza sativa subsp. japonica Rice).	GO:0005506 ; GO:0016491 ; GO:0016708 ; GO:0019439 ; GO:0046872 ; GO:0051536 ; GO:0051537 ; GO:0055114				A5ATJ9	4.3319	2.115	up
A3BLT9	-0.447525	7.65479	5.94736	5.30904	5.76239	1.24431	-0.599794	-2.18101	-2.01061	A3BLT9_ORYSJ	Putative uncharacterized protein	Oryza sativa subsp. japonica Rice).	GO:0000166 ; GO:0004672 ; GO:0004674 ; GO:0005524 ; GO:0006468 ; GO:0016772				A5ATK7	2.48458	1.313	up
A3BSR8	0.803062	5.38795	6.07979	4.88153	5.75973	0.538739	-0.0227584	-2.84185	0.650979	A3BSR8_ORYSJ	Putative uncharacterized protein	Oryza sativa subsp. japonica Rice).	GO:0004659 ; GO:0016021				A5ATK8	-2.39496	-1.26	down
A3BZE2	-1.07887	7.24598	1.16262	4.13142	5.75194	0.0830983	-0.86139	-1.71194	-0.404141	A3BZE2_ORYSJ	cDNA clone:J023058F05, full insert sequence	Oryza sativa subsp. japonica Rice).					A5ATQ0	3.12748	1.645	up
A3C178	4.78011	7.14693	4.0554	5.30664	5.7455	0.619775	-1.86798	-1.87059	-1.70014	A3C178_ORYSJ	Putative uncharacterized protein	Oryza sativa subsp. japonica Rice).	GO:0004221 ; GO:0005488 ; GO:0005622 ; GO:0006511 ; GO:0008270				A5ATR9	-2.54736	-1.349	down
A3C1L2	0	5.82261	5.95684	5.27764	5.74489	-1.82366	-0.33094	-0.22665	1.49392	A3C1L2_ORYSJ	Putative uncharacterized protein	Oryza sativa subsp. japonica Rice).	GO:0004664 ; GO:0009094				A5ATX3	-4.00555	-2.002	down
A3C225	4.55635	7.92528	5.75467	5.13212	5.7432	0.974593	0.629509	-0.630735	0.928813	A3C225_ORYSJ	Putative uncharacterized protein	Oryza sativa subsp. japonica Rice).					A5ATZ4	-4.99678	-2.321	down
A3C563	0.624226	3.81703	5.94525	4.80887	5.7383	3.49825	1.77602	-1.03421	2.09111	A3C563_ORYSJ	Putative uncharacterized protein	Oryza sativa subsp. japonica Rice).	GO:0005488				A5ATZ6	-3.55291	-1.829	down
A3C8G9	1.17031	7.79783	6.64607	5.23846	5.73631	-0.698332	-0.683486	-3.49358	-2.32307	A3C8G9_ORYSJ	Putative uncharacterized protein	Oryza sativa subsp. japonica Rice).	GO:0000166 ; GO:0005388 ; GO:0005524 ; GO:0006754 ; GO:0006812 ; GO:0015662 ; GO:0016020 ; GO:0016021 ; GO:0016787 ; GO:0046872 ; GO:0070588				A5AU11	-2.08927	-1.063	down
A3C8H1	-0.544982	7.20264	5.7809	5.14659	5.72434	1.41323	-0.791189	-1.51952	-0.67097	A3C8H1_ORYSJ	Putative uncharacterized protein	Oryza sativa subsp. japonica Rice).	GO:0005509				A5AU23	-2.34892	-1.232	down
A3C9R5	2.86092	7.82215	4.76185	5.06133	5.72184	0.521264	-0.240894	-1.65866	-0.549661	A3C9R5_ORYSJ	Putative uncharacterized protein	Oryza sativa subsp. japonica Rice).	GO:0004672 ; GO:0005524 ; GO:0006468 ; GO:0016772				A5AU62	-14.7639	-3.884	down
A3CIF1	2.09175	8.11744	5.78852	5.41928	5.71877	2.02122	0.673131	-1.26533	-0.811155	A3CIF1_ORYSJ	Putative uncharacterized protein	Oryza sativa subsp. japonica Rice).	GO:0005525 ; GO:0005622 ; GO:0006886				A5AUB2	-2.93427	-1.553	down
A3EX92	0.229588	8.36148	6.59809	5.67995	5.70655	-1.69962	0.444004	-1.33011	-0.413706	A3EX92_SOLLC	Phototropin-1	Solanum lycopersicum Tomato) Lycopersicon esculentum).	GO:0000155 ; GO:0000160 ; GO:0000166 ; GO:0004672 ; GO:0004674 ; GO:0004871 ; GO:0005524 ; GO:0006355 ; GO:0006468 ; GO:0007165 ; GO:0016772				A5AUT4	3.06949	1.618	up
A3F4A7	0.461109	7.87392	5.95831	5.24602	5.70328	0.949428	-1.13921	-1.30271	0.00828019	A3F4A7_9ROSI	Putative uncharacterized protein	Trichosanthes dioica.					A5AUZ6	-14.7639	-3.884	down
A3F529	3.24413	8.10926	6.11346	5.46782	5.70202	0.746294	-3.3025	-1.17827	-1.15854	A3F529_9ROSI	Beta-6 tubulin	Geranium dissectum.	GO:0000166 ; GO:0003924 ; GO:0005198 ; GO:0005525 ; GO:0005874 ; GO:0006184 ; GO:0007017 ; GO:0007018 ; GO:0043234 ; GO:0051258				A5AV45	2.23457	1.16	up
A3FA74	5.13438	7.17423	6.87031	4.40541	5.69606	-0.870349	7.04276	1.38176	3.27701	A3FA74_9LAMI	Late embryogenesis abundant protein	Lindernia brevidens.	GO:0009269				A5AVB2	-6.43973	-2.687	down
A3FF38	3.27398	9.09638	3.30077	4.96594	5.6942	3.46124	1.72735	0.036184	1.41405	A3FF38_9CARY	Glutathione S-transferase	Salicornia brachiata.	GO:0016740				A5AVE9	-2.65185	-1.407	down
A3FFK2	-0.456207	8.02387	5.97198	5.20524	5.6928	-1.12057	1.32981	-0.101067	0.411655	A3FFK2_CUCSA	Vacuolar pyrophosphatase	Cucumis sativus Cucumber).	GO:0004427 ; GO:0009678 ; GO:0015992 ; GO:0016020				A5AVF2	-7.51618	-2.91	down
A3FIN3	6.53536	7.24802	4.68466	5.13655	5.69243	1.82418	-0.0500034	-0.850109	-0.0765087	A3FIN3_SALMI	Cinnamate 4-hydroxylase	Salvia miltiorrhiza Chinese sage).	GO:0004497 ; GO:0005506 ; GO:0009055 ; GO:0016491 ; GO:0016705 ; GO:0020037 ; GO:0046872 ; GO:0055114				A5AVH6	-2.53151	-1.34	down
A3FM28	0	7.18793	5.7412	4.8538	5.68728	0.391183	-2.37324	-1.68441	-1.03174	A3FM28_SESIN	Basic helix-loop-helix protein	Sesamum indicum Oriental sesame) Sesamum orientale).	GO:0005634 ; GO:0006355				A5AVL5	-2.73967	-1.454	down
A3KC69	-1.21893	7.82374	5.7285	5.37013	5.68601	2.10145	6.92922	1.03443	2.94472	A3KC69_TOBAC	Iron transporter protein IRT1	Nicotiana tabacum Common tobacco).	GO:0005385 ; GO:0016020 ; GO:0016021 ; GO:0030001 ; GO:0046873 ; GO:0055085 ; GO:0071577				A5AVS1	-2.57041	-1.362	down
A3KC70	1.14613	6.02897	5.83374	5.38247	5.67986	0.397859	-4.61784	-1.04072	-0.622365	A3KC70_TOBAC	Putative yellow stripe-like protein	Nicotiana tabacum Common tobacco).	GO:0055085				A5AVT6	-2.92817	-1.55	down
A3KCF7	2.87334	8.28015	4.7601	5.35054	5.67108	0.0163208	-0.465457	-0.913242	-0.55886	A3KCF7_IPOBA	Glucose-1-phosphate adenylyltransferase	Ipomoea batatas Sweet potato) Convolvulus batatas).	GO:0003824 ; GO:0005978 ; GO:0008152 ; GO:0008878 ; GO:0009058 ; GO:0009507 ; GO:0016740 ; GO:0016779				A5AVW2	-2.85403	-1.513	down
A3KCF9	3.28116	6.66651	6.79162	5.1883	5.67104	-1.46999	-2.534	-1.21455	-0.250651	A3KCF9_IPOBA	Glucose-1-phosphate adenylyltransferase	Ipomoea batatas Sweet potato) Convolvulus batatas).	GO:0003824 ; GO:0005978 ; GO:0008152 ; GO:0008878 ; GO:0009058 ; GO:0009507 ; GO:0016740 ; GO:0016779				A5AVX6	2.1155	1.081	up
A3KCX4	3.46275	8.15059	5.99833	4.88858	5.66043	-1.07436	-1.72094	-0.920726	-0.176454	A3KCX4_FLABI	Phosphoenolpyruvate carboxylase kinase	Flaveria bidentis Coastal plain yellowtops) Ethulia bidentis).	GO:0000166 ; GO:0004672 ; GO:0004674 ; GO:0005524 ; GO:0006468 ; GO:0016301 ; GO:0016310 ; GO:0016772				A5AVZ5	3.12965	1.646	up
A3KDM4	-0.56811	7.92831	5.80616	5.06584	5.65585	0.439223	0.244002	-0.771081	-0.863802	A3KDM4_TOBAC	Multi antimicrobial extrusion family protein	Nicotiana tabacum Common tobacco).	GO:0006855 ; GO:0015238 ; GO:0015297 ; GO:0016020 ; GO:0055085				A5AVZ9	-2.57934	-1.367	down
A3KDM5	-2.72547	8.20755	6.06746	5.50526	5.65323	1.59134	-1.61684	0.966159	-0.44866	A3KDM5_TOBAC	Multi antimicrobial extrusion family protein	Nicotiana tabacum Common tobacco).	GO:0006855 ; GO:0015238 ; GO:0015297 ; GO:0016020 ; GO:0055085				A5AW13	2.18707	1.129	up
A3KLH9	0.87208	7.53247	3.23047	5.34452	5.65295	3.01194	-3.94263	-1.62707	-1.65285	A3KLH9_THECC	Leafy cotyledon1-like protein	Theobroma cacao Cacao) Cocoa).	GO:0003677 ; GO:0005622 ; GO:0005634 ; GO:0006355 ; GO:0043565				A5AW22	3.2288	1.691	up
A3QR50	3.07409	8.51598	4.45544	5.50913	5.64431	-2.02555	-1.0956	-1.23571	-0.579837	A3QR50_CAPAN	WRKY-type transcription factor	Capsicum annuum Bell pepper).	GO:0003700 ; GO:0006351 ; GO:0006355 ; GO:0043565				A5AW66	-2.42503	-1.278	down
A3QVW2	-0.982791	8.05737	6.57701	5.44473	5.63641	1.22347	-0.938364	-1.619	0.688855	A3QVW2_MARPO	Chloroplast glyceraldehyde-3-phosphate dehydrogenase	Marchantia polymorpha Liverwort) Marchantia aquatica).	GO:0005488 ; GO:0006006 ; GO:0008943 ; GO:0016491 ; GO:0016620 ; GO:0047100 ; GO:0051287 ; GO:0055114				A5AWA3	2.31338	1.21	up
A3RI54	0.988969	6.60993	4.5424	5.36508	5.63377	0.638572	-0.203414	-0.87547	0.00430023	A3RI54_SOLTU	Protein kinase	Solanum tuberosum Potato).	GO:0000166 ; GO:0004672 ; GO:0004674 ; GO:0005524 ; GO:0006468 ; GO:0016301 ; GO:0016310 ; GO:0016772				A5AWC9	-5.60222	-2.486	down
A3RI55	3.20911	7.78056	4.81154	4.54236	5.63224	1.7725	3.49036	2.34882	0.135607	A3RI55_SOLTU	WRKY protein	Solanum tuberosum Potato).	GO:0003700 ; GO:0006351 ; GO:0006355 ; GO:0043565				A5AWI6	2.73208	1.45	up
A4F1S1	0.292428	7.82692	6.33824	5.25432	5.61971	0.176255	2.47124	0.702994	1.8735	A4F1S1_CLITE	Putative acyltransferase	Clitoria ternatea Butterfly pea).	GO:0008415 ; GO:0016740 ; GO:0016747				A5AWM2	2.59908	1.378	up
A4F1Z2	0.801795	3.27976	5.09821	3.10609	5.616	-1.40772	3.47126	-1.61912	0.136436	A4F1Z2_PRUMU	Zeaxanthin epoxidase	Prunus mume Japanese apricot) Armeniaca mume).	GO:0004497 ; GO:0008152 ; GO:0016491 ; GO:0055114				A5AWQ0	-4.80655	-2.265	down
A4F248	-1.15393	8.11165	6.21157	5.23827	5.61367	-0.695484	-2.36822	-5.09397	-2.36822	A4F248_TOBAC	Wound-responsive AP2 like factor 1	Nicotiana tabacum Common tobacco).	GO:0003677 ; GO:0003700 ; GO:0005634 ; GO:0006351 ; GO:0006355				A5AWQ7	-3.07375	-1.62	down
A4GFC2	-0.969735	8.20643	6.28584	5.39598	5.6128	0.822606	-4.54674	-1.56328	-0.788465	A4GFC2_OLEEU	Profilin	Olea europaea Common olive).	GO:0003779 ; GO:0005737 ; GO:0005856 ; GO:0007010 ; GO:0015629 ; GO:0030036				A5AWV0	-2.30058	-1.202	down
A4GK73	3.16639	7.75835	5.54972	5.44266	5.59998	1.24515	-1.82398	-1.54643	-1.3975	A4GK73_TOBAC	Sphingolipid delta-8 desaturase	Nicotiana tabacum Common tobacco).	GO:0005506 ; GO:0006629 ; GO:0006633 ; GO:0016491 ; GO:0016717 ; GO:0020037 ; GO:0055114				A5AWV5	-4.3229	-2.112	down
A4GNA8	0.301705	7.89851	6.49289	5.32637	5.59713	0.232124	-0.411549	-1.77374	-0.388726	A4GNA8_ARATH	Phosphatidylserine decarboxylase 3	Arabidopsis thaliana Mouse-ear cress).	GO:0004609 ; GO:0005509 ; GO:0005783 ; GO:0008152 ; GO:0008654				A5AWZ9	-6.68534	-2.741	down
A4GNA9	5.19495	5.10555	4.93554	5.63001	5.59402	0.0644509	-0.455392	-1.53202	-0.466626	A4GNA9_ARATH	Phosphatidylserine decarboxylase	Arabidopsis thaliana Mouse-ear cress).	GO:0004609 ; GO:0005509 ; GO:0008152 ; GO:0008654 ; GO:0009705				A5AX02	-2.91804	-1.545	down
A4GU25	1.07936	2.9676	-1.32613	5.63835	5.58856	-3.66525	-3.4576	-5.46054	-3.70503	A4GU25_SOYBN	Pectate lyase	Glycine max Soybean) Glycine hispida).	GO:0016829 ; GO:0030570				A5AX10	-2.41664	-1.273	down
A4GU96	0.270319	7.63307	3.79646	5.28015	5.58841	-0.476608	-3.04558	-1.86989	-0.202498	A4GU96_GOSHI	Kinesin-related protein	Gossypium hirsutum Upland cotton) Gossypium mexicanum).	GO:0000166 ; GO:0003777 ; GO:0005524 ; GO:0005874 ; GO:0007018				A5AX18	-2.63902	-1.4	down
A4GZI1	-0.453044	7.99733	6.02518	5.57217	5.58618	0.296926	0.571795	-1.78804	-0.617518	A4GZI1_DAUCA	Transcription factor DcMYB2	Daucus carota Carrot).	GO:0003677 ; GO:0005634 ; GO:0006355				A5AX67	-5.61389	-2.489	down
A4H2J1	0.929621	7.69897	5.5472	5.16991	5.58442	0.0290641	-1.38917	-0.771628	-0.334203	A4H2J1_SOLTU	Inositol polyphosphate multikinase	Solanum tuberosum Potato).	GO:0008440 ; GO:0016301 ; GO:0016310				A5AX80	3.80527	1.928	up
A4K8J6	-1.1269	7.72922	1.43989	5.17529	5.57838	0.163781	2.53827	-0.653628	-0.138169	A4K8J6_NICBE	SRC2-like protein	Nicotiana benthamiana.					A5AXB1	-2.68515	-1.425	down
A4L9G3	0.535072	6.67508	6.59606	5.03444	5.57434	0.39269	-0.399916	-0.741514	-0.363671	A4L9G3_GOSRA	Putative FAD-dependent oxidoreductase	Gossypium raimondii New World cotton).	GO:0016491 ; GO:0055114				A5AXG4	2.30218	1.203	up
A4L9H4	1.63757	5.50794	5.62385	4.59012	5.57384	-0.283258	-0.754289	-1.49342	-1.73822	A4L9H4_GOSHI	Putative FAD-dependent oxidoreductase	Gossypium hirsutum Upland cotton) Gossypium mexicanum).	GO:0016491 ; GO:0055114				A5AXH2	-2.40161	-1.264	down
A4L9Q9	3.08265	7.48041	6.26073	5.13955	5.56391	-0.0279018	-0.593464	-0.518635	-0.00751838	A4L9Q9_MALDO	LRR receptor-like protein kinase m1'	Malus domestica Apple) Pyrus malus).	GO:0000166 ; GO:0004672 ; GO:0004674 ; GO:0004872 ; GO:0005524 ; GO:0006468 ; GO:0016020 ; GO:0016021 ; GO:0016301 ; GO:0016310 ; GO:0016772				A5AXK2	2.11111	1.078	up
A4L9R0	-0.660863	7.92208	5.9311	5.41892	5.56215	0.0247066	0.620886	-0.474655	1.04137	A4L9R0_MALDO	LRR receptor-like protein kinase m2	Malus domestica Apple) Pyrus malus).	GO:0000166 ; GO:0004672 ; GO:0004674 ; GO:0004872 ; GO:0005524 ; GO:0006468 ; GO:0016020 ; GO:0016021 ; GO:0016301 ; GO:0016310 ; GO:0016772				A5AY45	2.32624	1.218	up
A4LAP5	-2.01625	7.88121	5.53894	5.02944	5.55858	0.284682	-1.40123	-0.988234	-0.333282	A4LAP5_SOLPI	BRI1 protein	Solanum pimpinellifolium Currant tomato) Lycopersicon	GO:0000166 ; GO:0004672 ; GO:0004674 ; GO:0005524 ; GO:0006468 ; GO:0016020 ; GO:0016021 ; GO:0016772				A5AY60	-8.05006	-3.009	down
A4PF88	-0.401081	-0.493974	5.62831	3.99606	5.5576	-1.61477	-2.52511	-1.72412	0.0333564	A4PF88_TOBAC	Repressor of silencing 1	Nicotiana tabacum Common tobacco).	GO:0003824 ; GO:0004519 ; GO:0006281 ; GO:0006284 ; GO:0051539				A5AYD4	10.0561	3.33	up
A4PF90	3.45325	4.59789	2.60828	5.12677	5.55401	-3.73047	-2.93827	-2.13365	-0.770581	A4PF90_TOBAC	Repressor of silencing 2b	Nicotiana tabacum Common tobacco).	GO:0003824 ; GO:0004519 ; GO:0006281 ; GO:0006284 ; GO:0051539				A5AYG5	-2.54206	-1.346	down
A4PU34	6.8618	3.86954	4.50707	4.74657	5.55109	0.98122	0.774747	-1.04676	0.237602	A4PU34_MEDTR	Heat shock protein DnaJ, N-terminal	Medicago truncatula Barrel medic) Medicago tribuloides).	GO:0006950 ; GO:0031072				A5AYM1	-3.32879	-1.735	down
A4PU50	-1.52658	6.96692	5.90529	5.14649	5.55097	0.97264	-0.421351	-1.19463	-0.304242	A4PU50_MEDTR	WD40-like	Medicago truncatula Barrel medic) Medicago tribuloides).					A5AYQ4	-6.26364	-2.647	down
A4Q9A4	-0.620484	8.00443	5.45701	5.0434	5.55052	0.363005	-0.737689	-1.12314	-0.377271	A4Q9A4_POPTN	Abscisic insensitive 1B	Populus tremula European aspen).	GO:0003824 ; GO:0004721 ; GO:0004722 ; GO:0006470 ; GO:0008287 ; GO:0016787 ; GO:0046872				A5AYQ5	-2.2642	-1.179	down
A4Q9A9	-0.490253	5.50881	2.03473	4.68031	5.54975	0.680799	-0.598453	-1.08913	-0.485155	A4Q9A9_POPTN	Abscisic insensitive 1B	Populus tremula European aspen).	GO:0003824 ; GO:0004721 ; GO:0004722 ; GO:0006470 ; GO:0008287 ; GO:0016787 ; GO:0046872				A5AYR9	-2.64268	-1.402	down
A4RQP3	-1.0805	7.63736	5.9616	5.44443	5.54441	1.76116	0.169907	-0.84139	-1.67072	A4RQP3_OSTLU	Predicted protein	Ostreococcus lucimarinus strain CCE9901).	GO:0000272				A5AYW3	-2.79142	-1.481	down
A4UHP7	0.801655	7.91203	5.48145	4.94123	5.54383	0.882677	-1.52271	-1.2975	-0.558467	A4UHP7_9POAL	Beta-tubulin	Bouteloua eriopoda.	GO:0000166 ; GO:0003924 ; GO:0005198 ; GO:0005525 ; GO:0005874 ; GO:0006184 ; GO:0007017 ; GO:0007018 ; GO:0043234 ; GO:0051258				A5AZ07	2.38337	1.253	up
A4URF7	3.17348	8.50695	6.49292	5.21626	5.54203	0.765226	0.589147	-1.6524	-1.09328	A4URF7_BRAJU	Putative uncharacterized protein	Brassica juncea Indian mustard) Sinapis juncea).					A5AZ33	-3.02095	-1.595	down
A4UTL2	2.72332	5.87287	3.52478	4.73001	5.54172	2.26295	-0.369468	-1.71146	-0.00947309	A4UTL2_9ASTR	Heat shock protein 70	Ageratina adenophora.	GO:0000166 ; GO:0005524 ; GO:0006950				A5AZ34	2.17648	1.122	up
A4UUE0	0.291491	7.32693	5.26969	5.1237	5.54145	-0.900833	4.86553	-0.172322	-0.476155	A4UUE0_LEYCH	Cytosolic aldehyde dehydrogenase	Leymus chinensis Chinese lyme grass) Elymus chinensis).	GO:0008152 ; GO:0016491 ; GO:0055114				A5AZ35	-3.87985	-1.956	down
A4UV10	0.849165	7.32039	4.32449	4.99262	5.54077	-1.82349	1.41951	-1.77658	-0.682376	A4UV10_SOLTU	Putative uncharacterized protein	Solanum tuberosum Potato).	GO:0003735 ; GO:0005622 ; GO:0005840 ; GO:0006412				A5AZD5	-2.85205	-1.512	down
A4UV12	-1.11685	4.28748	-1.0955	2.65522	5.54007	1.17623	0.161247	-0.0340827	-0.670916	A4UV12_SOLTU	No apical meristem (NAM)-like protein	Solanum tuberosum Potato).	GO:0003677 ; GO:0006355				A5AZG8	2.62442	1.392	up
A4UV19	0.808748	1.48331	5.93927	4.73099	5.53861	0.865954	-0.169737	-1.37446	-0.643956	A4UV19_SOLTU	Putative CAAX amino terminal protease	Solanum tuberosum Potato).	GO:0008233 ; GO:0016020				A5AZL2	-3.69353	-1.885	down
A4UV22	2.32644	7.45886	-0.214833	4.74443	5.53208	0.137646	-5.12568	-2.45631	-1.27053	A4UV22_SOLTU	Putative AAA ATPase	Solanum tuberosum Potato).	GO:0000166 ; GO:0005524 ; GO:0017111				A5AZN6	-2.12285	-1.086	down
A4UV24	-0.392326	6.12703	3.91788	4.50242	5.53199	1.17617	1.26882	-0.619084	1.55143	A4UV24_SOLTU	Putative disease resistance protein	Solanum tuberosum Potato).	GO:0005524 ; GO:0006915 ; GO:0006952				A5AZP8	-2.41664	-1.273	down
A4UV36	-0.745406	7.9744	6.16758	5.31493	5.52958	1.25523	-0.194348	-1.09734	-0.611806	A4UV36_SOLTU	Putative uncharacterized protein	Solanum tuberosum Potato).	GO:0005488				A5AZR5	-6.70855	-2.746	down
A4UV41	1.34685	7.67054	6.26395	5.28754	5.52865	-1.35984	0.395979	-3.89235	0.448289	A4UV41_SOLTU	Putative disease resistance protein	Solanum tuberosum Potato).	GO:0005524 ; GO:0006915 ; GO:0006952				A5AZT8	2.10672	1.075	up
A4UV52	3.88903	7.42362	5.86384	4.98015	5.52207	-0.309263	-1.32233	-5.16296	-1.67102	A4UV52_SOLTU	Putative disease resistance protein	Solanum tuberosum Potato).	GO:0005524 ; GO:0006915 ; GO:0006952				A5AZX2	-26.8528	-4.747	down
A4UV57	-0.450676	3.94596	4.86343	5.22748	5.52142	0.849432	-2.75027	-1.38434	-0.675657	A4UV57_SOLTU	Putative uncharacterized protein	Solanum tuberosum Potato).					A5AZY8	2.28628	1.193	up
A4ZGR3	0.27953	7.14268	4.80361	4.90075	5.51902	-2.1459	1.73409	0.644023	1.13629	A4ZGR3_SOYBN	Transcription factor bZIP42	Glycine max Soybean) Glycine hispida).					A5B014	-2.53503	-1.342	down
A4ZGR9	0.810889	7.26976	2.56285	5.47922	5.51766	0.804216	-0.358059	-1.49349	-0.153167	A4ZGR9_SOYBN	Transcription factor bZIP71	Glycine max Soybean) Glycine hispida).	GO:0003677 ; GO:0003700 ; GO:0005634 ; GO:0006351 ; GO:0006355 ; GO:0043565 ; GO:0046983				A5B032	-3.69097	-1.884	down
A4ZRE3	2.89007	7.1169	5.31527	4.80399	5.51196	0.376202	-2.53177	-1.73747	-1.78134	A4ZRE3_ACTCH	VTC2-like protein	Actinidia chinensis Kiwi) Yangtao).					A5B051	-2.28786	-1.194	down
A4ZW81	2.83759	7.90802	5.69861	5.18842	5.51185	-1.40879	-0.212696	-2.11895	-1.15616	A4ZW81_LINUS	Cellulose synthase-like protein D1	Linum usitatissimum Flax) Linum humile).	GO:0007047 ; GO:0016020 ; GO:0016021 ; GO:0016740 ; GO:0016757 ; GO:0016760 ; GO:0030244				A5B0H1	2.23457	1.16	up
A4ZYP3	3.037	2.8286	5.2028	4.74007	5.51038	0.893667	-2.42283	-1.19426	-0.904931	A4ZYP3_CAPAN	Beta tubulin	Capsicum annuum Bell pepper).	GO:0000166 ; GO:0003924 ; GO:0005198 ; GO:0005525 ; GO:0005737 ; GO:0005856 ; GO:0005874 ; GO:0006184 ; GO:0007017 ; GO:0007018 ; GO:0043234 ; GO:0051258				A5B0J1	-2.38998	-1.257	down
A4ZYQ7	2.72431	6.71615	5.29866	4.56342	5.50931	2.43693	-7.88486	-2.56477	-1.08703	A4ZYQ7_POPCN	Secondary wall-associated glycosyltransferase family 8D	Populus canescens Grey poplar) Populus tremula x Populus alba).	GO:0016740 ; GO:0016757				A5B0M3	-4.21637	-2.076	down
A5A2I7	7.13363	7.74473	6.14103	4.78924	5.50874	-1.82362	-0.105327	-0.44891	-0.185519	A5A2I7_TOBAC	GNOM-like 1 protein	Nicotiana tabacum Common tobacco).	GO:0005086 ; GO:0005622 ; GO:0032012				A5B0M9	2.12285	1.086	up
A5A381	-1.0069	8.03592	4.30981	4.7923	5.50421	0.868764	0.38664	-0.957603	-0.374906	A5A381_SOLSC	Myb transcription factor	Solenostemon scutellarioides Coleus) Coleus blumei).	GO:0003677 ; GO:0005634 ; GO:0006355				A5B0P5	-2.21453	-1.147	down
A5A383	3.10995	7.40851	6.52994	5.03704	5.49644	-0.0501102	1.56126	-0.77877	0.182156	A5A383_SOLSC	Myb transcription factor	Solenostemon scutellarioides Coleus) Coleus blumei).	GO:0003677 ; GO:0005634 ; GO:0006355				A5B0P6	2.53327	1.341	up
A5A7I7	1.04341	3.97485	5.20095	4.58304	5.49561	-0.111962	-1.78723	-1.20847	-0.599367	CDPK4_SOLTU	Calcium-dependent protein kinase 4	Solanum tuberosum Potato).	GO:0000166 ; GO:0004672 ; GO:0004674 ; GO:0005509 ; GO:0005524 ; GO:0006468 ; GO:0016020 ; GO:0016301 ; GO:0016310 ; GO:0016740 ; GO:0016772				A5B0U6	-2.0223	-1.016	down
A5A8D3	3.25317	7.59832	5.47442	5.15699	5.4952	-0.0440743	0.118401	-1.20082	-0.831062	A5A8D3_TOBAC	Putative uncharacterized protein JEI1	Nicotiana tabacum Common tobacco).	GO:0005249 ; GO:0006813 ; GO:0008076 ; GO:0016020				A5B0V1	2.06766	1.048	up
A5ACK5	-0.54278	6.88908	5.98006	4.76356	5.48955	1.15255	0.621336	-1.09172	-0.272033	A5ACK5_VITVI	Putative uncharacterized protein	Vitis vinifera Grape).	GO:0016773				A5B0Y3	3.29208	1.719	up
A5ACL3	2.84796	7.24921	6.07165	4.70557	5.48842	1.5128	-0.481753	-1.40133	-0.10948	A5ACL3_VITVI	Putative uncharacterized protein	Vitis vinifera Grape).	GO:0003723 ; GO:0004809 ; GO:0008033				A5B0Z8	2.0223	1.016	up
A5ACP0	1.30501	0.912486	10.3737	3.48402	5.48783	-0.0103163	-0.895387	-1.29202	-0.639856	A5ACP0_VITVI	Putative uncharacterized protein	Vitis vinifera Grape).	GO:0005198 ; GO:0005488 ; GO:0006886 ; GO:0016192 ; GO:0030130 ; GO:0030132				A5B152	-2.20993	-1.144	down
A5ACP7	-1.54204	5.23758	4.81645	3.74414	5.48761	1.22038	-1.13548	-2.44998	-1.33426	A5ACP7_VITVI	Putative uncharacterized protein	Vitis vinifera Grape).					A5B1A8	-3.35893	-1.748	down
A5ACR8	0.730922	4.7992	7.46063	4.58323	5.48018	-2.40892	0.843015	-2.61865	0.721269	A5ACR8_VITVI	Putative uncharacterized protein	Vitis vinifera Grape).					A5B1C0	2.16295	1.113	up
A5ACS0	1.43599	6.13498	3.62137	5.01967	5.47887	-0.823877	0.397424	-1.66524	0.136435	A5ACS0_VITVI	Putative uncharacterized protein	Vitis vinifera Grape).	GO:0003677 ; GO:0003700 ; GO:0005634 ; GO:0006351 ; GO:0006355				A5B1C7	4.38325	2.132	up
A5ACS1	2.99052	-0.481633	7.06309	4.71898	5.4781	0.232106	-0.708948	-1.61615	-0.543146	A5ACS1_VITVI	Putative uncharacterized protein	Vitis vinifera Grape).	GO:0003677 ; GO:0005634				A5B1E4	5.58671	2.482	up
A5ACS6	1.67653	6.69237	5.13479	4.81347	5.47721	-0.73218	-1.12923	-1.75526	0.136363	A5ACS6_VITVI	Putative uncharacterized protein	Vitis vinifera Grape).					A5B1G8	-103.179	-6.689	down
A5ACT0	0.851203	7.73136	5.16289	4.99601	5.47521	1.31372	0.475535	-1.35582	-2.18556	A5ACT0_VITVI	Putative uncharacterized protein	Vitis vinifera Grape).					A5B1I6	-2.14801	-1.103	down
A5ACT1	0.314176	7.89049	6.06103	5.00217	5.47304	0.91323	-0.187008	-2.20384	-1.44854	A5ACT1_VITVI	Putative uncharacterized protein	Vitis vinifera Grape).	GO:0003723 ; GO:0003964 ; GO:0006278 ; GO:0006629 ; GO:0016788				A5B1J7	-19.0669	-4.253	down
A5ACU3	0.849519	7.71732	5.07995	5.06734	5.47061	0.884811	0.34238	-1.32736	-0.190538	A5ACU3_VITVI	Putative uncharacterized protein	Vitis vinifera Grape).					A5B1L4	-2.76638	-1.468	down
A5ACU8	-0.35716	8.16165	0.79154	4.54954	5.46858	0.581574	-1.1434	-1.28693	-1.14016	A5ACU8_VITVI	Putative uncharacterized protein	Vitis vinifera Grape).	GO:0005488				A5B1M4	2.73019	1.449	up
A5ACV6	14.3848	8.79268	3.53861	4.84096	5.46782	2.76067	3.42753	2.96552	2.13581	A5ACV6_VITVI	Putative uncharacterized protein	Vitis vinifera Grape).	GO:0005524 ; GO:0006915 ; GO:0006952 ; GO:0016747				A5B1Q9	-2.09072	-1.064	down
A5ACX2	1.16717	9.57352	-2.8189	5.11506	5.46619	-0.40112	-0.46781	-1.03372	0.166412	A5ACX2_VITVI	Putative uncharacterized protein	Vitis vinifera Grape).	GO:0005507 ; GO:0008131 ; GO:0009308 ; GO:0048038 ; GO:0055114				A5B1R9	2.94445	1.558	up
A5ACY7	0.823994	7.76329	6.46405	5.35476	5.46538	0.670571	-0.031194	-1.49046	-0.566757	A5ACY7_VITVI	Putative uncharacterized protein	Vitis vinifera Grape).					A5B1S6	-2.24389	-1.166	down
A5ACY8	3.37324	6.5642	2.02311	4.20069	5.4653	1.0913	-5.15972	-2.57827	-1.82294	A5ACY8_VITVI	Putative uncharacterized protein	Vitis vinifera Grape).	GO:0004190 ; GO:0006508				A5B1Y7	-2.08927	-1.063	down
A5ACZ8	2.92158	6.96354	5.84073	4.90795	5.4599	0.820332	-0.00479303	-1.35502	-0.502631	A5ACZ8_VITVI	Putative uncharacterized protein	Vitis vinifera Grape).					A5B1Z3	-2.10089	-1.071	down
A5AD09	1.30885	6.96952	4.37173	4.70586	5.45942	-0.0353416	-1.32093	-0.686121	0.0692295	A5AD09_VITVI	Putative uncharacterized protein	Vitis vinifera Grape).	GO:0004497 ; GO:0005506 ; GO:0009055 ; GO:0016491 ; GO:0016705 ; GO:0020037 ; GO:0046872 ; GO:0055114				A5B226	-2.23457	-1.16	down
A5AD16	-0.219774	6.22894	6.04608	4.23299	5.45371	-0.260047	-3.67935	-1.13528	-0.747206	A5AD16_VITVI	Putative uncharacterized protein	Vitis vinifera Grape).	GO:0005452 ; GO:0006820 ; GO:0016020 ; GO:0016021				A5B265	-4.28116	-2.098	down
A5AD18	0.300299	7.50396	6.25334	4.73444	5.45063	-1.51996	-4.30455	-3.27994	-0.255986	A5AD18_VITVI	Putative uncharacterized protein	Vitis vinifera Grape).	GO:0006629 ; GO:0016788				A5B2C1	-5.37029	-2.425	down
A5AD20	3.21212	5.58207	9.4548	3.92522	5.45052	0.412925	-2.76058	-1.66769	-0.796555	A5AD20_VITVI	Putative uncharacterized protein	Vitis vinifera Grape).	GO:0003779 ; GO:0008290 ; GO:0030036				A5B2F5	-2.4863	-1.314	down
A5AD22	-0.698295	7.35825	5.65144	5.17372	5.44801	0.176267	-1.31157	-4.12115	0.136365	A5AD22_VITVI	Putative uncharacterized protein	Vitis vinifera Grape).					A5B2M8	-2.68515	-1.425	down
A5AD40	0.557386	7.38386	3.96254	4.90273	5.44735	-0.0535295	-1.00793	-1.47939	-0.383183	A5AD40_VITVI	Putative uncharacterized protein	Vitis vinifera Grape).	GO:0000166 ; GO:0004672 ; GO:0004674 ; GO:0004707 ; GO:0005524 ; GO:0006468 ; GO:0016301 ; GO:0016310 ; GO:0016740 ; GO:0016772				A5B2V2	-2.95468	-1.563	down
A5AD41	4.41532	7.51942	5.15393	5.42198	5.44396	0.253001	-1.36998	-1.0819	-1.20491	A5AD41_VITVI	Putative uncharacterized protein	Vitis vinifera Grape).	GO:0005634 ; GO:0006355				A5B390	2.8481	1.51	up
A5AD45	-0.585605	7.22517	1.08297	4.55489	5.43993	1.31369	-3.35346	-2.186	-1.18561	A5AD45_VITVI	Putative uncharacterized protein	Vitis vinifera Grape).	GO:0003677 ; GO:0003700 ; GO:0005634 ; GO:0006351 ; GO:0006355 ; GO:0043565				A5B3C1	-2.33108	-1.221	down
A5AD72	3.73228	3.88693	7.21438	4.52734	5.43712	0.946481	-4.3847	-1.65797	-1.22869	A5AD72_VITVI	Putative uncharacterized protein	Vitis vinifera Grape).	GO:0008152 ; GO:0016740 ; GO:0016757 ; GO:0016758				A5B3C7	3.42001	1.774	up
A5AD74	0.817459	-0.766719	8.4596	2.90987	5.432	0.248622	-3.03206	1.66633	0.248622	A5AD74_VITVI	Putative uncharacterized protein	Vitis vinifera Grape).	GO:0005576				A5B3C8	-3.37526	-1.755	down
A5AD75	-0.0573201	7.14427	5.98792	4.82368	5.42725	2.52254	-0.116356	-2.00754	-1.28776	A5AD75_VITVI	Putative uncharacterized protein	Vitis vinifera Grape).					A5B3L6	-2.52801	-1.338	down
A5AD81	-0.642504	6.41098	7.8512	3.90861	5.42468	0.104199	0.417065	-1.28005	0.181377	A5AD81_VITVI	Putative uncharacterized protein	Vitis vinifera Grape).	GO:0000156 ; GO:0000160 ; GO:0003677 ; GO:0005634 ; GO:0006355				A5B3L7	-4.64926	-2.217	down
A5AD93	0.232025	6.52435	6.41175	4.74346	5.41724	1.38032	0.115931	-0.754494	-0.317121	A5AD93_VITVI	Putative uncharacterized protein	Vitis vinifera Grape).					A5B3U0	2.13761	1.096	up
A5ADB1	-0.460731	5.923	3.645	4.34359	5.40927	0.21425	-0.863319	-1.39563	-0.203043	A5ADB1_VITVI	Histone deacetylase	Vitis vinifera Grape).	GO:0004407 ; GO:0005634 ; GO:0006351 ; GO:0006355 ; GO:0016568 ; GO:0016575 ; GO:0016787 ; GO:0031078 ; GO:0032041 ; GO:0032129 ; GO:0034739 ; GO:0046969 ; GO:0046970				A5B3Z9	-2.14801	-1.103	down
A5ADC4	-2.99424	7.61923	6.02339	5.02302	5.40305	0.866654	-0.343358	-1.37017	-0.273073	A5ADC4_VITVI	Putative uncharacterized protein	Vitis vinifera Grape).	GO:0000166 ; GO:0003676 ; GO:0004386 ; GO:0005524 ; GO:0008026 ; GO:0016787 ; GO:0017111				A5B405	-2.22376	-1.153	down
A5ADD0	3.24188	8.2765	4.54838	4.85148	5.39899	0.069323	-2.83904	-1.25629	0.650996	A5ADD0_VITVI	Putative uncharacterized protein	Vitis vinifera Grape).	GO:0004497 ; GO:0005506 ; GO:0009055 ; GO:0016491 ; GO:0016705 ; GO:0020037 ; GO:0046872 ; GO:0055114				A5B412	2.21146	1.145	up
A5ADD1	3.77611	6.79627	4.62107	4.95404	5.3938	-0.706702	-1.39682	-2.1119	-1.42394	A5ADD1_VITVI	Putative uncharacterized protein	Vitis vinifera Grape).	GO:0004252 ; GO:0006508				A5B474	-3.39874	-1.765	down
A5ADE4	1.33358	6.36623	5.04553	5.64853	5.38461	-0.135269	-1.5039	-0.360038	0.582914	A5ADE4_VITVI	Putative uncharacterized protein	Vitis vinifera Grape).					A5B480	2.23457	1.16	up
A5ADE7	1.41473	6.53843	2.13282	4.60776	5.37763	-0.186399	1.25218	-2.70464	-1.87255	A5ADE7_VITVI	Putative uncharacterized protein	Vitis vinifera Grape).					A5B4A8	-6.04189	-2.595	down
A5ADF1	1.992	3.82882	5.1894	4.8725	5.37551	1.41723	-3.49046	-0.908522	-0.153108	A5ADF1_VITVI	Putative uncharacterized protein	Vitis vinifera Grape).	GO:0007047 ; GO:0016020 ; GO:0016021 ; GO:0016740 ; GO:0016757 ; GO:0016760 ; GO:0030244				A5B4B0	-4.02782	-2.01	down
A5ADG6	0.775663	6.35486	5.75285	4.21386	5.36805	0.636307	0.439521	-1.37191	-0.421839	A5ADG6_VITVI	Putative uncharacterized protein	Vitis vinifera Grape).	GO:0008270 ; GO:0046872				A5B4B7	-2.18556	-1.128	down
A5ADI3	-0.574221	7.56348	6.95083	4.87614	5.36781	1.06391	-0.586569	-1.93973	-0.443072	A5ADI3_VITVI	Putative uncharacterized protein	Vitis vinifera Grape).	GO:0005488				A5B4C5	2.48458	1.313	up
A5ADJ5	2.85994	8.27772	5.55435	5.37025	5.36618	0.376375	0.360835	-0.686644	-0.874379	A5ADJ5_VITVI	Putative uncharacterized protein	Vitis vinifera Grape).	GO:0000166 ; GO:0003676				A5B4F5	4.65571	2.219	up
A5ADM2	2.60222	7.20202	0.717896	3.63192	5.36358	0.502712	-0.331158	-1.91021	-0.836111	A5ADM2_VITVI	Putative uncharacterized protein	Vitis vinifera Grape).	GO:0000166 ; GO:0004672 ; GO:0004674 ; GO:0005524 ; GO:0006468 ; GO:0016772				A5B4H9	2.10964	1.077	up
A5ADM7	-1.71217	3.436	7.21477	4.56028	5.36072	0.606509	-0.144546	-1.84303	-0.305815	A5ADM7_VITVI	Putative uncharacterized protein	Vitis vinifera Grape).					A5B4P5	-3.57019	-1.836	down
A5ADN6	3.25427	7.15669	5.80959	4.95441	5.35498	-0.429098	-0.117637	-1.63935	-0.0756223	A5ADN6_VITVI	Putative uncharacterized protein	Vitis vinifera Grape).	GO:0000166 ; GO:0004672 ; GO:0004674 ; GO:0005524 ; GO:0006468 ; GO:0016772				A5B4S3	-2.68515	-1.425	down
A5ADQ1	0.66948	4.20655	6.22249	4.57055	5.34929	0.591235	-3.20128	-0.485324	-0.226262	A5ADQ1_VITVI	Putative uncharacterized protein	Vitis vinifera Grape).	GO:0004497 ; GO:0005506 ; GO:0009055 ; GO:0016491 ; GO:0016705 ; GO:0020037 ; GO:0046872 ; GO:0055114				A5B4T6	2.88786	1.53	up
A5ADQ7	-0.348868	5.8969	5.52327	4.68557	5.33992	0.232682	-0.4862	-0.532228	0.254846	A5ADQ7_VITVI	Putative uncharacterized protein	Vitis vinifera Grape).					A5B4T9	3.72438	1.897	up
A5ADS7	0.83762	7.56079	5.3045	4.60412	5.3392	-0.145867	0.231532	-3.35654	0.399291	A5ADS7_VITVI	Putative uncharacterized protein	Vitis vinifera Grape).					A5B4U0	5.38147	2.428	up
A5ADU1	1.5384	0.536305	5.55949	3.57203	5.33281	-0.329538	-3.87038	-2.01866	-0.520164	A5ADU1_VITVI	Putative uncharacterized protein	Vitis vinifera Grape).	GO:0000166 ; GO:0005524 ; GO:0006200 ; GO:0016020 ; GO:0016887 ; GO:0017111				A5B4Z4	-2.37019	-1.245	down
A5ADU4	0.143655	6.24186	4.30703	4.50231	5.32293	2.30557	-0.446338	-1.03398	0.306416	A5ADU4_VITVI	Putative uncharacterized protein	Vitis vinifera Grape).	GO:0005488				A5B5F2	-4.50335	-2.171	down
A5ADV0	0.881291	7.16205	6.05332	5.26502	5.32156	-0.813143	-1.3954	-1.96374	-0.544294	A5ADV0_VITVI	Putative uncharacterized protein	Vitis vinifera Grape).					A5B5J1	-4.74695	-2.247	down
A5ADV7	0.0468411	3.96328	5.8282	4.60759	5.31823	1.31675	-0.6618	-1.44957	-0.570968	A5ADV7_VITVI	ATP-dependent Clp protease proteolytic subunit	Vitis vinifera Grape).	GO:0004252 ; GO:0006508				A5B5K8	2.67586	1.42	up
A5ADW0	0.197597	6.08574	7.42292	4.40481	5.31598	0.163225	-1.90484	-1.4392	-0.957396	A5ADW0_VITVI	Putative uncharacterized protein	Vitis vinifera Grape).	GO:0008152 ; GO:0016597				A5B5L6	-6.12199	-2.614	down
A5ADW1	8.28494	6.89355	3.09198	5.01063	5.31597	0.208559	-0.28936	-0.332033	0.29986	A5ADW1_VITVI	Putative uncharacterized protein	Vitis vinifera Grape).					A5B5M9	-3.29208	-1.719	down
A5ADW2	1.43191	5.336	5.37141	4.65725	5.31572	-1.12644	-0.992886	-1.78412	-0.429223	A5ADW2_VITVI	Putative uncharacterized protein	Vitis vinifera Grape).	GO:0003723 ; GO:0003964 ; GO:0006278				A5B5Q3	-7.38194	-2.884	down
A5ADW3	-0.38101	6.02445	5.45485	4.54981	5.31227	2.05077	-0.616239	1.16715	0.551421	A5ADW3_VITVI	Putative uncharacterized protein	Vitis vinifera Grape).	GO:0003735 ; GO:0005622 ; GO:0005840 ; GO:0006412				A5B5Q4	-4.42906	-2.147	down
A5ADX9	7.24794	6.7381	5.26749	4.75038	5.31195	0.479019	-0.705551	-0.21553	-0.070555	A5ADX9_VITVI	Putative uncharacterized protein	Vitis vinifera Grape).					A5B5T0	-4.38325	-2.132	down
A5ADY4	0.27487	2.70087	6.39171	2.12243	5.30587	0.881958	-0.568539	-0.87611	-0.553979	A5ADY4_VITVI	Putative uncharacterized protein	Vitis vinifera Grape).	GO:0005488				A5B614	-3.44857	-1.786	down
A5ADZ0	2.71406	7.88499	6.79031	5.32445	5.30579	-1.49434	-1.80453	-1.80453	-2.99833	A5ADZ0_VITVI	Putative uncharacterized protein	Vitis vinifera Grape).					A5B630	-4.00277	-2.001	down
A5ADZ8	1.72212	6.46683	4.7291	4.19468	5.30027	0.968737	0.638473	-0.864873	-1.57123	A5ADZ8_VITVI	Putative uncharacterized protein	Vitis vinifera Grape).	GO:0003899 ; GO:0005634 ; GO:0006351				A5B644	-7.04207	-2.816	down
A5AE14	3.28404	6.34534	7.28839	4.74497	5.30009	1.49821	-1.03101	1.73216	1.4583	A5AE14_VITVI	Putative uncharacterized protein	Vitis vinifera Grape).	GO:0003676 ; GO:0008270 ; GO:0046872				A5B6C1	-5.10178	-2.351	down
A5AE19	-2.13733	4.0002	5.71764	4.55634	5.29879	0.195487	-0.576682	-0.531656	1.20239	A5AE19_VITVI	Putative uncharacterized protein	Vitis vinifera Grape).	GO:0000166 ; GO:0003777 ; GO:0005524 ; GO:0005874 ; GO:0007018				A5B6H2	-4.54412	-2.184	down
A5AE49	4.07339	7.68965	4.12606	4.64092	5.29499	2.23405	-0.169783	-0.475089	-0.335261	A5AE49_VITVI	Putative uncharacterized protein	Vitis vinifera Grape).	GO:0005488				A5B6J0	-4.92117	-2.299	down
A5AE59	0.301659	1.20861	6.38	4.22306	5.29188	0.626757	-1.2256	-1.40538	0.11269	A5AE59_VITVI	Putative uncharacterized protein	Vitis vinifera Grape).	GO:0000166 ; GO:0005524 ; GO:0016874 ; GO:0016881				A5B6R9	5.19095	2.376	up
A5AE62	0.765332	9.79268	-0.5565	5.32929	5.29102	0.472979	1.58304	-1.09685	0.415942	A5AE62_VITVI	Putative uncharacterized protein	Vitis vinifera Grape).	GO:0004672 ; GO:0005524 ; GO:0006468 ; GO:0016772				A5B6X6	-2.42839	-1.28	down
A5AE64	0.645241	7.57812	5.27213	4.35759	5.2906	1.19823	-0.0301466	-0.8839	-0.684718	A5AE64_VITVI	Putative uncharacterized protein	Vitis vinifera Grape).					A5B722	2.54736	1.349	up
A5AE68	0.907275	0.299368	7.29642	3.98507	5.29006	-0.961197	-1.49081	-2.49343	-0.153143	A5AE68_VITVI	Putative uncharacterized protein	Vitis vinifera Grape).	GO:0008270 ; GO:0046872				A5B7A8	3.12748	1.645	up
A5AE90	1.47719	4.86254	6.72915	4.47901	5.28786	0.192442	-1.11849	-1.76868	-1.97822	A5AE90_VITVI	Putative uncharacterized protein	Vitis vinifera Grape).					A5B7C3	-2.4777	-1.309	down
A5AE97	3.6478	3.89939	7.43015	3.62856	5.2858	1.27251	0.176065	-1.23024	0.0252338	A5AE97_VITVI	Putative uncharacterized protein	Vitis vinifera Grape).	GO:0006357 ; GO:0016592				A5B7G1	-7.38706	-2.885	down
A5AEA4	-0.44398	6.98828	5.56734	4.62145	5.28326	1.44775	-0.727589	-0.683642	-0.726139	A5AEA4_VITVI	Putative uncharacterized protein	Vitis vinifera Grape).	GO:0016779				A5B7J2	-2.08493	-1.06	down
A5AED2	0.391328	6.95718	2.58652	4.78653	5.28297	-0.93931	-0.410054	-0.412505	-0.242035	A5AED2_VITVI	Putative uncharacterized protein	Vitis vinifera Grape).	GO:0000166 ; GO:0003676 ; GO:0004386 ; GO:0005524 ; GO:0008026 ; GO:0016787				A5B7J5	-3.95863	-1.985	down
A5AEF9	0.743544	6.64399	3.04954	4.59493	5.28259	-0.927055	-0.718643	-1.20803	-0.400678	A5AEF9_VITVI	Putative uncharacterized protein	Vitis vinifera Grape).	GO:0005198				A5B7Q5	-3.09942	-1.632	down
A5AEG1	-1.15393	7.6351	5.25455	4.86311	5.28085	0.0104743	-1.14829	-2.45959	-0.467768	A5AEG1_VITVI	Putative uncharacterized protein	Vitis vinifera Grape).	GO:0016787				A5B7W2	2.15547	1.108	up
A5AEH0	0.842215	7.75924	6.19624	4.85017	5.27686	1.68855	1.45917	-1.27678	-0.0141909	A5AEH0_VITVI	Putative uncharacterized protein	Vitis vinifera Grape).	GO:0000151 ; GO:0004842 ; GO:0005488 ; GO:0016567				A5B7W9	-2.68515	-1.425	down
A5AEJ1	-0.283668	7.70773	4.9982	4.77869	5.27599	0.0387009	0.509167	-1.90842	-2.32318	A5AEJ1_VITVI	Putative uncharacterized protein	Vitis vinifera Grape).					A5B880	2.63171	1.396	up
A5AEJ7	-0.855693	0.801854	8.51596	2.44535	5.27036	0.678715	0.0841128	-2.61882	0.0107703	A5AEJ7_VITVI	Putative uncharacterized protein	Vitis vinifera Grape).	GO:0004672 ; GO:0004674 ; GO:0005524 ; GO:0006468 ; GO:0016020 ; GO:0016021 ; GO:0016772				A5B890	-8.05565	-3.01	down
A5AEJ9	0.813278	5.9529	5.33059	4.18713	5.26114	2.03212	-3.91447	-1.49292	-1.1299	A5AEJ9_VITVI	Putative uncharacterized protein	Vitis vinifera Grape).	GO:0004748 ; GO:0009186 ; GO:0016491 ; GO:0046914 ; GO:0055114				A5B8B8	3.27842	1.713	up
A5AEK1	0.73292	7.89525	5.69417	4.50269	5.26052	-0.867612	-0.782674	-0.209299	0.650364	A5AEK1_VITVI	Putative uncharacterized protein	Vitis vinifera Grape).					A5B8F7	2.52801	1.338	up
A5AEK6	-0.632629	7.38869	5.79533	4.7713	5.25956	1.67119	0.86702	-0.716216	-0.206865	A5AEK6_VITVI	Putative uncharacterized protein	Vitis vinifera Grape).					A5B8M2	-2.03778	-1.027	down
A5AEK7	3.2417	7.79377	5.94176	5.2479	5.2585	0.747144	-0.398007	-0.733077	-0.179143	A5AEK7_VITVI	Putative uncharacterized protein	Vitis vinifera Grape).	GO:0000166 ; GO:0004672 ; GO:0004674 ; GO:0005524 ; GO:0006468 ; GO:0016020 ; GO:0016021 ; GO:0016772				A5B8P4	-2.00973	-1.007	down
A5AEL2	1.11524	5.83639	5.94754	4.32115	5.25331	1.91329	1.07188	-0.0337524	-1.44848	A5AEL2_VITVI	Putative uncharacterized protein	Vitis vinifera Grape).	GO:0005488				A5B8P8	-2.14801	-1.103	down
A5AEM8	1.60901	7.79469	4.74966	4.44852	5.24724	0.0739929	0.586608	-0.958938	-0.0687995	A5AEM8_VITVI	Putative uncharacterized protein	Vitis vinifera Grape).	GO:0000166 ; GO:0005524 ; GO:0016874 ; GO:0016881				A5B8V1	2.65185	1.407	up
A5AEP0	1.79899	7.84695	6.05845	4.99512	5.24606	-0.315067	-1.87054	-1.26048	-0.156352	A5AEP0_VITVI	Cysteine synthase	Vitis vinifera Grape).	GO:0003824 ; GO:0004124 ; GO:0006535 ; GO:0008152 ; GO:0008652 ; GO:0016740 ; GO:0019344 ; GO:0030170				A5B906	-3.94493	-1.98	down
A5AEP7	-0.927204	7.38606	5.37925	4.66316	5.2378	1.26754	0.819686	-1.1563	-0.415846	A5AEP7_VITVI	Putative uncharacterized protein	Vitis vinifera Grape).	GO:0005524 ; GO:0005737 ; GO:0006457 ; GO:0006950 ; GO:0051082				A5B983	-3.25352	-1.702	down
A5AER7	1.39221	7.42286	5.75122	4.62551	5.23687	0.316861	0.823926	-0.838108	0.750433	A5AER7_VITVI	Putative uncharacterized protein	Vitis vinifera Grape).	GO:0000166 ; GO:0004222 ; GO:0005524 ; GO:0006200 ; GO:0006508 ; GO:0008233 ; GO:0016020 ; GO:0016887 ; GO:0017111 ; GO:0030163				A5B995	-2.90795	-1.54	down
A5AES9	3.20964	6.31285	4.67103	4.41249	5.23403	-0.642811	-2.12963	-1.845	-1.61302	A5AES9_VITVI	Putative uncharacterized protein	Vitis vinifera Grape).					A5B9A9	-2.47255	-1.306	down
A5AET9	3.25568	6.57494	4.68819	5.17787	5.23219	0.800285	-2.75989	-0.93012	-0.00933545	A5AET9_VITVI	Putative uncharacterized protein	Vitis vinifera Grape).					A5B9N2	-2.04911	-1.035	down
A5AEZ0	4.41398	7.39369	5.34369	4.72845	5.22924	0.262119	0.105167	-1.30348	-0.167739	A5AEZ0_VITVI	Putative uncharacterized protein	Vitis vinifera Grape).	GO:0008270				A5B9P2	-9.90392	-3.308	down
A5AF03	-2.02151	8.28261	5.88617	5.5859	5.22576	-0.681904	-0.38466	-1.50611	-0.279915	A5AF03_VITVI	Putative uncharacterized protein	Vitis vinifera Grape).	GO:0003676 ; GO:0004527 ; GO:0005622				A5B9W8	-3.03774	-1.603	down
A5AF04	3.05829	8.07667	5.47595	4.76553	5.22421	0.780444	-0.323915	-2.28021	-1.31715	A5AF04_VITVI	Putative uncharacterized protein	Vitis vinifera Grape).					A5B9Y9	-10.7406	-3.425	down
A5AF05	-1.23141	6.99897	6.78014	4.6379	5.22271	0.630199	1.03343	-0.94626	-0.822512	A5AF05_VITVI	Putative uncharacterized protein	Vitis vinifera Grape).	GO:0005488				A5B9Z2	-2.53678	-1.343	down
A5AF08	0.271039	5.94944	5.48986	4.08673	5.21673	-0.511863	0.829428	-0.32719	-0.0211626	A5AF08_VITVI	Putative uncharacterized protein	Vitis vinifera Grape).	GO:0008107 ; GO:0016020 ; GO:0042546				A5BA24	-3.93674	-1.977	down
A5AF10	-2.01625	8.23641	0	3.132	5.21625	1.33307	0.909659	-1.42027	0.462117	A5AF10_VITVI	Putative uncharacterized protein	Vitis vinifera Grape).	GO:0008152 ; GO:0016597				A5BA36	-2.54206	-1.346	down
A5AF44	0.309409	-0.446578	8.79995	2.16342	5.21563	0.083061	-3.03156	-1.22662	-0.278662	A5AF44_VITVI	Putative uncharacterized protein	Vitis vinifera Grape).					A5BA92	-2.51054	-1.328	down
A5AF52	1.92213	5.75484	2.85143	4.23987	5.21497	0.0830883	0.492194	0.053388	0.136363	A5AF52_VITVI	Putative uncharacterized protein	Vitis vinifera Grape).					A5BAG5	6.94994	2.797	up
A5AF54	0.105309	7.78505	5.84737	4.73599	5.20467	1.17631	0.553628	-1.03385	-1.44863	A5AF54_VITVI	Putative uncharacterized protein	Vitis vinifera Grape).	GO:0008270				A5BAK7	2.83825	1.505	up
A5AF57	1.90009	0.983855	9.70047	1.36928	5.19888	0.876587	-0.0980152	-2.03424	-0.863637	A5AF57_VITVI	Putative uncharacterized protein	Vitis vinifera Grape).	GO:0000166 ; GO:0003777 ; GO:0005524 ; GO:0005874 ; GO:0007018				A5BAP0	-2.98349	-1.577	down
A5AF59	3.18916	7.2112	5.28652	4.72001	5.19734	0.779555	-1.07676	-1.25984	-0.383097	A5AF59_VITVI	Putative uncharacterized protein	Vitis vinifera Grape).					A5BAQ3	-3.99723	-1.999	down
A5AF64	-0.41677	7.33742	6.21138	5.02592	5.19629	0.840474	-2.45377	-1.26695	-0.846833	A5AF64_VITVI	Putative uncharacterized protein	Vitis vinifera Grape).					A5BAR3	-5.14439	-2.363	down
A5AF70	1.02276	1.28142	6.23767	4.5631	5.19385	0.0727196	-1.62489	-0.968371	-0.503104	A5AF70_VITVI	Putative uncharacterized protein	Vitis vinifera Grape).	GO:0016020				A5BAR4	2.14206	1.099	up
A5AF73	3.27274	4.85507	0.524667	4.43423	5.19266	0.710511	-1.57252	-1.195	-0.431704	A5AF73_VITVI	Putative uncharacterized protein	Vitis vinifera Grape).	GO:0003774 ; GO:0005524 ; GO:0016459				A5BAX4	2.23612	1.161	up
A5AF76	-0.359575	0.376586	5.59433	3.52116	5.19117	1.21575	-6.78372	-1.29696	-0.974727	A5AF76_VITVI	Putative uncharacterized protein	Vitis vinifera Grape).	GO:0003676 ; GO:0003677 ; GO:0004386 ; GO:0005524 ; GO:0008270 ; GO:0016818 ; GO:0046872				A5BB23	-4.02782	-2.01	down
A5AF94	3.52729	5.76183	4.2438	4.48827	5.18308	0.257218	0.822039	-0.738668	-0.0100442	A5AF94_VITVI	Putative uncharacterized protein	Vitis vinifera Grape).					A5BB69	-2.01391	-1.01	down
A5AF97	1.41916	6.7703	5.64714	4.23269	5.17815	-0.747789	-0.923241	-1.48743	-0.598354	A5AF97_VITVI	Putative uncharacterized protein	Vitis vinifera Grape).	GO:0006855 ; GO:0015238 ; GO:0015297 ; GO:0016020 ; GO:0055085				A5BBB0	-3.50885	-1.811	down
A5AFA3	1.46674	-3.03377	5.39861	3.71211	5.1772	0.892409	-1.80306	-2.35588	-1.90548	A5AFA3_VITVI	Putative uncharacterized protein	Vitis vinifera Grape).	GO:0005215 ; GO:0006810 ; GO:0016020 ; GO:0016021 ; GO:0022857 ; GO:0022891 ; GO:0055085				A5BBB7	2.7549	1.462	up
A5AFA8	3.58098	7.23192	5.57756	3.95837	5.17593	1.28052	-1.03141	-1.77104	-1.72615	A5AFA8_VITVI	Putative uncharacterized protein	Vitis vinifera Grape).	GO:0016757				A5BBC5	-4.4506	-2.154	down
A5AFC2	2.98909	5.51115	5.9088	3.28652	5.17442	0.907874	-3.60163	-1.768	-1.17206	A5AFC2_VITVI	Putative uncharacterized protein	Vitis vinifera Grape).	GO:0003676 ; GO:0005622 ; GO:0008270				A5BBG5	2.674	1.419	up
A5AFC3	0.947479	7.42381	5.72751	4.78087	5.1741	1.31073	-2.04229	-1.38888	-0.543872	A5AFC3_VITVI	Putative uncharacterized protein	Vitis vinifera Grape).					A5BBH5	2.05338	1.038	up
A5AFE3	-0.0216579	3.87973	6.4133	4.44104	5.17357	0.54146	-0.525372	-0.794016	-0.322391	A5AFE3_VITVI	Putative uncharacterized protein	Vitis vinifera Grape).	GO:0016491 ; GO:0055114				A5BBJ4	2.68142	1.423	up
A5AFF6	3.10281	4.8754	6.70983	4.4727	5.16277	1.4294	-1.44647	-1.07659	-0.967973	A5AFF6_VITVI	Putative uncharacterized protein	Vitis vinifera Grape).					A5BBK3	15.649	3.968	up
A5AFF8	0.862723	7.17472	5.26265	4.52193	5.15895	1.56574	0.316515	-0.944602	-0.483638	A5AFF8_VITVI	Putative uncharacterized protein	Vitis vinifera Grape).	GO:0005488				A5BBL4	-5.25977	-2.395	down
A5AFH0	0.41792	6.31605	-0.624462	4.64107	5.15419	1.88104	-1.38987	-1.41568	-1.27636	A5AFH0_VITVI	Putative uncharacterized protein	Vitis vinifera Grape).	GO:0003677 ; GO:0005622 ; GO:0005634 ; GO:0043565				A5BBP1	-6.25062	-2.644	down
A5AFH7	-0.902919	7.24423	4.84421	4.70588	5.14865	0.114793	-0.65291	-0.963598	0.295607	A5AFH7_VITVI	Putative uncharacterized protein	Vitis vinifera Grape).	GO:0003676 ; GO:0008270				A5BBR8	-6.7132	-2.747	down
A5AFI4	6.18288	7.0504	3.00161	5.12584	5.14557	0.063712	-0.446433	-1.77093	-0.430699	A5AFI4_VITVI	Putative uncharacterized protein	Vitis vinifera Grape).	GO:0005488				A5BBT9	2.12285	1.086	up
A5AFK8	-2.72834	6.74421	4.62824	4.40864	5.1428	-0.69248	-0.618353	-0.9904	-0.955034	A5AFK8_VITVI	Putative uncharacterized protein	Vitis vinifera Grape).					A5BBX5	-2.25324	-1.172	down
A5AFK9	0.521344	6.33399	5.32161	4.78285	5.12741	1.76102	-2.03151	-2.03407	-0.278706	A5AFK9_VITVI	Putative uncharacterized protein	Vitis vinifera Grape).					A5BC27	3.35195	1.745	up
A5AFM1	-0.353653	6.04836	5.43158	4.18457	5.12699	-0.524272	-0.146905	-0.927059	0.342817	A5AFM1_VITVI	Putative uncharacterized protein	Vitis vinifera Grape).	GO:0005737 ; GO:0005975 ; GO:0016051 ; GO:0016787 ; GO:0042132 ; GO:0042578				A5BC94	-2.39164	-1.258	down
A5AFM3	-1.54105	7.47894	1.70251	4.31075	5.12535	0.861813	0.15764	-0.884451	-0.588352	A5AFM3_VITVI	Putative uncharacterized protein	Vitis vinifera Grape).	GO:0000166 ; GO:0004812 ; GO:0004823 ; GO:0005524 ; GO:0005737 ; GO:0006412 ; GO:0006418 ; GO:0006429 ; GO:0016874				A5BCA1	-22.5335	-4.494	down
A5AFM6	2.55139	7.50916	5.34996	4.82558	5.12411	1.27674	-1.72772	-0.994604	-0.248236	A5AFM6_VITVI	Putative uncharacterized protein	Vitis vinifera Grape).	GO:0008270				A5BCA6	-2.23612	-1.161	down
A5AFN4	-0.348868	6.65344	1.44408	4.10219	5.12114	-0.494867	-2.66551	-1.29959	-0.962518	A5AFN4_VITVI	Putative uncharacterized protein	Vitis vinifera Grape).					A5BCC4	2.98142	1.576	up
A5AFP6	-0.454822	7.25025	0.18766	4.783	5.11924	0.212176	0.0449623	-0.925033	-0.756417	A5AFP6_VITVI	Putative uncharacterized protein	Vitis vinifera Grape).					A5BCD4	-3.92312	-1.972	down
A5AFQ1	3.25219	5.22572	2.46491	4.91865	5.11778	0.505678	-0.679452	-1.43643	-0.511658	A5AFQ1_VITVI	Putative uncharacterized protein	Vitis vinifera Grape).	GO:0000166 ; GO:0003924 ; GO:0005525 ; GO:0006184				A5BCH2	-9.39569	-3.232	down
A5AFQ9	3.28938	5.61464	7.32985	3.27081	5.1162	0.389535	0.732684	-1.30047	-0.101535	A5AFQ9_VITVI	Mannose-6-phosphate isomerase	Vitis vinifera Grape).	GO:0004476 ; GO:0005975 ; GO:0008270 ; GO:0016853				A5BCL5	-4.64926	-2.217	down
A5AFS5	0.805881	7.06875	3.57003	4.53798	5.11523	0.538724	0.620617	-2.25669	-2.08616	A5AFS5_VITVI	Putative uncharacterized protein	Vitis vinifera Grape).	GO:0008137 ; GO:0016491 ; GO:0042773 ; GO:0055114				A5BCR3	-2.35055	-1.233	down
A5AFS9	-0.442026	7.1227	5.03629	4.52191	5.11471	1.23621	-1.51222	-2.05342	-0.633197	A5AFS9_VITVI	Putative uncharacterized protein	Vitis vinifera Grape).					A5BCV7	-4.02782	-2.01	down
A5AFT1	-0.691523	6.29655	4.31686	4.17457	5.11374	1.10241	-0.74778	-1.61894	-0.656118	A5AFT1_VITVI	Putative uncharacterized protein	Vitis vinifera Grape).	GO:0005488				A5BCW7	-2.94854	-1.56	down
A5AFT6	6.17859	0.959473	8.87258	3.21158	5.10683	0.66977	0.0226362	-1.75584	-0.395414	A5AFT6_VITVI	Putative uncharacterized protein	Vitis vinifera Grape).	GO:0006812 ; GO:0008324 ; GO:0016021 ; GO:0055085				A5BCX3	4.49711	2.169	up
A5AFX2	3.22479	7.61119	4.88993	4.55528	5.10674	0.41858	0.221779	-0.75288	0.219839	A5AFX2_VITVI	Putative uncharacterized protein	Vitis vinifera Grape).	GO:0055085				A5BCY3	-3.3311	-1.736	down
A5AFZ4	-0.57497	7.69832	0.814755	4.47512	5.10493	0.787626	-0.816635	-0.553569	-0.718026	A5AFZ4_VITVI	Putative uncharacterized protein	Vitis vinifera Grape).	GO:0006779 ; GO:0008152 ; GO:0008168 ; GO:0016740 ; GO:0032259 ; GO:0055114				A5BCZ6	2.24389	1.166	up
A5AFZ6	0.317304	2.68583	7.46691	4.57834	5.10428	0.176049	-0.0314389	-2.03392	-0.541879	A5AFZ6_VITVI	Putative uncharacterized protein	Vitis vinifera Grape).	GO:0003676				A5BD07	-2.41999	-1.275	down
A5AG04	0.852161	6.88372	5.2836	4.06375	5.09929	0.144615	0.10077	-1.76289	-0.185791	A5AG04_VITVI	Putative uncharacterized protein	Vitis vinifera Grape).					A5BD13	2.4863	1.314	up
A5AG05	3.71088	6.26288	5.89898	3.61414	5.0915	1.35026	-1.52596	-2.48717	-1.06232	A5AG05_VITVI	Putative uncharacterized protein	Vitis vinifera Grape).					A5BD66	-4.18724	-2.066	down
A5AG07	-0.716184	7.06967	5.62072	4.47254	5.09128	1.28554	-0.892346	-1.67244	-1.01698	A5AG07_VITVI	Putative uncharacterized protein	Vitis vinifera Grape).	GO:0003723 ; GO:0006396 ; GO:0016740 ; GO:0016779				A5BD74	-4.26339	-2.092	down
A5AG09	0.107684	6.78546	2.46792	4.50264	5.09068	1.98358	0.868015	-1.03383	-0.448513	A5AG09_VITVI	Putative uncharacterized protein	Vitis vinifera Grape).	GO:0003676 ; GO:0003677 ; GO:0008270 ; GO:0015074				A5BDN3	-3.01885	-1.594	down
A5AG17	3.23282	6.411	3.33821	4.41705	5.08745	0.607295	0.229834	-2.773	-1.01742	A5AG17_VITVI	Putative uncharacterized protein	Vitis vinifera Grape).					A5BDP4	-2.50707	-1.326	down
A5AG40	-0.0640668	7.06512	5.24942	4.84337	5.08413	-0.961264	-0.533862	-1.90869	-0.515798	A5AG40_VITVI	Putative uncharacterized protein	Vitis vinifera Grape).	GO:0010044				A5BDS3	2.13022	1.091	up
A5AG57	1.63067	0.625647	7.05293	3.74042	5.08404	-0.255869	-0.0754613	-0.96875	0.381046	A5AG57_VITVI	Putative uncharacterized protein	Vitis vinifera Grape).					A5BDW9	-5.90935	-2.563	down
A5AG83	3.40591	4.94571	4.20068	4.53193	5.08394	-0.256759	-3.20142	-1.46693	-1.44864	A5AG83_VITVI	Putative uncharacterized protein	Vitis vinifera Grape).					A5BDX2	-2.25793	-1.175	down
A5AG94	2.83922	6.95263	5.25061	4.39292	5.08163	0.176192	-1.84717	-2.80317	-0.742319	A5AG94_VITVI	Putative uncharacterized protein	Vitis vinifera Grape).	GO:0000166 ; GO:0005524 ; GO:0006915 ; GO:0006952 ; GO:0017111				A5BDX3	-4.96571	-2.312	down
A5AG98	-1.72203	7.26629	5.26341	4.69219	5.07881	0.941751	-0.768468	-0.311271	-3.18536	A5AG98_VITVI	Putative uncharacterized protein	Vitis vinifera Grape).					A5BDZ3	-3.39168	-1.762	down
A5AGC4	3.17185	7.55389	5.24492	4.81703	5.07735	0	1.92201	0	-1.95456	A5AGC4_VITVI	Putative uncharacterized protein	Vitis vinifera Grape).	GO:0000166 ; GO:0004672 ; GO:0004674 ; GO:0005524 ; GO:0006468 ; GO:0016772				A5BDZ4	-3.13399	-1.648	down
A5AGC5	4.06397	6.42768	5.54041	4.29552	5.07514	0.156995	0.779333	-1.27293	-0.713966	A5AGC5_VITVI	Putative uncharacterized protein	Vitis vinifera Grape).	GO:0000166 ; GO:0004672 ; GO:0004674 ; GO:0005524 ; GO:0006468 ; GO:0016772				A5BE02	-2.16895	-1.117	down
A5AGE3	2.68108	7.63967	5.22004	5.09411	5.07468	-0.380198	-0.790105	-1.21848	-0.807084	A5AGE3_VITVI	Putative uncharacterized protein	Vitis vinifera Grape).					A5BE36	2.36526	1.242	up
A5AGG0	0.343985	6.54919	1.10361	4.20717	5.07428	1.07546	-1.96466	-1.17181	-0.991923	A5AGG0_VITVI	Putative uncharacterized protein	Vitis vinifera Grape).	GO:0005507 ; GO:0005576 ; GO:0008447 ; GO:0016491 ; GO:0046872 ; GO:0055114				A5BE55	-3.08015	-1.623	down
A5AGI7	2.96627	2.12164	3.07837	4.19643	5.07318	1.68694	-0.555147	-0.826053	0.0211391	A5AGI7_VITVI	Citrate synthase	Vitis vinifera Grape).	GO:0016740 ; GO:0044262 ; GO:0046912				A5BE70	-3.83706	-1.94	down
A5AGK8	1.72923	4.97561	4.4066	4.25746	5.07095	-0.52273	0.136622	-2.17345	-1.45745	A5AGK8_VITVI	Putative uncharacterized protein	Vitis vinifera Grape).	GO:0016884				A5BE72	-6.26798	-2.648	down
A5AGM3	0.853916	7.34087	4.73093	4.44631	5.06981	0.0100548	-1.33496	-1.23307	-0.422308	A5AGM3_VITVI	Putative uncharacterized protein	Vitis vinifera Grape).	GO:0003824 ; GO:0006633 ; GO:0008152 ; GO:0016020 ; GO:0016747				A5BE80	-88.7085	-6.471	down
A5AGM5	1.49557	5.8926	7.30077	4.24645	5.06839	0.414394	-0.736877	-0.917234	0.570745	A5AGM5_VITVI	Putative uncharacterized protein	Vitis vinifera Grape).	GO:0003677				A5BE81	3.17994	1.669	up
A5AGN0	-0.727618	6.05217	4.79612	3.17664	5.06672	1.37482	-0.237878	-1.13354	-0.555526	A5AGN0_VITVI	Putative uncharacterized protein	Vitis vinifera Grape).					A5BE93	-2.01391	-1.01	down
A5AGN5	2.44924	5.85804	1.53107	4.6424	5.06094	0.980211	0.867494	-0.472285	-0.18882	A5AGN5_VITVI	Putative uncharacterized protein	Vitis vinifera Grape).	GO:0004455 ; GO:0005488 ; GO:0008652 ; GO:0009082 ; GO:0016491 ; GO:0046872 ; GO:0050662 ; GO:0055114				A5BE97	2.7264	1.447	up
A5AGP3	-0.630442	8.39136	3.08987	4.25178	5.0557	-1.51994	-1.2276	-3.0227	-1.26726	A5AGP3_VITVI	Putative uncharacterized protein	Vitis vinifera Grape).	GO:0003910 ; GO:0005524 ; GO:0006281 ; GO:0006310				A5BEA3	-3.5801	-1.84	down
A5AGP5	0.957975	7.15948	4.71149	4.69178	5.05327	-0.824084	1.08398	-1.61886	0.721214	A5AGP5_VITVI	Putative uncharacterized protein	Vitis vinifera Grape).	GO:0000166 ; GO:0005524 ; GO:0006200 ; GO:0016020 ; GO:0016887 ; GO:0017111				A5BED3	-22.2079	-4.473	down
A5AGQ9	-0.6209	7.29718	5.09606	4.73843	5.05052	1.00215	2.10331	0.705039	1.55468	A5AGQ9_VITVI	Putative uncharacterized protein	Vitis vinifera Grape).	GO:0005215 ; GO:0006810 ; GO:0016020 ; GO:0016021 ; GO:0022857 ; GO:0055085				A5BEJ2	-2.06051	-1.043	down
A5AGR0	7.09935	4.91028	7.31775	4.04494	5.05048	0.535389	-0.861513	-1.10903	-0.494068	A5AGR0_VITVI	Putative uncharacterized protein	Vitis vinifera Grape).	GO:0003824 ; GO:0005622 ; GO:0016070				A5BEJ7	-2.38502	-1.254	down
A5AGR1	0.563703	4.30182	4.93504	3.2059	5.04976	-0.016455	-0.12454	-2.03394	-0.219771	A5AGR1_VITVI	Putative uncharacterized protein	Vitis vinifera Grape).	GO:0003677 ; GO:0005634 ; GO:0006351				A5BEL8	-2.41496	-1.272	down
A5AGR2	-0.475696	7.00918	5.56367	4.67103	5.04949	0.29159	-0.0314194	-1.29704	-1.86361	A5AGR2_VITVI	Putative uncharacterized protein	Vitis vinifera Grape).	GO:0016740 ; GO:0016757				A5BEM3	-2.03496	-1.025	down
A5AGS3	-0.76867	4.05689	5.16856	4.53059	5.04869	-0.408587	2.08404	1.54709	-0.448878	A5AGS3_VITVI	Putative uncharacterized protein	Vitis vinifera Grape).	GO:0004672 ; GO:0004674 ; GO:0005524 ; GO:0006468 ; GO:0016772				A5BEQ6	-2.10964	-1.077	down
A5AGU0	3.82296	6.25127	4.55644	4.63821	5.04294	1.4573	-1.41035	-1.1633	-0.337621	A5AGU0_VITVI	Putative uncharacterized protein	Vitis vinifera Grape).					A5BES9	-3.45097	-1.787	down
A5AGU8	3.14351	7.25993	5.64464	4.42131	5.04205	0.256044	-0.726001	-1.22166	-0.539414	A5AGU8_VITVI	Putative uncharacterized protein	Vitis vinifera Grape).	GO:0008033 ; GO:0008168 ; GO:0032259				A5BET7	-2.93427	-1.553	down
A5AGW1	2.66287	6.37836	5.66376	4.3878	5.03954	0.813324	-0.76638	-1.75177	-0.64599	A5AGW1_VITVI	Putative uncharacterized protein	Vitis vinifera Grape).	GO:0005509 ; GO:0005578 ; GO:0007165				A5BEU9	-2.23767	-1.162	down
A5AGW9	1.75523	1.54907	5.75856	3.93363	5.03729	0.132302	-0.567704	-1.38485	-0.0066501	A5AGW9_VITVI	Putative uncharacterized protein	Vitis vinifera Grape).					A5BEX4	-2.01252	-1.009	down
A5AGX1	2.80152	6.72846	5.11633	4.51373	5.03655	1.02233	1.26052	-0.880522	-0.0118005	A5AGX1_VITVI	Putative uncharacterized protein	Vitis vinifera Grape).	GO:0005488				A5BEZ5	2.62806	1.394	up
A5AGZ4	-0.00969858	7.28188	1.78722	4.57047	5.03326	2.55799	1.00798	-1.15103	-0.471778	A5AGZ4_VITVI	Putative uncharacterized protein	Vitis vinifera Grape).					A5BF15	-3.5801	-1.84	down
A5AGZ7	0.431558	5.40303	4.42878	3.94579	5.0302	1.45381	-2.79936	-1.89157	-0.699987	A5AGZ7_VITVI	DNA-directed RNA polymerase subunit	Vitis vinifera Grape).	GO:0003676 ; GO:0003677 ; GO:0003899 ; GO:0005634 ; GO:0006351 ; GO:0008270 ; GO:0046872				A5BF42	2.31338	1.21	up
A5AGZ8	5.29355	7.40916	5.62367	4.66692	5.02711	-1.57933	-0.515732	-1.62787	-0.0810341	A5AGZ8_VITVI	Putative uncharacterized protein	Vitis vinifera Grape).					A5BF84	4.91775	2.298	up
A5AH05	-1.21693	3.49669	6.27116	3.26088	5.02196	0.72117	-1.25104	-1.40158	-0.390572	A5AH05_VITVI	Putative uncharacterized protein	Vitis vinifera Grape).					A5BF92	-2.16895	-1.117	down
A5AH15	1.29206	7.68211	0.751892	4.78881	5.01651	1.86443	0.592113	-1.44453	-0.845387	A5AH15_VITVI	Putative uncharacterized protein	Vitis vinifera Grape).					A5BFE4	4.28412	2.099	up
A5AH21	2.81566	7.01469	4.14346	4.35965	5.01316	0.937223	0.221599	-1.33689	-0.34607	A5AH21_VITVI	Putative uncharacterized protein	Vitis vinifera Grape).	GO:0032934				A5BFG9	3.2288	1.691	up
A5AH26	3.24469	7.33982	4.75467	4.61381	5.01125	0.83951	0.294828	-1.5514	-0.497669	A5AH26_VITVI	Putative uncharacterized protein	Vitis vinifera Grape).	GO:0003723 ; GO:0005488				A5BFN3	-3.4822	-1.8	down
A5AH38	-2.07522	1.32076	5.13272	2.26817	5.01027	0.381075	-1.15751	-1.11447	-0.990056	A5AH38_VITVI	Putative uncharacterized protein	Vitis vinifera Grape).	GO:0016614 ; GO:0046577 ; GO:0050660 ; GO:0055114				A5BFT8	-2.46058	-1.299	down
A5AH47	3.12313	5.85166	2.30452	5.08068	5.00645	0.00610296	0.38346	-0.0340357	-0.226329	A5AH47_VITVI	Putative uncharacterized protein	Vitis vinifera Grape).	GO:0004672 ; GO:0004674 ; GO:0005524 ; GO:0006468 ; GO:0016772 ; GO:0016998				A5BFU2	-2.88186	-1.527	down
A5AH51	4.62612	7.89451	2.15408	4.79232	5.00454	0.308839	-0.433382	-1.12351	-0.429387	A5AH51_VITVI	Putative uncharacterized protein	Vitis vinifera Grape).	GO:0000166 ; GO:0004672 ; GO:0004674 ; GO:0005524 ; GO:0005529 ; GO:0006468 ; GO:0016772 ; GO:0048544				A5BFZ4	-2.01391	-1.01	down
A5AH66	-1.05769	5.41543	4.85048	4.45427	5.00275	1.17606	1.29814	-0.90977	0.123821	A5AH66_VITVI	Putative uncharacterized protein	Vitis vinifera Grape).	GO:0003676 ; GO:0004386 ; GO:0005524 ; GO:0008026 ; GO:0016787				A5BG62	-3.75809	-1.91	down
A5AH71	0.49961	0.0196162	5.55786	3.89179	4.99963	0.973303	-0.762801	-1.28531	-1.40737	A5AH71_VITVI	Putative uncharacterized protein	Vitis vinifera Grape).					A5BG79	-2.64085	-1.401	down
A5AH77	2.78523	6.6262	6.3619	4.46304	4.99728	0.246487	1.27902	-0.381109	0.365534	A5AH77_VITVI	Putative uncharacterized protein	Vitis vinifera Grape).	GO:0000145 ; GO:0006887				A5BGK9	-3.12531	-1.644	down
A5AH90	3.15343	6.01942	5.54116	4.2861	4.99522	1.4148	-0.206858	0.00567156	0.0764952	A5AH90_VITVI	Glutamate receptor	Vitis vinifera Grape).	GO:0004872 ; GO:0004965 ; GO:0004970 ; GO:0005215 ; GO:0005216 ; GO:0005234 ; GO:0006810 ; GO:0006811 ; GO:0007186 ; GO:0016020 ; GO:0016021 ; GO:0030288				A5BGQ8	4.21929	2.077	up
A5AH92	-0.619439	6.68554	6.37354	4.24377	4.99229	2.17594	-0.616709	1.18814	0.872963	A5AH92_VITVI	Putative uncharacterized protein	Vitis vinifera Grape).					A5BGR8	-2.46058	-1.299	down
A5AH95	0.49293	6.64356	4.5524	4.37359	4.99026	0.732204	-0.837119	-1.39744	-0.832821	A5AH95_VITVI	Putative uncharacterized protein	Vitis vinifera Grape).	GO:0000166 ; GO:0005524 ; GO:0006457 ; GO:0017111 ; GO:0051082				A5BH42	-2.07484	-1.053	down
A5AHA1	-2.97143	7.63269	4.02983	5.09037	4.98619	1.01083	-1.71453	-1.4035	-1.30844	A5AHA1_VITVI	Putative uncharacterized protein	Vitis vinifera Grape).	GO:0003677 ; GO:0003700 ; GO:0005634 ; GO:0006351 ; GO:0006355 ; GO:0043565				A5BH43	-4.494	-2.168	down
A5AHA2	6.76069	4.90122	4.44576	4.15945	4.98582	1.06654	-0.804078	-1.14369	-0.577324	A5AHA2_VITVI	Putative uncharacterized protein	Vitis vinifera Grape).	GO:0005488 ; GO:0005743 ; GO:0006810 ; GO:0016020 ; GO:0016021 ; GO:0055085				A5BH48	-2.68515	-1.425	down
A5AHA7	1.26544	7.46475	6.34926	5.07196	4.98006	-0.18447	-4.02282	-1.46777	-0.226441	A5AHA7_VITVI	Calcineurin B-like protein 03	Vitis vinifera Grape).	GO:0005509				A5BH78	-4.1612	-2.057	down
A5AHA8	-1.55362	5.29517	6.24207	4.17837	4.97756	2.00254	1.01267	-0.968867	0.0541945	A5AHA8_VITVI	Putative uncharacterized protein	Vitis vinifera Grape).	GO:0005524 ; GO:0005737 ; GO:0006457 ; GO:0006950 ; GO:0051082				A5BH92	-2.09798	-1.069	down
A5AHG8	1.9987	1.89688	6.49127	3.99522	4.97569	-0.0347038	-0.699248	-1.64054	-0.407361	A5AHG8_VITVI	Putative uncharacterized protein	Vitis vinifera Grape).					A5BHB3	-4.08405	-2.03	down
A5AHH1	2.12598	8.02025	5.26702	4.23749	4.97556	-0.227534	-2.86679	-3.56321	-3.53039	A5AHH1_VITVI	Putative uncharacterized protein	Vitis vinifera Grape).	GO:0003824 ; GO:0009058 ; GO:0016769 ; GO:0016847 ; GO:0030170 ; GO:0042218				A5BHD6	5.35913	2.422	up
A5AHI1	2.95021	6.45109	4.02281	4.11525	4.97497	0.3949	-1.7329	-1.61787	-0.576265	A5AHI1_VITVI	Putative uncharacterized protein	Vitis vinifera Grape).	GO:0003824 ; GO:0004334 ; GO:0008152 ; GO:0009072				A5BHF5	-2.08204	-1.058	down
A5AHI4	3.35809	2.263	6.69865	4.20073	4.96798	-0.39124	-1.61931	-0.453285	-0.321651	A5AHI4_VITVI	Putative uncharacterized protein	Vitis vinifera Grape).					A5BHT3	-2.0223	-1.016	down
A5AHP5	0.787998	3.94951	5.8805	3.45525	4.96644	1.11071	-1.40586	-1.40859	-0.445623	A5AHP5_VITVI	Putative uncharacterized protein	Vitis vinifera Grape).	GO:0001522 ; GO:0003723 ; GO:0004672 ; GO:0005524 ; GO:0006468 ; GO:0009451 ; GO:0009982 ; GO:0016772				A5BI57	-3.31039	-1.727	down
A5AHR4	4.49056	9.04564	1.09039	3.8687	4.96246	-1.07921	-1.64983	-2.04673	-0.498619	A5AHR4_VITVI	Putative uncharacterized protein	Vitis vinifera Grape).					A5BI99	2.87388	1.523	up
A5AHT3	-0.560698	6.43729	5.48712	4.25719	4.96071	0.854198	-2.35346	-1.1335	-0.0701534	A5AHT3_VITVI	Putative uncharacterized protein	Vitis vinifera Grape).	GO:0003677 ; GO:0005634 ; GO:0006355				A5BIA6	2.09798	1.069	up
A5AHT5	-0.133685	5.92241	4.34458	4.32658	4.96071	0.623671	-0.22334	-1.24095	-0.427552	A5AHT5_VITVI	Putative uncharacterized protein	Vitis vinifera Grape).	GO:0000166 ; GO:0005524 ; GO:0016874 ; GO:0016881				A5BID4	2.03214	1.023	up
A5AHT6	0.286114	5.59585	3.38448	4.09687	4.95804	-0.916875	-1.057	-2.22674	-2.54179	A5AHT6_VITVI	Putative uncharacterized protein	Vitis vinifera Grape).	GO:0005488 ; GO:0008270 ; GO:0016491 ; GO:0055114				A5BIE5	-2.2253	-1.154	down
A5AHU1	4.97962	7.33089	5.39161	4.91768	4.95438	2.29169	0.705553	-1.61901	0.136527	A5AHU1_VITVI	Putative uncharacterized protein	Vitis vinifera Grape).	GO:0008168 ; GO:0032259				A5BIF3	-2.01252	-1.009	down
A5AHU2	2.88208	5.61307	5.66816	3.82272	4.94935	0.398932	0.267782	-1.76598	-0.160744	A5AHU2_VITVI	Putative uncharacterized protein	Vitis vinifera Grape).	GO:0003824 ; GO:0005506 ; GO:0008168 ; GO:0010181 ; GO:0016491 ; GO:0032259 ; GO:0051536 ; GO:0055114				A5BIG6	4.10676	2.038	up
A5AHX3	4.11629	0.394843	7.14068	3.04259	4.94371	-0.970654	-2.17809	-2.66633	-1.11737	A5AHX3_VITVI	Putative uncharacterized protein	Vitis vinifera Grape).	GO:0003723 ; GO:0003964 ; GO:0005488 ; GO:0006278				A5BIL2	-2.53151	-1.34	down
A5AI06	-0.456207	5.96226	4.71942	4.83035	4.94303	1.51184	-2.10167	-1.61891	-1.9339	A5AI06_VITVI	Putative uncharacterized protein	Vitis vinifera Grape).					A5BIL4	-3.72696	-1.898	down
A5AI07	-0.688729	7.66737	2.99134	4.8831	4.94268	0.140548	-0.0549052	-2.3596	-0.146344	A5AI07_VITVI	Putative uncharacterized protein	Vitis vinifera Grape).	GO:0004672 ; GO:0005524 ; GO:0006468 ; GO:0016772				A5BIX8	2.62624	1.393	up
A5AI22	2.29962	5.123	5.1343	3.56133	4.9425	-0.823854	-1.83875	-1.25637	0.0294584	A5AI22_VITVI	Putative uncharacterized protein	Vitis vinifera Grape).					A5BIY2	-2.77599	-1.473	down
A5AI27	0.746657	7.56353	5.49129	4.26653	4.94058	1.498	1.87541	-1.03408	0.96016	A5AI27_VITVI	Putative uncharacterized protein	Vitis vinifera Grape).					A5BIY5	-2.90996	-1.541	down
A5AI30	3.18699	6.22935	5.3294	4.25096	4.93918	0.575444	-0.281972	-1.89464	-0.884731	A5AI30_VITVI	Putative uncharacterized protein	Vitis vinifera Grape).	GO:0003735 ; GO:0005622 ; GO:0005840 ; GO:0006412				A5BIY7	3.02933	1.599	up
A5AI35	3.65767	7.41975	6.06211	4.89906	4.93864	0.222844	0.0152416	-0.326554	0.13644	A5AI35_VITVI	Putative uncharacterized protein	Vitis vinifera Grape).	GO:0005488				A5BJ53	-28.2074	-4.818	down
A5AI36	-0.32771	1.05911	5.17804	4.31997	4.9373	0.107441	0.53138	-0.763698	0.962372	A5AI36_VITVI	Putative uncharacterized protein	Vitis vinifera Grape).	GO:0005488 ; GO:0015031 ; GO:0016021				A5BJ67	2.27206	1.184	up
A5AI50	0.925316	4.06548	4.34525	3.78961	4.93574	0.311148	-0.594616	-1.28392	-0.0251485	A5AI50_VITVI	Putative uncharacterized protein	Vitis vinifera Grape).					A5BJC2	2.01112	1.008	up
A5AI51	1.42887	3.64924	1.34445	3.84855	4.9328	-0.718825	-1.92942	-1.66544	-0.655737	A5AI51_VITVI	Putative uncharacterized protein	Vitis vinifera Grape).					A5BJE4	2.04769	1.034	up
A5AI62	3.19183	6.2448	5.44396	4.00645	4.93246	0.0649846	-0.935143	-2.23006	-1.76719	A5AI62_VITVI	Putative uncharacterized protein	Vitis vinifera Grape).	GO:0005737 ; GO:0006915				A5BJE7	-4.7011	-2.233	down
A5AI73	3.12532	6.53838	5.3522	4.31053	4.93209	0.176224	-2.61617	-1.0342	-0.126711	A5AI73_VITVI	Putative uncharacterized protein	Vitis vinifera Grape).					A5BJE8	-2.01391	-1.01	down
A5AI77	-0.954408	5.75243	4.43991	3.959	4.93074	0.878334	-2.5909	-1.75195	-0.684208	A5AI77_VITVI	Putative uncharacterized protein	Vitis vinifera Grape).					A5BJI6	-2.20534	-1.141	down
A5AI86	0.467818	6.18478	6.83341	4.27946	4.92514	-0.223352	-1.97506	-2.08816	-1.41329	A5AI86_VITVI	Putative uncharacterized protein	Vitis vinifera Grape).					A5BJJ6	-2.39994	-1.263	down
A5AI89	2.18222	5.74201	-1.00725	4.75545	4.92232	2.04287	1.85927	-0.0340251	0.352846	A5AI89_VITVI	Putative uncharacterized protein	Vitis vinifera Grape).	GO:0005488				A5BJJ8	-2.42839	-1.28	down
A5AI91	-0.0961904	5.22842	4.02269	4.43081	4.92116	0.893336	-1.3999	-1.15976	-0.363627	A5AI91_VITVI	Putative uncharacterized protein	Vitis vinifera Grape).	GO:0003723 ; GO:0003964 ; GO:0006278				A5BJN7	-3.63511	-1.862	down
A5AI93	1.58937	5.84352	4.66573	4.28573	4.91945	-0.649858	-1.03134	-1.43601	-0.347446	A5AI93_VITVI	Putative uncharacterized protein	Vitis vinifera Grape).					A5BJS1	2.17648	1.122	up
A5AIA5	3.4394	6.71948	2.68226	4.36238	4.91889	-0.454041	-0.953099	-1.5343	-0.0419604	A5AIA5_VITVI	Putative uncharacterized protein	Vitis vinifera Grape).					A5BJS3	-2.68515	-1.425	down
A5AIC0	-4.15927	5.74335	2.95329	4.4814	4.91745	1.4982	1.0193	-0.14093	0.416546	A5AIC0_VITVI	Putative uncharacterized protein	Vitis vinifera Grape).	GO:0000166 ; GO:0003924 ; GO:0005525 ; GO:0005622 ; GO:0006184 ; GO:0006400 ; GO:0008033				A5BJS7	-4.69785	-2.232	down
A5AIC8	-0.215077	6.45134	5.89043	3.81104	4.91728	0.687734	-3.59689	-1.60742	-0.626486	A5AIC8_VITVI	Putative uncharacterized protein	Vitis vinifera Grape).					A5BK01	-2.88186	-1.527	down
A5AID3	-0.6333	5.04693	5.60782	4.07272	4.91469	1.42789	-1.13626	-2.16739	-1.20451	A5AID3_VITVI	Putative uncharacterized protein	Vitis vinifera Grape).					A5BK32	-90.8239	-6.505	down
A5AIF5	0.710966	7.19784	5.85861	3.90893	4.91465	-0.487857	-0.0311776	-1.15475	-0.476149	A5AIF5_VITVI	Putative uncharacterized protein	Vitis vinifera Grape).					A5BK49	-22.4867	-4.491	down
A5AIG0	0.253384	6.68811	1.86202	3.83365	4.9119	0.00637366	0.886189	-0.61899	0.873324	A5AIG0_VITVI	Putative uncharacterized protein	Vitis vinifera Grape).	GO:0003824 ; GO:0016491 ; GO:0050660 ; GO:0055114				A5BK68	7.63168	2.932	up
A5AIG4	3.12736	6.51613	5.74124	4.0679	4.90878	-0.438672	-1.05307	-2.66012	-2.2235	A5AIG4_VITVI	Putative uncharacterized protein	Vitis vinifera Grape).	GO:0000145 ; GO:0006887				A5BK93	-2.68514	-1.425	down
A5AIH8	3.26409	5.8595	0.910244	4.07835	4.89815	0.370142	-1.64352	-1.37008	-0.59995	A5AIH8_VITVI	Putative uncharacterized protein	Vitis vinifera Grape).					A5BKD3	4.63317	2.212	up
A5AII6	3.05367	5.63121	4.34788	3.96972	4.89584	0.734529	-0.124569	-1.25751	-0.28761	A5AII6_VITVI	Putative uncharacterized protein	Vitis vinifera Grape).					A5BKH1	-18.8044	-4.233	down
A5AIJ1	0.0842004	5.37482	3.86934	4.2725	4.89476	1.21967	0.236527	-2.18941	-0.620428	A5AIJ1_VITVI	Putative uncharacterized protein	Vitis vinifera Grape).					A5BKL9	3.87447	1.954	up
A5AIN8	0.514501	6.37307	4.81537	4.27726	4.8945	0.902455	-0.952222	-2.66495	-0.714296	A5AIN8_VITVI	Putative uncharacterized protein	Vitis vinifera Grape).					A5BKM0	-5.26707	-2.397	down
A5AIQ0	-0.0840089	5.37969	5.92079	4.02372	4.8924	1.23219	-2.8361	-1.2723	-0.360248	A5AIQ0_VITVI	Putative uncharacterized protein	Vitis vinifera Grape).					A5BKN3	-2.32463	-1.217	down
A5AIR6	2.54459	3.93288	6.1786	4.11237	4.89	1.14023	0.497217	-1.32082	-0.150521	A5AIR6_VITVI	Putative uncharacterized protein	Vitis vinifera Grape).					A5BKQ5	2.464	1.301	up
A5AIS5	1.04906	7.14374	4.83362	4.75171	4.88607	0.657865	-3.79489	-1.27797	-0.524365	A5AIS5_VITVI	Putative uncharacterized protein	Vitis vinifera Grape).					A5BKW6	-6.40412	-2.679	down
A5AIV2	1.41879	7.34876	5.48694	4.7262	4.88384	1.38544	-0.33164	-1.09711	-0.555819	A5AIV2_VITVI	Putative uncharacterized protein	Vitis vinifera Grape).	GO:0005886 ; GO:0006810 ; GO:0008643 ; GO:0016020 ; GO:0016021				A5BKY1	2.80305	1.487	up
A5AIV8	-0.702585	5.14637	5.5915	4.05409	4.88005	1.10907	0.416055	-0.586578	-0.323122	A5AIV8_VITVI	Putative uncharacterized protein	Vitis vinifera Grape).					A5BL07	-4.69785	-2.232	down
A5AIW3	1.92903	7.35102	5.16484	4.3253	4.87966	-0.0353983	-0.790394	-1.75665	-0.908054	A5AIW3_VITVI	Putative uncharacterized protein	Vitis vinifera Grape).	GO:0005488				A5BL30	-22.8164	-4.512	down
A5AIW5	3.2057	2.73484	6.32267	3.91673	4.87765	-0.317013	-1.25557	-1.29221	-0.541688	A5AIW5_VITVI	Putative uncharacterized protein	Vitis vinifera Grape).	GO:0003676 ; GO:0003677 ; GO:0004386 ; GO:0005524 ; GO:0008270 ; GO:0046872				A5BL48	-6.48452	-2.697	down
A5AIW8	-0.545027	5.98887	6.5445	5.32943	4.87709	-0.730679	-1.9383	-0.240422	0.1364	A5AIW8_VITVI	Putative uncharacterized protein	Vitis vinifera Grape).	GO:0003676 ; GO:0003677 ; GO:0003950 ; GO:0005622 ; GO:0005634 ; GO:0006471 ; GO:0008270 ; GO:0051287				A5BLL1	2.04628	1.033	up
A5AJ00	-0.158107	5.24267	3.78453	4.40246	4.87682	0.912502	-0.246704	-1.21134	-0.55831	A5AJ00_VITVI	Putative uncharacterized protein	Vitis vinifera Grape).					A5BLY7	-3.68586	-1.882	down
A5AJ32	-0.338589	1.79523	8.33956	4.2281	4.87641	-0.124054	-1.65343	-1.45027	-0.580581	A5AJ32_VITVI	Putative uncharacterized protein	Vitis vinifera Grape).	GO:0004672 ; GO:0004713 ; GO:0005524 ; GO:0006468 ; GO:0016020 ; GO:0016021 ; GO:0016772				A5BM09	-2.05908	-1.042	down
A5AJ33	0.685152	6.50996	4.85423	4.20037	4.87364	0.681057	-0.658311	-1.16629	-0.617519	A5AJ33_VITVI	Putative uncharacterized protein	Vitis vinifera Grape).	GO:0005622 ; GO:0006886				A5BM56	2.19923	1.137	up
A5AJ51	-0.607715	5.76537	6.34073	3.97771	4.8702	1.06075	0.438121	0.172508	0.683878	A5AJ51_VITVI	Putative uncharacterized protein	Vitis vinifera Grape).	GO:0003676 ; GO:0005622 ; GO:0006139 ; GO:0008408				A5BMI5	-2.247	-1.168	down
A5AJ54	0.331764	4.2689	1.17116	3.65318	4.86899	0.573847	-0.770323	-1.57833	-0.542954	A5AJ54_VITVI	Putative uncharacterized protein	Vitis vinifera Grape).	GO:0005509				A5BMN9	-2.64818	-1.405	down
A5AJ55	-0.544982	6.3101	3.23355	4.19475	4.86799	0.830716	-0.222889	-1.5151	-0.0463686	A5AJ55_VITVI	Putative uncharacterized protein	Vitis vinifera Grape).					A5BMV9	2.23457	1.16	up
A5AJ70	2.92673	6.69554	5.93005	4.22541	4.86689	1.08331	-2.72998	-1.213	-0.89162	A5AJ70_VITVI	Putative uncharacterized protein	Vitis vinifera Grape).	GO:0003677 ; GO:0003700 ; GO:0005634 ; GO:0006351 ; GO:0006355 ; GO:0043565				A5BMX1	-2.08638	-1.061	down
A5AJ76	-2.22028	5.71429	4.22545	4.62097	4.8655	3.22602	1.31852	0.965686	0.428404	A5AJ76_VITVI	Putative uncharacterized protein	Vitis vinifera Grape).	GO:0005488				A5BMY6	2.4863	1.314	up
A5AJ82	3.25079	6.73532	5.18453	4.35894	4.864	0.772499	-1.79833	-1.68906	-0.816545	A5AJ82_VITVI	Putative uncharacterized protein	Vitis vinifera Grape).	GO:0000166 ; GO:0004672 ; GO:0004674 ; GO:0005509 ; GO:0005524 ; GO:0006468 ; GO:0016772				A5BMZ5	-2.23767	-1.162	down
A5AJ83	-0.871971	7.1866	3.59245	5.12437	4.86376	1.60933	-0.176152	-1.1329	-0.772717	A5AJ83_VITVI	Putative uncharacterized protein	Vitis vinifera Grape).	GO:0003723 ; GO:0003735 ; GO:0005622 ; GO:0005840 ; GO:0006412 ; GO:0015935				A5BN25	-3.42238	-1.775	down
A5AJA6	1.15484	6.8715	5.6163	4.23814	4.86285	0.91198	-0.409197	-1.88206	-0.703686	A5AJA6_VITVI	Putative uncharacterized protein	Vitis vinifera Grape).	GO:0016491 ; GO:0055114				A5BN70	-2.57398	-1.364	down
A5AJA7	1.1159	7.39419	5.04862	4.75499	4.86144	0.149214	-1.52734	-2.13328	-0.333726	A5AJA7_VITVI	Putative uncharacterized protein	Vitis vinifera Grape).	GO:0005488				A5BNC8	-2.03073	-1.022	down
A5AJB7	1.80978	2.54588	4.38767	3.24046	4.86006	0.261162	-2.19225	-0.741572	-1.52464	A5AJB7_VITVI	Putative uncharacterized protein	Vitis vinifera Grape).	GO:0005622 ; GO:0009055 ; GO:0015035 ; GO:0035556 ; GO:0045454				A5BNI6	-3.3566	-1.747	down
A5AJE0	3.22891	5.76448	5.43414	4.39427	4.8591	0.661677	-3.93877	-2.94113	-0.963111	A5AJE0_VITVI	Putative uncharacterized protein	Vitis vinifera Grape).	GO:0005488 ; GO:0008152 ; GO:0016491 ; GO:0055114				A5BNI9	-3.25803	-1.704	down
A5AJG2	2.90125	8.52061	-2.49113	4.46416	4.8572	1.76121	1.1472	1.1472	0.551451	A5AJG2_VITVI	Putative uncharacterized protein	Vitis vinifera Grape).					A5BNK4	-2.68329	-1.424	down
A5AJG5	1.03231	5.03599	3.70013	3.78784	4.85683	0.620491	-0.289741	-1.07397	-0.0394932	A5AJG5_VITVI	Putative uncharacterized protein	Vitis vinifera Grape).	GO:0005737 ; GO:0008033 ; GO:0034227				A5BNL1	-2.81279	-1.492	down
A5AJH6	0.562339	7.21644	5.02591	3.68466	4.85527	-1.16549	-2.28928	-1.18726	-0.724365	A5AJH6_VITVI	Putative uncharacterized protein	Vitis vinifera Grape).					A5BNM1	-2.23767	-1.162	down
A5AJH7	8.17775	5.61848	5.06399	4.20005	4.85373	0.269212	0.231576	-1.94108	-1.77038	A5AJH7_VITVI	Putative uncharacterized protein	Vitis vinifera Grape).					A5BNR0	2.2958	1.199	up
A5AJI1	0.497534	6.87843	3.86741	4.23374	4.85321	1.01994	-3.70159	-1.46103	-0.413603	A5AJI1_VITVI	Putative uncharacterized protein	Vitis vinifera Grape).	GO:0004871 ; GO:0007165 ; GO:0009416				A5BP43	-6.37754	-2.673	down
A5AJI5	1.05177	5.07238	5.22851	4.16086	4.8506	0.465667	-2.20128	-2.20413	-2.03368	A5AJI5_VITVI	Putative uncharacterized protein	Vitis vinifera Grape).	GO:0004106 ; GO:0009073 ; GO:0046417				A5BP72	-2.29104	-1.196	down
A5AJK7	0.573384	7.52181	5.18325	4.52027	4.84808	0.729766	-1.23873	-1.75273	-0.434412	A5AJK7_VITVI	Putative uncharacterized protein	Vitis vinifera Grape).	GO:0005488 ; GO:0008152 ; GO:0016491 ; GO:0055114				A5BP73	4.19596	2.069	up
A5AJM2	2.99697	4.42669	-2.76595	2.13772	4.84758	0.770306	2.43245	-1.05989	0.0106092	A5AJM2_VITVI	Putative uncharacterized protein	Vitis vinifera Grape).	GO:0005622 ; GO:0005634 ; GO:0005730 ; GO:0006364 ; GO:0008283 ; GO:0042254				A5BPC1	-2.18404	-1.127	down
A5AJN7	3.29005	6.60863	1.8443	4.50566	4.84094	1.29648	-4.67192	-1.47101	-1.59645	A5AJN7_VITVI	L-lactate dehydrogenase	Vitis vinifera Grape).	GO:0003824 ; GO:0004459 ; GO:0005488 ; GO:0005737 ; GO:0005975 ; GO:0006096 ; GO:0016491 ; GO:0016616 ; GO:0044262 ; GO:0055114				A5BPC2	2.97935	1.575	up
A5AJP4	-2.64565	3.19341	-1.20028	1.20171	4.84043	0.414507	-0.103843	-1.33132	-0.795719	A5AJP4_VITVI	Putative uncharacterized protein	Vitis vinifera Grape).					A5BPH2	-2.01391	-1.01	down
A5AJP6	0.511384	5.76995	3.20771	4.05487	4.84006	0.186121	-0.781548	-1.9735	-0.89055	A5AJP6_VITVI	Putative uncharacterized protein	Vitis vinifera Grape).	GO:0003677 ; GO:0003723 ; GO:0003964 ; GO:0006278 ; GO:0006306				A5BPI2	2.43007	1.281	up
A5AJP7	1.52982	7.60836	5.30803	4.62494	4.83994	1.49819	-2.03104	0.791108	0.721354	A5AJP7_VITVI	Putative uncharacterized protein	Vitis vinifera Grape).					A5BPP1	-2.18859	-1.13	down
A5AJP8	3.24384	6.97785	4.8528	4.26158	4.83935	0.705082	-0.355451	-1.5561	-0.318239	A5AJP8_VITVI	Putative uncharacterized protein	Vitis vinifera Grape).	GO:0005975 ; GO:0016758 ; GO:0030246 ; GO:0030259				A5BPP2	-2.19466	-1.134	down
A5AJR7	0.827318	6.39874	5.31164	4.31333	4.83872	0.672365	-0.771006	-0.82906	-0.442744	A5AJR7_VITVI	Putative uncharacterized protein	Vitis vinifera Grape).					A5BPT5	-2.71886	-1.443	down
A5AJR8	1.04768	6.67193	5.46216	4.32379	4.83869	1.19145	-5.81378	-1.60426	-0.895272	A5AJR8_VITVI	Putative uncharacterized protein	Vitis vinifera Grape).	GO:0003676 ; GO:0003677 ; GO:0005634 ; GO:0006260				A5BPT6	2.8481	1.51	up
A5AJS0	3.04883	5.55123	-4.62061	2.89917	4.83693	-1.8239	-0.709488	-0.226625	0.306276	A5AJS0_VITVI	Putative uncharacterized protein	Vitis vinifera Grape).					A5BPW0	-7.04696	-2.817	down
A5AJS2	0.839104	5.83837	3.4297	6.03602	4.83667	-0.0630804	-1.70039	-1.47321	-1.11895	A5AJS2_VITVI	Putative uncharacterized protein	Vitis vinifera Grape).					A5BPZ4	-2.07197	-1.051	down
A5AJT4	2.87863	7.28637	5.3632	4.5268	4.83052	0.617428	-0.621337	-1.29022	-0.616918	A5AJT4_VITVI	Putative uncharacterized protein	Vitis vinifera Grape).					A5BPZ8	3.2288	1.691	up
A5AJT5	-1.16715	6.6174	4.21308	4.7098	4.83028	1.26495	2.2992	-0.992866	0.245307	A5AJT5_VITVI	Putative uncharacterized protein	Vitis vinifera Grape).					A5BQ65	-4.02503	-2.009	down
A5AJU2	0.0227584	2.29662	7.58711	1.18818	4.82321	0.66618	-0.796725	-1.39829	-0.110632	A5AJU2_VITVI	Putative uncharacterized protein	Vitis vinifera Grape).					A5BQ99	-3.46055	-1.791	down
A5AJW0	0.234498	2.94333	5.32743	4.12095	4.82307	-1.44857	-0.116778	0.00908634	-0.41098	A5AJW0_VITVI	Putative uncharacterized protein	Vitis vinifera Grape).					A5BQE9	-3.02933	-1.599	down
A5AJW2	4.65871	4.85632	-0.459338	4.68399	4.81943	2.07992	-0.320856	0.178054	0.560465	A5AJW2_VITVI	Putative uncharacterized protein	Vitis vinifera Grape).					A5BQG0	-3.06099	-1.614	down
A5AJX2	0.878686	4.28666	0.0397254	2.22902	4.81398	1.82014	-1.0314	-2.03427	-0.863495	A5AJX2_VITVI	Putative uncharacterized protein	Vitis vinifera Grape).	GO:0003824 ; GO:0009058 ; GO:0016769 ; GO:0016847 ; GO:0030170 ; GO:0042218				A5BQJ9	2.42167	1.276	up
A5AJY2	-0.334789	6.91399	4.73413	4.0831	4.81009	0.70147	-2.91217	-0.901734	-0.40335	A5AJY2_VITVI	Putative uncharacterized protein	Vitis vinifera Grape).					A5BQL2	-2.18253	-1.126	down
A5AK05	-0.647016	6.17282	4.85398	4.33353	4.80844	-0.0890807	-0.640666	-0.640666	-0.990071	A5AK05_VITVI	Putative uncharacterized protein	Vitis vinifera Grape).	GO:0005488				A5BQN0	-2.36199	-1.24	down
A5AK10	2.71506	7.39267	5.2093	4.49373	4.80736	0.811687	-1.63108	-2.42616	-1.75582	A5AK10_VITVI	Putative uncharacterized protein	Vitis vinifera Grape).	GO:0003677 ; GO:0006355				A5BQU2	-2.68515	-1.425	down
A5AK19	-0.0834469	5.42649	4.91734	3.91475	4.80169	2.47313	2.428	2.42546	3.3063	A5AK19_VITVI	Putative uncharacterized protein	Vitis vinifera Grape).	GO:0005634 ; GO:0006281 ; GO:0007049				A5BQW7	-2.28153	-1.19	down
A5AK20	2.67365	6.53179	5.02061	4.36803	4.80103	0.820907	-1.87218	-0.82318	-0.266529	A5AK20_VITVI	Putative uncharacterized protein	Vitis vinifera Grape).					A5BR01	2.66106	1.412	up
A5AK28	4.36481	5.71938	2.84978	4.15345	4.79947	-0.49197	-1.08947	-1.65362	-0.0277954	A5AK28_VITVI	Putative uncharacterized protein	Vitis vinifera Grape).					A5BR25	-8.60992	-3.106	down
A5AK37	0.28404	5.2422	0	1.4433	4.79365	-0.771407	-0.879483	-1.46689	-0.0949467	A5AK37_VITVI	Putative uncharacterized protein	Vitis vinifera Grape).	GO:0000166 ; GO:0003774 ; GO:0003779 ; GO:0005524 ; GO:0016459				A5BR74	3.72696	1.898	up
A5AK38	-3.25843	7.45695	3.19325	4.66372	4.79079	-1.2274	-0.107422	-1.19504	0.267886	A5AK38_VITVI	Putative uncharacterized protein	Vitis vinifera Grape).	GO:0003676 ; GO:0005634				A5BRB5	2.13317	1.093	up
A5AK39	0.0737111	6.63863	6.2628	4.15414	4.78961	-0.511825	-5.88819	-0.27727	-1.32933	A5AK39_VITVI	Putative uncharacterized protein	Vitis vinifera Grape).	GO:0016747				A5BRF6	5.64902	2.498	up
A5AK49	2.66979	5.66495	4.40864	3.79925	4.78784	-0.335298	-1.04192	-1.48755	-0.359922	A5AK49_VITVI	Putative uncharacterized protein	Vitis vinifera Grape).					A5BRG1	2.78562	1.478	up
A5AK56	2.59055	3.804	3.79435	3.65634	4.78572	-1.40877	-2.10175	-0.618943	-0.349062	A5AK56_VITVI	Putative uncharacterized protein	Vitis vinifera Grape).	GO:0003677 ; GO:0005634 ; GO:0006355				A5BRI9	-2.01391	-1.01	down
A5AK62	0.454351	2.09054	5.50907	3.78237	4.78372	0.879832	-3.161	-2.84118	-1.18561	A5AK62_VITVI	Putative uncharacterized protein	Vitis vinifera Grape).					A5BRV7	-4.05022	-2.018	down
A5AK71	1.66389	6.03776	5.07656	4.26568	4.7832	0.854271	-0.381364	-0.664064	0.0208661	A5AK71_VITVI	Putative uncharacterized protein	Vitis vinifera Grape).					A5BRV9	-2.77406	-1.472	down
A5AK74	0.835762	5.96288	4.98598	3.91342	4.7816	0.402247	0.808269	-1.58034	-0.0555793	A5AK74_VITVI	Putative uncharacterized protein	Vitis vinifera Grape).					A5BS35	-2.12138	-1.085	down
A5AK80	0.502738	6.52726	5.59584	4.26854	4.77715	0.591161	0.218766	-1.03415	-0.448726	A5AK80_VITVI	Putative uncharacterized protein	Vitis vinifera Grape).	GO:0004497 ; GO:0005506 ; GO:0009055 ; GO:0016491 ; GO:0016705 ; GO:0020037 ; GO:0046872 ; GO:0055114				A5BSD6	-2.09217	-1.065	down
A5AK99	-0.150791	6.29486	5.78941	4.68873	4.77282	2.06067	-1.86604	-3.40979	-2.28587	A5AK99_VITVI	Putative uncharacterized protein	Vitis vinifera Grape).					A5BSI8	-2.14801	-1.103	down
A5AKA1	6.89144	6.3408	4.37649	3.78894	4.76964	0.541872	-0.602508	-0.927013	-0.17171	A5AKA1_VITVI	Putative uncharacterized protein	Vitis vinifera Grape).					A5BSN6	2.19466	1.134	up
A5AKA8	0.757706	6.90138	3.48972	5.38664	4.76765	0.677572	-0.402205	-0.916964	-0.561281	A5AKA8_VITVI	Putative uncharacterized protein	Vitis vinifera Grape).	GO:0000166 ; GO:0003924 ; GO:0005525 ; GO:0006184				A5BSR9	-2.30697	-1.206	down
A5AKB0	-1.30508	5.96032	1.9098	3.94332	4.76715	0.654428	-3.496	-1.97639	-2.63206	A5AKB0_VITVI	Putative uncharacterized protein	Vitis vinifera Grape).	GO:0008270 ; GO:0046872				A5BSV8	-3.2221	-1.688	down
A5AKE6	-0.656763	7.15617	5.23585	4.42152	4.7662	0.596736	1.6327	-1.73446	0.136321	A5AKE6_VITVI	Putative uncharacterized protein	Vitis vinifera Grape).	GO:0005622 ; GO:0006886				A5BSZ7	-2.41831	-1.274	down
A5AKH2	-0.606694	5.92308	5.05385	3.59218	4.76498	0.448448	-3.48786	-1.81508	-0.878437	A5AKH2_VITVI	Putative uncharacterized protein	Vitis vinifera Grape).	GO:0004672 ; GO:0004674 ; GO:0005524 ; GO:0006468 ; GO:0016020 ; GO:0016021 ; GO:0016772				A5BT05	5.8604	2.551	up
A5AKJ3	6.16806	6.66533	4.79115	3.99104	4.76464	1.49822	-1.03115	-2.03411	-0.863635	A5AKJ3_VITVI	Putative uncharacterized protein	Vitis vinifera Grape).	GO:0003723				A5BT99	3.22433	1.689	up
A5AKM3	1.25831	-1.18387	5.85436	-0.78272	4.76456	1.1369	1.08086	-1.71232	-0.466713	A5AKM3_VITVI	Putative uncharacterized protein	Vitis vinifera Grape).					A5BTD0	-2.48286	-1.312	down
A5AKQ6	0.659375	4.98725	4.19133	4.15403	4.76343	0.379091	-0.956399	-1.47449	-0.531023	A5AKQ6_VITVI	Putative uncharacterized protein	Vitis vinifera Grape).					A5BTJ8	-4.10107	-2.036	down
A5AKR5	0.77484	6.16898	5.39447	4.12453	4.76294	0.0127057	-0.549503	-0.928138	-0.273318	A5AKR5_VITVI	Putative uncharacterized protein	Vitis vinifera Grape).					A5BTX7	-2.77022	-1.47	down
A5AKU7	3.29564	7.92602	0.307356	4.46696	4.76053	1.34519	-0.277055	-1.46443	-0.622178	A5AKU7_VITVI	Putative uncharacterized protein	Vitis vinifera Grape).	GO:0003676 ; GO:0008168 ; GO:0032259				A5BTZ2	-2.06337	-1.045	down
A5AKV2	1.41022	6.92685	4.95325	4.56011	4.76011	-0.155917	0.837496	-2.09642	-1.25296	A5AKV2_VITVI	Putative uncharacterized protein	Vitis vinifera Grape).					A5BU06	-2.90795	-1.54	down
A5AKV3	1.69107	7.04936	4.70202	4.40786	4.75793	1.7372	0.465164	-0.137381	-0.623471	A5AKV3_VITVI	Putative uncharacterized protein	Vitis vinifera Grape).					A5BU12	-2.28153	-1.19	down
A5AKV5	0.306748	7.19084	1.52411	3.20206	4.7574	0.912753	2.46737	-0.234059	0.125527	A5AKV5_VITVI	Putative uncharacterized protein	Vitis vinifera Grape).					A5BU17	-4.33791	-2.117	down
A5AKV8	0.850159	3.70266	8.54349	3.5443	4.75292	-0.823742	-3.3536	-0.518132	0.27389	A5AKV8_VITVI	Putative uncharacterized protein	Vitis vinifera Grape).					A5BU18	-2.98763	-1.579	down
A5AKV9	-0.96016	6.39655	4.59907	4.07995	4.75215	-0.469015	-0.639023	0.0554445	0.019459	A5AKV9_VITVI	Putative uncharacterized protein	Vitis vinifera Grape).	GO:0004190 ; GO:0006508 ; GO:0008233 ; GO:0016787				A5BU42	2.81864	1.495	up
A5AKW0	2.95966	3.57084	5.73019	4.60447	4.74787	0.133038	-2.69924	-0.962769	-0.00397306	A5AKW0_VITVI	Putative uncharacterized protein	Vitis vinifera Grape).	GO:0008270 ; GO:0046872				A5BUB2	4.21344	2.075	up
A5AKX3	0.680295	7.14096	5.85475	4.63699	4.74758	1.36061	-2.00324	-3.19047	-1.46229	A5AKX3_VITVI	Putative uncharacterized protein	Vitis vinifera Grape).	GO:0000166 ; GO:0005524 ; GO:0017111				A5BUC9	-2.89989	-1.536	down
A5AKX6	-0.433189	5.99959	6.62918	3.31625	4.74428	-1.14562	-3.93793	-1.94073	-0.185581	A5AKX6_VITVI	Putative uncharacterized protein	Vitis vinifera Grape).	GO:0005097 ; GO:0005622 ; GO:0032313 ; GO:0032851				A5BUE1	2.11404	1.08	up
A5AKX9	2.93797	5.00265	5.21544	3.90101	4.74167	-0.145386	-0.75786	-1.45431	-0.81303	A5AKX9_VITVI	Putative uncharacterized protein	Vitis vinifera Grape).	GO:0000166 ; GO:0004871 ; GO:0005525 ; GO:0007165 ; GO:0007186 ; GO:0019001				A5BUK8	-2.80694	-1.489	down
A5AL09	-1.39648	7.47209	2.48104	4.66515	4.74075	0.843628	-0.244402	-0.618993	0.24531	A5AL09_VITVI	Putative uncharacterized protein	Vitis vinifera Grape).					A5BUQ6	2.86195	1.517	up
A5AL14	2.84758	6.66826	3.69211	4.26191	4.73972	0.690757	-0.721591	-0.721591	-3.67057	A5AL14_VITVI	Putative uncharacterized protein	Vitis vinifera Grape).					A5BUU8	-2.41664	-1.273	down
A5AL27	4.66498	3.52774	2.27015	3.35674	4.73951	1.22021	-0.320602	-1.697	-0.35455	A5AL27_VITVI	Putative uncharacterized protein	Vitis vinifera Grape).					A5BUZ8	-6.7132	-2.747	down
A5AL28	8.11164	3.86037	6.68347	3.46512	4.73276	0.354904	-2.63247	-1.68386	-0.671004	A5AL28_VITVI	Putative uncharacterized protein	Vitis vinifera Grape).	GO:0004497 ; GO:0005506 ; GO:0009055 ; GO:0016705 ; GO:0020037 ; GO:0046872				A5BV58	-12.0754	-3.594	down
A5AL33	0.75745	5.10468	5.72528	4.1533	4.73237	-0.82338	2.13859	-0.0339473	-0.863804	A5AL33_VITVI	Putative uncharacterized protein	Vitis vinifera Grape).	GO:0008270				A5BVB3	-4.61714	-2.207	down
A5AL48	-1.18672	3.26406	3.60705	3.67787	4.72771	-0.145787	0.454052	-1.35586	0.399309	A5AL48_VITVI	Putative uncharacterized protein	Vitis vinifera Grape).	GO:0003723				A5BVF8	2.97935	1.575	up
A5AL58	1.0876	6.74009	-0.955845	4.28569	4.72289	-0.0164221	-3.03131	-3.03407	-0.0562637	A5AL58_VITVI	Putative uncharacterized protein	Vitis vinifera Grape).					A5BVH7	-3.68075	-1.88	down
A5AL81	1.36965	6.34054	4.36198	4.27115	4.72156	1.45145	1.36911	-2.05657	0.775106	A5AL81_VITVI	Putative uncharacterized protein	Vitis vinifera Grape).					A5BVN4	-41.6141	-5.379	down
A5AL89	0.852261	7.19961	4.76201	4.14652	4.71611	0.538669	1.24867	-1.841	0.91396	A5AL89_VITVI	Putative uncharacterized protein	Vitis vinifera Grape).					A5BVN5	2.45207	1.294	up
A5AL95	1.01325	5.55177	4.57866	3.75381	4.71213	-0.560762	-0.768321	-0.618902	-0.448517	A5AL95_VITVI	Putative uncharacterized protein	Vitis vinifera Grape).					A5BVN8	4.46915	2.16	up
A5AL96	1.53321	3.71539	4.87265	4.12914	4.71052	0.076677	-0.616408	-1.61892	-0.246978	A5AL96_VITVI	Putative uncharacterized protein	Vitis vinifera Grape).					A5BVT9	-2.0195	-1.014	down
A5AL98	-0.698295	6.84688	4.92551	4.0972	4.70237	-1.30921	-1.13838	-2.25649	-1.086	A5AL98_VITVI	Putative uncharacterized protein	Vitis vinifera Grape).					A5BW68	2.04486	1.032	up
A5ALA2	-0.543299	6.09972	4.55421	4.34511	4.69992	1.0131	-1.45563	-1.24932	-0.753199	A5ALA2_VITVI	Putative uncharacterized protein	Vitis vinifera Grape).	GO:0005488				A5BW76	-15.1055	-3.917	down
A5ALC4	2.8413	6.65459	3.90784	4.29612	4.69656	0.305514	-0.932244	-1.94806	-0.312683	A5ALC4_VITVI	tRNA-dihydrouridine synthase	Vitis vinifera Grape).	GO:0003824 ; GO:0008033 ; GO:0008152 ; GO:0016491 ; GO:0017150 ; GO:0050660 ; GO:0055114				A5BWA9	2.08782	1.062	up
A5ALD2	3.59784	5.26169	4.10237	3.53252	4.69407	-1.23927	1.35097	-0.437015	0.707331	A5ALD2_VITVI	Putative uncharacterized protein	Vitis vinifera Grape).	GO:0003723 ; GO:0003964 ; GO:0004842 ; GO:0006278 ; GO:0008270 ; GO:0016567				A5BWB0	2.5865	1.371	up
A5ALD5	2.65797	6.35921	4.07331	4.32133	4.69335	0.0454485	-0.137931	-1.74386	-0.637656	A5ALD5_VITVI	Putative uncharacterized protein	Vitis vinifera Grape).	GO:0003824 ; GO:0008270 ; GO:0008703 ; GO:0008835 ; GO:0009231 ; GO:0016787 ; GO:0050661 ; GO:0055114				A5BWB2	2.06623	1.047	up
A5ALF0	1.14855	6.95745	4.46384	4.27558	4.691	-1.56087	-0.665211	-1.77084	-0.600604	A5ALF0_VITVI	Putative uncharacterized protein	Vitis vinifera Grape).	GO:0003723 ; GO:0003964 ; GO:0006278				A5BWC9	-3.3566	-1.747	down
A5ALG6	0.13709	2.09682	4.00636	3.61697	4.68971	-1.08387	1.17305	-1.94103	0.27221	A5ALG6_VITVI	Putative uncharacterized protein	Vitis vinifera Grape).					A5BWF9	2.1495	1.104	up
A5ALH8	0.562377	3.60591	6.26955	3.38142	4.68956	1.30761	-1.14488	-1.20102	-0.669237	A5ALH8_VITVI	Putative uncharacterized protein	Vitis vinifera Grape).	GO:0003676				A5BWG3	-7.02744	-2.813	down
A5ALI1	2.54444	5.00858	4.12724	3.87486	4.68719	-1.34617	-1.55347	-0.602745	-0.482242	A5ALI1_VITVI	Putative uncharacterized protein	Vitis vinifera Grape).	GO:0003723 ; GO:0003964 ; GO:0006278				A5BWH0	-2.38337	-1.253	down
A5ALN0	1.62132	4.73803	1.30634	4.21423	4.68526	0.43208	-2.44545	-2.22276	-1.2797	A5ALN0_VITVI	Putative uncharacterized protein	Vitis vinifera Grape).					A5BWI3	-2.57934	-1.367	down
A5ALP3	-1.06462	4.43729	2.56495	3.7602	4.68282	1.20797	0.724773	-1.55049	0.49227	A5ALP3_VITVI	Putative uncharacterized protein	Vitis vinifera Grape).	GO:0000166 ; GO:0004222 ; GO:0005524 ; GO:0006508 ; GO:0017111				A5BWN7	8.19645	3.035	up
A5ALQ1	3.35773	2.41625	9.98338	2.99255	4.68126	0.966249	-1.57396	-1.8952	-0.517416	A5ALQ1_VITVI	Putative uncharacterized protein	Vitis vinifera Grape).	GO:0008270				A5BWU7	-2.36199	-1.24	down
A5ALT5	1.09059	6.02566	3.64544	3.13631	4.67813	1.22565	0.921727	-1.54317	-0.252519	A5ALT5_VITVI	Putative uncharacterized protein	Vitis vinifera Grape).	GO:0005524 ; GO:0005737 ; GO:0006457 ; GO:0009408 ; GO:0031072 ; GO:0046872 ; GO:0051082				A5BX07	-2.04344	-1.031	down
A5ALT6	0.518466	6.18779	4.89611	3.99509	4.67687	0.461061	-0.31858	-0.963252	0.251584	A5ALT6_VITVI	Putative uncharacterized protein	Vitis vinifera Grape).					A5BX24	2.2548	1.173	up
A5ALV0	-0.59837	4.92784	2.85085	4.43411	4.67421	0.787403	1.31887	-0.402559	-0.524677	A5ALV0_VITVI	Putative uncharacterized protein	Vitis vinifera Grape).					A5BX40	-2.31819	-1.213	down
A5ALV2	0.841627	6.25711	5.31882	4.29718	4.67267	0.0076496	-1.95551	-1.71531	-0.959958	A5ALV2_VITVI	Putative uncharacterized protein	Vitis vinifera Grape).	GO:0005634				A5BX47	-3.73731	-1.902	down
A5ALV6	3.84779	5.97831	6.93307	3.60597	4.67171	1.34386	-4.90608	-1.56781	-0.974203	A5ALV6_VITVI	Putative uncharacterized protein	Vitis vinifera Grape).	GO:0005509				A5BX96	2.14058	1.098	up
A5ALW5	0.995291	7.00659	3.57346	4.02169	4.67052	-0.356099	-0.776251	-1.97384	-0.0198973	A5ALW5_VITVI	Putative uncharacterized protein	Vitis vinifera Grape).	GO:0000166 ; GO:0004672 ; GO:0004674 ; GO:0005524 ; GO:0006468 ; GO:0016772				A5BXC0	-3.75809	-1.91	down
A5ALY0	3.08811	6.19439	4.52719	4.08317	4.67038	-0.167228	4.00925	-1.28684	1.09348	A5ALY0_VITVI	Putative uncharacterized protein	Vitis vinifera Grape).					A5BXC7	-3.35427	-1.746	down
A5AM01	3.35592	5.22575	5.92373	4.0809	4.66868	0.377823	-1.76855	-0.268464	0.338049	A5AM01_VITVI	Putative uncharacterized protein	Vitis vinifera Grape).					A5BXD0	4.09823	2.035	up
A5AM12	-0.72315	5.64614	7.08464	3.82804	4.66863	0.815901	-0.494431	-0.788545	-0.974847	A5AM12_VITVI	Putative uncharacterized protein	Vitis vinifera Grape).	GO:0005488 ; GO:0005524 ; GO:0006915 ; GO:0006952				A5BXG9	-3.3473	-1.743	down
A5AM15	2.66257	6.4901	3.35506	4.04723	4.6673	-0.129489	-2.49805	-0.541877	0.267885	A5AM15_VITVI	Putative uncharacterized protein	Vitis vinifera Grape).	GO:0003677 ; GO:0006355				A5BXN9	2.25793	1.175	up
A5AM26	3.92092	-2.04157	0.456515	3.80695	4.66711	0.643666	0.515809	-0.697968	0.0701861	A5AM26_VITVI	Putative uncharacterized protein	Vitis vinifera Grape).					A5BXS4	3.47738	1.798	up
A5AM30	4.68346	7.22077	5.17288	4.55269	4.66337	-2.52431	-2.14676	-1.41246	-1.56395	A5AM30_VITVI	Putative uncharacterized protein	Vitis vinifera Grape).	GO:0003777 ; GO:0005524 ; GO:0005634 ; GO:0006351 ; GO:0006355 ; GO:0007018 ; GO:0009734 ; GO:0016772 ; GO:0046983				A5BXY2	-7.38194	-2.884	down
A5AM55	-1.19937	5.32902	4.88443	3.88392	4.66276	-0.192232	-0.129602	-1.63222	-0.669274	A5AM55_VITVI	Putative uncharacterized protein	Vitis vinifera Grape).					A5BXZ3	-10.0631	-3.331	down
A5AM83	0.321723	5.88724	5.32799	3.91849	4.66154	0.328223	-2.20107	-0.244278	-2.03364	A5AM83_VITVI	Putative uncharacterized protein	Vitis vinifera Grape).	GO:0003968				A5BY12	-4.96915	-2.313	down
A5AM91	1.14359	7.46067	4.86915	4.30272	4.66101	-3.14617	-1.3534	-0.373175	-1.60053	A5AM91_VITVI	Putative uncharacterized protein	Vitis vinifera Grape).					A5BY21	-2.60088	-1.379	down
A5AM99	0.695281	5.81378	4.53189	4.05923	4.65498	2.84737	-2.06458	-1.17747	-0.973542	A5AM99_VITVI	Putative uncharacterized protein	Vitis vinifera Grape).	GO:0003677 ; GO:0006355 ; GO:0008270				A5BY91	2.39662	1.261	up
A5AMA2	0.752044	5.28261	2.4486	4.00151	4.65197	0.523973	-1.2054	-1.17037	-0.690281	A5AMA2_VITVI	Putative uncharacterized protein	Vitis vinifera Grape).	GO:0003824 ; GO:0008152 ; GO:0030170				A5BY92	-3.47497	-1.797	down
A5AMA5	0.804491	-1.18115	6.83604	2.4013	4.65125	0.287651	-0.248461	-1.26883	-0.488631	A5AMA5_VITVI	Putative uncharacterized protein	Vitis vinifera Grape).	GO:0005509				A5BY93	-5.37029	-2.425	down
A5AMC3	0.820159	6.23489	4.52952	3.93797	4.65036	1.76066	-0.504656	-1.43844	-0.748856	A5AMC3_VITVI	Putative uncharacterized protein	Vitis vinifera Grape).	GO:0000166 ; GO:0004672 ; GO:0004674 ; GO:0005524 ; GO:0006468 ; GO:0016772				A5BY94	-4.47535	-2.162	down
A5AME5	1.20402	6.8542	0	4.02424	4.65036	0.0972687	-0.376594	-1.06501	-0.46412	A5AME5_VITVI	Putative uncharacterized protein	Vitis vinifera Grape).					A5BYE6	-2.247	-1.168	down
A5AME7	-0.21558	3.72314	-1.72632	3.32009	4.6502	1.83318	-3.05131	-1.71557	-2.11936	A5AME7_VITVI	Putative uncharacterized protein	Vitis vinifera Grape).					A5BYF8	-3.57762	-1.839	down
A5AMF3	5.27266	5.4096	7.07174	3.5794	4.6499	0.579925	-0.641762	-0.759629	-0.311082	A5AMF3_VITVI	Putative uncharacterized protein	Vitis vinifera Grape).	GO:0005634 ; GO:0006355				A5BYH6	-2.77214	-1.471	down
A5AMH8	1.98519	6.96612	5.31881	4.52671	4.64851	2.8051	-0.031097	-1.03377	1.78795	A5AMH8_VITVI	Putative uncharacterized protein	Vitis vinifera Grape).	GO:0003677 ; GO:0003887 ; GO:0005634 ; GO:0006260 ; GO:0006261				A5BYR3	-2.68515	-1.425	down
A5AMH9	3.16924	7.01769	5.74045	4.30829	4.64716	0.000205977	-2.06886	-1.7879	-0.36205	A5AMH9_VITVI	Putative uncharacterized protein	Vitis vinifera Grape).					A5BYT4	-4.52839	-2.179	down
A5AMI0	-2.64295	4.52088	4.085	3.8696	4.64706	0.765249	-1.30698	-1.281	-1.27339	A5AMI0_VITVI	Putative uncharacterized protein	Vitis vinifera Grape).					A5BYZ7	-2.68514	-1.425	down
A5AMI6	1.15422	6.76217	4.01517	4.47471	4.64565	1.98317	-2.82372	-1.8527	-0.813939	A5AMI6_VITVI	Putative uncharacterized protein	Vitis vinifera Grape).	GO:0003677 ; GO:0003700 ; GO:0005634 ; GO:0006351 ; GO:0006355				A5BZ68	-7.78124	-2.96	down
A5AMK8	-0.642504	6.7654	5.28067	4.1274	4.64352	1.53354	-2.38162	-1.09174	-0.0528371	A5AMK8_VITVI	Putative uncharacterized protein	Vitis vinifera Grape).					A5BZ72	2.52275	1.335	up
A5AML3	0.844868	5.9763	4.26192	3.59243	4.64307	0.732077	-0.971393	-1.92743	-0.318123	A5AML3_VITVI	Putative uncharacterized protein	Vitis vinifera Grape).					A5BZ87	-15.7469	-3.977	down
A5AML4	5.06279	6.41521	5.61762	4.24533	4.64221	-4.91546	3.10383	1.32046	1.9473	A5AML4_VITVI	Beta-galactosidase	Vitis vinifera Grape).	GO:0003824 ; GO:0004553 ; GO:0004565 ; GO:0005529 ; GO:0005975 ; GO:0008152 ; GO:0016787 ; GO:0016798 ; GO:0043169				A5BZC6	2.06337	1.045	up
A5AMN2	0.512907	5.96129	5.42663	4.08764	4.64188	-6.19809	1.40845	0.692566	1.13067	A5AMN2_VITVI	Putative uncharacterized protein	Vitis vinifera Grape).	GO:0003676 ; GO:0003677 ; GO:0008270 ; GO:0015074 ; GO:0046872				A5BZF6	2.30697	1.206	up
A5AMQ4	1.35462	4.96501	2.22124	4.9947	4.64169	1.00319	0.865609	-0.56019	0.604375	A5AMQ4_VITVI	Putative uncharacterized protein	Vitis vinifera Grape).	GO:0005488				A5BZG1	-3.01885	-1.594	down
A5AMS1	1.86675	5.61779	5.48306	3.75393	4.64167	0.196563	0.060674	-0.962934	-0.81553	A5AMS1_VITVI	Putative uncharacterized protein	Vitis vinifera Grape).	GO:0005488				A5BZP1	2.05053	1.036	up
A5AMT9	0.835762	5.95887	4.4564	3.82123	4.64014	1.3223	2.31295	-1.42805	-0.0254788	A5AMT9_VITVI	Putative uncharacterized protein	Vitis vinifera Grape).	GO:0003676				A5BZQ7	-2.23767	-1.162	down
A5AMU0	1.28623	2.16539	4.81298	4.34398	4.63674	0.875729	-2.05563	-0.495427	0.0582834	A5AMU0_VITVI	Putative uncharacterized protein	Vitis vinifera Grape).	GO:0003677 ; GO:0005634 ; GO:0006355				A5BZX8	2.78176	1.476	up
A5AMW0	3.5773	7.31935	5.06781	4.45593	4.63471	2.87702	1.29085	-1.0344	1.1367	A5AMW0_VITVI	Putative uncharacterized protein	Vitis vinifera Grape).					A5BZY2	-8.73011	-3.126	down
A5AMW1	1.00985	6.25659	4.47201	3.91295	4.63293	0.712464	0.773044	-0.22095	-0.184585	A5AMW1_VITVI	Putative uncharacterized protein	Vitis vinifera Grape).					A5BZZ3	-2.13169	-1.092	down
A5AMW2	2.56717	1.95767	5.68331	4.05211	4.63291	6.22188	5.46169	4.61115	4.45957	A5AMW2_VITVI	Putative uncharacterized protein	Vitis vinifera Grape).					A5C009	3.48945	1.803	up
A5AMX1	-0.681076	6.17293	1.24689	3.81751	4.63275	1.8416	0.363813	-2.82636	-1.07111	A5AMX1_VITVI	Putative uncharacterized protein	Vitis vinifera Grape).	GO:0003824 ; GO:0008152				A5C057	-2.68515	-1.425	down
A5AMX7	0.656372	6.74959	1.88943	3.81586	4.63162	-0.0868107	-2.61677	-1.03398	-0.641334	A5AMX7_VITVI	Putative uncharacterized protein	Vitis vinifera Grape).	GO:0008270 ; GO:0046872				A5C0A0	-4.64926	-2.217	down
A5AMY0	-0.734581	6.36064	4.33916	3.85896	4.63154	0.0909976	2.15508	-1.25124	-0.595425	A5AMY0_VITVI	Putative uncharacterized protein	Vitis vinifera Grape).	GO:0006071 ; GO:0006629 ; GO:0008081 ; GO:0008889				A5C0D8	-13.4264	-3.747	down
A5AMY1	0.441908	6.56829	5.32846	4.06374	4.63129	0.271304	0.654093	-1.25014	0.176959	A5AMY1_VITVI	Putative uncharacterized protein	Vitis vinifera Grape).	GO:0003677 ; GO:0006355				A5C0F5	-4.10107	-2.036	down
A5AMY6	2.78995	6.35709	-1.08666	4.37854	4.63025	2.23502	0.0995872	0.0995872	0.0995872	A5AMY6_VITVI	Putative uncharacterized protein	Vitis vinifera Grape).	GO:0004252 ; GO:0006508				A5C0H1	-3.5603	-1.832	down
A5AMZ1	0.593497	6.03781	3.83518	3.74238	4.62841	0.843366	-2.38507	-1.46011	-0.651336	A5AMZ1_VITVI	Putative uncharacterized protein	Vitis vinifera Grape).	GO:0003677 ; GO:0003700 ; GO:0005634 ; GO:0006351 ; GO:0006355 ; GO:0043565				A5C0I5	-2.87787	-1.525	down
A5AN17	0.963222	3.62367	6.45683	2.97159	4.62727	-0.217351	-0.801942	-0.941554	0.261083	A5AN17_VITVI	Putative uncharacterized protein	Vitis vinifera Grape).	GO:0003676 ; GO:0008270				A5C0J5	-2.83039	-1.501	down
A5AN33	0.413702	5.82867	3.335	4.2776	4.6271	-0.461169	0.6848	-1.51939	-0.349021	A5AN33_VITVI	Putative uncharacterized protein	Vitis vinifera Grape).					A5C0M5	-4.92117	-2.299	down
A5AN42	1.48532	4.72699	6.46977	3.70298	4.625	0.890035	-0.538389	-1.72773	-0.483133	A5AN42_VITVI	Putative uncharacterized protein	Vitis vinifera Grape).	GO:0006351				A5C0M9	3.72696	1.898	up
A5AN68	-2.57365	5.78731	2.52809	3.88324	4.62499	2.40791	-2.17843	-4.49316	-1.44864	A5AN68_VITVI	Putative uncharacterized protein	Vitis vinifera Grape).	GO:0003677 ; GO:0005634 ; GO:0006351 ; GO:0006355				A5C0T2	-7.1602	-2.84	down
A5AN70	-1.83956	5.03215	5.7016	3.51464	4.62177	2.13683	-1.03807	-3.68298	-0.754369	A5AN70_VITVI	Putative uncharacterized protein	Vitis vinifera Grape).	GO:0003677 ; GO:0005634 ; GO:0006351 ; GO:0006355				A5C0T8	-2.34892	-1.232	down
A5AN72	0.328948	5.44822	0.860858	4.01966	4.62175	0.591136	-0.0480967	-0.0480967	-0.226305	A5AN72_VITVI	Putative uncharacterized protein	Vitis vinifera Grape).					A5C0U0	2.00416	1.003	up
A5AN73	-1.61617	6.63227	5.69223	4.0615	4.62031	-0.652243	0.261498	-1.49803	0.600042	A5AN73_VITVI	Putative uncharacterized protein	Vitis vinifera Grape).	GO:0007154 ; GO:0035091				A5C0V3	-6.75521	-2.756	down
A5ANC3	3.17379	6.43194	4.62843	4.09336	4.61767	0.257602	-1.33066	-1.3713	-0.701761	A5ANC3_VITVI	Putative uncharacterized protein	Vitis vinifera Grape).	GO:0000166 ; GO:0004672 ; GO:0004674 ; GO:0005524 ; GO:0006468 ; GO:0016772				A5C0X0	-3.69097	-1.884	down
A5ANH8	-1.01072	5.78	3.41083	4.58098	4.61614	1.06808	0.270489	-1.10181	-0.704926	A5ANH8_VITVI	Putative uncharacterized protein	Vitis vinifera Grape).	GO:0003824 ; GO:0004222 ; GO:0006508 ; GO:0008270 ; GO:0046872				A5C101	2.30218	1.203	up
A5ANH9	1.41511	5.66531	6.13341	4.18897	4.6153	0.176164	0.70571	-0.619064	1.3588	A5ANH9_VITVI	Putative uncharacterized protein	Vitis vinifera Grape).	GO:0006629 ; GO:0016788				A5C117	18.6228	4.219	up
A5ANJ0	2.48969	6.01177	2.50002	3.92105	4.61348	2.71098	-2.59777	-0.909212	-0.922138	A5ANJ0_VITVI	Putative uncharacterized protein	Vitis vinifera Grape).	GO:0006351 ; GO:0006355				A5C157	3.72438	1.897	up
A5ANJ2	0.726237	6.1779	4.08998	3.91976	4.612	0.591338	-0.0312554	0.381173	1.3588	A5ANJ2_VITVI	Putative uncharacterized protein	Vitis vinifera Grape).	GO:0004672 ; GO:0004674 ; GO:0005524 ; GO:0006468 ; GO:0016772				A5C158	-12.5273	-3.647	down
A5ANJ4	1.9727	3.38127	0.436179	3.85986	4.61039	1.80308	0.387208	-0.601341	-0.355188	A5ANJ4_VITVI	Putative uncharacterized protein	Vitis vinifera Grape).	GO:0003677 ; GO:0003700 ; GO:0005634 ; GO:0006351 ; GO:0006355 ; GO:0043565 ; GO:0046983				A5C185	-2.01391	-1.01	down
A5ANK3	1.92355	5.60516	4.85375	3.93696	4.60959	0.588869	-1.60754	-0.241467	-0.459909	A5ANK3_VITVI	Putative uncharacterized protein	Vitis vinifera Grape).					A5C1C0	-2.70008	-1.433	down
A5ANL7	0.178364	3.60427	4.30062	3.69089	4.60925	0.862128	-2.97001	-1.3875	-0.387147	A5ANL7_VITVI	Putative uncharacterized protein	Vitis vinifera Grape).	GO:0003677 ; GO:0003887 ; GO:0006260				A5C1C3	2.04061	1.029	up
A5ANN3	-0.7051	5.34291	4.36745	3.01861	4.60829	0.301723	-3.49057	-0.323498	-1.32299	A5ANN3_VITVI	Putative uncharacterized protein	Vitis vinifera Grape).					A5C1C4	4.16697	2.059	up
A5ANN7	6.86801	7.67475	3.32923	4.49563	4.60752	0.672121	-1.9686	-0.373033	0.201627	A5ANN7_VITVI	Putative uncharacterized protein	Vitis vinifera Grape).	GO:0003824 ; GO:0004553 ; GO:0005975 ; GO:0008152 ; GO:0030246				A5C1C9	-4.25453	-2.089	down
A5ANR3	0.659377	4.82036	4.94909	3.59265	4.60691	0.176123	0.290598	-1.03424	0.94375	A5ANR3_VITVI	Putative uncharacterized protein	Vitis vinifera Grape).	GO:0004221 ; GO:0006511				A5C1F7	2.03496	1.025	up
A5ANR8	2.31991	5.54752	4.98768	3.60573	4.60431	0.671207	-1.24393	-3.12397	-0.792662	A5ANR8_VITVI	Putative uncharacterized protein	Vitis vinifera Grape).					A5C1K5	-6.95476	-2.798	down
A5ANU5	-1.39524	6.32521	5.96852	3.3633	4.60142	1.3758	0.630111	-0.871924	0.206696	A5ANU5_VITVI	Putative uncharacterized protein	Vitis vinifera Grape).					A5C1K6	2.16745	1.116	up
A5ANV6	-0.66266	3.52751	5.51256	3.71373	4.60075	0.76912	-1.6905	-1.77098	-0.522654	A5ANV6_VITVI	Putative uncharacterized protein	Vitis vinifera Grape).	GO:0005488				A5C1Y5	-2.52625	-1.337	down
A5ANW5	2.87573	6.16929	5.49674	4.07055	4.59822	1.07801	-0.337108	-1.13233	0.03818	A5ANW5_VITVI	Putative uncharacterized protein	Vitis vinifera Grape).	GO:0005488				A5C1Z1	-2.68514	-1.425	down
A5ANX1	1.77105	6.47316	4.77411	4.14432	4.59542	0.346088	-0.0398403	-1.44912	-2.86403	A5ANX1_VITVI	Putative uncharacterized protein	Vitis vinifera Grape).	GO:0003968				A5C1Z2	2.27206	1.184	up
A5ANX6	-0.455218	5.69439	4.99448	3.29263	4.59501	1.25423	0.208228	-0.881961	-2.03373	A5ANX6_VITVI	Putative uncharacterized protein	Vitis vinifera Grape).	GO:0004672 ; GO:0005524 ; GO:0006468 ; GO:0016772				A5C1Z4	-3.47016	-1.795	down
A5ANY5	3.24323	6.78738	3.13104	3.58803	4.59213	0.0813026	-2.98093	-1.58149	-0.445618	A5ANY5_VITVI	Putative uncharacterized protein	Vitis vinifera Grape).	GO:0004672 ; GO:0005524 ; GO:0006468 ; GO:0016772				A5C227	2.82647	1.499	up
A5AP02	0.535634	6.07852	4.00533	3.95521	4.59137	-0.145707	-3.93843	-1.13361	-1.44872	A5AP02_VITVI	Putative uncharacterized protein	Vitis vinifera Grape).					A5C232	2.12285	1.086	up
A5AP04	0.614852	6.13966	5.09934	3.59521	4.58987	-2.02877	-4.64005	-1.51236	-0.473207	A5AP04_VITVI	Putative uncharacterized protein	Vitis vinifera Grape).	GO:0003697				A5C259	2.41162	1.27	up
A5AP07	0.809003	6.034	2.65072	4.66209	4.58776	1.04414	-2.65732	-1.48828	-1.88911	A5AP07_VITVI	Putative uncharacterized protein	Vitis vinifera Grape).					A5C2C6	-21.4812	-4.425	down
A5AP09	0.663026	4.55604	4.12516	3.5921	4.5843	-0.83965	1.29499	-0.616002	0.325284	A5AP09_VITVI	Putative uncharacterized protein	Vitis vinifera Grape).	GO:0003824 ; GO:0008152				A5C2D9	-2.01252	-1.009	down
A5AP13	1.20726	6.8701	2.88992	4.07393	4.58398	-1.89749	-2.81225	-1.59508	0.266311	A5AP13_VITVI	Putative uncharacterized protein	Vitis vinifera Grape).					A5C2E8	-2.27679	-1.187	down
A5AP20	0.424492	2.18551	2.22687	1.21825	4.58116	1.66638	-1.75011	-1.54543	-0.289922	A5AP20_VITVI	Putative uncharacterized protein	Vitis vinifera Grape).	GO:0005216 ; GO:0005249 ; GO:0006810 ; GO:0006811 ; GO:0006813 ; GO:0016020 ; GO:0016021 ; GO:0055085				A5C2F4	2.48458	1.313	up
A5AP36	1.58419	6.08244	6.0817	4.47514	4.57936	0.126861	-2.96228	-2.28624	-1.04445	A5AP36_VITVI	Putative uncharacterized protein	Vitis vinifera Grape).	GO:0000166 ; GO:0003777 ; GO:0005524 ; GO:0005874 ; GO:0007018				A5C2J0	2.65369	1.408	up
A5AP45	-0.595588	5.18697	4.84265	3.8234	4.57868	-0.0867959	0.705559	-0.618939	-1.44859	A5AP45_VITVI	Putative uncharacterized protein	Vitis vinifera Grape).	GO:0005488				A5C2M2	-5.2162	-2.383	down
A5AP46	0.847693	3.30785	5.32579	4.01239	4.57767	0.176201	-0.392317	-1.73459	-2.56434	A5AP46_VITVI	Putative uncharacterized protein	Vitis vinifera Grape).	GO:0000166 ; GO:0003824 ; GO:0005524 ; GO:0006754 ; GO:0006810 ; GO:0006811 ; GO:0006812 ; GO:0008152 ; GO:0015662 ; GO:0016020 ; GO:0016021 ; GO:0016787 ; GO:0046872				A5C2P4	-3.3566	-1.747	down
A5AP47	-0.645207	5.20536	3.98671	3.59766	4.57486	1.49815	2.13852	0.966053	1.72128	A5AP47_VITVI	Putative uncharacterized protein	Vitis vinifera Grape).	GO:0000166 ; GO:0005524 ; GO:0008152 ; GO:0016301 ; GO:0016310 ; GO:0016740				A5C2R8	-8.72406	-3.125	down
A5AP48	7.0945	5.4291	2.94693	3.53842	4.57389	0.661641	-4.93913	-1.48152	-0.77048	A5AP48_VITVI	Putative uncharacterized protein	Vitis vinifera Grape).					A5C2S2	-2.01252	-1.009	down
A5AP53	-0.26051	9.26978	0.746696	4.96601	4.56998	0.176279	1.70555	-1.03386	0.414653	A5AP53_VITVI	Putative uncharacterized protein	Vitis vinifera Grape).	GO:0003824 ; GO:0008152				A5C2W6	-3.84771	-1.944	down
A5AP55	2.72205	5.57804	4.62357	4.54168	4.56988	0.157443	-0.130402	-1.27297	0.517213	A5AP55_VITVI	Putative uncharacterized protein	Vitis vinifera Grape).	GO:0030001 ; GO:0046872				A5C2W9	-12.4321	-3.636	down
A5AP67	3.19496	7.00837	4.79524	4.27049	4.56827	1.14901	-1.26464	-1.12282	-0.421953	A5AP67_VITVI	Putative uncharacterized protein	Vitis vinifera Grape).					A5C2Z4	2.23457	1.16	up
A5AP69	3.50371	6.4944	5.16616	3.81253	4.56364	0.313687	-3.35292	-1.77116	-2.1856	A5AP69_VITVI	Putative uncharacterized protein	Vitis vinifera Grape).	GO:0000156 ; GO:0000160 ; GO:0006355				A5C2Z6	5.77572	2.53	up
A5AP72	-3.56149	5.69569	1.35043	4.08976	4.56363	0.203281	-2.85368	-1.53554	-0.0391784	A5AP72_VITVI	Putative uncharacterized protein	Vitis vinifera Grape).	GO:0000166 ; GO:0005525 ; GO:0005622 ; GO:0007264 ; GO:0016020				A5C334	-5.4189	-2.438	down
A5AP74	1.97529	3.44932	2.67819	3.68143	4.56317	-0.77734	-0.899976	-1.48749	-0.317189	A5AP74_VITVI	Putative uncharacterized protein	Vitis vinifera Grape).	GO:0004672 ; GO:0004674 ; GO:0005524 ; GO:0006468 ; GO:0016772				A5C378	-10.4686	-3.388	down
A5AP89	0.17069	0.839649	10.4604	0.85196	4.56272	0.940594	-1.24139	-2.01799	-1.3513	A5AP89_VITVI	Putative uncharacterized protein	Vitis vinifera Grape).	GO:0004729 ; GO:0005488 ; GO:0006779 ; GO:0055114				A5C384	2.53854	1.344	up
A5AP96	-0.293182	6.28482	4.34081	3.70253	4.56051	1.10527	0.766125	-0.965143	-0.346877	A5AP96_VITVI	Putative uncharacterized protein	Vitis vinifera Grape).	GO:0003677 ; GO:0006355				A5C3B0	-2.04911	-1.035	down
A5AP98	0.21922	5.74516	4.87719	3.46036	4.55958	1.07309	-0.0973478	-0.934023	-0.565169	A5AP98_VITVI	Putative uncharacterized protein	Vitis vinifera Grape).	GO:0003676 ; GO:0003723 ; GO:0008270 ; GO:0046872				A5C3B2	-6.7132	-2.747	down
A5APA7	3.18879	5.7249	3.93652	3.8458	4.55921	0.324452	-1.80798	-1.4345	-0.348633	A5APA7_VITVI	Putative uncharacterized protein	Vitis vinifera Grape).	GO:0003677 ; GO:0003700 ; GO:0005634 ; GO:0006351 ; GO:0006355 ; GO:0043565				A5C3E4	-4.24569	-2.086	down
A5APB0	2.95888	5.03562	3.54204	3.8658	4.55781	-0.352097	-0.044768	-2.33628	-0.304274	A5APB0_VITVI	Putative uncharacterized protein	Vitis vinifera Grape).					A5C3G6	-2.21914	-1.15	down
A5APC0	3.21888	5.98531	6.2989	3.49434	4.55774	-0.309234	0.483158	-2.25657	0.72147	A5APC0_VITVI	Putative uncharacterized protein	Vitis vinifera Grape).	GO:0000166 ; GO:0003723 ; GO:0003964 ; GO:0004788 ; GO:0005524 ; GO:0006278 ; GO:0006298 ; GO:0006772 ; GO:0009229 ; GO:0017111 ; GO:0030983				A5C3K3	-2.50186	-1.323	down
A5APC4	-0.784632	5.24881	5.22202	3.82466	4.55742	1.81592	-5.64273	-1.63138	-1.47679	A5APC4_VITVI	Putative uncharacterized protein	Vitis vinifera Grape).					A5C3M5	-3.11234	-1.638	down
A5APC8	-0.214769	7.41618	1.70691	4.43042	4.55389	0.00985788	-0.4998	-1.60476	-0.434401	A5APC8_VITVI	Putative uncharacterized protein	Vitis vinifera Grape).	GO:0008152 ; GO:0016811				A5C407	-3.28752	-1.717	down
A5APD1	3.06668	5.79246	4.86167	3.94622	4.55296	0.0993807	-1.03599	-0.367895	-0.28527	A5APD1_VITVI	Putative uncharacterized protein	Vitis vinifera Grape).					A5C440	2.18253	1.126	up
A5APE0	0.143784	6.5677	5.14185	4.5368	4.55256	-0.638782	-1.30379	-2.22829	-1.02681	A5APE0_VITVI	Putative uncharacterized protein	Vitis vinifera Grape).					A5C449	2.35871	1.238	up
A5APJ6	0.533065	6.64743	3.50907	3.68623	4.54912	1.02943	-0.224037	-1.317	0.369648	A5APJ6_VITVI	Putative uncharacterized protein	Vitis vinifera Grape).	GO:0003676 ; GO:0003677 ; GO:0015074				A5C461	-2.23767	-1.162	down
A5APK1	3.71499	5.69573	5.41802	4.17684	4.54903	0.651376	0.607101	-1.57576	-0.258737	A5APK1_VITVI	Putative uncharacterized protein	Vitis vinifera Grape).	GO:0003700 ; GO:0005634 ; GO:0006351 ; GO:0006355 ; GO:0043565				A5C486	-2.55443	-1.353	down
A5APN5	0.198368	6.01115	4.6929	3.7577	4.54873	-0.0691005	2.39816	-1.57121	-0.567169	A5APN5_VITVI	Putative uncharacterized protein	Vitis vinifera Grape).					A5C4E3	-2.92209	-1.547	down
A5APN9	3.35856	6.83819	4.71255	3.98413	4.54858	1.03415	-1.03152	-2.03389	-1.8637	A5APN9_VITVI	Putative uncharacterized protein	Vitis vinifera Grape).	GO:0005488				A5C4F8	2.23612	1.161	up
A5APP0	-2.50308	5.71398	4.24785	3.77247	4.5472	1.14429	-1.19476	-1.12138	-0.799958	A5APP0_VITVI	Putative uncharacterized protein	Vitis vinifera Grape).					A5C4F9	-3.13182	-1.647	down
A5APQ6	3.25163	7.34737	2.58853	3.55735	4.54605	0.136514	0.388424	-0.834424	-0.485887	A5APQ6_VITVI	Putative uncharacterized protein	Vitis vinifera Grape).	GO:0015018 ; GO:0016020				A5C4N1	2.47255	1.306	up
A5APR3	-0.100971	6.45008	2.00272	4.69215	4.54501	0.419917	0.160013	-1.14048	-0.33137	A5APR3_VITVI	Putative uncharacterized protein	Vitis vinifera Grape).					A5C4N6	-3.78423	-1.92	down
A5APS5	-0.342634	5.27204	1.65368	3.9881	4.54303	0.319267	-2.37858	-1.05078	0.28346	A5APS5_VITVI	Putative uncharacterized protein	Vitis vinifera Grape).	GO:0006351 ; GO:0006355				A5C4N7	-5.42642	-2.44	down
A5APT2	0.772177	5.90539	4.9702	3.69428	4.53999	1.67861	-0.294479	0.727618	-0.448632	A5APT2_VITVI	Putative uncharacterized protein	Vitis vinifera Grape).					A5C513	-4.80654	-2.265	down
A5APU5	-0.658651	4.41776	5.56471	3.31626	4.53631	0.876626	-0.709521	-0.245505	-1.15319	A5APU5_VITVI	Putative uncharacterized protein	Vitis vinifera Grape).					A5C574	-2.55797	-1.355	down
A5APU8	2.80617	5.3669	4.75902	3.9343	4.53547	0.515613	-1.82041	-1.95105	-0.553844	A5APU8_VITVI	Putative uncharacterized protein	Vitis vinifera Grape).	GO:0005215 ; GO:0006810 ; GO:0006857 ; GO:0016020 ; GO:0016021				A5C592	-2.35055	-1.233	down
A5APW2	0.217856	4.59808	5.50372	3.37258	4.5329	-0.570483	-0.443964	-2.0616	-0.444245	A5APW2_VITVI	Putative uncharacterized protein	Vitis vinifera Grape).					A5C5B2	2.23457	1.16	up
A5APY4	1.81426	4.67732	4.91102	4.11811	4.52961	-2.6313	-2.83899	-1.1159	-1.67102	A5APY4_VITVI	Putative uncharacterized protein	Vitis vinifera Grape).	GO:0004672 ; GO:0004674 ; GO:0005524 ; GO:0005529 ; GO:0006468 ; GO:0016772				A5C5G5	-4.58843	-2.198	down
A5APZ6	-0.0334438	6.83125	-0.189613	4.15129	4.52934	-0.931685	-1.15474	-0.988303	-1.12213	A5APZ6_VITVI	Putative uncharacterized protein	Vitis vinifera Grape).	GO:0016021 ; GO:0055085				A5C5K2	3.0887	1.627	up
A5AQ06	-0.616045	6.00822	4.61605	3.63405	4.52601	-0.500595	-1.61383	-1.14268	-0.0690522	A5AQ06_VITVI	Actin-related protein 2/3 complex subunit 5	Vitis vinifera Grape).	GO:0005856 ; GO:0030833				A5C5K6	2.78369	1.477	up
A5AQ16	0.599245	5.3576	1.24121	3.9718	4.52582	0.686425	-1.48944	-1.95754	-0.522224	A5AQ16_VITVI	Putative uncharacterized protein	Vitis vinifera Grape).					A5C5S4	-8.90737	-3.155	down
A5AQ22	0.953302	5.95626	4.41539	3.55802	4.52232	-0.0656783	2.13696	-1.91061	0.992317	A5AQ22_VITVI	Putative uncharacterized protein	Vitis vinifera Grape).					A5C5X4	2.16145	1.112	up
A5AQ23	2.17092	6.08624	4.56399	4.27373	4.52226	1.2343	0.399759	-1.36376	-0.61654	A5AQ23_VITVI	Putative uncharacterized protein	Vitis vinifera Grape).	GO:0004835 ; GO:0006464				A5C608	-2.85008	-1.511	down
A5AQ49	6.04818	5.96284	3.55745	3.78266	4.52169	0.375477	-0.369308	-1.01426	0.230197	A5AQ49_VITVI	Putative uncharacterized protein	Vitis vinifera Grape).					A5C6A6	-7.38194	-2.884	down
A5AQ52	0.0340748	5.18724	3.49933	3.56682	4.51629	0.140068	-1.95797	-1.56376	-0.595525	A5AQ52_VITVI	Putative uncharacterized protein	Vitis vinifera Grape).	GO:0006508 ; GO:0008237 ; GO:0008270				A5C6D0	-2.4402	-1.287	down
A5AQ58	4.6285	6.07205	4.61482	3.96182	4.51447	0.830295	-1.37735	-3.22988	-1.76724	A5AQ58_VITVI	Putative uncharacterized protein	Vitis vinifera Grape).	GO:0003676 ; GO:0003677 ; GO:0003723 ; GO:0003964 ; GO:0005634 ; GO:0006278 ; GO:0015074				A5C6J6	-2.68514	-1.425	down
A5AQ62	0.543536	5.69117	-1.862	4.1957	4.51402	0.24029	-3.49121	-0.792992	-0.15318	A5AQ62_VITVI	Putative uncharacterized protein	Vitis vinifera Grape).	GO:0004871 ; GO:0007165 ; GO:0009416				A5C6L7	-3.5801	-1.84	down
A5AQ64	-1.59526	6.31943	5.59234	3.64596	4.51313	1.68465	-0.254621	-0.728553	-0.691851	A5AQ64_VITVI	Putative uncharacterized protein	Vitis vinifera Grape).	GO:0003735 ; GO:0005622 ; GO:0005840 ; GO:0006412 ; GO:0015934				A5C6P9	-3.8344	-1.939	down
A5AQ66	0.837919	5.68827	4.65655	3.66421	4.50824	0.274055	0.113031	-0.912654	-0.374595	A5AQ66_VITVI	Putative uncharacterized protein	Vitis vinifera Grape).					A5C6X9	2.18102	1.125	up
A5AQ68	0.228357	5.81423	3.30837	3.92643	4.50796	1.45549	-0.56665	-1.67451	-0.156244	A5AQ68_VITVI	Putative uncharacterized protein	Vitis vinifera Grape).	GO:0003700 ; GO:0006351 ; GO:0006355 ; GO:0043565				A5C6Y0	4.0671	2.024	up
A5AQ90	4.52187	5.51312	5.3687	4.00347	4.50585	1.53877	-2.33425	-1.71207	-4.0862	A5AQ90_VITVI	Putative uncharacterized protein	Vitis vinifera Grape).					A5C6Z2	-5.60611	-2.487	down
A5AQ94	-2.44066	7.26808	4.3849	4.10328	4.50533	-0.79931	-2.55244	-2.05369	-1.63168	A5AQ94_VITVI	Putative uncharacterized protein	Vitis vinifera Grape).					A5C716	-2.32463	-1.217	down
A5AQA2	3.11873	5.98272	2.8862	3.91249	4.50308	0.591213	-1.40879	-2.2617	-2.93057	A5AQA2_VITVI	Putative uncharacterized protein	Vitis vinifera Grape).	GO:0004871 ; GO:0007165 ; GO:0009416				A5C795	-6.04189	-2.595	down
A5AQB2	1.4176	0.227613	9.36723	2.50452	4.50236	1.85435	-0.183338	-1.3557	-3.18515	A5AQB2_VITVI	Putative uncharacterized protein	Vitis vinifera Grape).	GO:0006855 ; GO:0015238 ; GO:0015297 ; GO:0016020 ; GO:0055085				A5C7D6	-4.03341	-2.012	down
A5AQB4	2.41453	5.08652	2.30203	3.36363	4.50014	-1.30593	0.341667	-1.50557	-0.0733133	A5AQB4_VITVI	Putative uncharacterized protein	Vitis vinifera Grape).	GO:0003723 ; GO:0003964 ; GO:0004672 ; GO:0004674 ; GO:0005524 ; GO:0006278 ; GO:0006468 ; GO:0016772				A5C7G6	4.55989	2.189	up
A5AQD5	-0.457902	5.79475	4.39947	3.71647	4.49878	1.72053	-0.915882	-1.8116	-0.74806	A5AQD5_VITVI	Putative uncharacterized protein	Vitis vinifera Grape).	GO:0006508 ; GO:0008236				A5C7L7	3.86374	1.95	up
A5AQE6	0.576183	5.37906	4.29879	3.78439	4.49857	1.12645	-0.0810577	-0.53407	0.818624	A5AQE6_VITVI	Putative uncharacterized protein	Vitis vinifera Grape).	GO:0008519 ; GO:0016020 ; GO:0016021 ; GO:0072488				A5C7M9	-4.23394	-2.082	down
A5AQF7	-0.853908	5.08521	3.56518	3.66211	4.49699	-0.016389	-0.0313734	-1.44898	-0.278696	A5AQF7_VITVI	Putative uncharacterized protein	Vitis vinifera Grape).					A5C7R4	2.18859	1.13	up
A5AQF9	1.20302	-0.49094	3.52877	2.85368	4.4948	0.761136	-3.61641	-2.61892	-0.989225	A5AQF9_VITVI	Putative uncharacterized protein	Vitis vinifera Grape).	GO:0003677 ; GO:0008270 ; GO:0046872				A5C7S9	-2.01391	-1.01	down
A5AQG3	0.331705	3.2794	3.41059	3.80827	4.49417	0.586503	-0.642308	-0.813237	-0.43808	A5AQG3_VITVI	Putative uncharacterized protein	Vitis vinifera Grape).	GO:0006869				A5C7V6	-2.82255	-1.497	down
A5AQH2	0.844939	6.35279	4.14635	3.77467	4.49365	0.0157031	-4.2797	-1.697	-2.11162	A5AQH2_VITVI	ARO1-like protein 1	Vitis vinifera Grape).	GO:0005488				A5C805	-2.94037	-1.556	down
A5AQI8	2.0986	4.03117	3.8848	3.41723	4.49312	1.09088	-0.778367	-1.32958	-0.39876	A5AQI8_VITVI	Putative uncharacterized protein	Vitis vinifera Grape).	GO:0000166 ; GO:0003676 ; GO:0003723 ; GO:0005634 ; GO:0006397				A5C816	-3.1536	-1.657	down
A5AQJ3	-0.731583	7.08996	5.04571	4.54894	4.49245	2.37641	-3.67259	-1.91738	-0.75157	A5AQJ3_VITVI	Putative uncharacterized protein	Vitis vinifera Grape).					A5C847	-3.10157	-1.633	down
A5AQK6	-0.35749	6.44935	-1.34279	4.0414	4.48775	-1.04973	-1.07767	-1.84881	-0.271103	A5AQK6_VITVI	Putative uncharacterized protein	Vitis vinifera Grape).	GO:0000166 ; GO:0003777 ; GO:0005524 ; GO:0005874 ; GO:0007018				A5C871	2.29899	1.201	up
A5AQK8	1.1345	7.65567	0.946885	4.18126	4.48639	-0.119913	0.37485	-1.03396	0.0033881	A5AQK8_VITVI	Putative uncharacterized protein	Vitis vinifera Grape).	GO:0006511 ; GO:0031461 ; GO:0031625				A5C885	-2.68515	-1.425	down
A5AQN4	1.78383	8.66491	-5.1733	2.93444	4.48504	-0.0302792	-1.62588	-2.35589	-2.77053	A5AQN4_VITVI	Putative uncharacterized protein	Vitis vinifera Grape).	GO:0010044				A5C8E6	-2.1901	-1.131	down
A5AQN6	0.420264	3.161	2.3552	3.94872	4.48259	1.1762	0.126839	-1.36117	-0.271747	A5AQN6_VITVI	Putative uncharacterized protein	Vitis vinifera Grape).	GO:0003676 ; GO:0003677 ; GO:0005634 ; GO:0006260 ; GO:0008270 ; GO:0046872				A5C8I7	-3.48703	-1.802	down
A5AQP2	-0.454822	6.61871	2.04092	4.04634	4.48253	1.21724	-2.94241	-1.51348	-0.700998	A5AQP2_VITVI	Putative uncharacterized protein	Vitis vinifera Grape).	GO:0005524 ; GO:0016874				A5C8J7	-3.12098	-1.642	down
A5AQP3	2.4729	3.18249	4.47095	3.35238	4.48252	0.62044	0.971935	-0.825843	-0.354788	A5AQP3_VITVI	Putative uncharacterized protein	Vitis vinifera Grape).	GO:0009987				A5C8P0	-2.55089	-1.351	down
A5AQP4	0.583349	8.72316	-2.17701	3.05294	4.47936	-0.382247	0.00383717	-0.881933	-0.22616	A5AQP4_VITVI	Putative uncharacterized protein	Vitis vinifera Grape).	GO:0009987				A5C8Q5	-4.36203	-2.125	down
A5AQQ7	3.14541	6.18112	5.12002	3.69097	4.47735	0.410676	-0.726568	-1.21453	-0.821827	A5AQQ7_VITVI	Putative uncharacterized protein	Vitis vinifera Grape).					A5C8Q9	-14.7639	-3.884	down
A5AQT1	0.266517	-0.627048	6.73385	2.4448	4.47363	0.506533	-3.7969	-2.29928	-1.11302	A5AQT1_VITVI	Putative uncharacterized protein	Vitis vinifera Grape).	GO:0003824 ; GO:0004553 ; GO:0005975 ; GO:0016787 ; GO:0043169				A5C8U5	4.64604	2.216	up
A5AQT2	5.41242	5.52472	4.67771	3.6601	4.4735	-0.411602	-0.188704	-1.32146	-0.230355	A5AQT2_VITVI	Putative uncharacterized protein	Vitis vinifera Grape).	GO:0005488				A5C964	-2.85403	-1.513	down
A5AQT3	0.879235	4.44614	3.98137	3.5059	4.47307	0.699724	0.138482	-0.864085	-1.0564	A5AQT3_VITVI	Putative uncharacterized protein	Vitis vinifera Grape).	GO:0016020 ; GO:0016021				A5C992	2.9302	1.551	up
A5AQT6	-0.772752	7.26406	5.12252	4.35242	4.47042	1.68212	-3.09225	-0.715843	-0.371835	A5AQT6_VITVI	Putative uncharacterized protein	Vitis vinifera Grape).					A5C9D3	-5.81186	-2.539	down
A5AQV3	1.5142	5.6418	4.71093	3.80471	4.4689	-1.40872	-2.83889	-2.42632	-1.25601	A5AQV3_VITVI	Putative uncharacterized protein	Vitis vinifera Grape).					A5C9D4	2.11404	1.08	up
A5AQX8	3.35911	6.64552	5.24396	4.031	4.46812	0.631931	1.3305	-0.706816	-0.0076159	A5AQX8_VITVI	Putative uncharacterized protein	Vitis vinifera Grape).					A5C9F5	-2.33432	-1.223	down
A5AQX9	-0.826489	6.61153	4.47547	4.05524	4.46516	-0.0867881	0.96856	-1.61883	0.136325	A5AQX9_VITVI	Putative uncharacterized protein	Vitis vinifera Grape).	GO:0006352 ; GO:0006355 ; GO:0008270				A5C9G1	-3.41764	-1.773	down
A5AQY0	-0.661775	5.86528	4.27244	3.54142	4.46251	-1.18637	-1.87936	-1.03404	-1.44864	A5AQY0_VITVI	Putative uncharacterized protein	Vitis vinifera Grape).	GO:0016740 ; GO:0016757				A5C9W4	-2.29262	-1.197	down
A5AQZ1	1.41554	5.17658	3.73894	4.30574	4.46117	0.176129	0.585135	-1.35616	0.814397	A5AQZ1_VITVI	Putative uncharacterized protein	Vitis vinifera Grape).	GO:0000166 ; GO:0003684 ; GO:0005524 ; GO:0006281 ; GO:0017111				A5CA13	-2.16895	-1.117	down
A5AQZ3	0.479213	4.83319	1.953	4.08938	4.46103	2.76113	4.42796	0.96591	0.136412	A5AQZ3_VITVI	Putative uncharacterized protein	Vitis vinifera Grape).	GO:0000166 ; GO:0004672 ; GO:0004674 ; GO:0005524 ; GO:0005529 ; GO:0006468 ; GO:0016772 ; GO:0048544				A5CA59	-3.80527	-1.928	down
A5AR05	-1.13384	2.82314	3.48734	3.64471	4.46065	1.01626	-2.44356	-3.55642	-2.31825	A5AR05_VITVI	Putative uncharacterized protein	Vitis vinifera Grape).					A5CA74	7.82451	2.968	up
A5AR08	-1.1472	7.32931	-0.442404	3.59004	4.46056	1.34616	-3.61695	-1.61891	-1.86361	A5AR08_VITVI	Putative uncharacterized protein	Vitis vinifera Grape).					A5CAB1	2.18859	1.13	up
A5AR13	2.50831	5.62689	6.34093	3.12587	4.45974	0.668176	-0.415506	-0.866848	-0.62863	A5AR13_VITVI	Putative uncharacterized protein	Vitis vinifera Grape).	GO:0005783				A5CAE8	-2.30218	-1.203	down
A5AR17	0.935309	4.44146	4.9283	4.08439	4.45786	0.2034	-0.010977	-1.17842	0.0945168	A5AR17_VITVI	Putative uncharacterized protein	Vitis vinifera Grape).	GO:0000166 ; GO:0003924 ; GO:0005525 ; GO:0005737 ; GO:0006184 ; GO:0043234 ; GO:0051258				A5CAL5	-2.73398	-1.451	down
A5AR21	2.86463	6.51953	4.99134	4.09953	4.45783	0.662321	0.188082	-1.45258	-0.074688	A5AR21_VITVI	Putative uncharacterized protein	Vitis vinifera Grape).	GO:0016117 ; GO:0016705				A5CAM1	3.56277	1.833	up
A5AR23	6.14386	3.55789	2.91131	3.71153	4.4558	0.322088	0.921805	-0.266635	-0.511342	A5AR23_VITVI	Putative uncharacterized protein	Vitis vinifera Grape).	GO:0003677 ; GO:0003700 ; GO:0005634 ; GO:0006351 ; GO:0006355				A5CAN7	2.85601	1.514	up
A5AR35	1.15858	6.93224	3.80001	3.60102	4.45321	1.3251	-0.0428336	-0.775568	-0.485321	A5AR35_VITVI	Putative uncharacterized protein	Vitis vinifera Grape).	GO:0016021				A5CAP7	-6.04189	-2.595	down
A5AR37	-0.707925	6.65556	1.7376	4.55811	4.45285	0.762177	0.974581	-1.92573	-0.555809	A5AR37_VITVI	Putative uncharacterized protein	Vitis vinifera Grape).	GO:0005488				A5CAV1	-5.38893	-2.43	down
A5AR42	-0.54414	5.98417	2.44598	3.89114	4.45275	0.326125	-0.428178	-1.1452	-0.301623	A5AR42_VITVI	Putative uncharacterized protein	Vitis vinifera Grape).					A5CAV3	-3.5801	-1.84	down
A5AR53	3.1519	6.41325	4.72651	3.97938	4.45186	0.686177	-0.522171	-1.55617	-0.656395	A5AR53_VITVI	Putative uncharacterized protein	Vitis vinifera Grape).					A5CAV5	2.57755	1.366	up
A5ARB7	3.56491	0.84132	2.14243	2.85642	4.45111	-0.454497	-0.830689	-1.35543	-0.484673	A5ARB7_VITVI	Putative uncharacterized protein	Vitis vinifera Grape).					A5CB03	-2.23148	-1.158	down
A5ARC5	0.557876	6.41847	4.47924	3.92721	4.45107	0.155881	-0.690692	-0.990392	-0.671405	A5ARC5_VITVI	Putative uncharacterized protein	Vitis vinifera Grape).	GO:0005488 ; GO:0005634 ; GO:0005643 ; GO:0005737 ; GO:0006606 ; GO:0006886 ; GO:0008565				A5CB19	-2.68515	-1.425	down
A5ARC7	-1.25326	5.27925	4.48911	3.25813	4.45038	-0.059046	-0.53101	-1.80975	-0.205609	A5ARC7_VITVI	Putative uncharacterized protein	Vitis vinifera Grape).	GO:0003676 ; GO:0008270				A5CB35	-2.34892	-1.232	down
A5ARC9	4.96135	5.47478	4.24596	4.07504	4.45019	1.59123	1.38366	0.703018	0.873336	A5ARC9_VITVI	Pectinesterase	Vitis vinifera Grape).	GO:0005618 ; GO:0016787 ; GO:0030599 ; GO:0042545 ; GO:0045330				A5CB69	-2.09943	-1.07	down
A5ARD0	0.527371	6.10884	5.25904	3.70867	4.44907	2.3724	0.908343	-0.401071	-0.593487	A5ARD0_VITVI	Putative uncharacterized protein	Vitis vinifera Grape).					A5CB79	-3.26481	-1.707	down
A5ARD2	3.03682	5.3501	3.84009	3.66735	4.44768	2.49802	-1.03126	-1.03401	1.72128	A5ARD2_VITVI	Putative uncharacterized protein	Vitis vinifera Grape).					A5CBC6	-2.65185	-1.407	down
A5ARD8	4.95046	6.36532	2.20567	3.63459	4.44708	-0.290467	-0.0176837	-1.39325	-0.884995	A5ARD8_VITVI	Putative uncharacterized protein	Vitis vinifera Grape).	GO:0003677 ; GO:0005488 ; GO:0005524 ; GO:0006259 ; GO:0008094				A5CBE8	-4.24569	-2.086	down
A5ARF5	0.659377	6.44296	4.58053	3.97584	4.44672	-0.169767	-0.42891	-0.590714	-1.14028	A5ARF5_VITVI	Putative uncharacterized protein	Vitis vinifera Grape).					A5CBI6	-11.2045	-3.486	down
A5ARG5	3.25875	7.83085	-0.182459	3.30784	4.44264	-0.501839	0.290537	-2.03428	-0.541794	A5ARG5_VITVI	Putative uncharacterized protein	Vitis vinifera Grape).					A5CBN2	-133.251	-7.058	down
A5ARG7	-0.550043	5.74507	6.40244	3.22625	4.44012	-0.0648409	-1.40984	-2.14964	-1.2422	A5ARG7_VITVI	Putative uncharacterized protein	Vitis vinifera Grape).	GO:0008430				A5CBQ0	-2.0691	-1.049	down
A5ARH3	-0.412697	5.45362	3.56809	3.5359	4.43725	-1.48603	-2.32387	-1.66555	-1.83421	A5ARH3_VITVI	Putative uncharacterized protein	Vitis vinifera Grape).	GO:0000166 ; GO:0004672 ; GO:0004674 ; GO:0005524 ; GO:0006468 ; GO:0016772				A5CBT6	-4.299	-2.104	down
A5ARH9	-0.680998	5.97836	3.9488	4.04212	4.43579	-0.342246	1.62038	-0.480163	0.39418	A5ARH9_VITVI	Putative uncharacterized protein	Vitis vinifera Grape).	GO:0005198				A5CBU5	-2.01391	-1.01	down
A5ARK4	-0.463748	8.06098	0.845686	4.19174	4.43518	1.21238	-0.38869	-1.12718	-0.357474	A5ARK4_VITVI	Putative uncharacterized protein	Vitis vinifera Grape).	GO:0008270 ; GO:0046872				A5CLG6	2.46913	1.304	up
A5ARK7	0.986048	5.38567	3.75593	4.56314	4.43349	1.25859	-0.796957	-1.12143	-0.250704	A5ARK7_VITVI	Putative uncharacterized protein	Vitis vinifera Grape).					A5H621	-2.80889	-1.49	down
A5ARL1	3.25054	6.99851	4.25589	3.58276	4.4312	1.48667	-5.39444	-1.57122	-0.413252	A5ARL1_VITVI	Putative uncharacterized protein	Vitis vinifera Grape).	GO:0000166 ; GO:0005525 ; GO:0005622 ; GO:0007264 ; GO:0016020				A5H7H4	-2.01391	-1.01	down
A5ARM1	3.84151	6.43035	5.74806	4.10486	4.43018	-1.82337	1.29044	-1.03386	0.136216	A5ARM1_VITVI	Putative uncharacterized protein	Vitis vinifera Grape).	GO:0005524 ; GO:0006915 ; GO:0006952				A5HBA7	-24.8298	-4.634	down
A5ARQ0	0.00897374	-0.151793	5.11063	3.01394	4.42959	0.868752	2.47745	-2.76476	-2.18662	A5ARQ0_VITVI	Putative uncharacterized protein	Vitis vinifera Grape).	GO:0004190 ; GO:0006508				A5HDW0	-4.69785	-2.232	down
A5ARR6	1.52207	5.53267	2.39032	3.23708	4.42764	-0.803631	-0.288807	-1.30635	0.356595	A5ARR6_VITVI	Putative uncharacterized protein	Vitis vinifera Grape).					A5JUZ7	2.12432	1.087	up
A5ART3	2.06754	2.37407	4.02153	3.58676	4.42694	-0.125461	0.868177	-1.23129	-0.202718	A5ART3_VITVI	Putative uncharacterized protein	Vitis vinifera Grape).					A5JUZ8	3.57514	1.838	up
A5ARU5	0.871449	6.22729	-0.253125	3.77555	4.42399	-0.195169	0.397581	-0.155809	0.0494232	A5ARU5_VITVI	Putative uncharacterized protein	Vitis vinifera Grape).	GO:0006855 ; GO:0015238 ; GO:0015297 ; GO:0016020 ; GO:0055085				A5LHW8	-4.70763	-2.235	down
A5ARX6	1.52508	5.90487	2.86044	4.35814	4.42237	-1.04621	0.620677	-2.8413	1.1364	A5ARX6_VITVI	Putative uncharacterized protein	Vitis vinifera Grape).	GO:0000166 ; GO:0004672 ; GO:0004674 ; GO:0005524 ; GO:0006468 ; GO:0016772				A5PGU1	-2.99385	-1.582	down
A5ARZ2	0.800413	5.9047	5.20438	3.39251	4.42016	0.339664	-1.20927	-5.6768	-2.33774	A5ARZ2_VITVI	Putative uncharacterized protein	Vitis vinifera Grape).					A5Y6Z6	-4.7866	-2.259	down
A5ARZ8	-1.09111	5.10391	5.42585	3.72204	4.42016	-3.8487	-2.24436	-2.39797	-3.26723	A5ARZ8_VITVI	Putative uncharacterized protein	Vitis vinifera Grape).	GO:0005509				A6BLN8	-2.68328	-1.424	down
A5AS30	2.86381	5.92418	3.92485	3.85254	4.41998	0.538779	-0.136585	-2.84121	-0.136585	A5AS30_VITVI	Putative uncharacterized protein	Vitis vinifera Grape).	GO:0016020				A6H5A1	2.97935	1.575	up
A5AS34	0.924425	2.07663	9.95075	1.783	4.41905	-0.01723	-0.864205	-1.22305	-0.839951	A5AS34_VITVI	Putative uncharacterized protein	Vitis vinifera Grape).	GO:0005488				A6MIZ0	2.30058	1.202	up
A5AS54	2.41943	6.49353	5.62814	3.13062	4.41688	0.346097	-3.03132	-3.03425	-2.27865	A5AS54_VITVI	Putative uncharacterized protein	Vitis vinifera Grape).	GO:0005381 ; GO:0005618 ; GO:0016021 ; GO:0016787 ; GO:0030599 ; GO:0034755 ; GO:0042545 ; GO:0045330				A6N060	-4.02782	-2.01	down
A5AS62	2.81453	4.91594	4.6661	3.45709	4.41515	0.379197	-0.390775	-1.29241	-0.146845	A5AS62_VITVI	Putative uncharacterized protein	Vitis vinifera Grape).					A6N091	4.49712	2.169	up
A5AS94	0.384799	7.76899	3.85308	4.08033	4.41214	0.299786	-2.14654	-0.755734	-0.763715	A5AS94_VITVI	Putative uncharacterized protein	Vitis vinifera Grape).	GO:0003824 ; GO:0008152				A6N0M3	3.46055	1.791	up
A5ASB1	3.23433	5.09972	4.60142	3.49671	4.4118	1.35537	-0.0798997	-1.631	-0.782475	A5ASB1_VITVI	Putative uncharacterized protein	Vitis vinifera Grape).	GO:0005488 ; GO:0005743 ; GO:0006810 ; GO:0016020 ; GO:0016021 ; GO:0055085				A6N0V4	2.14503	1.101	up
A5ASB8	0.510658	3.10736	4.87106	4.73263	4.41039	2.40618	-2.84046	-2.23186	-0.614902	A5ASB8_VITVI	Putative uncharacterized protein	Vitis vinifera Grape).					A6N171	2.84415	1.508	up
A5ASC0	6.73481	3.21222	4.34077	3.51881	4.40901	-0.123359	-0.0313703	-1.0341	0.306294	A5ASC0_VITVI	Putative uncharacterized protein	Vitis vinifera Grape).					A6N1A8	2.98142	1.576	up
A5ASC1	5.24583	5.51193	1.89829	3.90872	4.40711	-0.313536	-0.889774	-1.68063	-0.418571	A5ASC1_VITVI	Putative uncharacterized protein	Vitis vinifera Grape).	GO:0005488				A6N1P7	-4.00833	-2.003	down
A5ASC7	0.112633	5.62741	1.86387	4.02748	4.40706	0.373223	-0.1054	-1.22027	-0.324085	A5ASC7_VITVI	Putative uncharacterized protein	Vitis vinifera Grape).					A6N6G8	-2.54383	-1.347	down
A5ASD0	3.53518	2.8434	3.66147	3.57947	4.40699	1.33451	0.690819	-0.81426	-3.22837	A5ASD0_VITVI	Putative uncharacterized protein	Vitis vinifera Grape).					A6ZI66	-20.6776	-4.37	down
A5ASD5	0.229834	7.91014	0.953522	3.80647	4.40582	-0.503402	-2.64867	-1.45335	-0.00686906	A5ASD5_VITVI	Putative uncharacterized protein	Vitis vinifera Grape).					A7BK76	-2.35708	-1.237	down
A5ASG4	0.763507	7.16795	3.85724	3.61362	4.40104	1.61346	0.389556	-1.48746	-0.563799	A5ASG4_VITVI	Putative uncharacterized protein	Vitis vinifera Grape).	GO:0005488				A7ISW5	-4.34092	-2.118	down
A5ASG7	-0.183114	6.59749	5.21359	4.46357	4.40047	-0.911296	-2.1189	-3.12124	-2.95139	A5ASG7_VITVI	Putative uncharacterized protein	Vitis vinifera Grape).	GO:0000166 ; GO:0005524 ; GO:0006754 ; GO:0006812 ; GO:0015662 ; GO:0016020 ; GO:0046872				A7IZL3	2.23612	1.161	up
A5ASH3	-0.363348	6.31758	1.51716	4.10687	4.39997	0.0366569	-0.800518	-1.01581	-0.753548	A5ASH3_VITVI	Putative uncharacterized protein	Vitis vinifera Grape).					A7J385	3.22433	1.689	up
A5ASH9	4.67421	7.06478	5.47645	3.78123	4.39942	-0.103516	-2.24664	-0.977081	0.675465	A5ASH9_VITVI	Putative uncharacterized protein	Vitis vinifera Grape).	GO:0008270 ; GO:0046872				A7KWJ0	3.2154	1.685	up
A5ASI0	2.67215	5.2412	4.40519	3.19636	4.399	0.86803	0.355533	-0.275069	0.0208539	A5ASI0_VITVI	Putative uncharacterized protein	Vitis vinifera Grape).	GO:0000079 ; GO:0006355 ; GO:0019901				A7L2Z3	-6.1475	-2.62	down
A5ASJ0	0.0743684	0.452279	9.071	2.92537	4.39854	0.928245	-0.0314063	-0.822472	0.136385	A5ASJ0_VITVI	Putative uncharacterized protein	Vitis vinifera Grape).					A7L4B0	-2.68329	-1.424	down
A5ASJ1	0.393697	6.28574	4.88447	3.62381	4.39774	0.0739198	0.119639	-1.02731	-0.158009	A5ASJ1_VITVI	Putative uncharacterized protein	Vitis vinifera Grape).					A7L4W2	-5.96284	-2.576	down
A5ASJ3	-0.730907	6.64515	3.92518	3.87513	4.39515	1.34605	0.290322	0.287789	1.13635	A5ASJ3_VITVI	Putative uncharacterized protein	Vitis vinifera Grape).					A7LB49	2.8206	1.496	up
A5ASJ8	-1.53199	6.10699	5.25348	3.87536	4.39497	0.2128	-0.833034	-1.47531	-0.313223	A5ASJ8_VITVI	Putative uncharacterized protein	Vitis vinifera Grape).	GO:0000166 ; GO:0004672 ; GO:0004674 ; GO:0005524 ; GO:0006468 ; GO:0016772				A7LB60	-28.7402	-4.845	down
A5ASK1	0.29665	2.23801	5.82551	3.67526	4.39415	-1.37386	1.32927	-0.23479	0.280917	A5ASK1_VITVI	Putative uncharacterized protein	Vitis vinifera Grape).					A7LHG0	3.35195	1.745	up
A5ASK2	0.942383	5.07967	2.86141	3.34247	4.394	0.424149	-0.86157	-1.03397	-0.863547	A5ASK2_VITVI	Putative uncharacterized protein	Vitis vinifera Grape).					A7LIU7	-12.0838	-3.595	down
A5ASL4	-0.396119	5.78163	-1.08898	3.42302	4.39292	0.733971	-0.158231	-0.557693	-1.17175	A5ASL4_VITVI	Putative uncharacterized protein	Vitis vinifera Grape).	GO:0000166 ; GO:0003824 ; GO:0005388 ; GO:0005524 ; GO:0006754 ; GO:0006812 ; GO:0008152 ; GO:0015662 ; GO:0016020 ; GO:0016021 ; GO:0016787 ; GO:0070588				A7M6E8	-3.85572	-1.947	down
A5ASM5	3.18196	5.66356	4.42108	3.61127	4.38879	0.21319	-1.4341	-2.59532	-1.05637	A5ASM5_VITVI	Putative uncharacterized protein	Vitis vinifera Grape).	GO:0004672 ; GO:0004674 ; GO:0005524 ; GO:0006468 ; GO:0016772				A7MAN8	-6.36429	-2.67	down
A5ASP3	1.92893	5.53202	5.3921	4.04772	4.38875	0.323476	-0.740887	-1.47947	-0.781106	A5ASP3_VITVI	Putative uncharacterized protein	Vitis vinifera Grape).	GO:0003824 ; GO:0005488 ; GO:0044237 ; GO:0050662				A7P756	3.12965	1.646	up
A5ASP4	-0.557242	6.01464	4.3966	3.86676	4.38846	0.505036	-0.318723	-1.07544	-0.511252	A5ASP4_VITVI	Putative uncharacterized protein	Vitis vinifera Grape).	GO:0000166 ; GO:0005524 ; GO:0017111				A7PA04	-6.35107	-2.667	down
A5ASP7	3.33871	7.20433	4.38066	3.90359	4.38605	0.101987	-1.32941	-0.831996	-0.306365	A5ASP7_VITVI	Putative uncharacterized protein	Vitis vinifera Grape).					A7PHN8	-4.10107	-2.036	down
A5ASP8	3.38456	5.90341	5.23807	3.5967	4.3854	-0.0810728	2.57249	-2.85616	-2.4777	A5ASP8_VITVI	Putative uncharacterized protein	Vitis vinifera Grape).					A7QC16	-4.92117	-2.299	down
A5ASR1	0.491536	1.66234	1.41328	3.07842	4.38414	0.463466	-0.0241811	-0.680353	-0.00184371	A5ASR1_VITVI	Putative uncharacterized protein	Vitis vinifera Grape).	GO:0003677 ; GO:0005634 ; GO:0006355				A7U175	9.31787	3.22	up
A5ASR5	2.29146	3.46273	0.506768	2.8233	4.38348	2.07969	0.756165	-1.19496	1.46389	A5ASR5_VITVI	Putative uncharacterized protein	Vitis vinifera Grape).	GO:0000166 ; GO:0005524 ; GO:0017111				A7UGC9	2.15696	1.109	up
A5ASS7	2.23756	4.41254	3.67725	3.77554	4.38205	0.465455	-1.28196	-1.4964	-1.13335	A5ASS7_VITVI	Putative uncharacterized protein	Vitis vinifera Grape).	GO:0000166 ; GO:0005525 ; GO:0005622 ; GO:0007264 ; GO:0016020				A7UGD0	-3.35427	-1.746	down
A5ASU7	-0.573326	5.23814	0.092373	3.6669	4.38132	-0.716926	-1.7318	-0.734438	0.523424	A5ASU7_VITVI	Putative uncharacterized protein	Vitis vinifera Grape).	GO:0003676 ; GO:0003677				A7UNK2	7.07632	2.823	up
A5ASV2	-0.507788	6.78727	3.37042	2.99407	4.38014	-0.655298	-1.41845	-2.86547	-0.236361	A5ASV2_VITVI	Putative uncharacterized protein	Vitis vinifera Grape).	GO:0000166 ; GO:0003676				A7UNS9	2.35871	1.238	up
A5ASV4	0.83219	5.90565	3.44441	3.76832	4.37788	1.68308	0.048754	-1.43023	-0.853437	A5ASV4_VITVI	Putative uncharacterized protein	Vitis vinifera Grape).	GO:0005741 ; GO:0006820 ; GO:0008308 ; GO:0044070 ; GO:0055085				A7UQT2	-2.46058	-1.299	down
A5ASV7	-0.7051	6.96912	3.77814	4.37186	4.37578	1.46288	-0.715209	-0.572732	-0.38846	A5ASV7_VITVI	Putative uncharacterized protein	Vitis vinifera Grape).	GO:0005488 ; GO:0008152 ; GO:0016491 ; GO:0055114				A7VM17	2.23457	1.16	up
A5ASW9	0.021324	4.66934	4.74107	3.49237	4.3752	0.913218	0.499108	-0.396602	-0.0335153	A5ASW9_VITVI	Putative uncharacterized protein	Vitis vinifera Grape).					A7WPK7	-2.47942	-1.31	down
A5ASX7	3.02447	-1.84856	5.43989	-0.241446	4.37144	-0.0462258	0.620628	-2.84138	-1.08621	A5ASX7_VITVI	Putative uncharacterized protein	Vitis vinifera Grape).	GO:0003676 ; GO:0008270				A7X672	-2.59009	-1.373	down
A5ASY2	0.649734	3.94045	6.38227	2.75703	4.36474	0.353253	-1.06165	-0.8591	-0.774199	A5ASY2_VITVI	Putative uncharacterized protein	Vitis vinifera Grape).	GO:0016021				A7X9Y1	-2.33755	-1.225	down
A5AT04	3.87354	6.36864	3.59928	3.61923	4.36397	-1.05388	-2.21918	-1.93836	-2.94655	A5AT04_VITVI	Putative uncharacterized protein	Vitis vinifera Grape).					A7XDE9	-4.02503	-2.009	down
A5AT05	-2.53813	5.29341	3.13027	3.50303	4.36247	0.837911	0.223538	-1.20503	-0.601646	A5AT05_VITVI	Serine/threonine-protein phosphatase	Vitis vinifera Grape).	GO:0004721 ; GO:0016787				A7XZB8	3.72438	1.897	up
A5AT12	-0.626516	6.95699	2.72994	3.48431	4.36222	0.859353	-2.1426	-1.03401	-0.50244	A5AT12_VITVI	Putative uncharacterized protein	Vitis vinifera Grape).	GO:0003677 ; GO:0005634 ; GO:0006351 ; GO:0006355				A7Y2G2	-2.75872	-1.464	down
A5AT20	1.50557	5.43361	4.19269	3.70044	4.35908	0.244446	3.20462	1.73174	1.73174	A5AT20_VITVI	Putative uncharacterized protein	Vitis vinifera Grape).	GO:0008080 ; GO:0008152				A7Y7I0	2.66845	1.416	up
A5AT40	0.601854	7.12079	3.90782	3.99823	4.35906	0.429274	-1.97845	-0.854757	-0.619102	A5AT40_VITVI	Putative uncharacterized protein	Vitis vinifera Grape).					A7Y7J1	2.84613	1.509	up
A5AT41	-0.397255	5.93537	0.416604	3.94289	4.35873	-0.841271	-0.0884127	-2.61349	-0.996271	A5AT41_VITVI	Putative uncharacterized protein	Vitis vinifera Grape).	GO:0004221 ; GO:0006511				A7Y7K8	5.01066	2.325	up
A5AT46	0.296754	5.5901	4.68599	3.90984	4.35684	-3.14552	5.33845	1.59832	1.80308	A5AT46_VITVI	Putative uncharacterized protein	Vitis vinifera Grape).	GO:0004867				A7Y7L2	-2.59548	-1.376	down
A5AT47	-1.45337	4.56509	2.54215	3.50962	4.35534	2.5455	-2.61575	0.851782	0.851782	A5AT47_VITVI	Putative uncharacterized protein	Vitis vinifera Grape).	GO:0005215 ; GO:0006857 ; GO:0016020				A7YGJ0	-5.37029	-2.425	down
A5AT48	0.731052	6.98809	4.65869	4.10102	4.35518	1.06483	-0.464497	-1.46738	-0.722873	A5AT48_VITVI	Putative uncharacterized protein	Vitis vinifera Grape).	GO:0006508 ; GO:0008236 ; GO:0016020 ; GO:0016021				A8BLI9	-2.16895	-1.117	down
A5AT54	1.52447	-2.94904	6.45116	3.53738	4.35461	0.465635	0.195286	-3.20368	0.666837	A5AT54_VITVI	Putative uncharacterized protein	Vitis vinifera Grape).	GO:0005509 ; GO:0009523 ; GO:0009654 ; GO:0015979 ; GO:0019898				A8CVH3	-2.66845	-1.416	down
A5AT73	0.347227	5.94717	3.3904	3.67373	4.35395	1.8318	-2.67922	-1.9956	-1.22913	A5AT73_VITVI	Putative uncharacterized protein	Vitis vinifera Grape).	GO:0005634 ; GO:0006333				A8D6D7	2.70757	1.437	up
A5AT77	-0.784632	4.35266	3.54584	5.4213	4.35211	1.05302	-3.95815	-1.58247	-1.88591	A5AT77_VITVI	Putative uncharacterized protein	Vitis vinifera Grape).					A8D7D8	-4.82992	-2.272	down
A5AT79	1.16297	3.06397	2.55011	3.59645	4.35097	0.091986	2.56113	1.50636	2.456	A5AT79_VITVI	Putative uncharacterized protein	Vitis vinifera Grape).					A8E0N3	4.02224	2.008	up
A5ATB5	1.26234	4.06986	3.89125	3.4643	4.35037	0.433012	0.253201	-0.745544	-0.133848	A5ATB5_VITVI	Putative uncharacterized protein	Vitis vinifera Grape).	GO:0003824 ; GO:0008152				A8HP59	-8.55638	-3.097	down
A5ATB9	0.896381	3.77777	-1.0107	3.53463	4.35003	1.39995	-0.82979	-1.54005	-0.432399	A5ATB9_VITVI	Putative uncharacterized protein	Vitis vinifera Grape).					A8ICX3	-4.92117	-2.299	down
A5ATD6	0.643025	3.03901	6.62525	3.47199	4.3479	0.0757501	-1.79738	-1.25711	-0.303467	A5ATD6_VITVI	Putative uncharacterized protein	Vitis vinifera Grape).	GO:0004871 ; GO:0007165 ; GO:0009416				A8IDV8	-3.28752	-1.717	down
A5ATE5	1.10029	3.8648	3.88815	3.66571	4.3472	2.49822	-0.0311525	-1.03411	1.45838	A5ATE5_VITVI	Putative uncharacterized protein	Vitis vinifera Grape).	GO:0004222 ; GO:0006508 ; GO:0008233 ; GO:0008237 ; GO:0016787				A8IXG8	2.07916	1.056	up
A5ATF9	0.77304	3.74768	5.2176	3.48501	4.34668	0.324298	-1.07099	-2.24345	-0.825163	A5ATF9_VITVI	Putative uncharacterized protein	Vitis vinifera Grape).	GO:0003676 ; GO:0005622 ; GO:0008270				A8JK38	3.02723	1.598	up
A5ATG0	-0.769563	4.57193	2.05088	3.61189	4.34553	0.315165	-0.723345	-1.55649	-0.166821	A5ATG0_VITVI	Putative uncharacterized protein	Vitis vinifera Grape).	GO:0008380				A8MQE0	-3.13399	-1.648	down
A5ATG8	3.21546	6.40037	3.71666	4.07397	4.34388	0.561279	-2.53025	-1.27901	-0.840146	A5ATG8_VITVI	Putative uncharacterized protein	Vitis vinifera Grape).	GO:0000166 ; GO:0003924 ; GO:0005198 ; GO:0005525 ; GO:0005737 ; GO:0005856 ; GO:0005874 ; GO:0006184 ; GO:0007017 ; GO:0007018 ; GO:0043234 ; GO:0051258				A8MQH9	-2.90794	-1.54	down
A5ATI2	3.03832	5.4318	3.29017	3.59606	4.34366	-0.804169	-3.08341	-0.401402	-0.737929	A5ATI2_VITVI	Putative uncharacterized protein	Vitis vinifera Grape).					A8MRH8	-2.07628	-1.054	down
A5ATJ4	0.202101	5.1859	4.99036	3.60949	4.3427	-1.45734	-0.677548	-1.87493	0.748848	A5ATJ4_VITVI	Putative uncharacterized protein	Vitis vinifera Grape).	GO:0000166 ; GO:0004672 ; GO:0004674 ; GO:0005524 ; GO:0006468 ; GO:0016772				A8MRL0	3.80264	1.927	up
A5ATJ9	-0.0402611	1.64286	-2.97965	2.70887	4.34265	2.71624	0.112396	-2.09873	-0.843322	A5ATJ9_VITVI	Putative uncharacterized protein	Vitis vinifera Grape).					A8TU44	-2.1795	-1.124	down
A5ATK0	1.28732	5.41018	5.83533	2.78464	4.34226	1.12366	-0.410978	-1.12958	-0.518397	A5ATK0_VITVI	Putative uncharacterized protein	Vitis vinifera Grape).	GO:0005216 ; GO:0005267 ; GO:0005509 ; GO:0006810 ; GO:0006811 ; GO:0016020 ; GO:0016021 ; GO:0071805				A8W458	-2.08493	-1.06	down
A5ATK7	-0.577121	5.50228	5.71997	3.50753	4.34107	1.91311	0.199587	-2.6195	-1.12668	A5ATK7_VITVI	Putative uncharacterized protein	Vitis vinifera Grape).	GO:0000166 ; GO:0004830 ; GO:0005524 ; GO:0005737 ; GO:0006412 ; GO:0006436				A8WBX5	-2.8699	-1.521	down
A5ATK8	3.43332	1.54545	4.50803	2.99994	4.34094	-0.659377	-3.03121	-1.44899	1.22381	A5ATK8_VITVI	Putative uncharacterized protein	Vitis vinifera Grape).	GO:0000160 ; GO:0004871				A8WBX6	-2.15846	-1.11	down
A5ATL1	2.34105	6.22566	4.69692	3.71508	4.34057	1.57958	-5.84347	-1.04596	-0.38575	A5ATL1_VITVI	Putative uncharacterized protein	Vitis vinifera Grape).	GO:0016020 ; GO:0016021				A8Y922	-2.14801	-1.103	down
A5ATM0	2.49459	5.44171	1.82325	3.44402	4.34031	1.08308	-1.93186	-0.887162	-0.916094	A5ATM0_VITVI	Putative uncharacterized protein	Vitis vinifera Grape).					A8Y923	-9.86282	-3.302	down
A5ATM4	-0.346481	5.87027	4.35826	3.49019	4.34022	0.672761	-0.92507	-1.071	-0.134861	A5ATM4_VITVI	Putative uncharacterized protein	Vitis vinifera Grape).	GO:0003723				A8YQV0	-5.50217	-2.46	down
A5ATQ0	1.04089	3.364	0.929376	3.40968	4.33815	2.24658	0.454029	0.580138	0.136346	A5ATQ0_VITVI	Putative uncharacterized protein	Vitis vinifera Grape).	GO:0005488				A9CPA7	2.19162	1.132	up
A5ATQ8	3.02841	5.41303	4.58112	3.65039	4.33808	-0.380146	-0.334443	-1.5026	-0.572069	A5ATQ8_VITVI	Putative uncharacterized protein	Vitis vinifera Grape).	GO:0000166 ; GO:0004672 ; GO:0004674 ; GO:0005524 ; GO:0006468 ; GO:0016772				A9JQE3	2.09072	1.064	up
A5ATR1	-0.172042	4.55384	3.35071	4.05612	4.33733	0.596588	0.568054	-0.896539	0.0408751	A5ATR1_VITVI	Putative uncharacterized protein	Vitis vinifera Grape).					A9LIX0	2.23767	1.162	up
A5ATR9	3.17573	5.80407	3.78021	3.82483	4.33443	-0.747274	-3.42102	-1.56551	-0.653754	A5ATR9_VITVI	Putative uncharacterized protein	Vitis vinifera Grape).	GO:0055085				A9NK64	2.6081	1.383	up
A5ATS4	1.4646	6.49988	2.59228	4.29649	4.33361	0.213899	-0.0788377	-1.40521	-0.282692	A5ATS4_VITVI	Putative uncharacterized protein	Vitis vinifera Grape).	GO:0000166 ; GO:0004672 ; GO:0004674 ; GO:0005524 ; GO:0006468 ; GO:0016301 ; GO:0016310 ; GO:0016740 ; GO:0016772				A9NLR5	-2.68514	-1.425	down
A5ATS8	1.09051	6.13982	4.42648	3.82335	4.33145	1.31914	-1.25208	-1.26504	-0.490788	A5ATS8_VITVI	Putative uncharacterized protein	Vitis vinifera Grape).					A9NM42	2.16595	1.115	up
A5ATT1	2.34917	5.02722	4.7328	3.63183	4.33126	1.52987	-0.0429244	-3.20393	-0.226202	A5ATT1_VITVI	Putative uncharacterized protein	Vitis vinifera Grape).					A9NMB3	3.23552	1.694	up
A5ATV2	0.871449	5.01045	1.53395	3.3343	4.33101	-0.106138	-0.418573	-1.36998	-0.150046	A5ATV2_VITVI	Putative uncharacterized protein	Vitis vinifera Grape).					A9NQ49	2.00139	1.001	up
A5ATW6	0.164786	6.64497	1.24477	3.70896	4.32888	-0.283182	-2.16898	-2.49325	-0.41616	A5ATW6_VITVI	Putative uncharacterized protein	Vitis vinifera Grape).					A9NQA3	-2.85403	-1.513	down
A5ATX3	1.20644	6.15522	3.45782	3.54067	4.32792	-1.40082	-0.783091	-1.51858	-0.131612	A5ATX3_VITVI	Putative uncharacterized protein	Vitis vinifera Grape).	GO:0007154 ; GO:0035091				A9NRD3	-3.26029	-1.705	down
A5ATY0	-3.06421	5.79315	3.85143	3.69615	4.32678	0.249107	1.57826	-1.33653	0.0642883	A5ATY0_VITVI	Putative uncharacterized protein	Vitis vinifera Grape).	GO:0004370 ; GO:0005975 ; GO:0006072 ; GO:0016301 ; GO:0016310 ; GO:0016740 ; GO:0016773				A9NRL5	2.60629	1.382	up
A5ATZ4	3.32995	4.80584	3.34761	3.62875	4.32605	-1.72007	0.184839	-1.49093	-0.15889	A5ATZ4_VITVI	Putative uncharacterized protein	Vitis vinifera Grape).	GO:0004221 ; GO:0006511 ; GO:0008270 ; GO:0046872				A9NTC7	2.81474	1.493	up
A5ATZ5	1.74018	5.26388	3.50136	3.4011	4.32599	0.686916	-1.21988	-1.11473	-0.786865	A5ATZ5_VITVI	Putative uncharacterized protein	Vitis vinifera Grape).					A9NUZ6	3.35195	1.745	up
A5ATZ6	-0.219007	3.93145	-2.11351	1.25275	4.32493	-1.2274	-0.435122	-1.64498	-0.561902	A5ATZ6_VITVI	Putative uncharacterized protein	Vitis vinifera Grape).	GO:0003824 ; GO:0008152 ; GO:0050660				A9NYP3	2.84415	1.508	up
A5AU02	-0.642504	2.17398	7.8858	3.73746	4.32246	0.106573	-2.69804	-2.6233	-1.37541	A5AU02_VITVI	Putative uncharacterized protein	Vitis vinifera Grape).					A9NZ80	2.04911	1.035	up
A5AU11	-0.774232	4.41365	4.72375	3.63969	4.32013	-0.46128	0.587483	-0.841409	-0.211557	A5AU11_VITVI	Putative uncharacterized protein	Vitis vinifera Grape).	GO:0005488				A9P1B6	-2.64634	-1.404	down
A5AU19	0.837065	5.06983	4.00907	3.52624	4.31944	0.949747	0.407306	-0.879695	-0.288121	A5AU19_VITVI	Putative uncharacterized protein	Vitis vinifera Grape).	GO:0004383 ; GO:0006182 ; GO:0020037				A9P1K9	2.08638	1.061	up
A5AU23	0	4.4456	4.77399	3.6815	4.31901	-0.63123	-2.83901	-0.841302	-0.34894	A5AU23_VITVI	Putative uncharacterized protein	Vitis vinifera Grape).	GO:0005488				A9P7W9	-2.35871	-1.238	down
A5AU62	2.62776	6.14429	-0.013383	2.59198	4.31897	-3.28334	-0.683581	-0.368489	-0.323046	A5AU62_VITVI	Putative uncharacterized protein	Vitis vinifera Grape).					A9P7Y4	2.80305	1.487	up
A5AU65	0.9093	4.00861	4.48495	3.23381	4.31826	0.405239	0.143125	-1.06328	-0.296232	A5AU65_VITVI	Putative uncharacterized protein	Vitis vinifera Grape).	GO:0004221 ; GO:0005622 ; GO:0006511 ; GO:0008242				A9P7Z3	3.90683	1.966	up
A5AUB2	3.14102	6.37946	0.172613	4.49785	4.31817	-0.95229	-2.56947	-2.487	-1.6427	A5AUB2_VITVI	Putative uncharacterized protein	Vitis vinifera Grape).	GO:0005622 ; GO:0035556 ; GO:0046872				A9P841	-6.64837	-2.733	down
A5AUD3	0.297831	3.45417	5.24522	2.45042	4.31766	0.413041	-1.76352	-1.38213	-0.545177	A5AUD3_VITVI	Putative uncharacterized protein	Vitis vinifera Grape).					A9P862	-16.1113	-4.01	down
A5AUE8	0.432994	3.61261	4.88395	3.39665	4.31349	0.828234	-0.0315035	-0.841607	-0.0861203	A5AUE8_VITVI	Putative uncharacterized protein	Vitis vinifera Grape).					A9P872	-2.19923	-1.137	down
A5AUJ0	0.272382	4.86466	5.83684	3.57175	4.31133	0.155869	-0.531396	-0.797081	-0.904938	A5AUJ0_VITVI	Putative uncharacterized protein	Vitis vinifera Grape).	GO:0008152 ; GO:0016758				A9P8A5	2.40161	1.264	up
A5AUR7	0.628266	8.38481	-1.65245	3.79625	4.31115	0.481075	-2.95288	-0.839277	0.0870745	A5AUR7_VITVI	Putative uncharacterized protein	Vitis vinifera Grape).	GO:0005488 ; GO:0045454				A9P8D7	2.40327	1.265	up
A5AUR9	0.504292	6.28888	4.05808	3.26015	4.31051	0.383792	-0.692218	-0.0339314	-1.81707	A5AUR9_VITVI	Putative uncharacterized protein	Vitis vinifera Grape).					A9P8E0	-2.40828	-1.268	down
A5AUS0	0.212881	4.51744	2.84573	3.07021	4.30223	-0.125268	0.674549	-0.514508	0.911519	A5AUS0_VITVI	Putative uncharacterized protein	Vitis vinifera Grape).	GO:0000151 ; GO:0000166 ; GO:0004672 ; GO:0004674 ; GO:0004842 ; GO:0005524 ; GO:0006468 ; GO:0016567 ; GO:0016772				A9P8E3	2.69634	1.431	up
A5AUT4	0.86267	6.30022	3.87158	3.84241	4.30117	2.21821	0.968653	-0.636968	-0.19239	A5AUT4_VITVI	Putative uncharacterized protein	Vitis vinifera Grape).	GO:0003723 ; GO:0006364 ; GO:0008033 ; GO:0008168 ; GO:0032259				A9P8G4	2.70945	1.438	up
A5AUT8	1.30978	4.84788	4.2236	3.53853	4.30091	0.0878228	-1.10468	-1.64787	-0.614984	A5AUT8_VITVI	Putative uncharacterized protein	Vitis vinifera Grape).	GO:0016020 ; GO:0016021 ; GO:0051205				A9P8I4	2.24389	1.166	up
A5AUV6	-0.404508	5.81668	1.25984	3.60092	4.29828	0.521149	-3.56583	-1.43697	-0.862922	A5AUV6_VITVI	Putative uncharacterized protein	Vitis vinifera Grape).	GO:0000166 ; GO:0005525 ; GO:0007264				A9P8I6	2.54559	1.348	up
A5AUW4	1.01766	5.70272	4.7934	4.08636	4.29671	0.186237	0.924925	-1.67292	0.113271	A5AUW4_VITVI	Putative uncharacterized protein	Vitis vinifera Grape).	GO:0003824 ; GO:0004721 ; GO:0004722 ; GO:0006470 ; GO:0008287 ; GO:0016787 ; GO:0046872				A9P8J7	-18.5198	-4.211	down
A5AUW9	6.64611	5.39096	4.89644	3.71853	4.29559	1.14012	-0.291413	-1.34413	-1.04693	A5AUW9_VITVI	Putative uncharacterized protein	Vitis vinifera Grape).	GO:0005488				A9P8N1	2.30857	1.207	up
A5AUY6	1.20006	7.1132	4.06597	4.17144	4.2951	0.401989	-0.386497	-2.9693	-1.50637	A5AUY6_VITVI	Putative uncharacterized protein	Vitis vinifera Grape).	GO:0003677 ; GO:0005622 ; GO:0005634 ; GO:0008270				A9P8N8	2.0734	1.052	up
A5AUZ6	1.86285	6.64084	3.96845	3.89241	4.29467	-3.28351	-0.624241	-0.908436	-2.32324	A5AUZ6_VITVI	Putative uncharacterized protein	Vitis vinifera Grape).					A9P8R1	2.27206	1.184	up
A5AV01	-0.934225	5.3988	1.13856	3.72126	4.2942	1.30251	0.423293	-0.716037	-0.208568	A5AV01_VITVI	Putative uncharacterized protein	Vitis vinifera Grape).					A9P8S1	2.03355	1.024	up
A5AV05	1.10917	5.4386	4.48503	4.06203	4.29328	0.465137	-0.757264	-1.58847	-0.964553	A5AV05_VITVI	Putative uncharacterized protein	Vitis vinifera Grape).					A9P960	-2.0209	-1.015	down
A5AV06	4.10904	6.99899	4.19339	4.10984	4.29256	-0.0890386	0.297062	-0.853827	0.108395	A5AV06_VITVI	Putative uncharacterized protein	Vitis vinifera Grape).					A9P976	2.15995	1.111	up
A5AV45	1.65172	4.35571	1.22577	3.62304	4.29076	1.761	1.55345	-1.03463	0.136466	A5AV45_VITVI	Putative uncharacterized protein	Vitis vinifera Grape).	GO:0006810 ; GO:0007047 ; GO:0016020 ; GO:0016021 ; GO:0016740 ; GO:0016757 ; GO:0016760 ; GO:0030244				A9P9L2	2.00694	1.005	up
A5AV46	-0.311179	4.75101	4.66726	3.73177	4.28969	-0.300977	1.30371	-1.06756	-0.399656	A5AV46_VITVI	Putative uncharacterized protein	Vitis vinifera Grape).	GO:0007047 ; GO:0016020 ; GO:0016021 ; GO:0016740 ; GO:0016757 ; GO:0016760 ; GO:0030244				A9P9M3	2.00973	1.007	up
A5AV48	0.743041	6.3778	3.32446	3.91663	4.28883	0.728579	1.84299	-0.133565	0.551234	A5AV48_VITVI	Putative uncharacterized protein	Vitis vinifera Grape).	GO:0003677 ; GO:0005634 ; GO:0006351				A9P9S8	2.36362	1.241	up
A5AV70	-0.813246	6.77914	0.778032	3.15108	4.28758	0.661669	-0.353254	0.966053	0.814474	A5AV70_VITVI	Putative uncharacterized protein	Vitis vinifera Grape).	GO:0000103 ; GO:0004781				A9P9V6	2.2548	1.173	up
A5AV94	0.301483	4.62845	4.48802	3.89456	4.28688	0.683607	-6.12962	-2.32296	-1.53287	A5AV94_VITVI	Putative uncharacterized protein	Vitis vinifera Grape).	GO:0003677 ; GO:0003700 ; GO:0005634 ; GO:0006351 ; GO:0006355 ; GO:0043565				A9P9Y6	-2.0691	-1.049	down
A5AVB2	2.10886	6.20795	4.203	3.70058	4.2864	-2.08633	-2.43135	-2.04525	0.900553	A5AVB2_VITVI	Putative uncharacterized protein	Vitis vinifera Grape).					A9PA44	2.01112	1.008	up
A5AVE9	1.30635	6.13107	4.90011	3.7677	4.28599	-0.805483	-0.566521	-1.88416	-1.50635	A5AVE9_VITVI	Putative uncharacterized protein	Vitis vinifera Grape).	GO:0005488				A9PA59	2.59548	1.376	up
A5AVF2	0.791189	4.60077	3.9377	3.10017	4.28509	-2.30909	-3.83874	-1.14098	-1.21158	A5AVF2_VITVI	Putative uncharacterized protein	Vitis vinifera Grape).					A9PAJ5	2.16445	1.114	up
A5AVG7	3.09105	6.29169	4.03893	3.76567	4.28508	0.176187	-0.6689	-3.8418	-0.349114	A5AVG7_VITVI	Putative uncharacterized protein	Vitis vinifera Grape).					A9PAP4	-4.46915	-2.16	down
A5AVH6	-0.84881	4.45901	1.61995	3.65353	4.28502	-0.738867	-0.409553	-1.9402	-0.752539	A5AVH6_VITVI	Putative uncharacterized protein	Vitis vinifera Grape).					A9PAT6	2.40327	1.265	up
A5AVH9	0.529207	4.57514	4.44031	2.86865	4.2844	0.113171	-0.711938	-2.31934	-0.291098	A5AVH9_VITVI	Putative uncharacterized protein	Vitis vinifera Grape).					A9PB31	2.46058	1.299	up
A5AVI3	2.57789	6.30848	4.4199	3.85448	4.28388	1.11836	0.917657	-1.55812	-0.489998	A5AVI3_VITVI	Putative uncharacterized protein	Vitis vinifera Grape).	GO:0004611 ; GO:0004612 ; GO:0005488 ; GO:0005524 ; GO:0006094 ; GO:0006364 ; GO:0017076 ; GO:0032040				A9PB40	2.18859	1.13	up
A5AVL5	0.787934	-0.686167	6.10356	3.0281	4.28363	-0.852165	-0.645482	-1.89656	-0.531327	A5AVL5_VITVI	Putative uncharacterized protein	Vitis vinifera Grape).					A9PBE6	2.18101	1.125	up
A5AVL9	0.854011	4.31236	1.2899	3.42369	4.28341	0.960734	0.303256	-1.1319	0.0172187	A5AVL9_VITVI	Putative uncharacterized protein	Vitis vinifera Grape).	GO:0001510 ; GO:0003723 ; GO:0006396 ; GO:0008173				A9PBY2	2.80305	1.487	up
A5AVM0	1.90542	2.05952	5.50964	2.37119	4.28327	-0.359197	-1.38611	-1.16141	-0.25048	A5AVM0_VITVI	Putative uncharacterized protein	Vitis vinifera Grape).	GO:0003824 ; GO:0004553 ; GO:0005975 ; GO:0043169				A9PC79	-2.4932	-1.318	down
A5AVM2	1.81057	5.55403	3.43509	3.01681	4.2824	0.0416677	1.79919	-0.802427	0.121374	A5AVM2_VITVI	Putative uncharacterized protein	Vitis vinifera Grape).	GO:0003824 ; GO:0008152				A9PC88	2.63902	1.4	up
A5AVM5	3.15035	6.08958	3.98261	3.7524	4.27955	1.59242	0.173197	-1.36976	-0.419434	A5AVM5_VITVI	Putative uncharacterized protein	Vitis vinifera Grape).					A9PCE8	-2.68514	-1.425	down
A5AVP5	4.05826	4.74837	6.67587	3.49312	4.27671	0.848005	2.51626	0.234207	0.575354	A5AVP5_VITVI	Putative uncharacterized protein	Vitis vinifera Grape).					A9PCE9	2.11404	1.08	up
A5AVR2	0.920797	4.33258	2.83908	3.48901	4.27606	0.211391	-1.15916	-1.54813	-1.28718	A5AVR2_VITVI	Putative uncharacterized protein	Vitis vinifera Grape).	GO:0003824 ; GO:0008152 ; GO:0010181 ; GO:0016491 ; GO:0055114				A9PCL0	-2.12285	-1.086	down
A5AVR9	0.880395	3.59513	5.15082	2.42239	4.27316	0.769975	0.350516	-1.77269	0.397791	A5AVR9_VITVI	Putative uncharacterized protein	Vitis vinifera Grape).					A9PCN1	2.77214	1.471	up
A5AVS1	3.50212	3.75554	2.08162	3.38033	4.27278	-0.76104	-0.683849	-0.97128	-0.0618269	A5AVS1_VITVI	Putative uncharacterized protein	Vitis vinifera Grape).					A9PCN6	2.11991	1.084	up
A5AVT6	-0.402547	5.42389	3.36918	3.1694	4.27243	-0.949429	-1.44885	-1.46884	-0.452527	A5AVT6_VITVI	Putative uncharacterized protein	Vitis vinifera Grape).					A9PCP2	-2.01391	-1.01	down
A5AVW0	0.556386	5.31234	4.48105	3.38776	4.27014	0.525861	0.35028	-2.00047	-0.384045	A5AVW0_VITVI	Putative uncharacterized protein	Vitis vinifera Grape).					A9PCR2	2.4777	1.309	up
A5AVW2	-1.23672	2.021	5.1184	3.30135	4.26969	-0.911995	-2.31238	-1.64824	-0.353765	A5AVW2_VITVI	Putative uncharacterized protein	Vitis vinifera Grape).	GO:0000155 ; GO:0000156 ; GO:0000160 ; GO:0004673 ; GO:0005524 ; GO:0006355 ; GO:0007165 ; GO:0016020 ; GO:0016310 ; GO:0016772 ; GO:0018106				A9PCU0	2.18556	1.128	up
A5AVX0	3.16342	6.56189	1.48321	3.90918	4.26939	0.82589	1.56095	-0.700342	0.272296	A5AVX0_VITVI	Putative uncharacterized protein	Vitis vinifera Grape).					A9PD34	-2.95263	-1.562	down
A5AVX6	-1.2059	6.06945	4.81507	4.04694	4.26808	1.68148	-1.80503	-1.36817	-0.384968	A5AVX6_VITVI	Putative uncharacterized protein	Vitis vinifera Grape).					A9PD81	-9.75404	-3.286	down
A5AVX9	0.51286	6.20892	4.78353	3.46734	4.26599	0.577299	-2.17176	-1.48641	-1.34371	A5AVX9_VITVI	Putative uncharacterized protein	Vitis vinifera Grape).	GO:0005488 ; GO:0016491 ; GO:0016616 ; GO:0051287 ; GO:0055114				A9PDB5	2.13761	1.096	up
A5AVY3	2.87988	8.20638	0.826719	4.23823	4.2644	0.210975	-1.87649	-1.93208	-0.466309	A5AVY3_VITVI	Putative uncharacterized protein	Vitis vinifera Grape).	GO:0016020				A9PDL3	-2.22376	-1.153	down
A5AVZ0	0.500785	5.16175	4.93905	3.46157	4.26199	0.655617	1.36675	0.609304	1.26831	A5AVZ0_VITVI	Putative uncharacterized protein	Vitis vinifera Grape).	GO:0004553 ; GO:0005488 ; GO:0005975				A9PDL5	2.16595	1.115	up
A5AVZ1	-0.660066	6.09273	4.5023	3.19869	4.26104	0.383719	-1.43518	-1.14292	-1.85232	A5AVZ1_VITVI	Putative uncharacterized protein	Vitis vinifera Grape).	GO:0005488				A9PDM0	-4.29602	-2.103	down
A5AVZ3	0.698218	6.22039	3.60567	3.42228	4.26015	-0.142185	0.714193	-0.502035	0.543766	A5AVZ3_VITVI	Putative uncharacterized protein	Vitis vinifera Grape).	GO:0005198 ; GO:0005488 ; GO:0006886 ; GO:0016192 ; GO:0030130 ; GO:0030132				A9PDP5	-3.56277	-1.833	down
A5AVZ5	1.42987	6.39076	4.65647	3.81626	4.25693	2.24702	-0.433335	-1.42063	-1.3159	A5AVZ5_VITVI	Putative uncharacterized protein	Vitis vinifera Grape).	GO:0003824 ; GO:0004721 ; GO:0004722 ; GO:0006470 ; GO:0008287 ; GO:0016787 ; GO:0046872				A9PDQ7	3.95588	1.984	up
A5AVZ9	-0.767767	5.19544	1.79284	3.24991	4.25689	-0.765546	-0.251753	-0.808941	-0.399734	A5AVZ9_VITVI	Putative uncharacterized protein	Vitis vinifera Grape).	GO:0005488 ; GO:0005509				A9PDZ4	2.0734	1.052	up
A5AW13	0.345623	5.46174	3.99648	4.18336	4.25598	1.73013	-0.317761	-0.937949	-0.827272	A5AW13_VITVI	Putative uncharacterized protein	Vitis vinifera Grape).	GO:0003735 ; GO:0005622 ; GO:0005840 ; GO:0006412				A9PE90	4.91775	2.298	up
A5AW14	1.66664	4.83887	6.08081	3.74136	4.25031	0.69389	0.218629	-0.614487	-0.27203	A5AW14_VITVI	Putative uncharacterized protein	Vitis vinifera Grape).					A9PEE5	2.09072	1.064	up
A5AW22	1.24434	4.5971	5.40516	3.45553	4.24819	2.29158	1.08399	-1.03433	0.251728	A5AW22_VITVI	Putative uncharacterized protein	Vitis vinifera Grape).	GO:0003677 ; GO:0003899 ; GO:0006351				A9PEF1	-4.83327	-2.273	down
A5AW24	0.718964	6.05755	4.79157	3.56257	4.24677	0.691559	1.03414	-1.27443	0.429224	A5AW24_VITVI	Putative uncharacterized protein	Vitis vinifera Grape).					A9PEH4	2.83039	1.501	up
A5AW25	2.70202	5.91777	4.7065	3.63645	4.24658	-0.0934273	0.357402	-1.23943	-0.0460497	A5AW25_VITVI	Putative uncharacterized protein	Vitis vinifera Grape).	GO:0005777 ; GO:0016020				A9PET3	2.2253	1.154	up
A5AW33	1.6786	4.88985	3.47085	3.81843	4.24583	0	3.27603	0	-1.57793	A5AW33_VITVI	Putative uncharacterized protein	Vitis vinifera Grape).	GO:0003779 ; GO:0005622				A9PF31	-5.37029	-2.425	down
A5AW66	-0.943921	5.07323	6.23242	3.46048	4.24265	-0.677409	-1.32223	-0.875452	0.148532	A5AW66_VITVI	Putative uncharacterized protein	Vitis vinifera Grape).	GO:0016491 ; GO:0055114				A9PF40	-3.35893	-1.748	down
A5AWA2	0.903653	4.47626	8.21424	2.56823	4.23959	1.45623	0.027822	0.027822	0.027822	A5AWA2_VITVI	Putative uncharacterized protein	Vitis vinifera Grape).	GO:0004144				A9PF57	-2.28786	-1.194	down
A5AWA3	2.5103	5.33097	4.59813	3.48845	4.23782	1.81087	-3.27966	-0.822515	-0.652135	A5AWA3_VITVI	Putative uncharacterized protein	Vitis vinifera Grape).	GO:0003677 ; GO:0003700 ; GO:0005634 ; GO:0006351 ; GO:0006355				A9PF62	-2.88386	-1.528	down
A5AWC9	-0.0244027	5.51844	4.94213	3.54472	4.23637	-1.88433	-2.30196	-1.49077	-0.598712	A5AWC9_VITVI	Putative uncharacterized protein	Vitis vinifera Grape).	GO:0000166 ; GO:0003777 ; GO:0005524 ; GO:0005874 ; GO:0007018 ; GO:0008270 ; GO:0046872				A9PF63	2.35871	1.238	up
A5AWF6	6.57103	6.86575	4.19005	3.85931	4.23496	-0.371311	-1.9574	-1.28189	-1.78953	A5AWF6_VITVI	Putative uncharacterized protein	Vitis vinifera Grape).	GO:0005488				A9PF71	2.03073	1.022	up
A5AWI6	-0.360237	4.62744	3.81329	3.47237	4.23456	2.05067	-1.61605	1.10656	0.13626	A5AWI6_VITVI	Putative uncharacterized protein	Vitis vinifera Grape).	GO:0000226 ; GO:0000922 ; GO:0005815				A9PF73	-3.86375	-1.95	down
A5AWJ8	0.495062	4.92833	6.23868	3.3151	4.23357	1.24175	0.752423	-1.26625	-0.257515	A5AWJ8_VITVI	Putative uncharacterized protein	Vitis vinifera Grape).	GO:0016491 ; GO:0055114				A9PF78	-2.13465	-1.094	down
A5AWM2	3.22922	5.51028	4.78461	3.51794	4.2297	1.97862	0.390285	-1.30493	-0.686747	A5AWM2_VITVI	Putative uncharacterized protein	Vitis vinifera Grape).	GO:0003723 ; GO:0005730				A9PFB9	-2.1901	-1.131	down
A5AWN3	2.31362	5.76982	4.84486	3.80144	4.22882	0.710565	-2.25998	-1.1197	-0.495158	A5AWN3_VITVI	Putative uncharacterized protein	Vitis vinifera Grape).	GO:0003677 ; GO:0003700 ; GO:0005634 ; GO:0006351 ; GO:0006355 ; GO:0043565				A9PFI5	-2.68515	-1.425	down
A5AWP1	0.275007	5.93047	2.22691	3.77179	4.22821	0.0297202	0.895518	-1.31335	-0.31171	A5AWP1_VITVI	Putative uncharacterized protein	Vitis vinifera Grape).	GO:0005643 ; GO:0046907				A9PFI6	3.38463	1.759	up
A5AWP2	1.32969	5.17437	3.40068	3.43205	4.2282	0.0776461	-1.35768	-1.83962	-0.948419	A5AWP2_VITVI	Putative uncharacterized protein	Vitis vinifera Grape).	GO:0005198 ; GO:0005488 ; GO:0006886 ; GO:0016192 ; GO:0030117				A9PFP2	-2.22376	-1.153	down
A5AWP6	0.659084	5.70176	3.79306	3.84173	4.22776	0.642613	-0.676154	-1.67879	-0.0134585	A5AWP6_VITVI	Putative uncharacterized protein	Vitis vinifera Grape).	GO:0008270 ; GO:0046872				A9PG21	-4.02782	-2.01	down
A5AWP9	1.71023	5.23368	5.17831	3.9308	4.22765	-0.264671	-1.79928	-0.821062	-0.759403	A5AWP9_VITVI	Putative uncharacterized protein	Vitis vinifera Grape).	GO:0005509				A9PG22	2.06051	1.043	up
A5AWQ0	-0.387707	5.50708	2.94952	2.73394	4.22623	-1.66482	-0.579881	-2.16749	-1.17502	A5AWQ0_VITVI	Putative uncharacterized protein	Vitis vinifera Grape).					A9PGB4	-3.13182	-1.647	down
A5AWQ4	-1.54335	1.6171	6.47129	3.082	4.22326	1.21719	0.471499	-1.06067	-1.23425	A5AWQ4_VITVI	Putative uncharacterized protein	Vitis vinifera Grape).	GO:0003676 ; GO:0003677 ; GO:0005488				A9PGD0	-2.65553	-1.409	down
A5AWQ7	0.940393	6.14818	4.84643	3.61991	4.22217	-1.01962	-2.27722	-1.19062	0.192146	A5AWQ7_VITVI	Putative uncharacterized protein	Vitis vinifera Grape).	GO:0008152 ; GO:0016597				A9PGD4	2.59368	1.375	up
A5AWR0	2.90831	5.52639	-1.02443	3.48348	4.22163	0.234836	-0.694769	-2.0993	-0.402214	A5AWR0_VITVI	Putative uncharacterized protein	Vitis vinifera Grape).					A9PGF4	2.54206	1.346	up
A5AWU2	0.826355	5.50346	4.92685	3.1737	4.21945	0.410711	-0.0173044	-1.21457	-0.366149	A5AWU2_VITVI	Putative uncharacterized protein	Vitis vinifera Grape).					A9PGF7	-4.92117	-2.299	down
A5AWU3	1.99977	5.21951	2.01381	3.23529	4.21816	0.176085	0.705417	-0.29714	0.136198	A5AWU3_VITVI	Putative uncharacterized protein	Vitis vinifera Grape).	GO:0006457 ; GO:0031072 ; GO:0051082				A9PGG7	-2.10818	-1.076	down
A5AWU6	0.229415	6.28458	3.22368	3.87361	4.21744	1.09116	-1.22033	-1.0865	-0.548913	A5AWU6_VITVI	Putative uncharacterized protein	Vitis vinifera Grape).					A9PGJ7	3.2065	1.681	up
A5AWV0	1.26195	4.71568	3.86867	3.88734	4.21506	-0.601387	-3.6162	-3.61915	-1.12666	A5AWV0_VITVI	Putative uncharacterized protein	Vitis vinifera Grape).	GO:0005622 ; GO:0006508 ; GO:0008234 ; GO:0008270				A9PGV4	2.36198	1.24	up
A5AWV5	0.710309	2.90497	3.53543	3.42379	4.20668	-1.51049	-6.82614	-1.68282	-1.54737	A5AWV5_VITVI	Putative uncharacterized protein	Vitis vinifera Grape).	GO:0004185 ; GO:0006508				A9PH08	-8.05564	-3.01	down
A5AWV9	0.845008	4.80932	4.57866	3.04312	4.20477	0.34667	-1.9596	-1.59761	-2.283	A5AWV9_VITVI	Putative uncharacterized protein	Vitis vinifera Grape).					A9PH38	-3.83972	-1.941	down
A5AWW7	-0.383266	3.89853	4.43663	5.038	4.20394	0.782412	-1.33155	-1.33421	-0.643024	A5AWW7_VITVI	Putative uncharacterized protein	Vitis vinifera Grape).	GO:0000166 ; GO:0005525 ; GO:0007264 ; GO:0015031				A9PH58	2.27995	1.189	up
A5AWZ4	-1.22028	4.14481	3.90198	3.24653	4.20304	1.36883	0.4832	-2.84127	0.788444	A5AWZ4_VITVI	Putative uncharacterized protein	Vitis vinifera Grape).					A9PH61	-2.0806	-1.057	down
A5AWZ9	1.61446	5.48342	3.7748	3.72947	4.20193	-2.1403	-0.565812	-1.42865	-0.0031536	A5AWZ9_VITVI	Putative uncharacterized protein	Vitis vinifera Grape).					A9PH98	-4.43828	-2.15	down
A5AX02	2.07859	6.6497	4.70532	2.90672	4.20135	-0.943829	-0.706582	-1.17054	-0.0654056	A5AX02_VITVI	Putative uncharacterized protein	Vitis vinifera Grape).	GO:0016874				A9PHB0	2.97935	1.575	up
A5AX04	3.168	5.90147	4.13337	3.41704	4.20075	-0.193968	0.360558	-1.77181	-0.430248	A5AX04_VITVI	Putative uncharacterized protein	Vitis vinifera Grape).					A9PHB5	3.92584	1.973	up
A5AX10	-0.924113	5.75329	3.83331	3.64741	4.19986	-0.671714	-0.394038	-1.20386	-2.0333	A5AX10_VITVI	Putative uncharacterized protein	Vitis vinifera Grape).	GO:0004672 ; GO:0004674 ; GO:0005524 ; GO:0006468 ; GO:0016772				A9PHC6	5.5098	2.462	up
A5AX18	-0.395623	5.89739	5.04286	3.67008	4.19737	-0.799069	-1.38267	-0.422995	0.0052223	A5AX18_VITVI	Putative uncharacterized protein	Vitis vinifera Grape).	GO:0000166 ; GO:0005525 ; GO:0007264 ; GO:0015031				A9PHI1	6.99343	2.806	up
A5AX21	0.394921	5.27445	4.60454	3.57007	4.19708	0.17618	-1.35333	-1.77091	-1.18567	A5AX21_VITVI	Putative uncharacterized protein	Vitis vinifera Grape).					A9PHI4	-2.98556	-1.578	down
A5AX39	0.79565	4.72127	3.02016	3.23526	4.19686	1.19684	-3.0315	-3.56436	-5.56384	A5AX39_VITVI	Putative uncharacterized protein	Vitis vinifera Grape).	GO:0005488 ; GO:0006006 ; GO:0008943 ; GO:0016491 ; GO:0016620 ; GO:0051287 ; GO:0055114				A9PHN0	-2.08782	-1.062	down
A5AX67	0.506196	1.58737	4.99009	2.96142	4.1928	-1.88843	0.0738202	-2.09851	-1.34337	A5AX67_VITVI	Putative uncharacterized protein	Vitis vinifera Grape).	GO:0005634 ; GO:0006355				A9PHP9	-6.26363	-2.647	down
A5AX80	3.24466	5.19247	4.20666	3.13079	4.19276	2.52849	3.10853	-0.998529	0.0774839	A5AX80_VITVI	Putative uncharacterized protein	Vitis vinifera Grape).					A9PI03	-3.01885	-1.594	down
A5AX92	3.76684	5.40849	5.27316	3.52898	4.19253	1.27035	0.778285	-0.750574	0.219033	A5AX92_VITVI	Putative uncharacterized protein	Vitis vinifera Grape).	GO:0003735 ; GO:0005840 ; GO:0006412				A9PI47	-3.4822	-1.8	down
A5AXB1	0.743839	6.86733	1.96412	3.84845	4.19121	-0.824215	-0.309744	-1.01111	-1.26631	A5AXB1_VITVI	Putative uncharacterized protein	Vitis vinifera Grape).	GO:0005488 ; GO:0008270 ; GO:0046872				A9PI88	-4.21929	-2.077	down
A5AXE2	3.26993	7.17686	4.22936	4.22432	4.18951	0.147042	-3.09034	-1.50793	-0.42004	A5AXE2_VITVI	Putative uncharacterized protein	Vitis vinifera Grape).	GO:0005096 ; GO:0005622 ; GO:0007165 ; GO:0043547				A9PIA2	2.08638	1.061	up
A5AXE4	-0.0553336	-0.104001	8.48926	2.98699	4.18917	0.826289	0.425166	-1.82783	-1.14125	A5AXE4_VITVI	Putative uncharacterized protein	Vitis vinifera Grape).					A9PIK2	-4.11246	-2.04	down
A5AXF7	4.3973	5.63913	4.59193	3.45677	4.18666	0.979998	0.91233	-1.12803	-0.351272	A5AXF7_VITVI	Putative uncharacterized protein	Vitis vinifera Grape).	GO:0000166 ; GO:0003676				A9PIN9	-3.06099	-1.614	down
A5AXG4	0.797595	5.75273	3.50991	3.46251	4.18653	1.80351	1.60939	-2.33173	-0.885117	A5AXG4_VITVI	Putative uncharacterized protein	Vitis vinifera Grape).	GO:0003998				A9PIY0	2.28153	1.19	up
A5AXG5	0.461211	5.95161	4.90559	4.11101	4.18417	0.386341	1.38361	-0.579339	0.508501	A5AXG5_VITVI	Putative uncharacterized protein	Vitis vinifera Grape).	GO:0000166 ; GO:0005525 ; GO:0007264				A9PJ73	2.23457	1.16	up
A5AXG7	0.956556	4.60142	2.67552	3.49579	4.18371	-0.0352523	-2.16876	-1.3236	0.377387	A5AXG7_VITVI	Putative uncharacterized protein	Vitis vinifera Grape).	GO:0004497 ; GO:0005506 ; GO:0009055 ; GO:0016491 ; GO:0016705 ; GO:0020037 ; GO:0046872 ; GO:0055114				A9PJ83	2.4932	1.318	up
A5AXH1	-0.0244393	5.53711	3.83029	3.46538	4.18313	-0.230252	-1.86399	-1.69149	-0.664157	A5AXH1_VITVI	Putative uncharacterized protein	Vitis vinifera Grape).	GO:0016020 ; GO:0016021 ; GO:0055085				A9PJA3	3.42713	1.777	up
A5AXH2	1.84554	6.70309	3.83252	3.84641	4.18306	-0.662922	-1.32379	-0.724761	-2.15619	A5AXH2_VITVI	Putative uncharacterized protein	Vitis vinifera Grape).	GO:0031072				A9PJB2	-2.18253	-1.126	down
A5AXI2	7.54637	5.35437	4.74703	3.41625	4.18172	0.316979	-0.957121	-1.09257	-0.177014	A5AXI2_VITVI	Putative uncharacterized protein	Vitis vinifera Grape).					A9PJM5	-2.39828	-1.262	down
A5AXI3	3.76336	3.30733	3.7943	2.57713	4.17944	0.505352	-1.60207	-1.1945	-0.496429	A5AXI3_VITVI	Putative uncharacterized protein	Vitis vinifera Grape).					A9PJP4	2.81084	1.491	up
A5AXI5	0.866678	6.40496	4.19578	4.25501	4.17536	0.915985	-0.34088	-1.3138	-0.578695	A5AXI5_VITVI	Proteasome subunit alpha type	Vitis vinifera Grape).	GO:0000502 ; GO:0004175 ; GO:0004298 ; GO:0005634 ; GO:0005737 ; GO:0005839 ; GO:0006511 ; GO:0008233 ; GO:0016787 ; GO:0019773 ; GO:0051603				A9PJP8	2.23148	1.158	up
A5AXJ3	-0.393677	6.34973	3.15456	3.86771	4.1735	0.38901	-0.480816	-1.67585	-0.316516	A5AXJ3_VITVI	Putative uncharacterized protein	Vitis vinifera Grape).					A9PJT1	2.03637	1.026	up
A5AXK2	3.34393	6.50098	2.37101	3.22424	4.17323	1.67867	-1.03146	0.495532	-0.448717	A5AXK2_VITVI	Putative uncharacterized protein	Vitis vinifera Grape).	GO:0000166 ; GO:0004672 ; GO:0004674 ; GO:0005524 ; GO:0006468 ; GO:0016772				A9PJT2	-4.54412	-2.184	down
A5AXM7	0.388245	6.3288	4.51528	3.72978	4.17288	0.575739	0.246863	-0.944839	-1.02588	A5AXM7_VITVI	Putative uncharacterized protein	Vitis vinifera Grape).	GO:0000166 ; GO:0004672 ; GO:0005524 ; GO:0006468 ; GO:0016772				A9PJV2	-2.20228	-1.139	down
A5AXN2	0.989669	6.3738	5.41161	2.42307	4.17153	1.00339	0.0658819	-1.88117	-1.10328	A5AXN2_VITVI	Ubiquitin carboxyl-terminal hydrolase	Vitis vinifera Grape).	GO:0004221 ; GO:0006511 ; GO:0008233 ; GO:0008234 ; GO:0008270 ; GO:0016787 ; GO:0046872				A9PK17	-2.68515	-1.425	down
A5AXP6	2.26616	6.29179	4.81915	3.73498	4.17119	1.49813	-0.446308	-2.03374	0.721267	A5AXP6_VITVI	Putative uncharacterized protein	Vitis vinifera Grape).					A9Q6I3	-2.65553	-1.409	down
A5AXT8	2.00141	4.70974	4.88715	3.41882	4.17041	-0.238813	-0.224022	-3.03408	-0.863611	A5AXT8_VITVI	Putative uncharacterized protein	Vitis vinifera Grape).	GO:0005488 ; GO:0008270 ; GO:0016491 ; GO:0055114				A9QPL5	3.6731	1.877	up
A5AXU8	-0.0995872	6.01417	3.39541	3.75818	4.16915	1.14582	-1.03141	-2.29696	-1.44864	A5AXU8_VITVI	Putative uncharacterized protein	Vitis vinifera Grape).	GO:0000166 ; GO:0003676 ; GO:0005622 ; GO:0006810				A9RAB4	-3.28752	-1.717	down
A5AXV9	-0.822546	6.61477	4.25755	3.88254	4.16688	-0.351771	-0.172023	-1.32235	0.593814	A5AXV9_VITVI	Putative uncharacterized protein	Vitis vinifera Grape).					A9RAD1	-2.95468	-1.563	down
A5AXW5	1.99595	6.90907	4.37348	3.52941	4.16687	1.07006	-0.446578	0.287909	1.4583	A5AXW5_VITVI	Putative uncharacterized protein	Vitis vinifera Grape).					A9RCM0	-8.29936	-3.053	down
A5AXZ7	-0.388408	1.92148	8.34672	2.24625	4.16537	1.30264	2.91596	-1.48742	0.586628	A5AXZ7_VITVI	Putative uncharacterized protein	Vitis vinifera Grape).	GO:0000166 ; GO:0000287 ; GO:0003924 ; GO:0005525 ; GO:0005622 ; GO:0005737 ; GO:0006184				A9RDM6	-16.4384	-4.039	down
A5AY34	1.59593	4.48305	4.38225	3.35291	4.16519	1.07685	-0.38038	-1.03338	-0.480724	A5AY34_VITVI	Putative uncharacterized protein	Vitis vinifera Grape).	GO:0005506 ; GO:0008137 ; GO:0016491 ; GO:0016651 ; GO:0019684 ; GO:0046872 ; GO:0048038 ; GO:0051536 ; GO:0051539 ; GO:0055114				A9REL7	3.2288	1.691	up
A5AY42	1.74218	6.66662	-1.63477	3.14927	4.16441	1.19827	-0.519292	-1.22657	-0.544792	A5AY42_VITVI	Putative uncharacterized protein	Vitis vinifera Grape).	GO:0000276 ; GO:0015078 ; GO:0015986				A9S2M4	-4.01946	-2.007	down
A5AY45	1.27335	4.38061	4.21366	3.57427	4.16124	1.81881	-3.92162	-1.28338	-1.07116	A5AY45_VITVI	Putative uncharacterized protein	Vitis vinifera Grape).					A9S746	-4.92117	-2.299	down
A5AY60	3.34383	7.39948	0.376648	3.32061	4.16072	-2.40847	0.843059	-2.6188	-0.126656	A5AY60_VITVI	Putative uncharacterized protein	Vitis vinifera Grape).	GO:0000148 ; GO:0003723 ; GO:0003843 ; GO:0003964 ; GO:0006075 ; GO:0006278 ; GO:0016020				A9SMW0	-3.06737	-1.617	down
A5AY74	4.63672	5.65517	4.3983	3.42538	4.16049	1.31376	-0.768244	-0.355875	0.136486	A5AY74_VITVI	Putative uncharacterized protein	Vitis vinifera Grape).	GO:0004672 ; GO:0005524 ; GO:0006468 ; GO:0016772				A9T5D6	4.46915	2.16	up
A5AY81	1.23024	5.64792	5.38728	2.85625	4.16047	1.14024	-0.859903	-1.72542	-0.547809	A5AY81_VITVI	Putative uncharacterized protein	Vitis vinifera Grape).	GO:0003676 ; GO:0003677 ; GO:0015074				A9T7A9	-2.4402	-1.287	down
A5AY88	-0.841404	6.02982	3.69826	3.87845	4.1598	-0.0457091	0.873542	-1.15647	0.330986	A5AY88_VITVI	Putative uncharacterized protein	Vitis vinifera Grape).	GO:0003824 ; GO:0005992 ; GO:0008152				A9TNC5	3.12098	1.642	up
A5AY90	0.642214	3.75374	4.59015	3.1371	4.15764	0.747195	0.957714	-0.824181	0.135865	A5AY90_VITVI	Putative uncharacterized protein	Vitis vinifera Grape).	GO:0000166 ; GO:0005524 ; GO:0017111				A9U7C8	-2.17799	-1.123	down
A5AY97	1.19743	4.79857	4.82683	3.66839	4.15754	0.0260147	-1.20453	-1.56808	-0.524222	A5AY97_VITVI	Putative uncharacterized protein	Vitis vinifera Grape).					A9X448	-8.43273	-3.076	down
A5AY98	4.39609	3.91655	4.29967	3.46908	4.15733	0.29035	-1.34519	-1.88064	-0.736692	A5AY98_VITVI	Putative uncharacterized protein	Vitis vinifera Grape).	GO:0005488				A9XIW5	2.92614	1.549	up
A5AY99	-0.362714	6.95371	3.54739	3.22056	4.15692	0.176242	0.553598	-2.61885	-1.44833	A5AY99_VITVI	Putative uncharacterized protein	Vitis vinifera Grape).	GO:0003677 ; GO:0004518 ; GO:0006289				A9XLC9	2.18556	1.128	up
A5AYA7	3.37832	4.19363	2.73063	2.77942	4.15585	-0.0138822	-1.2827	-2.2853	-0.153469	A5AYA7_VITVI	Putative uncharacterized protein	Vitis vinifera Grape).	GO:0016787				A9XLD3	-4.44444	-2.152	down
A5AYB9	1.40086	6.32155	3.2463	3.38551	4.15542	1.03616	-1.67106	-1.85346	-0.883076	A5AYB9_VITVI	Putative uncharacterized protein	Vitis vinifera Grape).	GO:0005643 ; GO:0006606				A9XLF3	-7.37683	-2.883	down
A5AYD4	-0.668009	5.93091	3.18428	3.32062	4.15206	3.93117	1.48116	1.48116	2.72142	A5AYD4_VITVI	Putative uncharacterized protein	Vitis vinifera Grape).	GO:0005507 ; GO:0016491 ; GO:0055114				A9XTL9	2.04202	1.03	up
A5AYD7	0.753548	6.39169	4.62027	3.93916	4.15188	0.890237	0.717367	-1.95265	-0.345856	A5AYD7_VITVI	Putative uncharacterized protein	Vitis vinifera Grape).	GO:0008299 ; GO:0015979 ; GO:0016740 ; GO:0016765				A9XTM4	2.38006	1.251	up
A5AYE5	0.416722	5.78182	3.85422	3.46328	4.15129	0.798736	-1.91055	-2.10075	-1.13784	A5AYE5_VITVI	Putative uncharacterized protein	Vitis vinifera Grape).	GO:0003676 ; GO:0008270 ; GO:0046872				A9YTW1	-3.4295	-1.778	down
A5AYG5	-0.608339	0.427318	5.86502	3.54757	4.1496	-0.745079	-1.1501	-0.546755	-0.0712328	A5AYG5_VITVI	Putative uncharacterized protein	Vitis vinifera Grape).					A9ZMZ1	2.11404	1.08	up
A5AYG7	1.60239	5.57443	4.41718	3.58933	4.14749	1.09763	-1.63418	-1.39709	-0.815423	A5AYG7_VITVI	Putative uncharacterized protein	Vitis vinifera Grape).	GO:0020037 ; GO:0055114				A9ZMZ2	4.91435	2.297	up
A5AYJ4	2.10103	4.68523	4.88466	3.45142	4.14714	0.282266	-1.95358	-1.4472	-0.41405	A5AYJ4_VITVI	Putative uncharacterized protein	Vitis vinifera Grape).	GO:0003824 ; GO:0008152 ; GO:0046872				A9ZT56	-3.64268	-1.865	down
A5AYK7	-0.718806	6.83019	5.24826	3.98793	4.14655	-0.0729006	0.612643	-0.974963	0.188083	A5AYK7_VITVI	Putative uncharacterized protein	Vitis vinifera Grape).					B0BLJ7	-2.34892	-1.232	down
A5AYM1	-0.21625	7.05297	4.10515	3.88523	4.14616	-1.13394	-0.973672	-0.451742	-0.595599	A5AYM1_VITVI	Putative uncharacterized protein	Vitis vinifera Grape).	GO:0016491 ; GO:0055114				B0CN59	-2.31819	-1.213	down
A5AYP8	7.12468	6.34397	2.97821	3.24741	4.14599	1.05171	-2.43513	-2.43781	-0.745094	A5AYP8_VITVI	Putative uncharacterized protein	Vitis vinifera Grape).	GO:0008270 ; GO:0046872				B0CN61	-3.57762	-1.839	down
A5AYQ1	-0.209728	-0.250826	6.54585	2.8573	4.14491	0.398579	0.553493	-0.618872	0.358705	A5AYQ1_VITVI	Putative uncharacterized protein	Vitis vinifera Grape).					B0CN64	-2.79336	-1.482	down
A5AYQ2	1.08432	4.22469	3.97571	3.1133	4.14474	-0.139911	-0.59813	-1.2604	-0.265431	A5AYQ2_VITVI	Putative uncharacterized protein	Vitis vinifera Grape).	GO:0009058				B0F817	-8.06682	-3.012	down
A5AYQ4	-0.320666	5.41785	3.62032	3.74622	4.14213	-2.04637	-1.2539	-1.51956	-0.211599	A5AYQ4_VITVI	Putative uncharacterized protein	Vitis vinifera Grape).	GO:0004518 ; GO:0006281				B0FLM9	-4.02782	-2.01	down
A5AYQ5	0.868072	6.2044	4.92449	3.84783	4.13991	-0.577914	-0.543579	-0.739142	-0.668697	A5AYQ5_VITVI	Putative uncharacterized protein	Vitis vinifera Grape).	GO:0016020 ; GO:0016021 ; GO:0055085				B0FLX9	5.2162	2.383	up
A5AYR5	-0.421579	6.4006	4.28057	3.765	4.13937	0.153602	4.0037	-0.320715	1.03128	A5AYR5_VITVI	Putative uncharacterized protein	Vitis vinifera Grape).	GO:0000166 ; GO:0005524 ; GO:0006200 ; GO:0006810 ; GO:0016021 ; GO:0016887 ; GO:0017111 ; GO:0042626 ; GO:0055085				B0FM65	-2.07053	-1.05	down
A5AYR9	2.801	5.24832	1.47638	3.63206	4.1385	-0.801341	-3.10803	-3.01961	0.0282286	A5AYR9_VITVI	Putative uncharacterized protein	Vitis vinifera Grape).	GO:0009058 ; GO:0016844				B0FM66	-2.72452	-1.446	down
A5AYS0	4.73466	4.21136	4.95005	2.3522	4.13839	1.48709	0.239128	-0.899173	-0.369581	A5AYS0_VITVI	Putative uncharacterized protein	Vitis vinifera Grape).					B0LK12	2.41329	1.271	up
A5AYW2	0.0273481	4.92655	6.0566	3.17566	4.1358	0.942995	-1.32988	-2.73002	-1.2208	A5AYW2_VITVI	Putative uncharacterized protein	Vitis vinifera Grape).					B0LK13	-2.12579	-1.088	down
A5AYW3	1.00748	5.36151	4.03051	3.52434	4.1324	-0.880101	-3.56606	-0.0201347	0.0888409	A5AYW3_VITVI	Putative uncharacterized protein	Vitis vinifera Grape).	GO:0000166 ; GO:0004672 ; GO:0005524 ; GO:0006468 ; GO:0016772				B0LK19	-3.15142	-1.656	down
A5AYW5	4.24195	5.91602	4.57592	3.92856	4.13236	0.533864	-2.0688	-2.24426	-0.953905	A5AYW5_VITVI	Putative uncharacterized protein	Vitis vinifera Grape).	GO:0005507 ; GO:0016491 ; GO:0046872 ; GO:0055114				B0LLV3	-5.05251	-2.337	down
A5AYX8	0.481092	4.95023	5.49195	3.75882	4.13184	0.0677022	-1.72242	-1.35077	-0.843197	A5AYX8_VITVI	Putative uncharacterized protein	Vitis vinifera Grape).					B0LQ85	13.0321	3.704	up
A5AYY4	-0.660906	-2.77867	5.21605	2.67206	4.13077	-0.216009	0.268763	-0.817871	0.0805067	A5AYY4_VITVI	Putative uncharacterized protein	Vitis vinifera Grape).	GO:0005975 ; GO:0016773				B0LQT3	-18.8044	-4.233	down
A5AYZ7	0.985646	4.51984	5.20937	3.14411	4.1302	0.873613	-0.235766	-1.42471	-0.453991	A5AYZ7_VITVI	Putative uncharacterized protein	Vitis vinifera Grape).	GO:0000166 ; GO:0004672 ; GO:0004674 ; GO:0005524 ; GO:0006468 ; GO:0016772				B0LXE2	-2.85008	-1.511	down
A5AZ07	11.1091	4.2688	4.49994	3.19663	4.12575	1.85425	-0.353492	-0.355916	-1.18535	A5AZ07_VITVI	Putative uncharacterized protein	Vitis vinifera Grape).	GO:0004733 ; GO:0008615 ; GO:0010181 ; GO:0016638 ; GO:0042816 ; GO:0055114				B0LXE5	-3.1145	-1.639	down
A5AZ33	1.18401	2.90227	5.54599	3.35667	4.12509	-0.993732	-0.87931	-3.20391	-0.448525	A5AZ33_VITVI	Putative uncharacterized protein	Vitis vinifera Grape).					B1AF42	-2.68515	-1.425	down
A5AZ34	0.838347	0	0.860146	-1.12337	4.12406	1.72268	3.23035	0.300815	1.3165	A5AZ34_VITVI	Putative uncharacterized protein	Vitis vinifera Grape).					B1B1U1	-10.5487	-3.399	down
A5AZ35	-0.926214	5.78502	5.84704	3.08474	4.12226	-1.35459	-5.2562	-0.266005	-0.769896	A5AZ35_VITVI	Putative uncharacterized protein	Vitis vinifera Grape).					B1GV56	4.99678	2.321	up
A5AZ57	2.91449	4.3935	4.48644	3.82578	4.11802	1.33534	-0.539531	-2.13376	-1.77061	A5AZ57_VITVI	Putative uncharacterized protein	Vitis vinifera Grape).	GO:0000166 ; GO:0005524 ; GO:0017111				B1N754	-8.66981	-3.116	down
A5AZ58	-1.67761	5.29594	3.76177	3.03892	4.11634	0.607212	-0.268326	-1.08145	-0.292458	A5AZ58_VITVI	Putative uncharacterized protein	Vitis vinifera Grape).					B1NC19	-2.29581	-1.199	down
A5AZ61	0.305795	5.30072	2.08636	3.53402	4.11266	0.116737	0.0372066	-1.35623	-0.232385	A5AZ61_VITVI	Putative uncharacterized protein	Vitis vinifera Grape).	GO:0005488 ; GO:0005622 ; GO:0006396				B1PJV6	-2.674	-1.419	down
A5AZ87	3.21603	5.77128	1.27126	3.89058	4.11107	-0.186353	-2.52307	-2.94063	-0.963252	A5AZ87_VITVI	Putative uncharacterized protein	Vitis vinifera Grape).					B1PS72	-2.68328	-1.424	down
A5AZ92	10.8768	5.6585	5.29252	3.24573	4.11048	-0.210875	-0.311537	-1.79959	-0.629224	A5AZ92_VITVI	Putative uncharacterized protein	Vitis vinifera Grape).	GO:0000166 ; GO:0004672 ; GO:0004674 ; GO:0005524 ; GO:0006468 ; GO:0016772				B1Q3F0	-52.6733	-5.719	down
A5AZC1	3.49449	5.31049	3.63272	3.27095	4.10832	0.626434	-0.871023	-1.87646	0.0865545	A5AZC1_VITVI	Putative uncharacterized protein	Vitis vinifera Grape).	GO:0000166 ; GO:0005524 ; GO:0006200 ; GO:0016020 ; GO:0016887 ; GO:0017111				B1Q3F6	2.25636	1.174	up
A5AZC6	2.05293	6.36331	5.37897	2.97248	4.10812	0.748934	-1.03643	-1.29829	-0.367711	A5AZC6_VITVI	Putative uncharacterized protein	Vitis vinifera Grape).	GO:0000166 ; GO:0005524 ; GO:0017111				B1Q469	-2.58829	-1.372	down
A5AZC7	3.16892	6.10721	4.16533	2.82729	4.10728	0.452144	-1.93489	-1.26979	-0.699649	A5AZC7_VITVI	Putative uncharacterized protein	Vitis vinifera Grape).	GO:0007030 ; GO:0015031 ; GO:0016020				B1Q479	-2.14355	-1.1	down
A5AZD0	0.943059	4.75978	4.78799	3.72811	4.1035	0.382025	-0.417571	-1.18064	-0.359704	A5AZD0_VITVI	Putative uncharacterized protein	Vitis vinifera Grape).					B1Q485	-2.27995	-1.189	down
A5AZD5	-1.11873	5.68438	4.33238	3.57829	4.10309	-0.911189	-0.948899	-0.770364	-3.95086	A5AZD5_VITVI	Putative uncharacterized protein	Vitis vinifera Grape).					B1Q486	-2.09507	-1.067	down
A5AZG8	1.93454	3.61847	4.17075	3.46102	4.10206	1.99327	0.886898	0.29934	0.24373	A5AZG8_VITVI	Putative uncharacterized protein	Vitis vinifera Grape).	GO:0005524 ; GO:0016818				B1Q490	-5.59446	-2.484	down
A5AZH6	-2.2969	5.02844	3.94397	3.26102	4.10092	0.176318	2.77585	1.28793	1.79736	A5AZH6_VITVI	Putative uncharacterized protein	Vitis vinifera Grape).	GO:0030001 ; GO:0046872				B1Q4T6	2.40994	1.269	up
A5AZH7	6.3192	6.63208	3.02501	3.66293	4.09638	-0.315921	2.07295	-1.66315	0.608406	A5AZH7_VITVI	Putative uncharacterized protein	Vitis vinifera Grape).	GO:0005737 ; GO:0006535 ; GO:0009001 ; GO:0016740				B2BMQ2	3.87447	1.954	up
A5AZI0	1.21288	3.25431	3.67014	3.59715	4.09249	1.54637	-0.624241	-1.24679	-0.635706	A5AZI0_VITVI	Putative uncharacterized protein	Vitis vinifera Grape).	GO:0003735 ; GO:0005840 ; GO:0006412				B2CW52	2.21606	1.148	up
A5AZI9	6.47018	5.14399	3.28455	3.30574	4.09239	0.559452	-0.979586	-1.54318	-0.774905	A5AZI9_VITVI	Putative uncharacterized protein	Vitis vinifera Grape).	GO:0006810 ; GO:0016020 ; GO:0016021 ; GO:0016192				B2CZF7	-3.91497	-1.969	down
A5AZK6	-1.89014	5.7741	4.20377	3.86479	4.09168	0.489549	-1.78267	-1.3703	-1.11485	A5AZK6_VITVI	Putative uncharacterized protein	Vitis vinifera Grape).					B2CZJ3	-2.61897	-1.389	down
A5AZL2	3.20116	5.26941	4.30805	3.28155	4.09091	-1.28345	-0.199476	-1.04164	-0.304378	A5AZL2_VITVI	Putative uncharacterized protein	Vitis vinifera Grape).					B2CZL5	2.6982	1.432	up
A5AZM5	0.166715	4.52943	4.20886	3.19934	4.08976	0.126155	-2.16901	-0.660531	-0.235624	A5AZM5_VITVI	Putative uncharacterized protein	Vitis vinifera Grape).	GO:0004672 ; GO:0004674 ; GO:0005524 ; GO:0006468 ; GO:0016020 ; GO:0016021 ; GO:0016772				B2D0J3	-3.3566	-1.747	down
A5AZM9	0.700418	4.45363	5.00115	3.04377	4.08885	1.19476	0.339158	-1.11326	-0.408664	A5AZM9_VITVI	Putative uncharacterized protein	Vitis vinifera Grape).	GO:0003735 ; GO:0005622 ; GO:0005840 ; GO:0006412 ; GO:0030529				B2DDA7	-4.54412	-2.184	down
A5AZN6	1.8584	4.68808	5.44835	3.20522	4.08845	-0.484782	0.652476	-0.641525	0.532075	A5AZN6_VITVI	Putative uncharacterized protein	Vitis vinifera Grape).					B2G335	5.2162	2.383	up
A5AZP0	0.0280395	5.48184	4.28599	3.30494	4.08741	0.0262604	-2.60909	-0.989368	-0.932235	A5AZP0_VITVI	Putative uncharacterized protein	Vitis vinifera Grape).	GO:0003677 ; GO:0005634 ; GO:0006351 ; GO:0006355				B2LVF5	2.23457	1.16	up
A5AZP8	2.10394	1.84899	4.86748	2.4636	4.08352	-0.671872	0.120562	-2.6194	-0.0336822	A5AZP8_VITVI	Putative uncharacterized protein	Vitis vinifera Grape).	GO:0005488				B2M1Y5	-2.88186	-1.527	down
A5AZQ1	0.86843	6.30563	3.02451	3.5981	4.08335	-0.238828	0.914541	-0.912038	0.178182	A5AZQ1_VITVI	Putative uncharacterized protein	Vitis vinifera Grape).	GO:0005634 ; GO:0008270				B2MW87	2.18707	1.129	up
A5AZR5	-2.57415	5.7346	0.571186	3.78633	4.08256	-2.14578	-0.0315048	-0.268554	-4.18531	A5AZR5_VITVI	Putative uncharacterized protein	Vitis vinifera Grape).	GO:0004497 ; GO:0005506 ; GO:0009055 ; GO:0016491 ; GO:0016705 ; GO:0020037 ; GO:0046872 ; GO:0055114				B2NIC9	-3.19984	-1.678	down
A5AZS6	4.03268	5.34029	3.49505	3.23369	4.08233	0.204453	0.0781175	-1.15384	-0.0394733	A5AZS6_VITVI	Putative uncharacterized protein	Vitis vinifera Grape).	GO:0003677 ; GO:0005634 ; GO:0006355				B2NID3	2.09217	1.065	up
A5AZT8	1.73031	3.78386	-3.59423	1.78387	4.08197	1.67601	-1.55592	-1.64435	-0.473666	A5AZT8_VITVI	Putative uncharacterized protein	Vitis vinifera Grape).	GO:0003830 ; GO:0006487 ; GO:0016020				B2NID4	-2.64268	-1.402	down
A5AZU5	0.850391	5.76619	3.0997	3.3312	4.08159	-0.123959	-2.7357	-1.70193	-1.20583	A5AZU5_VITVI	Putative uncharacterized protein	Vitis vinifera Grape).	GO:0004190 ; GO:0006508				B2XAG5	-2.58471	-1.37	down
A5AZW9	7.30227	1.18771	2.47793	3.18817	4.08136	0.296898	-1.23277	-0.913216	-1.47995	A5AZW9_VITVI	Putative uncharacterized protein	Vitis vinifera Grape).					B2ZAR7	2.60629	1.382	up
A5AZX2	-0.38101	5.74074	4.83335	4.08039	4.08089	-4.14559	-1.34471	-1.03403	-1.37828	A5AZX2_VITVI	Putative uncharacterized protein	Vitis vinifera Grape).	GO:0055085				B2ZAT7	3.59004	1.844	up
A5AZY8	1.61716	1.98121	-0.286002	2.16486	4.0808	1.79406	-1.50599	-2.12807	-0.797901	A5AZY8_VITVI	Putative uncharacterized protein	Vitis vinifera Grape).					B2ZAT8	-7.73821	-2.952	down
A5AZZ0	-0.124063	6.71601	4.49593	3.79915	4.07875	-0.38792	-0.0751871	-2.00194	0.461032	A5AZZ0_VITVI	Putative uncharacterized protein	Vitis vinifera Grape).					B2ZGM9	-3.87985	-1.956	down
A5B002	0.27453	5.71329	3.8958	3.34767	4.07871	1.21112	-1.26844	-0.891139	-0.747402	A5B002_VITVI	Putative uncharacterized protein	Vitis vinifera Grape).					B2ZGN0	-2.68328	-1.424	down
A5B005	-0.0838441	5.29584	3.11482	3.59476	4.07763	-0.176686	-1.40422	-1.35748	-0.349315	A5B005_VITVI	Putative uncharacterized protein	Vitis vinifera Grape).	GO:0000166 ; GO:0004672 ; GO:0004674 ; GO:0005524 ; GO:0006468 ; GO:0016772				B3EXG1	-2.47942	-1.31	down
A5B014	0.633941	5.4247	3.86523	2.81452	4.07632	-0.741392	-0.0314424	-2.79977	-0.143826	A5B014_VITVI	Putative uncharacterized protein	Vitis vinifera Grape).					B3EXG3	-2.30377	-1.204	down
A5B020	0.807767	5.45149	3.54201	3.17321	4.07617	0.524138	-0.536684	-1.68614	-0.863688	A5B020_VITVI	Putative uncharacterized protein	Vitis vinifera Grape).					B3F8G5	-2.14058	-1.098	down
A5B022	2.79964	5.34618	4.32352	3.56998	4.07608	0.137975	-0.829034	-1.37079	-0.443772	A5B022_VITVI	Putative uncharacterized protein	Vitis vinifera Grape).	GO:0006457 ; GO:0031072 ; GO:0051082				B3H4A7	-5.84823	-2.548	down
A5B032	1.1637	4.1047	3.81045	3.2316	4.07465	-1.28322	-2.49081	-0.816886	-2.32324	A5B032_VITVI	Putative uncharacterized protein	Vitis vinifera Grape).					B3H686	3.16455	1.662	up
A5B033	-0.414653	3.18286	3.07765	3.21586	4.07455	-0.0312565	-2.33908	-1.84119	-1.8786	A5B033_VITVI	Putative uncharacterized protein	Vitis vinifera Grape).					B3H739	-3.02095	-1.595	down
A5B050	0.556598	5.17847	4.44779	2.64711	4.07209	-0.212674	-1.32386	-0.826588	-1.07092	A5B050_VITVI	Adenylosuccinate synthetase	Vitis vinifera Grape).	GO:0000166 ; GO:0000287 ; GO:0004019 ; GO:0005525 ; GO:0005737 ; GO:0006164 ; GO:0016020 ; GO:0016874 ; GO:0046872				B3IWG3	2.19314	1.133	up
A5B051	0.982239	2.81544	4.06838	2.65745	4.07155	-0.593211	0.300617	-2.00595	-1.57283	A5B051_VITVI	Putative uncharacterized protein	Vitis vinifera Grape).	GO:0000166 ; GO:0003677 ; GO:0005524 ; GO:0016787 ; GO:0017111				B3IX28	-2.45037	-1.293	down
A5B054	0.845301	5.67409	4.04751	3.58461	4.07121	-0.0668111	-1.83664	-1.11554	-0.0585241	A5B054_VITVI	Putative uncharacterized protein	Vitis vinifera Grape).	GO:0003677 ; GO:0006355 ; GO:0008270 ; GO:0046872				B3LFA6	-2.04344	-1.031	down
A5B074	2.77077	6.05142	-1.14465	3.86102	4.07054	0.951817	0.8074	-0.557837	-0.0554543	A5B074_VITVI	Putative uncharacterized protein	Vitis vinifera Grape).	GO:0000166 ; GO:0003676				B3SGL7	3.25126	1.701	up
A5B077	1.22256	3.5774	4.33644	2.32097	4.06945	0.650239	-0.124176	-1.44639	0.201254	A5B077_VITVI	Putative uncharacterized protein	Vitis vinifera Grape).					B3SHI0	-3.97237	-1.99	down
A5B0H1	-0.0161035	5.37304	4.34229	3.2771	4.06842	1.76117	-1.70957	-1.22673	-0.404136	A5B0H1_VITVI	Putative uncharacterized protein	Vitis vinifera Grape).	GO:0003677 ; GO:0003899 ; GO:0005634 ; GO:0006351				B3SRP2	-3.37526	-1.755	down
A5B0H4	0.272273	5.18198	4.67186	3.37553	4.06711	0.256437	-0.904868	-0.904868	-1.61486	A5B0H4_VITVI	Putative uncharacterized protein	Vitis vinifera Grape).					B3TLN9	2.43344	1.283	up
A5B0H5	-0.359749	4.55427	4.34559	3.37923	4.06653	0.854269	-1.35326	-2.35582	0.136372	A5B0H5_VITVI	Putative uncharacterized protein	Vitis vinifera Grape).					B3UYE9	-10.098	-3.336	down
A5B0J1	5.14597	6.04257	3.59008	3.53394	4.06572	-0.655419	-0.971909	-3.71838	-1.29658	A5B0J1_VITVI	3-ketoacyl-CoA synthase	Vitis vinifera Grape).	GO:0003824 ; GO:0006633 ; GO:0008152 ; GO:0008415 ; GO:0008610 ; GO:0016020 ; GO:0016740 ; GO:0016747				B3V7R4	-4.47535	-2.162	down
A5B0K2	0.413299	4.88443	-1.36007	3.41808	4.06571	-0.0274499	-0.230075	-1.44334	-0.560203	A5B0K2_VITVI	Putative uncharacterized protein	Vitis vinifera Grape).					B3V803	-2.53678	-1.343	down
A5B0L4	2.89396	3.24574	0.845357	2.6914	4.06563	1.22904	-0.425073	-1.31007	-0.759796	A5B0L4_VITVI	Putative uncharacterized protein	Vitis vinifera Grape).	GO:0003677 ; GO:0003887 ; GO:0006260				B3V813	-2.85205	-1.512	down
A5B0M3	0.615793	4.74642	4.30125	3.2718	4.06485	-1.47436	-1.12584	-4.58862	-1.59602	A5B0M3_VITVI	Putative uncharacterized protein	Vitis vinifera Grape).	GO:0006855 ; GO:0015238 ; GO:0015297 ; GO:0016020 ; GO:0055085				B3VMR4	2.52976	1.339	up
A5B0M9	0.251412	5.00534	5.96839	3.3645	4.064	1.68725	3.42583	-0.205471	1.08938	A5B0M9_VITVI	Putative uncharacterized protein	Vitis vinifera Grape).					B4F8S3	-3.72955	-1.899	down
A5B0P5	-0.396688	5.8816	-0.399585	3.72192	4.06309	-0.545521	0.447438	0.0113454	-0.189417	A5B0P5_VITVI	Putative uncharacterized protein	Vitis vinifera Grape).	GO:0000166 ; GO:0005524 ; GO:0006200 ; GO:0016020 ; GO:0016887 ; GO:0017111				B4FB70	4.63317	2.212	up
A5B0P6	3.205	4.88478	4.87953	3.04555	4.06203	1.94181	-0.768256	-1.35581	0.136436	A5B0P6_VITVI	Putative uncharacterized protein	Vitis vinifera Grape).	GO:0008152 ; GO:0008168 ; GO:0032259				B4FBW9	4.85678	2.28	up
A5B0S2	1.44838	4.11153	3.85661	3.20101	4.06097	-0.267835	-0.68345	-1.4935	-1.73816	A5B0S2_VITVI	Putative uncharacterized protein	Vitis vinifera Grape).	GO:0005488				B4FCZ4	-3.3566	-1.747	down
A5B0U2	1.6179	0.744199	3.60594	2.31623	4.05712	-0.0942845	-2.1049	-1.53136	-0.348274	A5B0U2_VITVI	Putative uncharacterized protein	Vitis vinifera Grape).					B4FGC7	-6.70855	-2.746	down
A5B0U6	-0.706908	4.48027	3.08378	3.09471	4.05677	-0.414135	-0.324081	-1.06487	-0.153683	A5B0U6_VITVI	Putative uncharacterized protein	Vitis vinifera Grape).	GO:0015079 ; GO:0016020 ; GO:0071805				B4FH37	2.31819	1.213	up
A5B0V1	0.689879	4.97694	1.83553	3.15987	4.05661	1.64887	-2.1676	-0.736519	-0.684835	A5B0V1_VITVI	Putative uncharacterized protein	Vitis vinifera Grape).					B4FIP7	-4.02782	-2.01	down
A5B0V8	1.87837	4.38357	4.35176	3.06749	4.0545	1.00479	-1.80121	-1.26667	-0.438679	A5B0V8_VITVI	Putative uncharacterized protein	Vitis vinifera Grape).	GO:0000166 ; GO:0005525 ; GO:0005622 ; GO:0007264				B4FLH9	2.13022	1.091	up
A5B0X9	0.167615	4.52843	4.75195	3.60978	4.05331	0.987614	-1.3357	-2.03222	-1.55742	A5B0X9_VITVI	Delta-aminolevulinic acid dehydratase	Vitis vinifera Grape).	GO:0003824 ; GO:0004655 ; GO:0006779 ; GO:0008152 ; GO:0016829 ; GO:0033014 ; GO:0046872				B4FM90	-3.01885	-1.594	down
A5B0Y2	1.26567	5.90171	4.09047	3.15397	4.05267	0.339336	-1.19701	-1.54347	-0.439367	A5B0Y2_VITVI	Putative uncharacterized protein	Vitis vinifera Grape).	GO:0005622 ; GO:0006886 ; GO:0016020 ; GO:0016192				B4FMC8	-2.42335	-1.277	down
A5B0Y3	0.123481	3.57454	6.02321	3.24905	4.0517	2.32077	-1.88488	-1.2577	-1.44861	A5B0Y3_VITVI	Putative uncharacterized protein	Vitis vinifera Grape).	GO:0030410 ; GO:0030418				B4FMZ8	2.31819	1.213	up
A5B0Z1	0.169983	3.77564	4.22357	3.40921	4.05005	0.632314	-1.96301	-0.52541	-0.681335	A5B0Z1_VITVI	Putative uncharacterized protein	Vitis vinifera Grape).					B4FQN2	-8.24775	-3.044	down
A5B0Z3	1.46268	6.03237	-1.49257	3.77941	4.04904	0.917055	-0.0314089	-1.12172	0.328034	A5B0Z3_VITVI	Putative uncharacterized protein	Vitis vinifera Grape).	GO:0006281				B4FRG1	2.39496	1.26	up
A5B0Z8	3.59874	2.76241	5.5756	3.4783	4.04884	1.61721	-3.19803	-1.97395	-0.657802	A5B0Z8_VITVI	Putative uncharacterized protein	Vitis vinifera Grape).	GO:0006270				B4FRU3	3.38698	1.76	up
A5B119	0.730488	5.62837	4.42281	3.44837	4.04711	1.35233	-1.49083	-1.1715	-1.04298	A5B119_VITVI	Putative uncharacterized protein	Vitis vinifera Grape).					B4FS71	3.92312	1.972	up
A5B152	-0.501032	6.03737	2.36627	3.05407	4.047	-0.543177	-0.312065	-0.210949	1.14668	A5B152_VITVI	Putative uncharacterized protein	Vitis vinifera Grape).	GO:0005488				B4FT75	-14.7741	-3.885	down
A5B178	3.75575	5.24568	3.52064	3.37568	4.04663	0.761227	1.42796	-0.44892	0.721368	A5B178_VITVI	Putative uncharacterized protein	Vitis vinifera Grape).	GO:0005524 ; GO:0005737 ; GO:0006457 ; GO:0009408 ; GO:0031072 ; GO:0046872 ; GO:0051082				B4FXY5	-2.68515	-1.425	down
A5B1A8	8.05584	3.30564	2.01671	2.86224	4.04418	-1.14764	-2.59118	-1.60784	0.435306	A5B1A8_VITVI	Putative uncharacterized protein	Vitis vinifera Grape).					B4G1T4	2.23457	1.16	up
A5B1B8	0.00609733	4.08998	4.47875	2.92333	4.03864	1.00694	-0.00820266	-1.0439	-0.444049	A5B1B8_VITVI	Putative uncharacterized protein	Vitis vinifera Grape).	GO:0000287 ; GO:0003824 ; GO:0008152 ; GO:0016740 ; GO:0030976				B4UW55	-3.72438	-1.897	down
A5B1C0	4.47982	-2.5503	-1.21154	1.89289	4.03831	1.71433	-0.315693	-1.07866	-0.0319644	A5B1C0_VITVI	Putative uncharacterized protein	Vitis vinifera Grape).	GO:0006855 ; GO:0015238 ; GO:0015297 ; GO:0016020 ; GO:0055085				B4UW57	-2.84415	-1.508	down
A5B1C7	1.53894	6.04052	4.3388	3.9038	4.03797	2.7328	-5.22246	-2.44414	-1.35038	A5B1C7_VITVI	Putative uncharacterized protein	Vitis vinifera Grape).	GO:0004568 ; GO:0005975 ; GO:0006032 ; GO:0016998				B4UW62	-4.21637	-2.076	down
A5B1D7	3.23269	5.94606	1.695	3.0666	4.03779	0.173472	0.0209984	-1.48204	-0.353936	A5B1D7_VITVI	Putative uncharacterized protein	Vitis vinifera Grape).					B4UWC1	4.55042	2.186	up
A5B1E2	2.6853	6.37826	5.02241	3.71441	4.03547	0.0506465	-0.808837	-0.449076	0.0108215	A5B1E2_VITVI	Putative uncharacterized protein	Vitis vinifera Grape).	GO:0003723 ; GO:0003964 ; GO:0006278				B4UWD6	-2.58829	-1.372	down
A5B1E4	2.88253	5.13602	4.2678	3.35373	4.03503	3.08314	4.72348	1.28778	3.65991	A5B1E4_VITVI	Putative uncharacterized protein	Vitis vinifera Grape).					B4UWD8	3.15142	1.656	up
A5B1F7	-0.44112	5.80903	-2.94177	2.56241	4.0343	-0.28098	1.10522	-0.79303	0.101142	A5B1F7_VITVI	Putative uncharacterized protein	Vitis vinifera Grape).	GO:0003677 ; GO:0003700 ; GO:0005634 ; GO:0006351 ; GO:0006355 ; GO:0043565 ; GO:0046983				B5AGT4	-6.07549	-2.603	down
A5B1G8	-0.630617	5.41082	4.53946	3.66036	4.03268	-6.08814	-4.74938	-1.64495	0.500473	A5B1G8_VITVI	Putative uncharacterized protein	Vitis vinifera Grape).	GO:0000036 ; GO:0003824 ; GO:0004096 ; GO:0006979 ; GO:0008152 ; GO:0016740 ; GO:0031177 ; GO:0048037 ; GO:0055114				B5AJV4	2.04769	1.034	up
A5B1H1	-0.704041	5.22042	3.11373	2.67628	4.03029	0.479337	-0.566951	-1.5668	-0.48505	A5B1H1_VITVI	Putative uncharacterized protein	Vitis vinifera Grape).					B5ARZ7	5.95871	2.575	up
A5B1I6	-3.22567	5.90413	3.02887	3.46913	4.02619	-0.501818	-2.03127	-1.03398	-0.54174	A5B1I6_VITVI	Putative uncharacterized protein	Vitis vinifera Grape).					B5B3R3	-10.7406	-3.425	down
A5B1J7	-2.55809	5.52817	-2.98741	1.51013	4.0246	-3.65156	-3.37395	-1.73998	-3.69174	A5B1J7_VITVI	Putative uncharacterized protein	Vitis vinifera Grape).					B5KFB6	-12.1594	-3.604	down
A5B1K6	4.18689	5.76794	3.90102	3.13443	4.02459	0.00686237	-3.51436	-1.22662	-0.621806	A5B1K6_VITVI	Putative uncharacterized protein	Vitis vinifera Grape).	GO:0003676 ; GO:0008270 ; GO:0046872				B5KFB7	-3.54062	-1.824	down
A5B1L4	0.833659	3.24552	8.21118	2.87357	4.02299	-0.866875	-0.283023	-0.1549	-0.327765	A5B1L4_VITVI	Putative uncharacterized protein	Vitis vinifera Grape).					B5KU60	-9.40221	-3.233	down
A5B1L8	1.18664	5.04206	5.05177	3.3531	4.02295	0.850986	-0.00537016	-1.29707	-0.465587	A5B1L8_VITVI	Putative uncharacterized protein	Vitis vinifera Grape).					B5LAT0	-4.39846	-2.137	down
A5B1M3	3.2639	5.94902	4.58876	3.68049	4.02158	0.481005	-0.212025	-1.21472	-0.863596	A5B1M3_VITVI	Putative uncharacterized protein	Vitis vinifera Grape).	GO:0005488				B5LAU5	2.63902	1.4	up
A5B1M4	4.8858	5.92122	-0.9599	2.86332	4.02129	2.04921	-0.330985	-2.82643	-1.15609	A5B1M4_VITVI	Putative uncharacterized protein	Vitis vinifera Grape).	GO:0005488				B5LAU9	2.54383	1.347	up
A5B1M7	1.24938	6.02362	1.4538	3.45716	4.02003	1.31817	0.754436	-0.985162	-0.136654	A5B1M7_VITVI	Putative uncharacterized protein	Vitis vinifera Grape).					B5LAV6	-2.59908	-1.378	down
A5B1M8	0.623904	4.58729	5.165	2.95468	4.02001	0.8731	0.141257	-1.15157	-0.694116	A5B1M8_VITVI	Putative uncharacterized protein	Vitis vinifera Grape).					B5LAW2	2.08638	1.061	up
A5B1Q9	-0.935945	5.63457	1.83618	3.45975	4.01815	-0.463092	-1.11725	-1.70357	-0.0224833	A5B1Q9_VITVI	Putative uncharacterized protein	Vitis vinifera Grape).	GO:0003676 ; GO:0003677 ; GO:0004386 ; GO:0005524 ; GO:0005634 ; GO:0006355 ; GO:0016818				B5LWQ8	4.52212	2.177	up
A5B1R0	0.870582	5.05298	5.08105	2.79753	4.01758	0.17105	0.646974	-1.0139	0.470105	A5B1R0_VITVI	Putative uncharacterized protein	Vitis vinifera Grape).	GO:0000166 ; GO:0005524 ; GO:0016874 ; GO:0016881				B5TGN0	3.2898	1.718	up
A5B1R9	0.564232	5.54631	4.14587	3.38626	4.01431	2.15955	1.41508	0.679248	1.00292	A5B1R9_VITVI	Putative uncharacterized protein	Vitis vinifera Grape).	GO:0003865 ; GO:0005737 ; GO:0006629 ; GO:0008202 ; GO:0016020 ; GO:0016021 ; GO:0016627 ; GO:0055114				B5TV78	-5.42642	-2.44	down
A5B1S4	-0.614013	6.61226	5.44403	4.06089	4.01327	1.45631	-0.645241	-2.84152	-2.0859	A5B1S4_VITVI	Putative uncharacterized protein	Vitis vinifera Grape).	GO:0004607 ; GO:0006629				B5U188	2.23457	1.16	up
A5B1S6	0.645201	6.13042	4.1898	3.61991	4.01263	-0.564871	-1.17621	-1.47129	-0.402987	A5B1S6_VITVI	Putative uncharacterized protein	Vitis vinifera Grape).					B5X4Z8	4.18144	2.064	up
A5B1U9	1.13175	6.01317	-3.1945	3.53427	4.0119	0.310485	-1.4117	-1.76223	-0.466312	A5B1U9_VITVI	Putative uncharacterized protein	Vitis vinifera Grape).					B6C864	-2.57398	-1.364	down
A5B1V2	2.95213	6.98143	3.59493	3.44867	4.01165	1.51142	-0.244511	-1.2318	-1.33263	A5B1V2_VITVI	Putative uncharacterized protein	Vitis vinifera Grape).	GO:0003723 ; GO:0003725 ; GO:0005622				B6D3Q4	-2.01391	-1.01	down
A5B1W0	-0.535182	4.69095	4.07038	2.73751	4.00883	1.06265	-0.990372	-2.18809	-0.682175	A5B1W0_VITVI	Putative uncharacterized protein	Vitis vinifera Grape).					B6D3R0	-2.4932	-1.318	down
A5B1X8	0.0486465	5.65014	3.89426	3.83432	4.0085	0.336147	3.93443	-0.704995	0.973358	A5B1X8_VITVI	Putative uncharacterized protein	Vitis vinifera Grape).					B6DWY3	-2.16295	-1.113	down
A5B1Y7	1.93292	5.5583	4.68802	3.60501	4.00516	-0.461598	-0.613591	-1.07433	-0.463467	A5B1Y7_VITVI	Putative uncharacterized protein	Vitis vinifera Grape).					B6DXL3	-2.07772	-1.055	down
A5B1Z3	3.23812	6.53909	0.906914	3.59104	4.0036	-0.470135	-2.20129	-1.11652	0.610321	A5B1Z3_VITVI	Putative uncharacterized protein	Vitis vinifera Grape).					B6DXL4	-4.41986	-2.144	down
A5B1Z8	-0.614558	5.63959	4.06463	3.20015	4.00342	0.176207	-2.20141	-0.396568	0.136358	A5B1Z8_VITVI	Putative uncharacterized protein	Vitis vinifera Grape).					B6E1W9	-38.6126	-5.271	down
A5B1Z9	-1.8039	5.30406	6.11666	3.65234	4.00239	0.718849	-1.25661	-1.5379	-0.66891	A5B1Z9_VITVI	Putative uncharacterized protein	Vitis vinifera Grape).	GO:0016020 ; GO:0016021				B6ECZ4	-3.64268	-1.865	down
A5B200	3.19798	5.84599	4.13001	3.3024	4.00027	0.384685	-1.88692	-0.706971	-0.310667	A5B200_VITVI	Putative uncharacterized protein	Vitis vinifera Grape).	GO:0006950				B6ETT3	-2.71886	-1.443	down
A5B201	0.800413	6.29882	1.75197	3.6414	3.99925	0.921335	-3.58442	-1.15179	-0.251076	A5B201_VITVI	Putative uncharacterized protein	Vitis vinifera Grape).	GO:0000166 ; GO:0005524 ; GO:0017111				B6ETT6	-2.5562	-1.354	down
A5B204	2.05082	5.35408	3.30353	3.26149	3.99845	0.644321	0.992424	-0.731431	-1.07006	A5B204_VITVI	Putative uncharacterized protein	Vitis vinifera Grape).					B6EWY1	8.38029	3.067	up
A5B210	4.22012	3.78146	4.94006	2.82998	3.99774	0.365022	-2.55196	-1.8846	-0.916041	A5B210_VITVI	Putative uncharacterized protein	Vitis vinifera Grape).	GO:0006457 ; GO:0031072 ; GO:0051082				B6F2H0	-3.43664	-1.781	down
A5B226	1.4334	2.73525	2.07301	2.15482	3.99745	-0.558878	-0.861145	-0.872669	-0.0432784	A5B226_VITVI	Putative uncharacterized protein	Vitis vinifera Grape).	GO:0000166 ; GO:0005524 ; GO:0006200 ; GO:0006810 ; GO:0016021 ; GO:0016887 ; GO:0017111 ; GO:0042626 ; GO:0055085				B6RNH8	-9.84233	-3.299	down
A5B229	-1.18672	5.1465	2.59401	3.92414	3.9971	-0.354273	-0.924429	-0.646941	-0.657196	A5B229_VITVI	Ubiquitin carboxyl-terminal hydrolase	Vitis vinifera Grape).	GO:0004221 ; GO:0006511 ; GO:0008233 ; GO:0008234 ; GO:0016787				B6SHJ7	-2.32785	-1.219	down
A5B257	0.0833143	6.98666	2.96871	3.44802	3.99598	0.854237	0.106063	-1.03399	-0.18559	A5B257_VITVI	Putative uncharacterized protein	Vitis vinifera Grape).					B6SJ61	-2.39828	-1.262	down
A5B265	0.473368	6.51892	3.89589	3.33743	3.99532	-1.49696	2.47818	0.200317	1.02495	A5B265_VITVI	Putative uncharacterized protein	Vitis vinifera Grape).	GO:0003824 ; GO:0008152				B6SJQ5	5.31843	2.411	up
A5B274	0.834014	5.69544	3.73391	3.28364	3.99439	-0.202345	-0.915865	-2.14965	-0.564124	A5B274_VITVI	Putative uncharacterized protein	Vitis vinifera Grape).	GO:0000166 ; GO:0004672 ; GO:0004674 ; GO:0005524 ; GO:0006468 ; GO:0016772				B6SL06	3.25803	1.704	up
A5B275	-0.633169	4.79243	0.580777	2.8877	3.99283	0.941197	1.19091	-0.55864	-0.327678	A5B275_VITVI	Putative uncharacterized protein	Vitis vinifera Grape).					B6SLI1	2.05908	1.042	up
A5B280	0.270792	4.86552	3.19045	3.60997	3.99243	0.490372	-0.170334	-1.16092	-0.277838	A5B280_VITVI	Putative uncharacterized protein	Vitis vinifera Grape).	GO:0005488 ; GO:0005622 ; GO:0006396				B6SMR6	2.27048	1.183	up
A5B286	0.575611	5.58035	4.7695	3.38455	3.99236	0.0769931	-1.00149	-0.907856	0.0273468	A5B286_VITVI	Putative uncharacterized protein	Vitis vinifera Grape).	GO:0008270 ; GO:0046872				B6SWV8	2.04769	1.034	up
A5B299	1.22885	5.91005	3.37619	3.30015	3.99183	0.0893135	-0.615182	-0.952513	-0.439738	A5B299_VITVI	Putative uncharacterized protein	Vitis vinifera Grape).	GO:0003676 ; GO:0004386 ; GO:0005524 ; GO:0008026 ; GO:0016787				B6T1M4	3.46775	1.794	up
A5B2A1	2.09018	4.34417	2.12529	2.98566	3.9918	-0.113286	-0.490809	-0.908596	0.676878	A5B2A1_VITVI	Putative uncharacterized protein	Vitis vinifera Grape).					B6T2G0	2.49839	1.321	up
A5B2A2	-0.656763	5.94252	4.29246	3.41597	3.99126	0.80425	-1.49088	-0.599508	-2.32307	A5B2A2_VITVI	Putative uncharacterized protein	Vitis vinifera Grape).	GO:0004672 ; GO:0004674 ; GO:0005524 ; GO:0006468 ; GO:0016772				B6T7F4	-3.06737	-1.617	down
A5B2C1	1.12332	4.72732	4.50537	3.17286	3.99091	-1.82355	-1.44646	-1.03396	0.136353	A5B2C1_VITVI	Putative uncharacterized protein	Vitis vinifera Grape).	GO:0005524 ; GO:0006915 ; GO:0006952				B6T9F3	2.7057	1.436	up
A5B2F1	1.29824	4.63684	2.16892	3.64074	3.99082	0.618984	-0.568169	-1.22869	-0.550162	A5B2F1_VITVI	Putative uncharacterized protein	Vitis vinifera Grape).	GO:0004672 ; GO:0005488 ; GO:0005524 ; GO:0006468 ; GO:0016772				B6TBS1	-3.3566	-1.747	down
A5B2F2	1.4295	6.65188	3.28568	3.8837	3.98963	-0.0868528	-1.03125	-0.297084	-0.126626	A5B2F2_VITVI	Putative uncharacterized protein	Vitis vinifera Grape).					B6TFK6	4.06992	2.025	up
A5B2F5	0.308136	4.49826	2.73527	3.02941	3.98927	-0.713747	-3.21302	-2.21546	-2.13277	A5B2F5_VITVI	Putative uncharacterized protein	Vitis vinifera Grape).	GO:0003824 ; GO:0005975 ; GO:0043169				B6TIW9	-3.69353	-1.885	down
A5B2G3	0.645498	5.38492	3.82641	3.29594	3.98819	1.42638	-2.36916	-0.356051	-1.46661	A5B2G3_VITVI	Putative uncharacterized protein	Vitis vinifera Grape).	GO:0006869				B6TJR4	2.37347	1.247	up
A5B2H0	2.13721	-1.69834	3.53524	3.34041	3.98591	1.57579	-3.26425	-1.68174	-0.464034	A5B2H0_VITVI	Putative uncharacterized protein	Vitis vinifera Grape).					B6TNU4	-2.41664	-1.273	down
A5B2H2	-1.1472	-0.0809955	8.62822	2.36673	3.98563	0.846069	1.94993	-0.605671	0.257307	A5B2H2_VITVI	Cysteine synthase	Vitis vinifera Grape).	GO:0003824 ; GO:0004124 ; GO:0006535 ; GO:0008152 ; GO:0008652 ; GO:0016740 ; GO:0019344 ; GO:0030170				B6TPC6	-3.3566	-1.747	down
A5B2K6	1.47371	3.93163	3.56245	3.34528	3.98499	-0.210945	1.64279	-0.850352	0.31295	A5B2K6_VITVI	Putative uncharacterized protein	Vitis vinifera Grape).					B6U4C0	-2.38667	-1.255	down
A5B2K7	-0.443988	4.76675	4.68423	2.64262	3.98489	0.497354	-1.16692	-2.13383	-1.27326	A5B2K7_VITVI	Putative uncharacterized protein	Vitis vinifera Grape).	GO:0005488				B6U7V9	-3.3566	-1.747	down
A5B2L6	1.48478	4.08404	4.58947	3.11328	3.98474	1.11383	-1.14689	-1.14949	-0.510948	A5B2L6_VITVI	Putative uncharacterized protein	Vitis vinifera Grape).	GO:0005529 ; GO:0005794 ; GO:0006486 ; GO:0008378 ; GO:0016020 ; GO:0016021 ; GO:0016740 ; GO:0016757				B6UHV1	-2.68515	-1.425	down
A5B2M8	3.56646	7.49726	-0.62835	3.18394	3.98315	-0.823809	-1.83892	-0.256382	0.235835	A5B2M8_VITVI	Putative uncharacterized protein	Vitis vinifera Grape).					B6UYJ2	-4.70111	-2.233	down
A5B2N5	2.41857	3.10546	4.33365	2.71153	3.98289	0.848051	-0.15147	-1.01012	-0.331172	A5B2N5_VITVI	Putative uncharacterized protein	Vitis vinifera Grape).	GO:0003677 ; GO:0003700 ; GO:0005634 ; GO:0006351 ; GO:0006355 ; GO:0043565				B6UYJ3	-3.87985	-1.956	down
A5B2Q0	-0.436744	4.78695	5.70471	3.09076	3.98251	0.502493	-0.690012	-1.03522	-0.658372	A5B2Q0_VITVI	Putative uncharacterized protein	Vitis vinifera Grape).	GO:0016020 ; GO:0030001 ; GO:0046873 ; GO:0055085				B6V765	-7.51618	-2.91	down
A5B2U2	1.1377	6.00669	2.75865	3.7396	3.98217	0.330098	-0.356527	-1.19064	-0.944229	A5B2U2_VITVI	Putative uncharacterized protein	Vitis vinifera Grape).					B6VC53	2.13613	1.095	up
A5B2U7	3.01076	6.01896	4.469	3.54818	3.98158	0.508759	-0.698868	-2.46697	-1.29663	A5B2U7_VITVI	Putative uncharacterized protein	Vitis vinifera Grape).	GO:0003824 ; GO:0004375 ; GO:0006544 ; GO:0019464 ; GO:0030170 ; GO:0055114				B6VC54	2.5562	1.354	up
A5B2V2	0.780903	3.0894	8.31366	1.48417	3.98024	-0.962177	-1.54638	-1.04889	0.0802655	A5B2V2_VITVI	Putative uncharacterized protein	Vitis vinifera Grape).	GO:0016787				B6VJV9	20.8793	4.384	up
A5B2X2	-0.509225	5.85759	2.92497	3.58468	3.97859	-0.0818129	0.505874	-0.880586	0.0709456	A5B2X2_VITVI	Translation initiation factor IF-2	Vitis vinifera Grape).	GO:0000166 ; GO:0003743 ; GO:0003924 ; GO:0005525 ; GO:0005622 ; GO:0006184 ; GO:0006412 ; GO:0006413				B6ZCQ8	-3.42238	-1.775	down
A5B301	0.94028	4.90768	1.82643	3.35167	3.97822	1.32823	-0.215368	-2.20387	-3.03344	A5B301_VITVI	Putative uncharacterized protein	Vitis vinifera Grape).	GO:0000166 ; GO:0004672 ; GO:0004674 ; GO:0005524 ; GO:0006468 ; GO:0016020 ; GO:0016021 ; GO:0016772				B7EE89	-2.23767	-1.162	down
A5B311	0.594646	3.9181	4.19138	2.86508	3.97724	1.57201	0.983454	-1.66652	-0.445999	A5B311_VITVI	Putative uncharacterized protein	Vitis vinifera Grape).	GO:0000166 ; GO:0003676				B7EG50	-2.16145	-1.112	down
A5B321	-1.39214	4.45155	1.70224	3.15812	3.97457	0.509527	-1.53066	-1.34369	-0.437781	A5B321_VITVI	Putative uncharacterized protein	Vitis vinifera Grape).	GO:0008219 ; GO:0016021				B7EJR0	2.0648	1.046	up
A5B390	-0.851782	5.72637	3.82041	3.89294	3.97451	2.11094	3.28176	-0.35694	-0.241684	A5B390_VITVI	Putative uncharacterized protein	Vitis vinifera Grape).	GO:0005509				B7EMY9	-2.01391	-1.01	down
A5B396	3.56639	0.496176	1.58514	1.9807	3.97231	0.403854	-1.80066	-4.66616	-3.65587	A5B396_VITVI	Putative uncharacterized protein	Vitis vinifera Grape).					B7EXX7	-3.13182	-1.647	down
A5B397	-0.867762	0.974143	1.47546	2.914	3.97113	0.398451	2.55342	-1.61918	-1.44893	A5B397_VITVI	Putative uncharacterized protein	Vitis vinifera Grape).	GO:0005488				B7FF85	-2.4932	-1.318	down
A5B3A6	3.68088	4.48499	3.33763	2.80811	3.96937	1.32559	-5.81588	-0.29177	0.544896	A5B3A6_VITVI	Putative uncharacterized protein	Vitis vinifera Grape).	GO:0005488				B7FGC8	-4.36203	-2.125	down
A5B3C1	1.38615	5.89894	3.63747	3.22391	3.96932	-0.619951	-0.742161	-1.54594	-0.749762	A5B3C1_VITVI	Putative uncharacterized protein	Vitis vinifera Grape).	GO:0003676 ; GO:0004672 ; GO:0005524 ; GO:0006468 ; GO:0008270 ; GO:0016772				B7FGD0	-2.29899	-1.201	down
A5B3C7	0.978781	4.95995	3.68584	2.74106	3.9691	2.3756	1.58784	0.186947	-0.0234388	A5B3C7_VITVI	Putative uncharacterized protein	Vitis vinifera Grape).	GO:0009055 ; GO:0022900 ; GO:0046872 ; GO:0051536 ; GO:0051537				B7FGD4	-5.14796	-2.364	down
A5B3C8	0.98324	6.48495	4.08309	3.3826	3.9689	-1.15371	-5.25124	-1.00616	0.664936	A5B3C8_VITVI	Putative uncharacterized protein	Vitis vinifera Grape).	GO:0003677 ; GO:0005634 ; GO:0006351 ; GO:0006355				B7FGI4	-2.25793	-1.175	down
A5B3E4	2.3156	4.19274	4.13023	3.04236	3.96776	-0.17505	-1.44551	-2.38517	-0.735199	A5B3E4_VITVI	Putative uncharacterized protein	Vitis vinifera Grape).					B7FGL0	7.82451	2.968	up
A5B3F0	0.470511	4.39096	3.60383	3.13519	3.96757	0.10711	0.637992	-1.11419	0.549482	A5B3F0_VITVI	Putative uncharacterized protein	Vitis vinifera Grape).					B7FH12	2.65001	1.406	up
A5B3G3	0.214501	6.31112	5.72185	3.20151	3.96594	0.60453	-0.0915338	-0.739428	-0.265499	A5B3G3_VITVI	Putative uncharacterized protein	Vitis vinifera Grape).	GO:0000786 ; GO:0003677 ; GO:0005634 ; GO:0005694 ; GO:0006334				B7FH31	2.56685	1.36	up
A5B3G5	0.159242	4.44376	5.35094	3.22623	3.96571	1.37892	-0.986568	-0.718517	-0.696536	A5B3G5_VITVI	Putative uncharacterized protein	Vitis vinifera Grape).	GO:0003735 ; GO:0005622 ; GO:0005840 ; GO:0006412				B7FHA3	2.05623	1.04	up
A5B3I5	5.00877	5.90788	3.56883	3.6422	3.96362	0.981218	-1.01741	-2.83648	-2.15499	A5B3I5_VITVI	Putative uncharacterized protein	Vitis vinifera Grape).	GO:0016021 ; GO:0016758				B7FHC7	2.91804	1.545	up
A5B3K9	0.577441	3.10624	3.39985	2.50217	3.96329	1.39504	-0.65495	-1.27019	-0.769402	A5B3K9_VITVI	Putative uncharacterized protein	Vitis vinifera Grape).	GO:0003735 ; GO:0005622 ; GO:0005840 ; GO:0006412				B7FI03	-2.01391	-1.01	down
A5B3L6	1.51272	5.68819	5.08993	3.12211	3.96266	-0.737201	-0.600222	-1.65059	-0.0710863	A5B3L6_VITVI	Putative uncharacterized protein	Vitis vinifera Grape).	GO:0003676 ; GO:0008270 ; GO:0046872				B7FIE4	-3.06737	-1.617	down
A5B3L7	0.457268	5.72105	5.30209	3.75774	3.96211	-1.61622	2.29063	0.141658	0.344064	A5B3L7_VITVI	Putative uncharacterized protein	Vitis vinifera Grape).	GO:0003824 ; GO:0005488 ; GO:0008152				B7FIR4	3.29893	1.722	up
A5B3N6	-0.426528	-3.17358	5.04653	3.25237	3.96057	0.153139	-1.68673	-2.01121	-0.592982	A5B3N6_VITVI	Putative uncharacterized protein	Vitis vinifera Grape).					B7FIT4	-2.75872	-1.464	down
A5B3N8	0.491463	6.26568	3.64947	3.52626	3.96037	0.876249	-0.435086	-1.23002	0.387701	A5B3N8_VITVI	Putative uncharacterized protein	Vitis vinifera Grape).					B7FIW6	-2.68514	-1.425	down
A5B3P2	2.05233	5.66358	4.46773	3.23644	3.95795	0.794337	-1.50244	-2.19097	-0.879586	A5B3P2_VITVI	Putative uncharacterized protein	Vitis vinifera Grape).	GO:0000151 ; GO:0004842 ; GO:0005488 ; GO:0016567				B7FJ03	-2.30218	-1.203	down
A5B3Q0	2.89217	5.76608	1.37188	3.73718	3.95747	1.35906	-0.464041	-1.92163	-0.0731531	A5B3Q0_VITVI	Putative uncharacterized protein	Vitis vinifera Grape).	GO:0008270				B7FJ68	-4.06428	-2.023	down
A5B3R8	3.2561	5.01741	2.73193	3.11465	3.95719	0.606795	-0.882304	-2.12313	-0.854151	A5B3R8_VITVI	Putative uncharacterized protein	Vitis vinifera Grape).	GO:0003747 ; GO:0005737 ; GO:0006415 ; GO:0016149				B7FJI6	2.3408	1.227	up
A5B3S4	5.03946	2.79152	4.92616	3.01516	3.95645	0.652368	-0.787453	-0.95094	-0.307585	A5B3S4_VITVI	Putative uncharacterized protein	Vitis vinifera Grape).	GO:0008270 ; GO:0046872				B7FJK9	-3.16455	-1.662	down
A5B3S5	-2.81604	5.78871	3.34503	3.16208	3.95626	1.12326	2.37804	-1.51858	1.44605	A5B3S5_VITVI	Putative uncharacterized protein	Vitis vinifera Grape).	GO:0000166 ; GO:0003676				B7FJP5	-3.26029	-1.705	down
A5B3U0	7.03856	3.24584	-0.108538	3.14628	3.95615	1.69703	-0.401863	-0.267122	-0.617964	A5B3U0_VITVI	Putative uncharacterized protein	Vitis vinifera Grape).	GO:0005488				B7FJQ7	-4.02503	-2.009	down
A5B3V9	-0.0433485	4.7746	0	1.72607	3.95592	-0.218074	-1.52075	-2.74277	-0.750658	A5B3V9_VITVI	Putative uncharacterized protein	Vitis vinifera Grape).					B7FJQ9	2.25636	1.174	up
A5B3Z9	0.219091	4.60146	2.68077	3.23199	3.95568	-0.501852	-1.16479	-3.03412	-2.86378	A5B3Z9_VITVI	Putative uncharacterized protein	Vitis vinifera Grape).	GO:0000166 ; GO:0003676 ; GO:0003723				B7FKG4	-6.37754	-2.673	down
A5B405	0.821612	3.71021	4.03222	3.03766	3.95458	-0.551488	2.0781	-0.206483	0.619282	A5B405_VITVI	Putative uncharacterized protein	Vitis vinifera Grape).	GO:0004871 ; GO:0007165 ; GO:0009416				B7FKH6	-2.23767	-1.162	down
A5B411	0.907462	5.40814	-2.41658	3.58453	3.95408	0.864613	-0.44921	-1.70967	-0.971057	A5B411_VITVI	Putative uncharacterized protein	Vitis vinifera Grape).	GO:0006508 ; GO:0008233				B7FKN5	4.31991	2.111	up
A5B412	6.04177	6.22583	3.59341	2.25142	3.95341	1.74627	-0.137457	-1.26893	-0.623616	A5B412_VITVI	Putative uncharacterized protein	Vitis vinifera Grape).	GO:0003735 ; GO:0005622 ; GO:0005840 ; GO:0006412 ; GO:0015934 ; GO:0030529				B7FKP3	2.19771	1.136	up
A5B418	-0.172902	5.86068	5.04587	3.32666	3.95323	0.0779164	2.11622	-2.42542	1.205	A5B418_VITVI	Putative uncharacterized protein	Vitis vinifera Grape).	GO:0003677 ; GO:0003723				B7FKQ9	-3.2221	-1.688	down
A5B426	4.11275	1.5719	5.47272	2.04748	3.9516	0.0614875	0.566078	-2.35118	-0.89682	A5B426_VITVI	Putative uncharacterized protein	Vitis vinifera Grape).					B7FKY0	-2.21453	-1.147	down
A5B429	1.58083	6.33978	0.988564	2.68577	3.95085	1.06989	0.0226869	-1.11247	-0.382581	A5B429_VITVI	Putative uncharacterized protein	Vitis vinifera Grape).	GO:0003677 ; GO:0003899 ; GO:0006351 ; GO:0046983				B7FLA2	-2.53503	-1.342	down
A5B440	0.228223	5.43295	3.61822	3.62498	3.94863	-0.277321	0.105795	-0.724796	-0.0365394	A5B440_VITVI	Putative uncharacterized protein	Vitis vinifera Grape).					B7FLI0	2.68328	1.424	up
A5B445	0.0182186	4.76183	3.53295	2.91898	3.94859	1.03257	2.717	-0.608148	-0.634526	A5B445_VITVI	Putative uncharacterized protein	Vitis vinifera Grape).	GO:0003677 ; GO:0003700 ; GO:0005634 ; GO:0006351 ; GO:0006355				B7FLJ3	2.247	1.168	up
A5B447	-0.758526	5.64077	3.85296	3.26208	3.94098	1.15742	-0.390727	-1.41673	-0.414916	A5B447_VITVI	Putative uncharacterized protein	Vitis vinifera Grape).					B7FLS1	2.81864	1.495	up
A5B455	1.38616	5.12062	4.18263	3.11465	3.94063	0.553743	-0.762118	-0.727949	-0.271462	A5B455_VITVI	Putative uncharacterized protein	Vitis vinifera Grape).					B7FLS2	-2.14801	-1.103	down
A5B456	0.754717	4.55165	7.40253	1.99183	3.94046	0.453267	-0.266736	-1.15871	0.229697	A5B456_VITVI	Putative uncharacterized protein	Vitis vinifera Grape).	GO:0009055 ; GO:0046872				B7FLU0	-6.45313	-2.69	down
A5B463	4.42953	5.95781	5.36925	2.71928	3.9398	0.313672	-2.86778	-2.09293	-1.25962	A5B463_VITVI	Putative uncharacterized protein	Vitis vinifera Grape).	GO:0003676 ; GO:0005622 ; GO:0008270				B7FLX2	-2.47598	-1.308	down
A5B474	1.48326	4.92912	3.34261	3.64667	3.93912	-1.16488	-3.69447	-2.47457	0.84261	A5B474_VITVI	Putative uncharacterized protein	Vitis vinifera Grape).	GO:0004197 ; GO:0006508				B7FM32	2.02651	1.019	up
A5B480	0.968919	5.38837	4.7824	3.51322	3.93741	1.76123	1.26114	-0.0338464	0.636611	A5B480_VITVI	Putative uncharacterized protein	Vitis vinifera Grape).					B7FM62	-2.14801	-1.103	down
A5B483	1.45124	6.15149	3.98928	3.16906	3.93585	1.32524	-1.66224	-1.30757	-0.798015	A5B483_VITVI	Putative uncharacterized protein	Vitis vinifera Grape).	GO:0019538				B7FM69	-2.84021	-1.506	down
A5B492	0.16706	3.39991	-4.44536	0.36042	3.93534	1.46562	0.237694	-1.61904	0.237694	A5B492_VITVI	Putative uncharacterized protein	Vitis vinifera Grape).					B7FM70	-2.08782	-1.062	down
A5B4A6	2.97472	6.19147	4.61498	3.55982	3.93436	1.00179	0.235494	-0.941277	-0.682575	A5B4A6_VITVI	Putative uncharacterized protein	Vitis vinifera Grape).	GO:0005488				B7FMG0	2.38833	1.256	up
A5B4A8	0.840765	6.07415	4.02637	3.39803	3.93335	-1.99348	-0.226878	-3.20398	0.966452	A5B4A8_VITVI	Putative uncharacterized protein	Vitis vinifera Grape).					B7FMK2	2.24856	1.169	up
A5B4B0	-2.78488	5.20132	2.78699	2.83283	3.93294	-1.40875	-1.61639	0.381041	0.136561	A5B4B0_VITVI	Putative uncharacterized protein	Vitis vinifera Grape).	GO:0008270				B7FMS4	-2.16295	-1.113	down
A5B4B2	0.800413	5.56305	4.87809	3.26078	3.93002	1.27588	-1.52674	-1.63255	-1.25463	A5B4B2_VITVI	Putative uncharacterized protein	Vitis vinifera Grape).					B7FMX8	-6.65759	-2.735	down
A5B4B4	2.33422	6.0663	2.81339	3.45696	3.92999	1.46873	-1.69226	0.470486	-0.231968	A5B4B4_VITVI	Putative uncharacterized protein	Vitis vinifera Grape).	GO:0005488				B7FNB0	-2.13761	-1.096	down
A5B4B6	3.19136	5.90296	4.25236	2.96996	3.92951	1.22177	-1.42101	-1.83368	-0.735908	A5B4B6_VITVI	Putative uncharacterized protein	Vitis vinifera Grape).					B7FNG0	-2.14801	-1.103	down
A5B4B7	1.89835	-0.51908	8.4346	2.03537	3.92899	-0.52773	-0.98825	-1.95447	-1.72481	A5B4B7_VITVI	Putative uncharacterized protein	Vitis vinifera Grape).	GO:0000166 ; GO:0004672 ; GO:0005524 ; GO:0006468 ; GO:0016772				B7FNH6	-3.46295	-1.792	down
A5B4C5	-2.13917	5.70285	4.52004	3.5658	3.92883	1.91421	0.573221	0.0522815	-0.732965	A5B4C5_VITVI	Putative uncharacterized protein	Vitis vinifera Grape).					B7TCA9	3.05463	1.611	up
A5B4C6	2.80185	5.83334	5.26276	3.51631	3.92821	1.11049	-1.11949	-1.3952	-0.617595	A5B4C6_VITVI	Putative uncharacterized protein	Vitis vinifera Grape).	GO:0000166 ; GO:0003887 ; GO:0005524 ; GO:0006260 ; GO:0009360 ; GO:0017111				B7TZ47	-33.5677	-5.069	down
A5B4D1	-0.436744	6.47362	4.16233	3.34528	3.92821	0.913296	1.19107	-0.0340589	0.136496	A5B4D1_VITVI	Putative uncharacterized protein	Vitis vinifera Grape).	GO:0005488 ; GO:0005743 ; GO:0006810 ; GO:0016020 ; GO:0016021 ; GO:0055085				B7UCR9	-2.2958	-1.199	down
A5B4F5	3.01341	4.8363	2.98156	3.25335	3.92726	2.82006	0.835214	-2.03359	0.835214	A5B4F5_VITVI	Putative uncharacterized protein	Vitis vinifera Grape).	GO:0000166 ; GO:0004672 ; GO:0004674 ; GO:0005524 ; GO:0006468 ; GO:0016772				B7ZWQ4	-2.41664	-1.273	down
A5B4G6	2.96777	4.24216	3.20187	3.20155	3.92679	0.566842	-1.17372	-2.51836	-3.34561	A5B4G6_VITVI	Putative uncharacterized protein	Vitis vinifera Grape).					B7ZWR0	-2.51751	-1.332	down
A5B4H9	1.33096	4.81345	3.40967	3.04207	3.92619	1.67838	-0.561517	-0.830895	-0.223172	A5B4H9_VITVI	Putative uncharacterized protein	Vitis vinifera Grape).	GO:0000166 ; GO:0004672 ; GO:0004674 ; GO:0005524 ; GO:0006468 ; GO:0016772				B7ZXA1	2.36035	1.239	up
A5B4I6	3.16636	5.4949	4.46637	3.19479	3.92602	0.4605	-2.4091	-1.10543	-0.459407	A5B4I6_VITVI	Putative uncharacterized protein	Vitis vinifera Grape).	GO:0003676 ; GO:0003723 ; GO:0005622 ; GO:0006139 ; GO:0008408				B7ZZU4	-2.84218	-1.507	down
A5B4K2	0.563339	3.91884	5.03434	3.47936	3.92536	0.510133	-2.37081	-2.10185	-0.636596	A5B4K2_VITVI	Putative uncharacterized protein	Vitis vinifera Grape).					B7ZZV6	-2.3473	-1.231	down
A5B4K5	3.33552	5.48692	4.09062	3.17977	3.92494	0.861666	-0.457144	-1.92622	-0.596334	A5B4K5_VITVI	Ubiquitin carboxyl-terminal hydrolase	Vitis vinifera Grape).	GO:0004221 ; GO:0006511 ; GO:0008233 ; GO:0008234 ; GO:0016787				B8A058	-2.8206	-1.496	down
A5B4M3	-1.5483	3.80483	5.11016	3.38124	3.92479	0.744924	0.50895	-1.69484	-0.93961	A5B4M3_VITVI	Putative uncharacterized protein	Vitis vinifera Grape).	GO:0004322 ; GO:0005739 ; GO:0006879 ; GO:0055114				B8A0D7	2.04911	1.035	up
A5B4N8	2.56899	5.43935	4.85053	3.32625	3.92434	-0.12512	-1.2867	-0.948813	-0.333727	A5B4N8_VITVI	Putative uncharacterized protein	Vitis vinifera Grape).					B8A1A3	2.97935	1.575	up
A5B4P5	1.82803	2.69816	3.63491	3.38945	3.92414	-1.23414	0.195237	-1.10618	-0.139244	A5B4P5_VITVI	Putative uncharacterized protein	Vitis vinifera Grape).	GO:0003712 ; GO:0004402 ; GO:0005634 ; GO:0006355 ; GO:0008270 ; GO:0016573 ; GO:0046872				B8A1P6	-4.21929	-2.077	down
A5B4P8	1.338	4.74118	0.972238	2.97615	3.92398	-0.0302846	-1.61644	-1.94092	-0.770522	A5B4P8_VITVI	Putative uncharacterized protein	Vitis vinifera Grape).					B8A7F3	-4.4168	-2.143	down
A5B4S3	0.746931	5.69386	3.00459	3.48994	3.92335	-0.82371	-1.69233	-1.48734	-1.02464	A5B4S3_VITVI	Putative uncharacterized protein	Vitis vinifera Grape).	GO:0003677 ; GO:0005524				B8A868	-2.68515	-1.425	down
A5B4T6	3.20828	5.62572	4.91667	3.43763	3.92239	2.13062	-0.667363	-2.00796	-1.21768	A5B4T6_VITVI	Putative uncharacterized protein	Vitis vinifera Grape).					B8AA57	2.97935	1.575	up
A5B4T9	-1.00399	5.60869	4.80172	3.12971	3.92208	2.498	0.9771	0.9771	0.136212	A5B4T9_VITVI	Putative uncharacterized protein	Vitis vinifera Grape).	GO:0005634 ; GO:0006355				B8AA84	2	1	up
A5B4U0	-1.73216	6.67771	1.52311	3.5322	3.92107	3.0294	1.93811	0.708975	1.20528	A5B4U0_VITVI	Putative uncharacterized protein	Vitis vinifera Grape).	GO:0000151 ; GO:0004842 ; GO:0005488 ; GO:0016567				B8ABK4	9.68666	3.276	up
A5B4U6	1.9045	4.82972	3.01578	3.71063	3.91974	0.687346	0.154496	-1.57285	-0.749242	A5B4U6_VITVI	Putative uncharacterized protein	Vitis vinifera Grape).	GO:0005198 ; GO:0006886 ; GO:0016192 ; GO:0030130 ; GO:0030132				B8AC33	6.7039	2.745	up
A5B4Z3	3.34244	6.73931	1.34606	3.79997	3.91964	1.07981	-0.323943	-2.4877	-1.31699	A5B4Z3_VITVI	Putative uncharacterized protein	Vitis vinifera Grape).	GO:0003676 ; GO:0005634 ; GO:0006281 ; GO:0008081 ; GO:0008270 ; GO:0016818				B8AF81	-2.46058	-1.299	down
A5B4Z4	4.33419	5.83638	4.08446	3.00786	3.9152	-0.644145	0.0141352	-1.31424	-0.292117	A5B4Z4_VITVI	Putative uncharacterized protein	Vitis vinifera Grape).	GO:0000166 ; GO:0005524 ; GO:0017111 ; GO:0019538				B8AGC8	2.23457	1.16	up
A5B4Z7	1.89715	3.75477	5.86843	2.73147	3.91329	1.08242	0.27379	-1.17684	-0.806199	A5B4Z7_VITVI	Putative uncharacterized protein	Vitis vinifera Grape).	GO:0003677 ; GO:0003824 ; GO:0004252 ; GO:0006355 ; GO:0006508				B8AGC9	-2.12285	-1.086	down
A5B510	-1.48928	5.59787	3.08416	3.15642	3.91245	1.17626	1.15393	0.703055	-1.44816	A5B510_VITVI	Putative uncharacterized protein	Vitis vinifera Grape).					B8AHD6	-7.38194	-2.884	down
A5B513	-1.5496	6.2028	2.27349	3.32064	3.91215	1.52285	-2.29385	-0.956186	-0.577345	A5B513_VITVI	Putative uncharacterized protein	Vitis vinifera Grape).					B8AI94	-2.23767	-1.162	down
A5B517	-0.606694	5.92036	3.87671	3.5778	3.9108	0.723087	-0.911059	-1.94615	-1.08647	A5B517_VITVI	Putative uncharacterized protein	Vitis vinifera Grape).	GO:0008168 ; GO:0032259				B8AKM8	2.23457	1.16	up
A5B523	3.09139	7.45675	-1.30061	2.77172	3.91075	1.24964	-2.44416	-4.73378	-5.72423	A5B523_VITVI	Putative uncharacterized protein	Vitis vinifera Grape).	GO:0009507 ; GO:0009765 ; GO:0015979 ; GO:0016020				B8ALJ5	-4.02503	-2.009	down
A5B542	3.26049	5.45531	3.60647	3.13002	3.91062	0.271793	-1.71247	-1.29965	-0.662072	A5B542_VITVI	Putative uncharacterized protein	Vitis vinifera Grape).	GO:0006810 ; GO:0006886 ; GO:0016192 ; GO:0030131				B8AMK9	-2.2176	-1.149	down
A5B564	0.928287	6.49931	0.899628	3.6362	3.9089	1.05751	-1.49535	-0.441564	-1.32773	A5B564_VITVI	Putative uncharacterized protein	Vitis vinifera Grape).					B8AMV3	2.34892	1.232	up
A5B570	3.29293	5.25967	4.13302	3.21376	3.90866	1.44095	0	0	0.313594	A5B570_VITVI	Putative uncharacterized protein	Vitis vinifera Grape).	GO:0003676 ; GO:0003677 ; GO:0004672 ; GO:0005509 ; GO:0005524 ; GO:0006468 ; GO:0008270 ; GO:0015074 ; GO:0016772				B8ANQ0	-2.52801	-1.338	down
A5B5F2	-0.755887	7.36348	4.24627	3.22321	3.90816	-1.56952	-0.692258	0.0771595	0.247582	A5B5F2_VITVI	Putative uncharacterized protein	Vitis vinifera Grape).					B8AQW6	-2.68515	-1.425	down
A5B5G1	1.30188	2.08179	-1.38142	4.37898	3.90815	1.34805	-0.350163	-1.07644	-0.709606	A5B5G1_VITVI	Putative uncharacterized protein	Vitis vinifera Grape).	GO:0000166 ; GO:0004413 ; GO:0005524 ; GO:0005737 ; GO:0006566 ; GO:0009088 ; GO:0016301 ; GO:0016310 ; GO:0016740				B8ATD3	2.0691	1.049	up
A5B5H8	3.60013	5.51208	3.51461	3.41568	3.90653	1.17625	1.55375	1.92577	1.13641	A5B5H8_VITVI	Putative uncharacterized protein	Vitis vinifera Grape).	GO:0000166 ; GO:0004672 ; GO:0004674 ; GO:0005524 ; GO:0006468 ; GO:0016772				B8AWT0	2.91198	1.542	up
A5B5I5	1.51319	3.81068	2.42539	2.85564	3.90541	0.865353	-0.524298	-1.55741	-0.509137	A5B5I5_VITVI	Putative uncharacterized protein	Vitis vinifera Grape).					B8AWV1	2.74157	1.455	up
A5B5J1	0.763232	4.97262	4.53374	3.41332	3.90503	-1.64579	0.753739	-0.563578	-0.413477	A5B5J1_VITVI	Putative uncharacterized protein	Vitis vinifera Grape).	GO:0008104				B8AZ77	2.08493	1.06	up
A5B5K8	0.188073	5.31832	-1.10081	3.35084	3.90438	2.02102	-2.09643	-1.10685	-1.1925	A5B5K8_VITVI	Putative uncharacterized protein	Vitis vinifera Grape).	GO:0004672 ; GO:0005524 ; GO:0006468 ; GO:0016772				B8B1L7	-2.46058	-1.299	down
A5B5L6	0.511772	8.49498	-2.15808	5.09451	3.90255	-2.01309	-1.54631	-0.18916	-0.109857	A5B5L6_VITVI	Putative uncharacterized protein	Vitis vinifera Grape).	GO:0003677 ; GO:0005634 ; GO:0006355				B8B273	-2.11844	-1.083	down
A5B5M9	4.81046	5.02977	3.61487	3.81742	3.90232	-1.11803	-2.29598	-1.96734	-1.38461	A5B5M9_VITVI	Putative uncharacterized protein	Vitis vinifera Grape).	GO:0003677 ; GO:0003700 ; GO:0005634 ; GO:0006351 ; GO:0006355 ; GO:0043565				B8B628	-10.0701	-3.332	down
A5B5N0	3.1669	4.91655	3.04005	2.84483	3.90132	1.31452	-0.437412	-1.51401	-0.606672	A5B5N0_VITVI	Putative uncharacterized protein	Vitis vinifera Grape).	GO:0000166 ; GO:0003676 ; GO:0003723				B8B630	2.1901	1.131	up
A5B5N8	3.27306	6.23893	4.43696	3.44769	3.90084	0.439925	-1.6526	-1.4458	-0.0374467	A5B5N8_VITVI	Putative uncharacterized protein	Vitis vinifera Grape).	GO:0003824 ; GO:0008152				B8B6L2	2.09652	1.068	up
A5B5P8	0.12075	4.97665	3.10809	3.25638	3.89997	0.879524	0.302282	-1.47304	-0.235584	A5B5P8_VITVI	Putative uncharacterized protein	Vitis vinifera Grape).					B8B8I7	3.55045	1.828	up
A5B5Q3	-1.03416	5.09966	-0.606913	2.3703	3.89873	-2.28311	-0.905963	-3.49315	-1.51569	A5B5Q3_VITVI	Putative uncharacterized protein	Vitis vinifera Grape).					B8BAC5	19.2796	4.269	up
A5B5Q4	1.10368	3.98717	4.58168	2.6584	3.89826	-1.54608	-1.66094	-1.35803	-1.02231	A5B5Q4_VITVI	Putative uncharacterized protein	Vitis vinifera Grape).					B8BC00	2.23457	1.16	up
A5B5R2	-0.882305	3.81035	2.71887	3.33354	3.89643	1.01516	0.0270998	-0.987363	0.136238	A5B5R2_VITVI	Putative uncharacterized protein	Vitis vinifera Grape).	GO:0016020 ; GO:0016021 ; GO:0016192				B8BD33	-3.57762	-1.839	down
A5B5R8	0.850253	5.56658	2.8062	3.52681	3.89515	-0.330281	1.27549	-1.19905	1.02505	A5B5R8_VITVI	Putative uncharacterized protein	Vitis vinifera Grape).					B8BDK7	-6.7132	-2.747	down
A5B5T0	-0.140507	6.47351	0.432992	3.63105	3.89447	-1.53153	-0.516908	-1.94825	-0.433956	A5B5T0_VITVI	Putative uncharacterized protein	Vitis vinifera Grape).	GO:0004143 ; GO:0007205				B8BFH0	-5.81589	-2.54	down
A5B5U4	0.900336	5.45873	3.84851	2.70858	3.89389	-0.0869764	0.553481	-0.619063	-0.448614	A5B5U4_VITVI	Putative uncharacterized protein	Vitis vinifera Grape).	GO:0008270 ; GO:0046872				B8BH56	3.72696	1.898	up
A5B5X8	0.231801	2.22076	5.61304	2.73836	3.89344	-0.304906	0.294823	0.00842349	0.529716	A5B5X8_VITVI	Putative uncharacterized protein	Vitis vinifera Grape).	GO:0016021 ; GO:0016758				B8BKS4	4.09539	2.034	up
A5B5X9	-0.972846	1.7241	9.39471	1.06357	3.89223	1.11305	0.534	-0.910955	-0.300569	A5B5X9_VITVI	Putative uncharacterized protein	Vitis vinifera Grape).	GO:0000166 ; GO:0003678 ; GO:0005524 ; GO:0017111				B8BKT7	-3.44618	-1.785	down
A5B5Z1	-0.426332	4.33593	4.57891	3.47774	3.88767	0.616647	-2.42103	-2.18538	-1.97934	A5B5Z1_VITVI	Putative uncharacterized protein	Vitis vinifera Grape).	GO:0008270 ; GO:0046872				B8BMJ4	-2.10964	-1.077	down
A5B5Z3	2.72574	5.54333	-2.22069	3.4037	3.88623	0.505223	-1.49163	-1.03803	-0.588682	A5B5Z3_VITVI	Pectinesterase	Vitis vinifera Grape).	GO:0005618 ; GO:0016787 ; GO:0030599 ; GO:0042545 ; GO:0045330				B8LL35	-14.7639	-3.884	down
A5B614	3.13108	5.30463	3.76544	2.43809	3.88377	-1.18502	-1.06116	-2.68766	-0.98214	A5B614_VITVI	Putative uncharacterized protein	Vitis vinifera Grape).	GO:0008270				B8LM74	3.76852	1.914	up
A5B626	3.95584	5.63078	2.67277	2.96943	3.88305	0.612305	-1.1189	-1.53646	-0.8356	A5B626_VITVI	Putative uncharacterized protein	Vitis vinifera Grape).	GO:0003677 ; GO:0003700 ; GO:0005634 ; GO:0006351 ; GO:0006355 ; GO:0043565				B8LM89	6.7039	2.745	up
A5B630	2.35659	3.14574	5.00025	3.14338	3.88299	-1.40044	1.81525	0	0	A5B630_VITVI	Putative uncharacterized protein	Vitis vinifera Grape).	GO:0005506 ; GO:0009055 ; GO:0016705 ; GO:0020037 ; GO:0055114				B8LM93	2.15846	1.11	up
A5B644	-2.01042	4.50357	2.99159	3.24351	3.88226	-2.21595	-0.253748	-1.1044	-3.25588	A5B644_VITVI	Putative uncharacterized protein	Vitis vinifera Grape).	GO:0005506 ; GO:0009055 ; GO:0016705 ; GO:0020037				B8LMA2	-3.79737	-1.925	down
A5B663	0.240074	3.72265	2.15807	3.18095	3.88045	0.458256	-1.93126	-1.59633	-0.366743	A5B663_VITVI	Putative uncharacterized protein	Vitis vinifera Grape).	GO:0000166 ; GO:0003824 ; GO:0005507 ; GO:0005524 ; GO:0006754 ; GO:0006825 ; GO:0008152 ; GO:0015662 ; GO:0016020 ; GO:0016021 ; GO:0016787 ; GO:0030001 ; GO:0046872				B8LN71	-13.4171	-3.746	down
A5B672	2.9207	5.29875	6.3692	2.99793	3.88027	0.84158	-0.107929	-1.7914	-0.929011	A5B672_VITVI	Putative uncharacterized protein	Vitis vinifera Grape).					B8LPV3	-3.3566	-1.747	down
A5B6C1	-1.15393	5.91116	3.83579	3.48995	3.87948	-1.75002	-1.95743	-1.47456	-0.526743	A5B6C1_VITVI	Putative uncharacterized protein	Vitis vinifera Grape).					B8LQD8	-2.59908	-1.378	down
A5B6D4	3.19445	6.2628	4.58714	3.57588	3.87901	0.958299	-0.582341	-1.60302	-1.22194	A5B6D4_VITVI	Putative uncharacterized protein	Vitis vinifera Grape).					B8PY97	-2.98349	-1.577	down
A5B6D5	-0.644687	5.23536	3.47532	3.00337	3.8786	1.50234	-2.05238	-1.89462	-0.217283	A5B6D5_VITVI	Putative uncharacterized protein	Vitis vinifera Grape).					B8X355	-8.47962	-3.084	down
A5B6E2	2.83615	5.86161	5.13397	3.86904	3.87846	0.936702	1.30521	-0.577004	-0.168904	A5B6E2_VITVI	Putative uncharacterized protein	Vitis vinifera Grape).	GO:0003824 ; GO:0004086 ; GO:0005524 ; GO:0006807 ; GO:0008152 ; GO:0016874 ; GO:0046872				B8XCX9	2.04628	1.033	up
A5B6F0	3.21917	5.65084	4.39366	3.46791	3.87615	0.761238	1.66912	0.937326	0.721411	A5B6F0_VITVI	Urea amidohydrolase	Vitis vinifera Grape).	GO:0005737 ; GO:0006807 ; GO:0009039 ; GO:0016151 ; GO:0016787 ; GO:0016810 ; GO:0019627 ; GO:0046872				B8Y882	4.69785	2.232	up
A5B6F6	3.12001	5.10144	2.87697	3.71817	3.87509	-0.08696	0.190937	-0.297115	0.551265	A5B6F6_VITVI	Putative uncharacterized protein	Vitis vinifera Grape).	GO:0016884				B8YDY4	-2.94241	-1.557	down
A5B6H2	1.24477	4.96596	3.7169	2.90623	3.87224	-1.58275	-1.79102	-0.969883	-0.400244	A5B6H2_VITVI	Putative uncharacterized protein	Vitis vinifera Grape).					B8YHZ9	12.667	3.663	up
A5B6J0	5.98439	6.02949	3.12152	3.91582	3.87195	-1.69804	0.102837	-0.90846	-0.323013	A5B6J0_VITVI	Putative uncharacterized protein	Vitis vinifera Grape).					B8YI24	-3.23777	-1.695	down
A5B6J4	-0.422559	5.21433	3.75586	3.13764	3.87163	0.647325	-0.03272	-1.22248	0.616821	A5B6J4_VITVI	Putative uncharacterized protein	Vitis vinifera Grape).	GO:0005488				B9DF96	-2.21146	-1.145	down
A5B6K3	0.668706	5.13416	3.59935	3.47338	3.87156	0.699022	-1.11683	-1.36847	-0.691898	A5B6K3_VITVI	Putative uncharacterized protein	Vitis vinifera Grape).	GO:0016787				B9DG90	-2.01391	-1.01	down
A5B6N7	0.393863	5.09305	5.19171	3.03283	3.87141	1.19566	1.49097	-1.75961	-0.138247	A5B6N7_VITVI	Putative uncharacterized protein	Vitis vinifera Grape).					B9DG94	2.38998	1.257	up
A5B6N8	-0.615287	5.86369	4.0977	3.09455	3.87052	-0.162061	0.596979	-2.64629	0.0187723	A5B6N8_VITVI	Putative uncharacterized protein	Vitis vinifera Grape).					B9DHJ0	2.08349	1.059	up
A5B6P1	0.885651	4.17562	1.19931	3.18333	3.86961	-0.226371	-1.35564	-1.37878	-0.545612	A5B6P1_VITVI	Putative uncharacterized protein	Vitis vinifera Grape).	GO:0005524 ; GO:0016307 ; GO:0044267 ; GO:0046488 ; GO:0046854				B9DHJ7	-2.14801	-1.103	down
A5B6R9	-0.0131886	3.38214	0.354748	2.32391	3.86806	2.97714	1.36233	-1.9377	0.730354	A5B6R9_VITVI	Putative uncharacterized protein	Vitis vinifera Grape).	GO:0006508 ; GO:0008236				B9DHP1	2.32463	1.217	up
A5B6S2	2.13154	6.54985	-1.05279	3.41989	3.86445	1.17614	-1.03144	0.244002	0.873288	A5B6S2_VITVI	Putative uncharacterized protein	Vitis vinifera Grape).	GO:0003677 ; GO:0003700 ; GO:0005634 ; GO:0006351 ; GO:0006355 ; GO:0043565 ; GO:0046983				B9DHR0	-9.3957	-3.232	down
A5B6U4	0.96878	5.8988	4.33995	3.37465	3.86385	0.887334	-2.52615	-1.31577	-1.91096	A5B6U4_VITVI	Putative uncharacterized protein	Vitis vinifera Grape).					B9DHT4	-3.48945	-1.803	down
A5B6W4	1.48743	5.33802	4.29672	3.68443	3.86346	0.458977	-0.544709	-1.52125	-0.573338	A5B6W4_VITVI	Putative uncharacterized protein	Vitis vinifera Grape).					B9DI22	-3.32418	-1.733	down
A5B6W8	4.86544	4.38711	3.61714	2.7155	3.86107	1.04059	-0.602107	-1.59976	-0.465962	A5B6W8_VITVI	Putative uncharacterized protein	Vitis vinifera Grape).	GO:0004812 ; GO:0005524 ; GO:0006412				B9DI56	3.72438	1.897	up
A5B6W9	-0.111335	5.07048	-1.81418	1.28258	3.85866	0.232864	1.21814	-0.620658	-0.385961	A5B6W9_VITVI	Putative uncharacterized protein	Vitis vinifera Grape).	GO:0005488				B9EWQ0	-3.02095	-1.595	down
A5B6X6	-1.44606	5.38182	4.16559	3.85611	3.85656	-0.6788	-3.59411	-2.47863	-0.0284123	A5B6X6_VITVI	Putative uncharacterized protein	Vitis vinifera Grape).	GO:0000166 ; GO:0003777 ; GO:0005524 ; GO:0005874 ; GO:0007018				B9F574	14.1526	3.823	up
A5B6X8	0.89243	5.40729	3.56972	2.80928	3.85139	1.24119	-2.76756	-0.812207	-0.544556	A5B6X8_VITVI	Putative uncharacterized protein	Vitis vinifera Grape).	GO:0004672 ; GO:0005524 ; GO:0006468 ; GO:0016772				B9FAQ1	-2.8481	-1.51	down
A5B6Y3	2.99275	5.6031	2.4955	2.39148	3.85018	-0.238831	-0.768502	-1.61898	-1.44865	A5B6Y3_VITVI	Putative uncharacterized protein	Vitis vinifera Grape).					B9FJJ1	-14.3204	-3.84	down
A5B722	0.358059	6.30317	3.849	3.31618	3.85017	1.94932	-5.57998	-1.72087	-5.03161	A5B722_VITVI	Putative uncharacterized protein	Vitis vinifera Grape).					B9FKX0	-2.87587	-1.524	down
A5B739	-0.484388	3.81532	4.85012	3.14618	3.84923	0.593972	-2.43598	-2.6752	-3.89714	A5B739_VITVI	Putative uncharacterized protein	Vitis vinifera Grape).	GO:0004672 ; GO:0004674 ; GO:0005524 ; GO:0006468 ; GO:0016772				B9FLH7	-5.37029	-2.425	down
A5B768	2.44201	5.55715	0.212963	2.78387	3.84695	0.706091	1.19083	-0.799258	0.224441	A5B768_VITVI	Putative uncharacterized protein	Vitis vinifera Grape).	GO:0003735 ; GO:0005622 ; GO:0005840 ; GO:0006412				B9FMQ2	-2.41664	-1.273	down
A5B771	0.501384	5.92884	2.87407	3.25857	3.84633	1.54454	-0.606117	-2.16045	-0.416002	A5B771_VITVI	Putative uncharacterized protein	Vitis vinifera Grape).	GO:0004650 ; GO:0005975 ; GO:0007047 ; GO:0008152 ; GO:0016787 ; GO:0016798				B9FNT1	-3.02933	-1.599	down
A5B7A8	1.09392	6.15216	2.94287	3.37513	3.84628	2.24656	-2.35375	-0.771147	0.621765	A5B7A8_VITVI	Putative uncharacterized protein	Vitis vinifera Grape).					B9FPT5	3.55045	1.828	up
A5B7B1	2.0036	3.52722	4.58813	2.45013	3.84532	-0.14162	-1.39279	-1.50356	-0.726217	A5B7B1_VITVI	Putative uncharacterized protein	Vitis vinifera Grape).	GO:0003676 ; GO:0003677 ; GO:0015074				B9FSA2	2.1038	1.073	up
A5B7C0	2.66338	5.75849	4.16097	3.22785	3.84307	0.129965	-2.25909	-1.66832	-1.02962	A5B7C0_VITVI	Putative uncharacterized protein	Vitis vinifera Grape).					B9FYH3	-4.39846	-2.137	down
A5B7C3	2.91073	4.757	4.47389	3.03357	3.84196	-0.708255	0.0275034	-1.03402	-0.448568	A5B7C3_VITVI	Putative uncharacterized protein	Vitis vinifera Grape).	GO:0005488				B9G0Z4	-3.3566	-1.747	down
A5B7D8	3.22742	5.44528	5.21274	2.53327	3.84135	0.117392	-0.0313862	-1.09276	0.247387	A5B7D8_VITVI	Putative uncharacterized protein	Vitis vinifera Grape).	GO:0003700 ; GO:0005634 ; GO:0005737 ; GO:0006351 ; GO:0006355 ; GO:0008270 ; GO:0043565				B9G3I1	-3.28752	-1.717	down
A5B7F0	3.19188	5.01942	3.42298	3.68357	3.8399	-0.000675826	1.1199	-0.953042	0.00577984	A5B7F0_VITVI	Putative uncharacterized protein	Vitis vinifera Grape).	GO:0003676 ; GO:0004386 ; GO:0005524 ; GO:0008026 ; GO:0008270 ; GO:0016787 ; GO:0046872				B9G554	-2.71133	-1.439	down
A5B7F8	0.972104	4.79128	4.91701	3.3136	3.83709	0.785493	-4.52504	-1.39052	-0.924002	A5B7F8_VITVI	Putative uncharacterized protein	Vitis vinifera Grape).	GO:0003824 ; GO:0004553 ; GO:0005975 ; GO:0016787 ; GO:0043169				B9G5M6	-6.04189	-2.595	down
A5B7G1	1.81029	5.64041	2.11006	3.48924	3.83638	-2.2832	0.831212	-0.323446	0.136503	A5B7G1_VITVI	Putative uncharacterized protein	Vitis vinifera Grape).	GO:0003824 ; GO:0005975 ; GO:0016853 ; GO:0019318 ; GO:0030246				B9G9F6	3.22657	1.69	up
A5B7J2	4.24289	1.00224	8.13541	2.72112	3.8359	-0.45952	-2.91318	-1.05843	-1.36026	A5B7J2_VITVI	Putative uncharacterized protein	Vitis vinifera Grape).	GO:0004672 ; GO:0005524 ; GO:0006468 ; GO:0016020 ; GO:0016021 ; GO:0016772				B9GA67	2.0392	1.028	up
A5B7J5	1.59302	5.5986	4.04484	3.29215	3.83551	-1.38439	-2.51042	-1.93379	-0.966103	A5B7J5_VITVI	Putative uncharacterized protein	Vitis vinifera Grape).					B9GEK9	-2.01391	-1.01	down
A5B7L9	0.300412	4.46864	2.71954	3.27753	3.83518	0.474423	-0.802617	-1.15013	-2.27854	A5B7L9_VITVI	Putative uncharacterized protein	Vitis vinifera Grape).	GO:0005488				B9GEM4	-2.06623	-1.047	down
A5B7M1	3.27266	5.94786	2.76742	3.0025	3.83488	-0.326123	-0.718102	-0.959341	-0.348383	A5B7M1_VITVI	Putative uncharacterized protein	Vitis vinifera Grape).					B9GEM5	-3.35195	-1.745	down
A5B7P7	-0.731165	5.23114	2.54611	2.97304	3.83349	0.706668	-1.13096	-1.356	-0.311103	A5B7P7_VITVI	Putative uncharacterized protein	Vitis vinifera Grape).	GO:0003723				B9GEN3	-2.64634	-1.404	down
A5B7Q5	0.372506	1.15696	4.77166	4.59569	3.8291	-1.03128	1.744	-0.241419	0.458349	A5B7Q5_VITVI	Putative uncharacterized protein	Vitis vinifera Grape).	GO:0003676 ; GO:0005634				B9GEP8	-2.63719	-1.399	down
A5B7T5	0.51039	5.80071	1.14451	2.8809	3.82809	1.29159	0.190914	-0.297036	-1.44882	A5B7T5_VITVI	Putative uncharacterized protein	Vitis vinifera Grape).					B9GER2	-2.06194	-1.044	down
A5B7U5	2.79717	4.48794	4.05625	3.18121	3.82765	1.36857	-3.67051	-2.89554	-1.00254	A5B7U5_VITVI	Putative uncharacterized protein	Vitis vinifera Grape).	GO:0005622 ; GO:0007165				B9GER4	-2.09072	-1.064	down
A5B7W2	0.827057	5.03473	3.24815	3.45028	3.82758	1.70934	0.52949	-1.53204	-0.140328	A5B7W2_VITVI	Putative uncharacterized protein	Vitis vinifera Grape).	GO:0003735 ; GO:0005622 ; GO:0005840 ; GO:0006412 ; GO:0030529				B9GEW0	4.77996	2.257	up
A5B7W9	-0.545606	4.04661	3.39706	3.01143	3.82749	-0.823903	0.55353	-0.0340475	0.721393	A5B7W9_VITVI	Putative uncharacterized protein	Vitis vinifera Grape).	GO:0004672 ; GO:0004674 ; GO:0005524 ; GO:0006468 ; GO:0016772				B9GEY9	8.73011	3.126	up
A5B7X4	-0.652478	2.18592	3.31409	4.28408	3.82743	0.728474	-0.0959146	-1.63292	-0.454267	A5B7X4_VITVI	Putative uncharacterized protein	Vitis vinifera Grape).	GO:0005488 ; GO:0005509 ; GO:0008270				B9GF13	-4.90414	-2.294	down
A5B802	3.13663	3.9508	5.24583	2.58985	3.8271	0.830793	2.74311	0.0845841	0.627324	A5B802_VITVI	Putative uncharacterized protein	Vitis vinifera Grape).					B9GF38	-2.2974	-1.2	down
A5B808	3.46552	5.42267	3.04582	2.84879	3.82629	0.468756	0.600647	-1.19501	-0.726711	A5B808_VITVI	Putative uncharacterized protein	Vitis vinifera Grape).					B9GF50	2.23457	1.16	up
A5B809	2.11879	5.89419	2.11607	3.53885	3.82545	0.916956	0.0668193	-2.13782	-0.0546074	A5B809_VITVI	Putative uncharacterized protein	Vitis vinifera Grape).	GO:0004437				B9GF58	-52.3457	-5.71	down
A5B811	3.82327	5.71912	2.54515	3.72907	3.825	1.5434	-0.183852	-1.2301	-0.974762	A5B811_VITVI	Putative uncharacterized protein	Vitis vinifera Grape).	GO:0003676				B9GF68	-2.9363	-1.554	down
A5B816	3.61719	4.41014	3.39738	3.06148	3.82454	0.772813	-1.82965	-1.5737	-0.643709	A5B816_VITVI	Putative uncharacterized protein	Vitis vinifera Grape).					B9GFC3	2.2642	1.179	up
A5B850	0.404482	5.01438	0.833918	2.68255	3.82274	-0.118781	3.22194	-0.52897	0.843835	A5B850_VITVI	Putative uncharacterized protein	Vitis vinifera Grape).					B9GFE0	-2.31338	-1.21	down
A5B873	-1.61091	4.32183	4.78383	2.72324	3.81828	1.51314	-4.27948	-1.47483	-0.111662	A5B873_VITVI	Putative uncharacterized protein	Vitis vinifera Grape).					B9GFE7	3.52104	1.816	up
A5B879	-0.443203	4.63558	4.04431	2.75294	3.81704	0.263852	-0.879518	-0.670641	-0.086897	A5B879_VITVI	Putative uncharacterized protein	Vitis vinifera Grape).	GO:0005856 ; GO:0006909				B9GFE8	2.87986	1.526	up
A5B880	0.463367	3.82722	3.33483	2.94989	3.81662	1.99642	-6.47226	-3.40878	-1.2648	A5B880_VITVI	Putative uncharacterized protein	Vitis vinifera Grape).	GO:0016020 ; GO:0016021				B9GFI5	-2.07772	-1.055	down
A5B890	0.821152	5.75759	4.46373	3.40779	3.81629	-2.40855	2.02752	-1.61868	1.1364	A5B890_VITVI	Putative uncharacterized protein	Vitis vinifera Grape).	GO:0005634 ; GO:0006355				B9GFJ5	-3.32418	-1.733	down
A5B8A0	-0.321999	3.86786	4.51277	3.09284	3.81605	0.276963	3.58418	0.382045	1.32585	A5B8A0_VITVI	Putative uncharacterized protein	Vitis vinifera Grape).					B9GFM4	-2.62624	-1.393	down
A5B8A1	-0.0217118	5.51496	3.79937	3.316	3.81543	0.47395	0.418765	-1.57255	-0.498435	A5B8A1_VITVI	Putative uncharacterized protein	Vitis vinifera Grape).					B9GFS4	2.87388	1.523	up
A5B8B8	2.16882	6.51737	0	1.55712	3.81523	2.31373	0.453981	-0.0340618	0.621889	A5B8B8_VITVI	Putative uncharacterized protein	Vitis vinifera Grape).	GO:0000166 ; GO:0000287 ; GO:0004012 ; GO:0005524 ; GO:0006754 ; GO:0015662 ; GO:0015914 ; GO:0016020 ; GO:0016021 ; GO:0016787 ; GO:0046872				B9GFT5	-7.38194	-2.884	down
A5B8C4	-1.65764	4.00687	2.33355	2.79522	3.81499	0.414988	-0.639351	-1.08487	-0.879807	A5B8C4_VITVI	Putative uncharacterized protein	Vitis vinifera Grape).	GO:0000145 ; GO:0006887				B9GFY0	4.94167	2.305	up
A5B8E3	1.4927	6.14985	1.64653	3.24799	3.81429	1.13384	1.13384	0.70314	0.873346	A5B8E3_VITVI	Putative uncharacterized protein	Vitis vinifera Grape).	GO:0016021				B9GFY5	-2.51054	-1.328	down
A5B8E5	-0.928022	4.98597	-2.62146	1.95184	3.81355	0.77961	-0.946039	-1.40984	-0.185406	A5B8E5_VITVI	Putative uncharacterized protein	Vitis vinifera Grape).	GO:0003824 ; GO:0004721 ; GO:0004722 ; GO:0006470 ; GO:0008287 ; GO:0016787 ; GO:0046872				B9GFZ3	4.65893	2.22	up
A5B8F7	3.22296	5.19424	6.25376	3.29354	3.81229	1.93859	3.58846	1.93859	0.636055	A5B8F7_VITVI	Putative uncharacterized protein	Vitis vinifera Grape).	GO:0008152 ; GO:0016787				B9GG15	2.39662	1.261	up
A5B8G5	-0.773544	5.75655	2.63906	2.99353	3.81197	1.48961	-3.08315	-3.10445	-1.64866	A5B8G5_VITVI	Putative uncharacterized protein	Vitis vinifera Grape).	GO:0008270 ; GO:0046872				B9GG48	2.46229	1.3	up
A5B8H8	-1.43994	4.42664	4.58043	2.88567	3.80948	1.26625	-2.88949	-1.90512	-1.24577	A5B8H8_VITVI	Putative uncharacterized protein	Vitis vinifera Grape).	GO:0016020 ; GO:0016021				B9GG53	-2.07484	-1.053	down
A5B8I8	0.274999	4.81062	5.28317	3.82201	3.80926	0.602883	-0.703962	-1.49997	-0.887068	A5B8I8_VITVI	Putative uncharacterized protein	Vitis vinifera Grape).	GO:0005488				B9GG84	-2.71509	-1.441	down
A5B8K2	0.898634	4.5529	3.88351	2.95444	3.80926	-0.283246	0.75707	-1.90836	0.37737	A5B8K2_VITVI	Putative uncharacterized protein	Vitis vinifera Grape).	GO:0000162 ; GO:0004048 ; GO:0008152 ; GO:0016757				B9GGJ0	3.72438	1.897	up
A5B8K7	-0.488377	4.77637	3.09849	2.43333	3.80902	0.203496	1.77066	-0.870144	0.130101	A5B8K7_VITVI	Putative uncharacterized protein	Vitis vinifera Grape).	GO:0004792 ; GO:0016740				B9GGJ1	-5.49074	-2.457	down
A5B8L4	0.512714	5.99589	3.82077	3.52802	3.80836	0.269579	0.409706	-2.46145	-0.529232	A5B8L4_VITVI	T-complex protein 1 subunit alpha	Vitis vinifera Grape).	GO:0000166 ; GO:0005524 ; GO:0005737 ; GO:0006457 ; GO:0044267 ; GO:0051082				B9GGM1	-5.7398	-2.521	down
A5B8M2	0.890132	6.25175	0.335312	3.07547	3.80704	-0.425901	-1.29509	-2.82632	-1.65624	A5B8M2_VITVI	Putative uncharacterized protein	Vitis vinifera Grape).	GO:0009058				B9GGT8	-2.1901	-1.131	down
A5B8N9	1.48533	5.54723	4.51378	3.34283	3.80665	0.740551	-4.26389	-3.00367	-2.41822	A5B8N9_VITVI	Putative uncharacterized protein	Vitis vinifera Grape).					B9GGX5	3.66802	1.875	up
A5B8P3	2.82712	4.671	3.76225	3.25419	3.80541	1.33919	-0.55903	-1.63117	-0.806811	A5B8P3_VITVI	Putative uncharacterized protein	Vitis vinifera Grape).	GO:0003676 ; GO:0004386 ; GO:0005524 ; GO:0008026 ; GO:0016787				B9GHB1	-2.32624	-1.218	down
A5B8P4	-0.526785	3.81442	4.02335	3.02528	3.80446	-0.406243	-0.385256	-1.6704	-0.524666	A5B8P4_VITVI	Putative uncharacterized protein	Vitis vinifera Grape).	GO:0016779				B9GHB2	-14.0939	-3.817	down
A5B8P8	-0.6601	5.31749	3.33442	2.54472	3.80444	-0.501914	-0.331017	-1.71213	-0.776202	A5B8P8_VITVI	Putative uncharacterized protein	Vitis vinifera Grape).					B9GHE6	-6.94512	-2.796	down
A5B8V1	-0.632725	4.39898	3.71918	2.89433	3.80416	2.00739	-4.61577	-5.0423	-1.96155	A5B8V1_VITVI	Putative uncharacterized protein	Vitis vinifera Grape).					B9GHH2	-2.05908	-1.042	down
A5B8W9	1.01296	5.06266	4.50552	3.2704	3.8041	-0.181128	0.923529	-2.32641	-0.363598	A5B8W9_VITVI	Putative uncharacterized protein	Vitis vinifera Grape).	GO:0006457 ; GO:0031072 ; GO:0051082				B9GHJ0	-4.48466	-2.165	down
A5B8X0	4.86535	4.86748	2.42116	3.81196	3.80398	0.757537	-1.30532	-0.749425	-1.13755	A5B8X0_VITVI	Putative uncharacterized protein	Vitis vinifera Grape).	GO:0008270 ; GO:0046872				B9GHJ9	-2.51577	-1.331	down
A5B8X1	0.563353	3.95515	4.98923	3.03379	3.80323	-0.116272	-0.242098	-0.563424	-0.185499	A5B8X1_VITVI	Putative uncharacterized protein	Vitis vinifera Grape).					B9GHK8	-2.38171	-1.252	down
A5B8Z4	0.411318	5.56824	5.11967	3.24218	3.80288	1.10872	-2.48218	-1.55838	-0.457604	A5B8Z4_VITVI	Putative uncharacterized protein	Vitis vinifera Grape).					B9GHM0	6.29846	2.655	up
A5B906	-2.22028	0.480162	5.37639	3.14441	3.80176	-1.37889	-5.60896	-1.31682	-0.60188	A5B906_VITVI	Putative uncharacterized protein	Vitis vinifera Grape).					B9GHM8	-2.01391	-1.01	down
A5B908	3.16781	6.00696	5.12153	3.94058	3.80065	0.85429	0.43012	0.229042	-0.185609	A5B908_VITVI	Putative uncharacterized protein	Vitis vinifera Grape).					B9GHN3	-2.34892	-1.232	down
A5B911	3.84663	5.65771	3.59671	3.46179	3.79972	-0.166237	-0.670722	-1.25016	-0.347352	A5B911_VITVI	Putative uncharacterized protein	Vitis vinifera Grape).	GO:0003677 ; GO:0003700 ; GO:0005634 ; GO:0006351 ; GO:0006355 ; GO:0043565				B9GHP8	-3.84238	-1.942	down
A5B928	1.21874	5.17516	2.12783	3.27576	3.79678	0.505161	-0.741096	-1.20341	0.0204131	A5B928_VITVI	Putative uncharacterized protein	Vitis vinifera Grape).	GO:0005488 ; GO:0008270 ; GO:0016491 ; GO:0055114				B9GHQ4	-4.21929	-2.077	down
A5B945	0.689477	5.07293	3.30111	3.27476	3.79663	1.14141	-0.460266	-2.10441	-0.719915	A5B945_VITVI	Putative uncharacterized protein	Vitis vinifera Grape).	GO:0000166 ; GO:0003924 ; GO:0005525 ; GO:0006184				B9GHR7	-2.91602	-1.544	down
A5B954	-0.498947	7.64642	2.48989	2.98634	3.79595	0.371449	0.447164	-0.569606	0.337021	A5B954_VITVI	Putative uncharacterized protein	Vitis vinifera Grape).	GO:0055085				B9GHU9	-2.85997	-1.516	down
A5B983	2.01922	5.45141	3.7491	3.42653	3.79499	-1.10037	6.03281	0.618512	1.73329	A5B983_VITVI	Putative uncharacterized protein	Vitis vinifera Grape).	GO:0004857 ; GO:0005739 ; GO:0043086 ; GO:0045980				B9GHX6	2.23457	1.16	up
A5B989	-1.17886	5.32261	4.58671	3.05506	3.79466	1.09285	-0.247249	-0.894603	-0.690803	A5B989_VITVI	T-complex protein 1 subunit delta	Vitis vinifera Grape).	GO:0000166 ; GO:0005524 ; GO:0005737 ; GO:0006457 ; GO:0044267 ; GO:0051082				B9GHY6	-3.57762	-1.839	down
A5B995	0.251311	4.39791	3.47992	2.82141	3.79457	-0.939326	-4.73229	-2.73457	-1.55832	A5B995_VITVI	Putative uncharacterized protein	Vitis vinifera Grape).	GO:0000151 ; GO:0004842 ; GO:0005488 ; GO:0016567				B9GHZ6	3.99169	1.997	up
A5B9A4	2.5073	3.97149	1.41107	2.69101	3.7915	-0.127633	-1.67019	-2.24152	-0.0955976	A5B9A4_VITVI	Putative uncharacterized protein	Vitis vinifera Grape).					B9GHZ8	-2.58113	-1.368	down
A5B9A8	0.441555	5.62651	4.36606	3.35325	3.78982	1.19034	-3.34563	-2.51614	-1.03749	A5B9A8_VITVI	Putative uncharacterized protein	Vitis vinifera Grape).	GO:0006355				B9GI16	-2.46058	-1.299	down
A5B9A9	0.654386	6.06592	2.66429	3.65612	3.78949	-0.705181	0.816605	-1.46282	0.913995	A5B9A9_VITVI	Putative uncharacterized protein	Vitis vinifera Grape).					B9GI29	-2.87787	-1.525	down
A5B9C3	0.0838632	5.77093	2.55823	3.79146	3.78827	0.392571	0.862025	-1.04499	-0.295222	A5B9C3_VITVI	Putative uncharacterized protein	Vitis vinifera Grape).	GO:0000166 ; GO:0004812 ; GO:0004818 ; GO:0005524 ; GO:0005737 ; GO:0006412 ; GO:0006418 ; GO:0006424 ; GO:0016874 ; GO:0016876 ; GO:0043039				B9GI32	-3.40818	-1.769	down
A5B9D3	-0.444732	5.32589	3.66691	3.33716	3.78547	1.11329	-2.87554	-1.88522	-0.284392	A5B9D3_VITVI	Putative uncharacterized protein	Vitis vinifera Grape).					B9GI58	2.6081	1.383	up
A5B9D8	3.25053	5.75392	4.12723	3.36314	3.78506	0.573179	0.442116	-1.07106	-0.448854	A5B9D8_VITVI	Putative uncharacterized protein	Vitis vinifera Grape).	GO:0016020 ; GO:0016192 ; GO:0048193				B9GI76	2.3198	1.214	up
A5B9G3	0.37917	4.93138	4.77255	3.12999	3.78472	0.933816	-2.5729	-0.925374	-0.73857	A5B9G3_VITVI	Putative uncharacterized protein	Vitis vinifera Grape).	GO:0003824 ; GO:0008152 ; GO:0016846 ; GO:0030170				B9GI81	2.3408	1.227	up
A5B9G7	-1.2365	6.33372	3.54388	3.25178	3.78361	0.694756	-1.53349	-1.43404	-0.648513	A5B9G7_VITVI	Putative uncharacterized protein	Vitis vinifera Grape).	GO:0016773				B9GI89	-5.40015	-2.433	down
A5B9H1	0.791189	5.89447	4.336	3.23285	3.78178	0.126487	0.961067	-2.19502	0.436866	A5B9H1_VITVI	Putative uncharacterized protein	Vitis vinifera Grape).					B9GIF2	-2.17498	-1.121	down
A5B9H5	-0.681539	4.83543	4.53501	3.29347	3.77883	0.653736	-0.598413	-1.18068	-0.815347	A5B9H5_VITVI	Putative uncharacterized protein	Vitis vinifera Grape).	GO:0008168 ; GO:0032259				B9GIG3	-5.81589	-2.54	down
A5B9I4	1.65737	4.25533	3.61475	2.91386	3.77715	1.44031	-2.6741	-1.95744	-0.78186	A5B9I4_VITVI	Putative uncharacterized protein	Vitis vinifera Grape).					B9GII8	-2.06194	-1.044	down
A5B9L0	0.418449	5.01786	3.67968	3.1553	3.77715	1.26172	10.8198	-0.130711	6.13557	A5B9L0_VITVI	Putative uncharacterized protein	Vitis vinifera Grape).	GO:0004497 ; GO:0005506 ; GO:0009055 ; GO:0016491 ; GO:0016705 ; GO:0020037 ; GO:0046872 ; GO:0055114				B9GIM8	-2.01391	-1.01	down
A5B9L1	2.15034	4.97514	5.00524	3.0528	3.77611	-0.319752	-0.264321	-1.36323	-0.00276912	A5B9L1_VITVI	Putative uncharacterized protein	Vitis vinifera Grape).	GO:0004672 ; GO:0004674 ; GO:0005524 ; GO:0006468 ; GO:0016772				B9GIN6	-2.01112	-1.008	down
A5B9N2	0.886909	5.54786	3.98144	3.05245	3.77467	-0.433865	-1.10538	-1.28741	-0.117214	A5B9N2_VITVI	Putative uncharacterized protein	Vitis vinifera Grape).	GO:0016998				B9GIP7	2.45547	1.296	up
A5B9N8	-0.0909566	5.45404	5.14729	3.49382	3.77448	0.842071	-0.924511	-0.827554	-0.171763	A5B9N8_VITVI	Putative uncharacterized protein	Vitis vinifera Grape).	GO:0003824 ; GO:0008152 ; GO:0016787				B9GIP9	2.01391	1.01	up
A5B9P2	0.0495686	5.6759	5.0009	2.74055	3.77416	-2.70713	-0.451287	-0.571853	-0.0749131	A5B9P2_VITVI	Putative uncharacterized protein	Vitis vinifera Grape).	GO:0005622 ; GO:0008270				B9GIV1	-6.25496	-2.645	down
A5B9Q7	-0.737447	2.79275	2.18667	3.36377	3.77409	1.10412	1.30011	-0.632179	0.273445	A5B9Q7_VITVI	Putative uncharacterized protein	Vitis vinifera Grape).	GO:0004672 ; GO:0005524 ; GO:0006468 ; GO:0016020 ; GO:0016021 ; GO:0016772				B9GIW3	-2.4863	-1.314	down
A5B9R9	0.865168	3.82603	-0.475134	2.46983	3.77407	0.441625	-2.85966	-1.7262	-1.51788	A5B9R9_VITVI	Putative uncharacterized protein	Vitis vinifera Grape).	GO:0004871 ; GO:0007165 ; GO:0009416				B9GIX9	-2.68701	-1.426	down
A5B9S0	-0.606035	2.67769	5.45705	2.95309	3.77405	0.830886	-3.33193	-2.39735	-0.789858	A5B9S0_VITVI	Putative uncharacterized protein	Vitis vinifera Grape).	GO:0004672 ; GO:0005524 ; GO:0006468 ; GO:0016772				B9GIY9	-4.82992	-2.272	down
A5B9S1	2.563	3.31621	0.807323	2.39299	3.77182	-0.17917	0.979423	-1.13066	0.037106	A5B9S1_VITVI	Putative uncharacterized protein	Vitis vinifera Grape).	GO:0000166 ; GO:0004672 ; GO:0004674 ; GO:0005524 ; GO:0006468 ; GO:0016772				B9GJ40	2.12727	1.089	up
A5B9S5	0.163307	3.94293	4.83258	2.87895	3.77068	0.243585	2.46297	-0.118082	1.05511	A5B9S5_VITVI	Putative uncharacterized protein	Vitis vinifera Grape).	GO:0016747				B9GJ49	4.494	2.168	up
A5B9U0	0.856468	3.13465	4.13191	3.31354	3.76901	0.705546	-0.0303551	-0.691741	-0.907463	A5B9U0_VITVI	Putative uncharacterized protein	Vitis vinifera Grape).	GO:0005488				B9GJ97	-8.50317	-3.088	down
A5B9U9	-0.0200508	5.02486	4.24583	3.00638	3.76636	0.257168	-1.22138	-1.17307	-0.323577	A5B9U9_VITVI	Putative uncharacterized protein	Vitis vinifera Grape).	GO:0005634 ; GO:0005694 ; GO:0008168 ; GO:0008270 ; GO:0016740 ; GO:0018024 ; GO:0032259 ; GO:0034968				B9GJ98	-3.3311	-1.736	down
A5B9W5	-0.652538	2.20499	2.8184	4.23762	3.76604	-0.21102	0.323043	-0.591794	0.308309	A5B9W5_VITVI	Putative uncharacterized protein	Vitis vinifera Grape).	GO:0000166 ; GO:0003676				B9GJB0	-4.47535	-2.162	down
A5B9W8	-0.475535	4.8414	5.65616	4.28655	3.76505	-1.00235	-1.13411	-1.45825	-1.40036	A5B9W8_VITVI	Putative uncharacterized protein	Vitis vinifera Grape).	GO:0008270				B9GJD4	-4.69785	-2.232	down
A5B9W9	0.863547	5.49408	2.59682	3.09945	3.76459	0.679336	0.73238	-1.24029	-0.228657	A5B9W9_VITVI	Putative uncharacterized protein	Vitis vinifera Grape).	GO:0008270 ; GO:0046872				B9GJD7	-4.83327	-2.273	down
A5B9Y9	0.278252	2.87967	4.03319	3.54766	3.76356	-2.82405	-0.0314858	-0.712085	-0.541669	A5B9Y9_VITVI	Putative uncharacterized protein	Vitis vinifera Grape).	GO:0003676 ; GO:0003677 ; GO:0003824 ; GO:0004553 ; GO:0004559 ; GO:0005975 ; GO:0006013 ; GO:0008270 ; GO:0015074 ; GO:0015923 ; GO:0030246 ; GO:0043169				B9GJE1	-7.38194	-2.884	down
A5B9Z2	-0.456357	7.26168	2.13608	2.8924	3.76339	-0.742267	-0.281469	-1.68272	-0.228599	A5B9Z2_VITVI	Putative uncharacterized protein	Vitis vinifera Grape).	GO:0003677 ; GO:0006355				B9GJG7	2.35708	1.237	up
A5BA00	-0.475535	2.39704	4.74647	2.54208	3.76223	-0.393731	-1.06718	-1.06718	-1.06718	A5BA00_VITVI	Putative uncharacterized protein	Vitis vinifera Grape).	GO:0005960 ; GO:0006546 ; GO:0019464				B9GJJ3	-2.24078	-1.164	down
A5BA08	-0.610618	1.49168	2.82248	2.53752	3.76038	0.0448556	-1.30697	-1.27231	-0.299843	A5BA08_VITVI	Putative uncharacterized protein	Vitis vinifera Grape).	GO:0003677 ; GO:0005634 ; GO:0006351 ; GO:0006355 ; GO:0009725				B9GJK0	-2.27048	-1.183	down
A5BA13	-1.09974	5.07775	5.38072	3.85792	3.75932	0.176159	-0.253836	-1.84128	-0.34907	A5BA13_VITVI	Putative uncharacterized protein	Vitis vinifera Grape).	GO:0016020				B9GJP4	2.05053	1.036	up
A5BA24	1.28741	5.01792	3.11091	3.15117	3.75896	-1.37569	-2.44804	-0.731868	0.458931	A5BA24_VITVI	Putative uncharacterized protein	Vitis vinifera Grape).					B9GJX7	-12.0838	-3.595	down
A5BA36	0.285401	3.59236	3.89407	2.57449	3.75803	-0.745769	2.92665	0.257705	2.0526	A5BA36_VITVI	Putative uncharacterized protein	Vitis vinifera Grape).	GO:0005985 ; GO:0009058 ; GO:0046524				B9GJZ4	3.12965	1.646	up
A5BA40	1.84496	5.60742	4.63354	3.47364	3.75757	0.388151	1.98197	-0.703462	-0.0287992	A5BA40_VITVI	Putative uncharacterized protein	Vitis vinifera Grape).	GO:0008152 ; GO:0016740 ; GO:0016757 ; GO:0016758				B9GK05	3.95588	1.984	up
A5BA41	0.158272	5.26011	6.96644	1.95112	3.75721	0.531782	1.73404	-0.771156	-0.600796	A5BA41_VITVI	Putative uncharacterized protein	Vitis vinifera Grape).	GO:0008152 ; GO:0016740 ; GO:0016757 ; GO:0016758				B9GK41	2.41329	1.271	up
A5BA73	0.588783	4.46914	4.16589	2.74045	3.75215	0.540077	-1.00559	-1.05436	-0.540165	A5BA73_VITVI	Putative uncharacterized protein	Vitis vinifera Grape).	GO:0000145 ; GO:0006904				B9GK77	-2.64634	-1.404	down
A5BA92	5.94858	4.23746	2.56219	3.14095	3.75005	-0.727555	-1.43521	-1.3472	-0.559803	A5BA92_VITVI	Putative uncharacterized protein	Vitis vinifera Grape).	GO:0008270				B9GK83	4.4168	2.143	up
A5BA93	5.71447	5.63296	4.40458	3.55082	3.75001	1.54984	0.725955	-1.28421	-0.581995	A5BA93_VITVI	Putative uncharacterized protein	Vitis vinifera Grape).	GO:0004888 ; GO:0007165 ; GO:0031224 ; GO:0045087				B9GK84	2.09507	1.067	up
A5BAD7	-2.43861	5.34509	2.73591	3.13606	3.74933	1.53154	0.440435	-1.25259	0.410098	A5BAD7_VITVI	Putative uncharacterized protein	Vitis vinifera Grape).					B9GK86	-3.01885	-1.594	down
A5BAG5	1.7814	5.27319	3.90804	2.83303	3.74884	3.39842	1.80995	-0.619	0.873181	A5BAG5_VITVI	Putative uncharacterized protein	Vitis vinifera Grape).	GO:0000166 ; GO:0005524 ; GO:0006200 ; GO:0016020 ; GO:0016887 ; GO:0017111				B9GKC1	-2.0648	-1.046	down
A5BAH5	0.575312	5.2416	3.32542	2.76421	3.74733	1.17635	1.13853	-1.03415	1.72139	A5BAH5_VITVI	Putative uncharacterized protein	Vitis vinifera Grape).					B9GKF4	-2.67215	-1.418	down
A5BAJ1	1.47526	4.88804	2.86402	3.05315	3.74728	0.593243	-0.572731	-1.38855	-0.777608	A5BAJ1_VITVI	Putative uncharacterized protein	Vitis vinifera Grape).	GO:0005622 ; GO:0006464 ; GO:0016881				B9GKM1	-4.21344	-2.075	down
A5BAJ6	0.513535	-1.9499	6.18918	2.90484	3.74706	0.713496	0.213783	-1.77079	-0.4786	A5BAJ6_VITVI	Putative uncharacterized protein	Vitis vinifera Grape).	GO:0000166 ; GO:0003676 ; GO:0004386 ; GO:0005524 ; GO:0008026 ; GO:0016787				B9GKN8	2.40327	1.265	up
A5BAK6	-0.784545	4.38049	1.70182	2.06537	3.74409	0.948795	-0.728904	-1.65548	-0.561044	A5BAK6_VITVI	Putative uncharacterized protein	Vitis vinifera Grape).	GO:0005488				B9GKQ9	-2.01252	-1.009	down
A5BAK7	2.00004	3.53218	3.10136	2.63755	3.74383	2.10576	1.16879	-0.679194	-0.482497	A5BAK7_VITVI	Putative uncharacterized protein	Vitis vinifera Grape).	GO:0000166 ; GO:0005524				B9GKR4	-2.68328	-1.424	down
A5BAL2	3.1203	5.1229	4.0909	3.12102	3.74336	0.300518	-4.12507	-2.65236	-2.18557	A5BAL2_VITVI	Putative uncharacterized protein	Vitis vinifera Grape).	GO:0003676 ; GO:0008270 ; GO:0046872				B9GKR7	2.34892	1.232	up
A5BAL8	-0.90212	5.69226	1.62523	3.84979	3.74243	0.600152	0.211216	0.428653	0.428697	A5BAL8_VITVI	Putative uncharacterized protein	Vitis vinifera Grape).	GO:0003676 ; GO:0003677 ; GO:0004386 ; GO:0005524				B9GKU1	-3.08228	-1.624	down
A5BAM7	-1.00871	3.26073	4.86225	3.14876	3.74195	1.32305	-0.543865	-1.31046	-0.420296	A5BAM7_VITVI	Putative uncharacterized protein	Vitis vinifera Grape).	GO:0003954 ; GO:0005739 ; GO:0008137				B9GKV9	2.3198	1.214	up
A5BAN2	0.608904	5.36079	2.69695	3.92925	3.74079	0.0406713	-0.638121	-1.92763	-0.739195	A5BAN2_VITVI	Putative uncharacterized protein	Vitis vinifera Grape).	GO:0003677 ; GO:0005622				B9GKZ9	-2.01391	-1.01	down
A5BAN3	1.53031	4.60967	3.04996	3.09085	3.73894	-0.102028	-2.30663	-2.93802	0.18073	A5BAN3_VITVI	Putative uncharacterized protein	Vitis vinifera Grape).	GO:0016020 ; GO:0016021 ; GO:0055085				B9GL01	-2.23767	-1.162	down
A5BAN8	1.35332	5.37332	3.99352	2.9612	3.73892	0.761144	2.08408	0.458386	-0.448595	A5BAN8_VITVI	Putative uncharacterized protein	Vitis vinifera Grape).	GO:0004497 ; GO:0005506 ; GO:0009055 ; GO:0016491 ; GO:0016705 ; GO:0020037 ; GO:0046872 ; GO:0055114				B9GL17	-3.56524	-1.834	down
A5BAP0	0.66992	5.38103	3.75381	3.46827	3.73767	-0.975991	0.931973	-1.03401	0.814379	A5BAP0_VITVI	Putative uncharacterized protein	Vitis vinifera Grape).	GO:0005488				B9GL45	-8.05565	-3.01	down
A5BAQ3	0.498237	5.10156	2.247	3.0077	3.73729	-1.39756	-4.19012	-1.28907	-1.93734	A5BAQ3_VITVI	Putative uncharacterized protein	Vitis vinifera Grape).	GO:0004190 ; GO:0006508				B9GL64	-5.81589	-2.54	down
A5BAQ5	2.08763	3.26815	4.894	2.9993	3.73693	1.45637	-0.253847	0.436744	0.499004	A5BAQ5_VITVI	Putative uncharacterized protein	Vitis vinifera Grape).					B9GL79	-2.14355	-1.1	down
A5BAR3	3.17713	4.89744	4.07563	3.25179	3.73639	-1.76239	0.0299317	-1.09816	0.313235	A5BAR3_VITVI	Putative uncharacterized protein	Vitis vinifera Grape).					B9GL91	2.76063	1.465	up
A5BAR4	1.14957	5.23612	4.20052	3.20154	3.7363	1.69985	0.276542	-0.839531	-1.69435	A5BAR4_VITVI	Putative uncharacterized protein	Vitis vinifera Grape).	GO:0000145 ; GO:0006887				B9GLB5	2.7283	1.448	up
A5BAS0	3.21583	6.44288	4.75837	3.98875	3.73562	-0.236286	-0.149262	-1.13854	0.229299	A5BAS0_VITVI	Putative uncharacterized protein	Vitis vinifera Grape).					B9GLI5	-2.97523	-1.573	down
A5BAS2	1.29121	3.76379	3.372	2.10759	3.73473	0.398572	-0.80902	-2.61915	-1.86369	A5BAS2_VITVI	Putative uncharacterized protein	Vitis vinifera Grape).					B9GLI7	-237.7	-7.893	down
A5BAS3	-1.03204	3.76641	3.90478	3.08068	3.73405	0.347984	-2.35739	-1.3011	-0.297192	A5BAS3_VITVI	Putative uncharacterized protein	Vitis vinifera Grape).	GO:0000166 ; GO:0004672 ; GO:0004674 ; GO:0005524 ; GO:0006468 ; GO:0016020 ; GO:0016021 ; GO:0016772				B9GLP2	-2.78756	-1.479	down
A5BAT9	2.50184	4.90789	5.35602	2.58	3.733	0.515001	3.19323	1.20121	1.59751	A5BAT9_VITVI	Putative uncharacterized protein	Vitis vinifera Grape).	GO:0003677 ; GO:0003700 ; GO:0005634 ; GO:0006351 ; GO:0006355 ; GO:0043565				B9GLR6	-2.91198	-1.542	down
A5BAW3	0.77273	4.41055	2.22186	3.37917	3.73286	0.0429331	-0.11893	-0.873646	-1.36629	A5BAW3_VITVI	Putative uncharacterized protein	Vitis vinifera Grape).					B9GLU7	-10.7406	-3.425	down
A5BAW4	3.99646	4.52481	3.59211	3.29186	3.73206	0.80927	0.558711	-1.61945	-0.216376	A5BAW4_VITVI	Putative uncharacterized protein	Vitis vinifera Grape).	GO:0003723 ; GO:0006396				B9GLV9	-2.68515	-1.425	down
A5BAX4	1.58217	4.7188	2.10464	2.33725	3.73183	1.7612	0.285601	-2.03417	-0.541656	A5BAX4_VITVI	Putative uncharacterized protein	Vitis vinifera Grape).	GO:0016020 ; GO:0016021				B9GLY7	-3.24226	-1.697	down
A5BAZ0	0.878843	4.63152	3.86074	2.99715	3.73182	0.97236	-0.235418	-0.853513	-0.60666	A5BAZ0_VITVI	Putative uncharacterized protein	Vitis vinifera Grape).	GO:0003735 ; GO:0005622 ; GO:0005840 ; GO:0006412 ; GO:0030529				B9GM15	-11.1889	-3.484	down
A5BAZ5	-0.465142	6.41085	3.2195	2.50825	3.73162	-0.343769	-0.427426	-1.54243	-0.326014	A5BAZ5_VITVI	Putative uncharacterized protein	Vitis vinifera Grape).					B9GM77	2.28469	1.192	up
A5BB23	-0.0260582	4.02525	4.14636	2.52679	3.73143	-1.40882	-0.809133	-2.03383	1.5514	A5BB23_VITVI	Putative uncharacterized protein	Vitis vinifera Grape).					B9GM81	-4.36505	-2.126	down
A5BB39	1.16085	4.68919	5.06494	3.36135	3.72964	1.06538	3.99587	-1.82646	0.83803	A5BB39_VITVI	Putative uncharacterized protein	Vitis vinifera Grape).					B9GM89	2.47084	1.305	up
A5BB61	1.79087	4.11081	4.66031	2.95175	3.72956	0.845096	1.10541	-3.28741	0.128422	A5BB61_VITVI	Putative uncharacterized protein	Vitis vinifera Grape).	GO:0008270 ; GO:0046872				B9GM97	2.05623	1.04	up
A5BB69	5.08815	-3.13417	4.88513	3.10175	3.7286	-0.408895	0.968723	1.16715	1.13638	A5BB69_VITVI	Putative uncharacterized protein	Vitis vinifera Grape).	GO:0000166 ; GO:0005524 ; GO:0017111				B9GMA1	-3.58258	-1.841	down
A5BB92	2.15533	5.7816	1.17986	3.02435	3.72556	0.271971	-0.484394	-1.66414	-0.641951	A5BB92_VITVI	Putative uncharacterized protein	Vitis vinifera Grape).	GO:0000166 ; GO:0003677 ; GO:0004518 ; GO:0005524 ; GO:0006289 ; GO:0017111 ; GO:0019538				B9GMC5	2.16595	1.115	up
A5BBA6	-0.535332	4.63774	3.96064	2.90126	3.72509	1.49821	1.77604	1.64973	-0.863196	A5BBA6_VITVI	Putative uncharacterized protein	Vitis vinifera Grape).					B9GMH9	2.00555	1.004	up
A5BBA7	0.463998	3.99496	3.52161	3.14521	3.72384	1.21883	2.08411	-0.614634	0.112818	A5BBA7_VITVI	Putative uncharacterized protein	Vitis vinifera Grape).					B9GMJ4	2.23457	1.16	up
A5BBB0	1.27235	3.68369	3.2508	2.28157	3.72366	-1.21045	-2.0372	-1.07951	-0.100719	A5BBB0_VITVI	Putative uncharacterized protein	Vitis vinifera Grape).	GO:0004672 ; GO:0005524 ; GO:0006468 ; GO:0016772				B9GMM0	-4.47535	-2.162	down
A5BBB7	1.69919	4.43854	3.24692	2.01466	3.72341	2.06358	2.48633	-0.402556	0.475339	A5BBB7_VITVI	Non-lysosomal glucosylceramidase	Vitis vinifera Grape).	GO:0003824 ; GO:0004348 ; GO:0005886 ; GO:0006629 ; GO:0006665 ; GO:0006680 ; GO:0008152 ; GO:0016020 ; GO:0016021 ; GO:0016787 ; GO:0016798				B9GMN6	2.66475	1.414	up
A5BBC3	1.38988	3.75185	4.0332	2.8343	3.72185	1.42785	-0.869011	-1.11455	-0.651545	A5BBC3_VITVI	Putative uncharacterized protein	Vitis vinifera Grape).					B9GMP5	4.16986	2.06	up
A5BBC4	-1.10656	5.45908	1.27166	2.41928	3.72086	0.179373	2.76604	-0.788134	0.410818	A5BBC4_VITVI	Putative uncharacterized protein	Vitis vinifera Grape).	GO:0006511				B9GMS1	-6.26798	-2.648	down
A5BBC5	2.82509	5.57674	4.0222	3.11989	3.72067	-1.55352	0.00758254	-0.59482	-0.176918	A5BBC5_VITVI	Putative uncharacterized protein	Vitis vinifera Grape).	GO:0000502 ; GO:0005488 ; GO:0030234 ; GO:0042176 ; GO:0050790				B9GMS3	2.65369	1.408	up
A5BBD2	0.578356	3.74856	5.68245	1.54932	3.7197	0.283894	-0.570978	-1.12533	-0.0240289	A5BBD2_VITVI	Putative uncharacterized protein	Vitis vinifera Grape).					B9GMV2	-2.38337	-1.253	down
A5BBD6	-0.0494455	4.66976	4.42731	3.17384	3.71903	-0.151381	-0.0313371	-0.539092	-0.398923	A5BBD6_VITVI	Putative uncharacterized protein	Vitis vinifera Grape).					B9GMX8	-2.87787	-1.525	down
A5BBG5	0.0163537	5.83295	6.03728	3.36653	3.71788	2.02012	-0.997636	-0.91158	-1.74139	A5BBG5_VITVI	Putative uncharacterized protein	Vitis vinifera Grape).	GO:0009055 ; GO:0015035 ; GO:0045454				B9GN56	-6.35107	-2.667	down
A5BBH5	1.48263	4.17867	5.15831	2.66626	3.71692	1.63923	1.17605	-1.98733	0.136264	A5BBH5_VITVI	Putative uncharacterized protein	Vitis vinifera Grape).					B9GN76	-2.82451	-1.498	down
A5BBI3	5.46009	4.82444	2.85224	2.70169	3.7127	-0.302466	-3.35338	-2.85846	-1.65832	A5BBI3_VITVI	Putative uncharacterized protein	Vitis vinifera Grape).	GO:0005509 ; GO:0005544				B9GN83	-2.01391	-1.01	down
A5BBJ4	2.74149	5.72802	3.32917	3.23444	3.7108	2.02421	0.454014	-1.61899	0.621809	A5BBJ4_VITVI	Putative uncharacterized protein	Vitis vinifera Grape).	GO:0016021 ; GO:0030001 ; GO:0046872 ; GO:0055085				B9GNA0	2.38502	1.254	up
A5BBK1	3.20496	4.34536	2.71092	2.69831	3.70894	0.439127	-0.0316056	-0.771164	0.814399	A5BBK1_VITVI	Putative uncharacterized protein	Vitis vinifera Grape).					B9GNA8	-2.42503	-1.278	down
A5BBK3	1.23376	4.64798	3.59554	2.86815	3.70867	4.56872	2.71217	2.71217	2.71217	A5BBK3_VITVI	Putative uncharacterized protein	Vitis vinifera Grape).	GO:0005488 ; GO:0005622 ; GO:0006396				B9GNG2	-2.85601	-1.514	down
A5BBK4	1.32061	4.23862	3.31236	2.88758	3.70863	1.01531	-0.403232	-1.54733	-0.0716368	A5BBK4_VITVI	Putative uncharacterized protein	Vitis vinifera Grape).	GO:0003677 ; GO:0005622 ; GO:0005634 ; GO:0043565				B9GNJ6	-8.05564	-3.01	down
A5BBL2	-0.653312	3.64763	5.7961	2.82053	3.70733	1.18244	-0.576076	-1.31605	-0.618146	A5BBL2_VITVI	Putative uncharacterized protein	Vitis vinifera Grape).					B9GNK0	-2.62079	-1.39	down
A5BBL4	-0.685831	-0.814514	1.24092	0.82326	3.70638	-1.79401	2.40148	-2.5641	-0.4274	A5BBL4_VITVI	Putative uncharacterized protein	Vitis vinifera Grape).					B9GNK5	-2.03637	-1.026	down
A5BBL6	1.52876	5.06986	3.76119	2.92883	3.70609	0.256527	-1.82138	-1.04149	-0.42892	A5BBL6_VITVI	Putative uncharacterized protein	Vitis vinifera Grape).					B9GNL6	3.63511	1.862	up
A5BBM1	0.968331	3.99126	6.03906	2.44558	3.70562	0.0386915	-2.49105	-1.49335	-1.32311	A5BBM1_VITVI	Putative uncharacterized protein	Vitis vinifera Grape).	GO:0004672 ; GO:0005524 ; GO:0006468 ; GO:0016020 ; GO:0016021 ; GO:0016772				B9GNN3	-7.59474	-2.925	down
A5BBP1	3.17873	5.46242	2.76513	3.61175	3.70456	-2.04266	-1.13901	-1.46037	-0.813505	A5BBP1_VITVI	Putative uncharacterized protein	Vitis vinifera Grape).	GO:0000226 ; GO:0000922 ; GO:0005815				B9GNN6	-2.03637	-1.026	down
A5BBQ4	-0.362714	4.72255	2.34854	2.865	3.70354	0.286332	0.303555	-0.950342	-0.308058	A5BBQ4_VITVI	Putative uncharacterized protein	Vitis vinifera Grape).	GO:0005488 ; GO:0005634 ; GO:0005737 ; GO:0006886 ; GO:0008262 ; GO:0008283 ; GO:0008565				B9GNT9	-3.5801	-1.84	down
A5BBR8	0.978342	3.92824	4.40135	2.70781	3.7034	-2.14584	-3.93797	-2.3558	-2.77053	A5BBR8_VITVI	Putative uncharacterized protein	Vitis vinifera Grape).	GO:0003677 ; GO:0004003 ; GO:0005524 ; GO:0006281 ; GO:0016787				B9GP75	-2.01391	-1.01	down
A5BBT9	3.23667	4.61757	3.68276	2.75041	3.7018	1.68702	0.139184	-1.39517	-0.943589	A5BBT9_VITVI	Putative uncharacterized protein	Vitis vinifera Grape).	GO:0006457 ; GO:0016272 ; GO:0051082				B9GP79	2.35381	1.235	up
A5BBX5	1.3076	3.17911	5.39755	3.30024	3.70149	-0.571248	-3.37855	-3.90552	-3.49237	A5BBX5_VITVI	Putative uncharacterized protein	Vitis vinifera Grape).	GO:0003993				B9GP91	2.23457	1.16	up
A5BBY6	0.708408	6.87602	0.781677	3.07158	3.70114	0.750159	-0.268251	-1.42647	-0.37829	A5BBY6_VITVI	Putative uncharacterized protein	Vitis vinifera Grape).	GO:0005506 ; GO:0008299 ; GO:0016114 ; GO:0046429 ; GO:0055114				B9GPA9	-4.64926	-2.217	down
A5BC27	1.09045	5.8781	3.64639	3.53268	3.70093	2.34622	0.331291	-0.671493	-0.863552	A5BC27_VITVI	Putative uncharacterized protein	Vitis vinifera Grape).					B9GPB3	-9.69338	-3.277	down
A5BC54	1.34159	4.30135	-0.779415	2.76832	3.6996	0.459496	-5.45012	-2.16272	-3.00496	A5BC54_VITVI	Putative uncharacterized protein	Vitis vinifera Grape).	GO:0008270 ; GO:0016020 ; GO:0030001 ; GO:0046872 ; GO:0046873 ; GO:0055085				B9GPI9	-6.15176	-2.621	down
A5BC83	3.27584	5.45781	4.13689	2.96673	3.69875	0.898717	-1.0313	-0.896422	0.273887	A5BC83_VITVI	Putative uncharacterized protein	Vitis vinifera Grape).	GO:0008270 ; GO:0046872				B9GPM7	-7.22501	-2.853	down
A5BC89	2.88116	6.21429	2.51329	3.42217	3.69815	0.449853	0.361605	-1.01949	-0.314545	A5BC89_VITVI	Putative uncharacterized protein	Vitis vinifera Grape).	GO:0005875 ; GO:0007017				B9GPU1	-2.03214	-1.023	down
A5BC94	0.81481	5.18614	4.33382	3.24298	3.69673	-0.657344	-1.21007	-1.00495	-0.200677	A5BC94_VITVI	Putative uncharacterized protein	Vitis vinifera Grape).	GO:0000151 ; GO:0000166 ; GO:0004672 ; GO:0004674 ; GO:0004842 ; GO:0005524 ; GO:0006468 ; GO:0006950 ; GO:0016567 ; GO:0016772				B9GPU4	-3.04196	-1.605	down
A5BCA1	-0.995103	3.73445	2.17999	2.58936	3.69583	-3.89321	-3.16536	0.323654	-0.138207	A5BCA1_VITVI	Putative uncharacterized protein	Vitis vinifera Grape).	GO:0016491 ; GO:0055114				B9GPU7	-2.14058	-1.098	down
A5BCA3	3.16154	5.45974	3.05501	2.89867	3.69315	1.17624	0.475535	-0.77086	-1.18556	A5BCA3_VITVI	Putative uncharacterized protein	Vitis vinifera Grape).					B9GQ18	3.47738	1.798	up
A5BCA6	0.732958	3.9584	3.28843	2.77127	3.69228	-0.560859	0.236503	0.103451	0.514845	A5BCA6_VITVI	Putative uncharacterized protein	Vitis vinifera Grape).	GO:0005215 ; GO:0006857 ; GO:0016020				B9GQ40	-2.28469	-1.192	down
A5BCB4	0.311855	6.65834	4.75734	3.39767	3.69191	-0.0397766	-1.7616	-0.939774	-0.817274	A5BCB4_VITVI	Putative uncharacterized protein	Vitis vinifera Grape).	GO:0006629 ; GO:0008152 ; GO:0016787				B9GQ75	3.07162	1.619	up
A5BCC4	-0.565545	3.63952	0.183963	-1.23379	3.69161	2.17617	2.13841	-0.0340902	1.1362	A5BCC4_VITVI	Putative uncharacterized protein	Vitis vinifera Grape).	GO:0005488				B9GQA1	-2.54736	-1.349	down
A5BCD4	5.67344	3.53156	1.97609	2.58615	3.69028	-1.37175	-1.24188	-1.45428	-0.35562	A5BCD4_VITVI	Putative uncharacterized protein	Vitis vinifera Grape).					B9GQB0	3.91225	1.968	up
A5BCD5	0.376513	4.27879	1.18521	2.60691	3.69017	0.656923	-3.565	-1.70687	-1.07511	A5BCD5_VITVI	Putative uncharacterized protein	Vitis vinifera Grape).	GO:0000166 ; GO:0004672 ; GO:0004674 ; GO:0005524 ; GO:0006468 ; GO:0016772				B9GQD4	-12.7551	-3.673	down
A5BCD8	2.47693	4.55909	2.14627	3.36055	3.68706	0.849537	-4.95726	-3.37534	-2.28955	A5BCD8_VITVI	Putative uncharacterized protein	Vitis vinifera Grape).	GO:0003824 ; GO:0004721 ; GO:0004722 ; GO:0006470 ; GO:0008287 ; GO:0016787 ; GO:0046872				B9GQF5	2.20534	1.141	up
A5BCD9	1.83248	7.52926	-2.14668	3.59513	3.68646	-0.0164022	-0.276443	-1.12708	-0.163145	A5BCD9_VITVI	Putative uncharacterized protein	Vitis vinifera Grape).					B9GQG5	-4.9451	-2.306	down
A5BCF2	1.40524	5.43802	4.34993	3.06126	3.68637	0.0954046	-1.2608	-1.60076	-0.510149	A5BCF2_VITVI	Putative uncharacterized protein	Vitis vinifera Grape).	GO:0005086 ; GO:0005488 ; GO:0005622 ; GO:0032012				B9GQH4	2.48285	1.312	up
A5BCH2	1.27344	3.8606	3.42093	3.13029	3.68558	-2.63175	-1.83903	0.328421	0.498912	A5BCH2_VITVI	Putative uncharacterized protein	Vitis vinifera Grape).					B9GQI1	-3.86911	-1.952	down
A5BCI8	4.84506	2.90589	0.762758	2.03232	3.68487	0.0841794	-0.914916	-1.61892	-0.902086	A5BCI8_VITVI	Putative uncharacterized protein	Vitis vinifera Grape).					B9GQI4	-2.83431	-1.503	down
A5BCK7	-1.63532	6.14168	3.55126	2.58549	3.68443	0.767712	-0.628705	-1.4863	-1.42902	A5BCK7_VITVI	Putative uncharacterized protein	Vitis vinifera Grape).	GO:0005488				B9GQI9	-2.15099	-1.105	down
A5BCL5	6.1585	4.25921	3.77744	3.32965	3.68403	-1.61604	1.5668	-0.95817	0.297294	A5BCL5_VITVI	Putative uncharacterized protein	Vitis vinifera Grape).	GO:0005488				B9GQM1	2.78369	1.477	up
A5BCM9	1.15724	-3.52284	3.17907	2.91117	3.68261	-0.352176	-0.447401	-1.74597	-0.1667	A5BCM9_VITVI	Putative uncharacterized protein	Vitis vinifera Grape).	GO:0008270 ; GO:0046872				B9GQP8	-5.10178	-2.351	down
A5BCP2	-0.369595	5.9563	-0.429263	2.87947	3.68196	1.0506	-0.607768	-3.61936	-0.863607	A5BCP2_VITVI	Putative uncharacterized protein	Vitis vinifera Grape).	GO:0004672 ; GO:0005524 ; GO:0006468 ; GO:0016020 ; GO:0016021 ; GO:0016772				B9GQR3	6.7039	2.745	up
A5BCR3	0.149255	3.3852	-2.31402	2.70995	3.68134	-0.631933	1.91385	-0.709018	1.2906	A5BCR3_VITVI	Putative uncharacterized protein	Vitis vinifera Grape).	GO:0003700 ; GO:0006351 ; GO:0006355 ; GO:0008270 ; GO:0043565				B9GQW4	2.17799	1.123	up
A5BCS4	3.5798	3.39334	-1.8105	1.92185	3.6763	-0.342981	0.0414027	-0.724279	0.221043	A5BCS4_VITVI	Putative uncharacterized protein	Vitis vinifera Grape).					B9GQX1	-2.16445	-1.114	down
A5BCU4	3.20849	5.52692	2.65803	2.77724	3.67521	-0.191384	9.02521	3.68716	5.5444	A5BCU4_VITVI	Putative uncharacterized protein	Vitis vinifera Grape).					B9GQX2	-2.41664	-1.273	down
A5BCV7	4.23713	4.36249	4.83195	2.92494	3.6747	-1.40876	5.33708	1.23899	3.14011	A5BCV7_VITVI	Putative uncharacterized protein	Vitis vinifera Grape).					B9GQZ3	-2.23767	-1.162	down
A5BCW3	-0.931536	5.62695	5.40452	4.57866	3.67469	1.48827	0.118403	-0.984177	0.183335	A5BCW3_VITVI	Putative uncharacterized protein	Vitis vinifera Grape).	GO:0005622 ; GO:0008270				B9GR01	-2.29262	-1.197	down
A5BCW7	0.754479	3.90832	3.65339	3.03745	3.67368	-0.959472	-1.12674	-1.18282	-0.519719	A5BCW7_VITVI	Putative uncharacterized protein	Vitis vinifera Grape).	GO:0000166 ; GO:0004672 ; GO:0004674 ; GO:0005524 ; GO:0006468 ; GO:0016772				B9GR03	-2.99592	-1.583	down
A5BCX3	3.0879	4.22668	2.71083	2.81625	3.67282	2.77064	-2.47559	-1.25775	-1.59335	A5BCX3_VITVI	Histone H2A	Vitis vinifera Grape).	GO:0000786 ; GO:0003677 ; GO:0005634 ; GO:0005694 ; GO:0006334				B9GR04	2.56863	1.361	up
A5BCY3	-0.378194	4.87055	3.30739	2.77967	3.67263	-1.13518	2.76565	-0.659597	1.24453	A5BCY3_VITVI	Putative uncharacterized protein	Vitis vinifera Grape).					B9GR19	2.25793	1.175	up
A5BCZ3	3.0536	4.47766	3.9417	2.52678	3.67204	0.238699	-0.666881	-2.06653	-0.5061	A5BCZ3_VITVI	Putative uncharacterized protein	Vitis vinifera Grape).					B9GR30	-4.70111	-2.233	down
A5BCZ6	1.55102	3.99732	3.39377	2.3527	3.67118	1.76708	-2.9527	-2.45518	-0.481161	A5BCZ6_VITVI	Putative uncharacterized protein	Vitis vinifera Grape).					B9GR83	-2.10964	-1.077	down
A5BD07	-0.0118789	1.95364	6.31432	3.64034	3.67055	-0.673843	-0.456443	-2.2742	-0.176528	A5BD07_VITVI	DNA-directed RNA polymerase	Vitis vinifera Grape).	GO:0003677 ; GO:0003899 ; GO:0005634 ; GO:0006351 ; GO:0008270 ; GO:0016740 ; GO:0016779				B9GR98	-3.33804	-1.739	down
A5BD10	0.727132	4.26886	3.31514	3.58056	3.66987	1.11057	-0.999687	-0.203951	-0.0701039	A5BD10_VITVI	Putative uncharacterized protein	Vitis vinifera Grape).	GO:0000166 ; GO:0004672 ; GO:0004674 ; GO:0005524 ; GO:0005529 ; GO:0006468 ; GO:0016772 ; GO:0048544				B9GRF9	-3.13182	-1.647	down
A5BD12	0.320561	3.85963	2.35862	3.06578	3.66986	0.480965	-3.73987	-2.6856	-1.03607	A5BD12_VITVI	Putative uncharacterized protein	Vitis vinifera Grape).	GO:0003676 ; GO:0008270				B9GRG3	2.08204	1.058	up
A5BD13	1.98014	4.48193	3.55631	3.16557	3.66873	1.91455	-0.891058	-0.97461	-0.791892	A5BD13_VITVI	Putative uncharacterized protein	Vitis vinifera Grape).	GO:0003735 ; GO:0005622 ; GO:0005840 ; GO:0006412				B9GRH9	-2.68514	-1.425	down
A5BD62	2.2529	5.94818	2.91843	3.71831	3.66867	0.342807	-1.63477	-1.28893	-0.400776	A5BD62_VITVI	Putative uncharacterized protein	Vitis vinifera Grape).	GO:0004197 ; GO:0004198 ; GO:0005622 ; GO:0006508				B9GRL0	-3.03143	-1.6	down
A5BD66	0.201383	3.27597	2.14705	2.86772	3.66808	-1.46561	0.0177997	-0.898623	-0.893183	A5BD66_VITVI	Putative uncharacterized protein	Vitis vinifera Grape).					B9GRL4	-2.6926	-1.429	down
A5BD74	2.71464	5.52954	2.86246	3.47332	3.66802	-1.49117	-1.53837	-1.46688	-0.0335757	A5BD74_VITVI	Putative uncharacterized protein	Vitis vinifera Grape).	GO:0006302				B9GRN0	2.60088	1.379	up
A5BDB3	-0.704898	5.1594	3.3292	2.87582	3.66797	0.932159	-1.11648	-0.52504	-0.419114	A5BDB3_VITVI	Putative uncharacterized protein	Vitis vinifera Grape).	GO:0005488				B9GS12	-4.03062	-2.011	down
A5BDB8	-0.363828	3.37729	-1.40851	2.63805	3.66607	0.542978	0.475608	-1.11187	-1.52661	A5BDB8_VITVI	Putative uncharacterized protein	Vitis vinifera Grape).	GO:0003824 ; GO:0005975 ; GO:0043169				B9GS18	-2.76638	-1.468	down
A5BDE7	1.46214	3.91789	3.92576	2.63436	3.66594	1.59127	0.38101	0.38101	-1.44881	A5BDE7_VITVI	Putative uncharacterized protein	Vitis vinifera Grape).	GO:0000166 ; GO:0005524 ; GO:0017111				B9GS27	-2.71886	-1.443	down
A5BDH5	-1.3463	6.21231	4.72414	3.33791	3.66555	0.591369	1.70559	-0.61891	-1.44898	A5BDH5_VITVI	Putative uncharacterized protein	Vitis vinifera Grape).	GO:0005488				B9GS30	-2.23612	-1.161	down
A5BDJ0	0.548831	5.28301	3.76596	2.35602	3.66549	-0.261086	-2.51009	-0.886845	-2.93974	A5BDJ0_VITVI	Putative uncharacterized protein	Vitis vinifera Grape).					B9GS63	2.0734	1.052	up
A5BDJ4	3.40322	4.26623	4.01727	2.48297	3.6654	1.02157	-1.12551	-1.93389	-0.695363	A5BDJ4_VITVI	Putative uncharacterized protein	Vitis vinifera Grape).	GO:0008080 ; GO:0008152				B9GS92	-6.31595	-2.659	down
A5BDK7	1.35507	5.3558	3.40916	2.68891	3.66446	0.425677	0.059745	-0.378261	-0.159417	A5BDK7_VITVI	Putative uncharacterized protein	Vitis vinifera Grape).	GO:0004857 ; GO:0030599 ; GO:0043086				B9GSE6	2.13613	1.095	up
A5BDL3	0.571815	3.66721	2.76064	2.69728	3.66397	-0.0836358	-0.165102	-1.58833	-0.125482	A5BDL3_VITVI	Putative uncharacterized protein	Vitis vinifera Grape).					B9GSF4	-17.4602	-4.126	down
A5BDL4	0.324378	3.65507	5.2411	2.8053	3.66296	0.024868	-0.436868	-1.32404	-0.30293	A5BDL4_VITVI	Putative uncharacterized protein	Vitis vinifera Grape).					B9GSH5	-3.47256	-1.796	down
A5BDN3	1.54488	5.13579	3.64465	3.15601	3.66232	-0.993594	-2.20149	-0.61891	-2.03352	A5BDN3_VITVI	Putative uncharacterized protein	Vitis vinifera Grape).	GO:0000166 ; GO:0004672 ; GO:0005524 ; GO:0006468 ; GO:0016772				B9GSI3	-2.59548	-1.376	down
A5BDP4	0.402367	5.53119	1.50368	2.83033	3.66199	-0.724353	0.205602	-1.14096	-0.349019	A5BDP4_VITVI	Putative uncharacterized protein	Vitis vinifera Grape).	GO:0004672 ; GO:0005488 ; GO:0005524 ; GO:0006468 ; GO:0016772				B9GSK9	-2.35871	-1.238	down
A5BDQ0	-0.123354	5.33096	4.93445	3.06084	3.66195	0.0767189	0.22343	-0.983187	-0.194678	A5BDQ0_VITVI	Putative uncharacterized protein	Vitis vinifera Grape).					B9GSN5	-3.83706	-1.94	down
A5BDQ7	-0.204233	4.37181	1.61901	2.932	3.66159	1.28314	-1.07045	-1.00427	-2.35593	A5BDQ7_VITVI	Putative uncharacterized protein	Vitis vinifera Grape).	GO:0003677 ; GO:0005634 ; GO:0006355				B9GSQ3	4.76673	2.253	up
A5BDR2	-0.711937	5.62649	2.84048	3.34655	3.66153	-0.182259	-1.35334	-1.17537	0.0774708	A5BDR2_VITVI	Putative uncharacterized protein	Vitis vinifera Grape).	GO:0006508 ; GO:0008152 ; GO:0008237 ; GO:0016787 ; GO:0016813				B9GSR3	-2.61172	-1.385	down
A5BDR5	0.6225	3.02497	4.41328	2.9707	3.66081	-0.302923	0.172935	-0.802709	-0.101868	A5BDR5_VITVI	Putative uncharacterized protein	Vitis vinifera Grape).	GO:0006506 ; GO:0016021 ; GO:0017176				B9GSS5	-2.68515	-1.425	down
A5BDS3	3.508	5.63627	3.25937	2.9446	3.65701	1.69165	-0.075335	-0.789737	-0.831497	A5BDS3_VITVI	Putative uncharacterized protein	Vitis vinifera Grape).					B9GSV9	-2.01252	-1.009	down
A5BDT9	2.94252	5.42646	2.57547	2.14475	3.65674	0.854262	0.816559	-2.35544	-0.600596	A5BDT9_VITVI	Putative uncharacterized protein	Vitis vinifera Grape).	GO:0003677 ; GO:0005634 ; GO:0006355				B9GT04	4.6396	2.214	up
A5BDV1	-0.348868	4.42267	4.652	4.11162	3.65532	0.698934	-5.08551	-2.59423	-1.7148	A5BDV1_VITVI	Putative uncharacterized protein	Vitis vinifera Grape).	GO:0003824 ; GO:0008152 ; GO:0008610 ; GO:0016747				B9GT25	-3.08656	-1.626	down
A5BDW0	1.28299	5.57092	0.57695	3.63906	3.65419	1.32827	-0.309991	-0.309991	-0.226199	A5BDW0_VITVI	Putative uncharacterized protein	Vitis vinifera Grape).	GO:0004616 ; GO:0004672 ; GO:0005488 ; GO:0005524 ; GO:0006098 ; GO:0006468 ; GO:0006573 ; GO:0008442 ; GO:0016020 ; GO:0016021 ; GO:0016491 ; GO:0016772 ; GO:0050662 ; GO:0055114				B9GT45	2.49493	1.319	up
A5BDW9	3.28349	4.36694	4.4983	2.81402	3.654	-1.96141	-2.90589	-2.90839	-1.73809	A5BDW9_VITVI	Putative uncharacterized protein	Vitis vinifera Grape).	GO:0000226 ; GO:0000922 ; GO:0005815 ; GO:0046983				B9GT92	2.10089	1.071	up
A5BDX2	1.3565	5.30651	3.90379	3.0675	3.65261	-0.574307	-0.701395	-1.89423	-1.28213	A5BDX2_VITVI	Putative uncharacterized protein	Vitis vinifera Grape).	GO:0003676 ; GO:0003677 ; GO:0004386 ; GO:0005524				B9GTB5	4.71743	2.238	up
A5BDX3	1.4077	2.57557	4.48565	2.50555	3.6512	-1.71126	0.0445198	-2.4362	-0.372701	A5BDX3_VITVI	Putative uncharacterized protein	Vitis vinifera Grape).	GO:0004143 ; GO:0005622 ; GO:0007205 ; GO:0035556				B9GTB8	2.31659	1.212	up
A5BDZ1	-0.395399	4.95971	5.30281	2.91903	3.64988	-0.022997	0.265482	-1.40407	-0.543035	A5BDZ1_VITVI	Putative uncharacterized protein	Vitis vinifera Grape).	GO:0000166 ; GO:0003676 ; GO:0003723 ; GO:0003743 ; GO:0005737 ; GO:0006412 ; GO:0006413				B9GTC6	-2.01391	-1.01	down
A5BDZ3	-0.550043	2.82572	3.15939	3.43165	3.64969	-1.16165	-1.14681	-2.66421	-1.49387	A5BDZ3_VITVI	Putative uncharacterized protein	Vitis vinifera Grape).	GO:0003677 ; GO:0006355				B9GTD5	-4.02782	-2.01	down
A5BDZ4	2.37231	3.87071	4.46463	2.9927	3.64869	-1.04643	-0.253925	-2.84112	-0.671071	A5BDZ4_VITVI	Putative uncharacterized protein	Vitis vinifera Grape).	GO:0008270 ; GO:0046872				B9GTD9	-12.3035	-3.621	down
A5BE02	3.63252	5.37547	3.64807	3.30829	3.6484	-0.515677	-0.616448	-1.84147	-0.168542	A5BE02_VITVI	Putative uncharacterized protein	Vitis vinifera Grape).					B9GTH4	-2.12138	-1.085	down
A5BE32	0.289362	6.26088	4.37223	2.75412	3.64815	0.310838	1.3109	-0.184604	0.696021	A5BE32_VITVI	Putative uncharacterized protein	Vitis vinifera Grape).	GO:0005488				B9GTQ5	-5.78373	-2.532	down
A5BE36	2.10644	5.60175	2.92531	2.74145	3.64813	1.84337	-0.537997	-0.88882	-0.778954	A5BE36_VITVI	Putative uncharacterized protein	Vitis vinifera Grape).	GO:0003735 ; GO:0005622 ; GO:0005840 ; GO:0006412 ; GO:0030529				B9GTS7	-2.33918	-1.226	down
A5BE39	-0.779084	5.49959	-0.306548	3.07902	3.64796	0.497953	-0.0316001	-1.0341	-0.863683	A5BE39_VITVI	Putative uncharacterized protein	Vitis vinifera Grape).	GO:0005488				B9GTT9	2.04627	1.033	up
A5BE55	7.17609	4.45416	2.72267	2.9382	3.64763	-1.02234	-2.96001	-0.892358	-0.837016	A5BE55_VITVI	Putative uncharacterized protein	Vitis vinifera Grape).	GO:0006629 ; GO:0016788				B9GTZ6	-3.11666	-1.64	down
A5BE70	-0.465162	5.41156	3.17204	2.35379	3.64738	-1.3386	-1.3901	0.535979	-0.349189	A5BE70_VITVI	Putative uncharacterized protein	Vitis vinifera Grape).	GO:0005576 ; GO:0008083 ; GO:0008283				B9GU07	-2.96905	-1.57	down
A5BE72	0.0615687	3.42515	2.09411	2.97575	3.64698	-2.04685	-4.75489	-1.52089	-0.598159	A5BE72_VITVI	Putative uncharacterized protein	Vitis vinifera Grape).					B9GU76	2.15846	1.11	up
A5BE80	-0.166989	4.62283	3.90418	2.65282	3.64505	-5.87023	2.045	0.479707	1.29768	A5BE80_VITVI	Putative uncharacterized protein	Vitis vinifera Grape).					B9GUD8	2.17196	1.119	up
A5BE81	2.62642	2.98705	4.84417	3.26666	3.64421	2.26967	-2.85301	-1.84016	-1.1956	A5BE81_VITVI	Putative uncharacterized protein	Vitis vinifera Grape).					B9GUH4	2.23457	1.16	up
A5BE93	3.18861	5.19742	2.83086	2.75042	3.64237	-0.408749	-2.61675	-1.03412	0.136302	A5BE93_VITVI	Putative uncharacterized protein	Vitis vinifera Grape).	GO:0003676 ; GO:0003677 ; GO:0005509 ; GO:0008270 ; GO:0015074				B9GUJ3	-2.19771	-1.136	down
A5BE97	0.490704	2.30395	5.6849	2.69956	3.6423	2.04716	-1.51642	-1.00156	-0.347492	A5BE97_VITVI	Histone H2A	Vitis vinifera Grape).	GO:0000786 ; GO:0003677 ; GO:0005634 ; GO:0005694 ; GO:0006334				B9GUJ7	-7.2501	-2.858	down
A5BEA3	1.14626	4.91922	2.68866	2.55088	3.63668	-1.23895	-0.446486	-3.03373	-0.278707	A5BEA3_VITVI	Putative uncharacterized protein	Vitis vinifera Grape).					B9GUK6	-4.75024	-2.248	down
A5BEC7	3.14045	5.03011	3.95235	3.11558	3.63639	-0.221078	0.198555	-0.8729	-1.38495	A5BEC7_VITVI	Putative uncharacterized protein	Vitis vinifera Grape).	GO:0000166 ; GO:0003676 ; GO:0005622 ; GO:0008270				B9GV01	-3.46055	-1.791	down
A5BED0	0.551196	5.2575	2.95833	3.01489	3.63631	0.277755	-1.54253	-1.57342	-0.672425	A5BED0_VITVI	Putative uncharacterized protein	Vitis vinifera Grape).	GO:0005488 ; GO:0005509 ; GO:0005743 ; GO:0006810 ; GO:0016020 ; GO:0016021 ; GO:0055085				B9GV31	-3.5801	-1.84	down
A5BED2	2.10339	3.81816	1.20974	2.84743	3.63592	1.26117	-3.83448	-1.85346	-2.0722	A5BED2_VITVI	Putative uncharacterized protein	Vitis vinifera Grape).	GO:0016020				B9GVD1	-2.27679	-1.187	down
A5BED3	0.730669	5.24124	3.72927	2.97514	3.63551	-3.87191	-1.53485	-1.28954	-4.28027	A5BED3_VITVI	Putative uncharacterized protein	Vitis vinifera Grape).					B9GVD6	-2.03214	-1.023	down
A5BED5	3.15619	4.75133	4.02659	2.85109	3.63512	-0.0894556	0.751965	-1.41194	0.0777967	A5BED5_VITVI	Putative uncharacterized protein	Vitis vinifera Grape).	GO:0005488				B9GVG1	-2.0392	-1.028	down
A5BED8	0.793919	4.67086	3.85709	2.85417	3.63481	1.34587	-1.18529	-1.89904	-1.3881	A5BED8_VITVI	Putative uncharacterized protein	Vitis vinifera Grape).					B9GVG2	-2.76255	-1.466	down
A5BEF3	3.73584	5.41418	-0.371735	3.15492	3.63438	0.845298	-0.0419729	-1.28686	-0.507239	A5BEF3_VITVI	Putative uncharacterized protein	Vitis vinifera Grape).	GO:0000166 ; GO:0005524 ; GO:0005737 ; GO:0016787 ; GO:0017111 ; GO:0030163				B9GVI9	2.73019	1.449	up
A5BEF5	2.92858	4.92514	4.17667	2.79875	3.63349	0.176178	-0.353257	-1.35602	-0.185481	A5BEF5_VITVI	Putative uncharacterized protein	Vitis vinifera Grape).	GO:0005488				B9GVL2	-9.3957	-3.232	down
A5BEH0	1.59205	5.18262	5.7304	2.80513	3.63169	1.1762	-2.30376	-1.59857	-0.843241	A5BEH0_VITVI	Putative uncharacterized protein	Vitis vinifera Grape).	GO:0006810 ; GO:0016020 ; GO:0016021				B9GVM0	-6.7132	-2.747	down
A5BEI9	-0.272762	3.94955	3.95523	2.52056	3.63158	1.21446	1.59058	-0.867016	0.372622	A5BEI9_VITVI	Putative uncharacterized protein	Vitis vinifera Grape).	GO:0000166 ; GO:0005524 ; GO:0006200 ; GO:0006810 ; GO:0016021 ; GO:0016887 ; GO:0017111 ; GO:0042626 ; GO:0055085				B9GVP4	2.97935	1.575	up
A5BEJ1	1.6876	3.94454	2.30069	2.92951	3.63119	1.49821	2.13857	1.25808	1.13637	A5BEJ1_VITVI	Putative uncharacterized protein	Vitis vinifera Grape).					B9GVR1	2.64085	1.401	up
A5BEJ2	0.739848	5.36877	4.78775	3.3439	3.63043	-0.441338	1.20895	-0.988182	0.634792	A5BEJ2_VITVI	Putative uncharacterized protein	Vitis vinifera Grape).	GO:0016226				B9GVS4	2.08638	1.061	up
A5BEJ3	1.47577	2.86756	4.33139	2.40731	3.62922	1.53814	-0.444261	-2.28175	-0.819055	A5BEJ3_VITVI	Putative uncharacterized protein	Vitis vinifera Grape).					B9GVS5	-4.60436	-2.203	down
A5BEJ7	2.55198	4.83444	2.82821	2.9978	3.6276	-0.652901	1.59903	-1.86302	0	A5BEJ7_VITVI	Proline iminopeptidase	Vitis vinifera Grape).	GO:0000166 ; GO:0004177 ; GO:0004672 ; GO:0004674 ; GO:0005524 ; GO:0005737 ; GO:0006468 ; GO:0006508 ; GO:0008233 ; GO:0016772 ; GO:0016787				B9GVS6	2.88586	1.529	up
A5BEJ8	3.05831	1.78095	5.78602	1.55711	3.62732	0.27189	2.19938	-0.983361	-0.19977	A5BEJ8_VITVI	Malate dehydrogenase	Vitis vinifera Grape).	GO:0003824 ; GO:0005488 ; GO:0005975 ; GO:0006099 ; GO:0006108 ; GO:0016491 ; GO:0016615 ; GO:0016616 ; GO:0030060 ; GO:0044262 ; GO:0055114				B9GVS8	-2.00277	-1.002	down
A5BEL2	0.488012	3.25142	3.95892	2.20961	3.62663	0.926514	-3.6375	-1.36509	-0.990838	A5BEL2_VITVI	Putative uncharacterized protein	Vitis vinifera Grape).	GO:0008270				B9GVT2	-2.04344	-1.031	down
A5BEL8	0.850639	5.05985	4.24316	3.01362	3.62623	-0.671837	-1.24434	-3.20394	-2.0337	A5BEL8_VITVI	Putative uncharacterized protein	Vitis vinifera Grape).					B9GVU9	-4.69785	-2.232	down
A5BEM3	0.773237	4.19617	1.87376	2.30672	3.62428	-0.423315	-1.0905	-2.31043	-0.862649	A5BEM3_VITVI	Putative uncharacterized protein	Vitis vinifera Grape).					B9GVZ0	-3.42238	-1.775	down
A5BEM6	1.04927	3.68994	4.14295	2.98874	3.62209	0.574688	0.199921	-0.943971	-0.383543	A5BEM6_VITVI	Putative uncharacterized protein	Vitis vinifera Grape).	GO:0003824 ; GO:0005737 ; GO:0006779 ; GO:0008483 ; GO:0030170 ; GO:0033014 ; GO:0042286				B9GVZ7	-2.23303	-1.159	down
A5BEN4	4.61295	4.23306	4.44358	2.66168	3.62173	0.732811	-2.22757	-1.49778	-1.27454	A5BEN4_VITVI	Putative uncharacterized protein	Vitis vinifera Grape).	GO:0000287 ; GO:0005737 ; GO:0008253				B9GW26	-4.47225	-2.161	down
A5BEN5	-2.60315	3.71912	3.74778	1.64435	3.62078	0.180937	0.254465	-1.70477	-0.724291	A5BEN5_VITVI	Putative uncharacterized protein	Vitis vinifera Grape).	GO:0005488				B9GW47	-2.85205	-1.512	down
A5BEN7	-1.59751	3.26258	2.48917	2.75888	3.62042	-0.00243167	-0.413844	-1.26871	-0.251384	A5BEN7_VITVI	Putative uncharacterized protein	Vitis vinifera Grape).	GO:0003677 ; GO:0003700 ; GO:0005634 ; GO:0006351 ; GO:0006355 ; GO:0043565				B9GW59	3.09299	1.629	up
A5BEQ5	1.01242	4.86474	4.05684	3.00795	3.61924	-0.229031	-0.123784	-2.8858	-0.674093	A5BEQ5_VITVI	Putative uncharacterized protein	Vitis vinifera Grape).	GO:0003677 ; GO:0005524 ; GO:0006298 ; GO:0030983				B9GW82	-2.28153	-1.19	down
A5BEQ6	1.12276	4.09722	5.03143	2.05631	3.61828	-0.475901	-1.90592	-1.90872	-0.738107	A5BEQ6_VITVI	Putative uncharacterized protein	Vitis vinifera Grape).					B9GWD2	-2.23767	-1.162	down
A5BES3	3.24141	4.68083	4.38939	2.90201	3.61703	1.47229	0.113742	-1.19355	-0.645185	A5BES3_VITVI	Putative uncharacterized protein	Vitis vinifera Grape).					B9GWF1	-2.57398	-1.364	down
A5BES9	-0.294926	5.29881	3.92632	2.59786	3.61693	-1.18624	-1.61647	-0.881981	0.136366	A5BES9_VITVI	Putative uncharacterized protein	Vitis vinifera Grape).					B9GWG2	-3.64268	-1.865	down
A5BET7	-0.173769	5.04437	3.9731	3.24464	3.61593	-0.951999	-1.89786	-1.25187	-2.3263	A5BET7_VITVI	Putative uncharacterized protein	Vitis vinifera Grape).	GO:0007047 ; GO:0016020 ; GO:0016021 ; GO:0016740 ; GO:0016757 ; GO:0016760 ; GO:0030244				B9GWH4	-2.68328	-1.424	down
A5BEU0	2.33216	3.88388	2.19681	3.14563	3.6151	0.612038	-0.443009	-1.39118	0.136584	A5BEU0_VITVI	Putative uncharacterized protein	Vitis vinifera Grape).	GO:0016788				B9GWK9	-2.64451	-1.403	down
A5BEU9	1.87078	4.20888	3.17987	2.78554	3.614	-0.560806	0.453837	-0.355885	-0.600727	A5BEU9_VITVI	Putative uncharacterized protein	Vitis vinifera Grape).					B9GWL7	-2.68887	-1.427	down
A5BEX4	1.10407	4.44815	2.09709	3.19692	3.6117	-0.408755	-3.93807	-1.94079	-2.7703	A5BEX4_VITVI	Putative uncharacterized protein	Vitis vinifera Grape).	GO:0005488 ; GO:0008152 ; GO:0016491 ; GO:0055114				B9GWM9	-4.29602	-2.103	down
A5BEZ4	0.38911	4.95539	3.69569	3.057	3.61156	-0.309249	-0.102188	-0.102188	-1.08612	A5BEZ4_VITVI	Putative uncharacterized protein	Vitis vinifera Grape).					B9GWN6	-2.77791	-1.474	down
A5BEZ5	-0.859876	5.63724	-1.76957	2.93929	3.61058	1.99542	-2.46658	-1.0578	-0.921296	A5BEZ5_VITVI	Putative uncharacterized protein	Vitis vinifera Grape).					B9GWP3	2.45547	1.296	up
A5BF15	0.573084	4.61293	1.20717	3.04199	3.60957	-1.23881	-2.03137	-2.03407	-0.278619	A5BF15_VITVI	Putative uncharacterized protein	Vitis vinifera Grape).					B9GWS8	-2.23767	-1.162	down
A5BF42	0.827555	6.14772	3.36981	2.93159	3.60807	1.81091	-0.400319	-2.28183	-2.5269	A5BF42_VITVI	Putative uncharacterized protein	Vitis vinifera Grape).					B9GWZ6	-3.8344	-1.939	down
A5BF52	-0.824862	7.00359	4.74958	3.15072	3.60594	0.236302	-1.90448	-2.13483	-1.38654	A5BF52_VITVI	Putative uncharacterized protein	Vitis vinifera Grape).					B9GX00	2.41162	1.27	up
A5BF64	2.79725	5.13978	0.513772	2.80786	3.60498	-0.36438	0.851211	-1.7121	0.562618	A5BF64_VITVI	Putative uncharacterized protein	Vitis vinifera Grape).	GO:0000166 ; GO:0004672 ; GO:0004674 ; GO:0004707 ; GO:0005524 ; GO:0006468 ; GO:0016301 ; GO:0016310 ; GO:0016740 ; GO:0016772				B9GX18	2.17648	1.122	up
A5BF71	0.927062	1.7688	6.13488	2.48001	3.60283	-0.219763	-0.587862	-1.50795	-0.507495	A5BF71_VITVI	Putative uncharacterized protein	Vitis vinifera Grape).					B9GX32	-2.2084	-1.143	down
A5BF84	1.39496	5.85094	3.68221	2.46171	3.6025	2.89872	1.34712	-0.0337654	1.39942	A5BF84_VITVI	Putative uncharacterized protein	Vitis vinifera Grape).					B9GX33	2.97935	1.575	up
A5BF92	-1.30294	6.4528	3.03207	3.25548	3.60032	-0.515634	0.522472	-0.133278	1.20018	A5BF92_VITVI	Putative uncharacterized protein	Vitis vinifera Grape).					B9GX48	-4.57572	-2.194	down
A5BF93	3.48312	5.6598	3.58305	2.99071	3.59967	0.753533	-1.19137	-1.64715	-1.00071	A5BF93_VITVI	Putative uncharacterized protein	Vitis vinifera Grape).	GO:0003824 ; GO:0005524 ; GO:0008152 ; GO:0016874 ; GO:0046872				B9GX60	2.32302	1.216	up
A5BFE4	0.842791	5.54227	4.18127	3.09711	3.59893	2.69982	1.0052	1.0052	0.30644	A5BFE4_VITVI	Putative uncharacterized protein	Vitis vinifera Grape).	GO:0003677 ; GO:0003700 ; GO:0005634 ; GO:0006351 ; GO:0006355 ; GO:0043565 ; GO:0046983				B9GX67	3.2288	1.691	up
A5BFF8	0.609557	5.13357	2.51452	2.5102	3.59714	1.48798	-0.682592	-1.60068	-0.961235	A5BFF8_VITVI	Putative uncharacterized protein	Vitis vinifera Grape).					B9GX75	-5.03154	-2.331	down
A5BFG7	1.2844	4.02747	4.19513	2.66275	3.59639	0.00628809	-0.616391	-1.20393	-0.226202	A5BFG7_VITVI	Putative uncharacterized protein	Vitis vinifera Grape).	GO:0000166 ; GO:0004672 ; GO:0004674 ; GO:0005524 ; GO:0006468 ; GO:0016772				B9GXC5	-2.81279	-1.492	down
A5BFG9	1.35132	4.80607	2.04884	2.88299	3.59606	2.29175	-0.0314148	0.550997	0.136352	A5BFG9_VITVI	Putative uncharacterized protein	Vitis vinifera Grape).	GO:0003676 ; GO:0005622 ; GO:0008270				B9GXC8	2.38337	1.253	up
A5BFH0	0.619084	4.48912	3.07834	2.43583	3.59535	0.404195	-0.00742451	-0.987504	-0.151468	A5BFH0_VITVI	Putative uncharacterized protein	Vitis vinifera Grape).	GO:0003677 ; GO:0008270 ; GO:0046872				B9GXE9	-3.00008	-1.585	down
A5BFH6	3.44468	4.58583	2.54874	2.71603	3.59465	0.176309	0.837102	1.30695	0.539974	A5BFH6_VITVI	Putative uncharacterized protein	Vitis vinifera Grape).					B9GXG3	2.37019	1.245	up
A5BFK6	3.12323	2.98675	4.36304	2.53159	3.594	1.02424	-0.695994	-0.695994	-0.695994	A5BFK6_VITVI	Putative uncharacterized protein	Vitis vinifera Grape).	GO:0016020				B9GXI1	3.35195	1.745	up
A5BFL3	0.908245	4.86087	2.67306	2.75828	3.59212	0.619492	-1.22575	-1.4871	-0.63847	A5BFL3_VITVI	Putative uncharacterized protein	Vitis vinifera Grape).	GO:0000166 ; GO:0005525 ; GO:0007264 ; GO:0015031				B9GXK9	-9.39569	-3.232	down
A5BFM6	-0.410237	6.66159	4.52235	3.07613	3.59191	1.40149	-2.59461	-1.02997	-1.65959	A5BFM6_VITVI	Putative uncharacterized protein	Vitis vinifera Grape).					B9GXQ2	-2.38171	-1.252	down
A5BFN3	2.7198	4.93187	3.21227	2.68791	3.59108	-1.19892	1.1783	-1.99424	-0.823933	A5BFN3_VITVI	Putative uncharacterized protein	Vitis vinifera Grape).	GO:0000166 ; GO:0004672 ; GO:0004674 ; GO:0005524 ; GO:0006468 ; GO:0016301 ; GO:0016310 ; GO:0016740 ; GO:0016772				B9GXQ6	-2.98349	-1.577	down
A5BFR1	1.2979	2.70498	3.29539	2.62252	3.59072	0.515292	0.180679	-0.620476	0.131792	A5BFR1_VITVI	Putative uncharacterized protein	Vitis vinifera Grape).					B9GXS5	-2.09072	-1.064	down
A5BFT1	1.2194	3.64109	4.46017	2.5497	3.59026	-0.22172	0.208827	-0.791554	-0.450183	A5BFT1_VITVI	Putative uncharacterized protein	Vitis vinifera Grape).	GO:0004221 ; GO:0006511 ; GO:0008270 ; GO:0046872				B9GXV2	-3.18877	-1.673	down
A5BFT8	-0.0129785	2.87625	3.61913	2.52392	3.59015	-0.698021	-0.169787	-1.18179	-1.15608	A5BFT8_VITVI	Putative uncharacterized protein	Vitis vinifera Grape).					B9GXY0	2.05053	1.036	up
A5BFU2	2.95039	6.2234	3.32047	3.30713	3.58983	-0.926387	-1.29445	-0.077105	-2.10986	A5BFU2_VITVI	Putative uncharacterized protein	Vitis vinifera Grape).	GO:0003950				B9GXY8	7.45392	2.898	up
A5BFV3	0.305795	6.11869	-1.40087	1.89189	3.58814	0.731722	-1.87818	-1.8126	-0.896043	A5BFV3_VITVI	Putative uncharacterized protein	Vitis vinifera Grape).	GO:0004252 ; GO:0006508 ; GO:0008236				B9GY07	-2.02792	-1.02	down
A5BFY6	0.295907	5.7795	4.73993	3.72148	3.58811	0.749597	-0.948341	-2.99569	-1.32498	A5BFY6_VITVI	Putative uncharacterized protein	Vitis vinifera Grape).	GO:0003677 ; GO:0003700 ; GO:0005634 ; GO:0006351 ; GO:0006355				B9GY18	2.00416	1.003	up
A5BFY8	-0.088807	5.36487	2.87099	3.20331	3.58755	0.562296	-1.40625	-0.956628	0.0817176	A5BFY8_VITVI	Putative uncharacterized protein	Vitis vinifera Grape).					B9GY47	-2.24544	-1.167	down
A5BFZ4	1.96532	5.40102	0.85999	2.6339	3.58703	-0.408839	1.55357	-1.6187	1.35879	A5BFZ4_VITVI	Putative uncharacterized protein	Vitis vinifera Grape).	GO:0005488				B9GY64	-3.5801	-1.84	down
A5BFZ5	0.841561	5.07744	3.8063	3.0595	3.58693	0.0937471	-0.0313409	-2.20402	-1.22593	A5BFZ5_VITVI	Putative uncharacterized protein	Vitis vinifera Grape).					B9GYB1	4.21929	2.077	up
A5BG19	0.523261	5.70194	3.43764	2.84311	3.58677	-0.0868545	-1.03146	-3.61915	0.638862	A5BG19_VITVI	Putative uncharacterized protein	Vitis vinifera Grape).					B9GYD2	-2.10964	-1.077	down
A5BG30	-1.24888	3.7689	4.21538	2.70507	3.58675	1.26365	-1.45885	-1.01563	-0.556594	A5BG30_VITVI	Putative uncharacterized protein	Vitis vinifera Grape).	GO:0000502 ; GO:0005488 ; GO:0030234 ; GO:0042176 ; GO:0050790				B9GYG0	-2.50707	-1.326	down
A5BG47	0.80766	3.89713	2.40824	3.44555	3.5863	0.839127	0.53334	-0.409529	-2.64119	A5BG47_VITVI	Putative uncharacterized protein	Vitis vinifera Grape).					B9GYG5	-3.24226	-1.697	down
A5BG49	0.847516	4.70392	4.66297	3.22309	3.58581	0.400985	-4.48943	-2.29463	-0.904084	A5BG49_VITVI	Putative uncharacterized protein	Vitis vinifera Grape).	GO:0004324 ; GO:0016491 ; GO:0042651 ; GO:0050660 ; GO:0050661 ; GO:0055114				B9GYQ3	-2.9465	-1.559	down
A5BG62	0.121148	3.11705	1.67369	2.49904	3.58525	-1.30932	-0.379322	-1.84117	0.498948	A5BG62_VITVI	Putative uncharacterized protein	Vitis vinifera Grape).					B9GYV3	2.73587	1.452	up
A5BG75	0.49917	2.98618	4.68049	2.46467	3.58488	0.548173	-3.0193	-2.02189	-1.97706	A5BG75_VITVI	Putative uncharacterized protein	Vitis vinifera Grape).	GO:0016020				B9GYY3	-2.01391	-1.01	down
A5BG79	0.813176	4.73649	4.23359	2.70401	3.58488	-0.799642	-1.14158	-1.34761	-0.254684	A5BG79_VITVI	Putative uncharacterized protein	Vitis vinifera Grape).	GO:0000166 ; GO:0004672 ; GO:0004674 ; GO:0005524 ; GO:0006468 ; GO:0016772				B9GYY5	-2.12285	-1.086	down
A5BG94	0.236794	4.9801	3.69333	2.28209	3.58439	-0.1279	0.71215	-1.06623	-0.168538	A5BG94_VITVI	Putative uncharacterized protein	Vitis vinifera Grape).	GO:0003677 ; GO:0005634 ; GO:0006351 ; GO:0006355 ; GO:0009725 ; GO:0009734 ; GO:0046983				B9GZ06	-5.37029	-2.425	down
A5BGA2	-0.369399	3.87814	4.52091	2.72245	3.58316	1.05075	-2.61636	-2.61847	-0.863698	A5BGA2_VITVI	Putative uncharacterized protein	Vitis vinifera Grape).	GO:0008152 ; GO:0008415				B9GZ59	-2.31819	-1.213	down
A5BGC7	1.61871	4.73351	4.02587	3.2859	3.58315	0.761169	-0.294353	0.551075	0.136514	A5BGC7_VITVI	Putative uncharacterized protein	Vitis vinifera Grape).	GO:0005488				B9GZ68	-3.17774	-1.668	down
A5BGD6	0.169577	4.30863	4.70184	2.63201	3.58274	-0.1816	3.64594	-1.88426	0.0951055	A5BGD6_VITVI	Putative uncharacterized protein	Vitis vinifera Grape).					B9GZ70	2.0691	1.049	up
A5BGE7	-1.19959	4.99884	3.73051	3.4605	3.58262	0.538849	0.323117	-0.668219	-0.293623	A5BGE7_VITVI	Putative uncharacterized protein	Vitis vinifera Grape).	GO:0003676 ; GO:0003677 ; GO:0004386 ; GO:0005524 ; GO:0008270				B9GZC5	-2.74537	-1.457	down
A5BGG0	1.37462	5.34458	0.75692	2.24942	3.58112	1.3136	0.355682	-1.35602	-2.18552	A5BGG0_VITVI	Putative uncharacterized protein	Vitis vinifera Grape).					B9GZD2	2.27521	1.186	up
A5BGJ4	0.306917	3.48168	3.06166	1.81097	3.58104	0.328135	1.25805	-1.61905	0.425796	A5BGJ4_VITVI	Putative uncharacterized protein	Vitis vinifera Grape).	GO:0003723				B9GZD9	2.53327	1.341	up
A5BGK5	5.58808	5.03021	4.32604	3.28395	3.58005	-0.0698838	1.62304	-1.05732	0.458673	A5BGK5_VITVI	Putative uncharacterized protein	Vitis vinifera Grape).	GO:0004252 ; GO:0005622 ; GO:0008270 ; GO:0016021				B9GZF3	-5.81589	-2.54	down
A5BGK9	0.663438	4.25691	4.0708	2.61742	3.57909	-1.0423	-0.0532823	-0.978338	0.341429	A5BGK9_VITVI	Putative uncharacterized protein	Vitis vinifera Grape).	GO:0005634 ; GO:0005694 ; GO:0008168 ; GO:0008270 ; GO:0016740 ; GO:0018024 ; GO:0032259 ; GO:0034968 ; GO:0042393				B9GZH5	-2.51577	-1.331	down
A5BGN5	1.2979	4.1699	-0.560204	2.86546	3.57854	0.82717	-0.973024	-1.56058	-0.632781	A5BGN5_VITVI	Putative uncharacterized protein	Vitis vinifera Grape).	GO:0009116 ; GO:0016740				B9GZK7	-2.2084	-1.143	down
A5BGN8	0.464992	5.28148	2.8782	3.16406	3.57662	0.662437	-0.22951	-0.780691	-0.204258	A5BGN8_VITVI	Putative uncharacterized protein	Vitis vinifera Grape).					B9GZM0	2.05765	1.041	up
A5BGQ1	1.83265	6.17599	3.23171	2.91571	3.57634	0.580594	-2.53394	-1.72917	-4.36631	A5BGQ1_VITVI	Putative uncharacterized protein	Vitis vinifera Grape).	GO:0000166 ; GO:0003824 ; GO:0005388 ; GO:0005524 ; GO:0006754 ; GO:0006812 ; GO:0008152 ; GO:0015662 ; GO:0016020 ; GO:0016021 ; GO:0016787 ; GO:0070588				B9GZN9	-2.35055	-1.233	down
A5BGQ6	3.60575	5.90276	-0.36077	3.21657	3.57468	1.17615	0.290452	-0.712025	-0.541824	A5BGQ6_VITVI	Putative uncharacterized protein	Vitis vinifera Grape).					B9GZT9	-13.4264	-3.747	down
A5BGQ8	1.77391	4.27521	2.41876	2.55959	3.57459	2.67862	-1.61647	-1.61855	0.873329	A5BGQ8_VITVI	Putative uncharacterized protein	Vitis vinifera Grape).	GO:0004672 ; GO:0004674 ; GO:0005524 ; GO:0006468 ; GO:0016772				B9GZV0	-3.42238	-1.775	down
A5BGR2	-1.30045	6.29995	0.997545	2.38493	3.57416	1.32636	2.62981	0.408645	0.542116	A5BGR2_VITVI	Putative uncharacterized protein	Vitis vinifera Grape).	GO:0005488				B9GZZ4	2.62624	1.393	up
A5BGR6	-0.557242	4.50053	4.72037	2.85108	3.57386	0.162294	-0.300235	-1.40922	-0.388605	A5BGR6_VITVI	Putative uncharacterized protein	Vitis vinifera Grape).	GO:0005956 ; GO:0019887				B9GZZ7	-2.28153	-1.19	down
A5BGR7	1.86342	2.98076	2.87286	2.61836	3.5722	0.137411	-0.345914	-1.52061	-0.722636	A5BGR7_VITVI	Putative uncharacterized protein	Vitis vinifera Grape).					B9H0A6	3.27842	1.713	up
A5BGR8	-0.188348	3.38589	6.05983	1.93176	3.57187	-0.698246	-1.16894	-2.17149	-1.00118	A5BGR8_VITVI	Putative uncharacterized protein	Vitis vinifera Grape).	GO:0005975 ; GO:0016868				B9H0P9	-4.59161	-2.199	down
A5BGT0	0.952318	2.8007	4.70798	2.69383	3.57061	0.593632	0.107828	-1.6926	-0.229723	A5BGT0_VITVI	Putative uncharacterized protein	Vitis vinifera Grape).	GO:0005198				B9H0T3	2.6081	1.383	up
A5BGW9	0.538935	4.05086	3.12194	2.65016	3.57057	-0.164846	-1.10944	-0.97607	-1.30414	A5BGW9_VITVI	Putative uncharacterized protein	Vitis vinifera Grape).					B9H0T8	-2.64268	-1.402	down
A5BGY6	-0.306867	4.60055	3.80807	2.5362	3.57037	1.4523	-1.62612	-0.92105	-0.916451	A5BGY6_VITVI	Putative uncharacterized protein	Vitis vinifera Grape).	GO:0000166 ; GO:0005525 ; GO:0007264 ; GO:0015031				B9H0V4	2.4932	1.318	up
A5BGY8	0.387926	3.73391	0.669483	3.03401	3.56956	-0.0231411	-0.161222	-1.98827	-0.273499	A5BGY8_VITVI	Putative uncharacterized protein	Vitis vinifera Grape).					B9H0W2	3.72696	1.898	up
A5BGZ7	1.77534	4.29487	4.14702	3.1636	3.56898	0.648815	-2.53429	-2.05025	-1.25097	A5BGZ7_VITVI	Putative uncharacterized protein	Vitis vinifera Grape).	GO:0006725 ; GO:0008198 ; GO:0008270 ; GO:0016491 ; GO:0016701 ; GO:0055114				B9H154	-14.7639	-3.884	down
A5BH08	1.51324	6.09117	1.5711	3.32952	3.56725	0.82716	1.64169	-1.383	-0.212674	A5BH08_VITVI	Putative uncharacterized protein	Vitis vinifera Grape).	GO:0004672 ; GO:0004674 ; GO:0005524 ; GO:0005529 ; GO:0006468 ; GO:0016772 ; GO:0048544				B9H1D3	-4.52212	-2.177	down
A5BH09	2.29092	6.04229	3.41231	3.21133	3.56676	1.01936	-1.53358	-1.76461	-0.598156	A5BH09_VITVI	Putative uncharacterized protein	Vitis vinifera Grape).	GO:0003677 ; GO:0003700 ; GO:0005634 ; GO:0006351 ; GO:0006355 ; GO:0043565				B9H1D6	-2.6703	-1.417	down
A5BH40	2.30396	4.72339	4.39704	2.59355	3.56667	0	3.34226	-2.70463	0	A5BH40_VITVI	Putative uncharacterized protein	Vitis vinifera Grape).					B9H1E4	-2.89186	-1.532	down
A5BH41	0.576474	5.47474	1.51635	3.06605	3.56553	1.24702	-1.37958	-1.24534	-0.716907	A5BH41_VITVI	Putative uncharacterized protein	Vitis vinifera Grape).	GO:0003676 ; GO:0005634 ; GO:0008270				B9H1E8	2.97935	1.575	up
A5BH42	1.6404	5.85193	3.69198	2.79854	3.56527	-0.451867	0.0510344	-3.1211	-3.95077	A5BH42_VITVI	Putative uncharacterized protein	Vitis vinifera Grape).					B9H1R5	2.59009	1.373	up
A5BH43	0.667665	3.7892	4.25924	2.52223	3.56305	-1.56672	-5.96956	-4.48197	-2.81454	A5BH43_VITVI	Putative uncharacterized protein	Vitis vinifera Grape).	GO:0004185 ; GO:0006508				B9H1V3	2.08638	1.061	up
A5BH48	3.72484	4.78596	5.60267	2.53122	3.56241	-0.82387	-1.61651	-0.618961	-0.333191	A5BH48_VITVI	Putative uncharacterized protein	Vitis vinifera Grape).					B9H210	4.56622	2.191	up
A5BH62	2.858	4.46093	3.5681	2.75157	3.55872	0.0712596	-0.861437	-1.16169	-0.721487	A5BH62_VITVI	Putative uncharacterized protein	Vitis vinifera Grape).					B9H216	2.49666	1.32	up
A5BH63	-0.64831	6.86943	4.59889	3.08461	3.55866	0.176119	-1.47192	-1.47457	0.136354	A5BH63_VITVI	Putative uncharacterized protein	Vitis vinifera Grape).	GO:0004672 ; GO:0004674 ; GO:0005524 ; GO:0006468 ; GO:0016772				B9H217	-2.2253	-1.154	down
A5BH75	0.22404	4.5275	0.905318	2.65452	3.55777	1.19937	-3.65807	-2.0881	-1.1595	A5BH75_VITVI	Putative uncharacterized protein	Vitis vinifera Grape).	GO:0003677				B9H223	-3.50642	-1.81	down
A5BH78	-1.53521	4.90344	3.62751	3.09308	3.55754	-1.45535	-1.31679	-0.574597	-0.522757	A5BH78_VITVI	Putative uncharacterized protein	Vitis vinifera Grape).	GO:0000166 ; GO:0003777 ; GO:0005524 ; GO:0005874 ; GO:0007018 ; GO:0016020 ; GO:0016021				B9H228	-2.36526	-1.242	down
A5BH79	2.38473	4.46278	4.70612	1.95651	3.55739	-0.179371	-1.86983	-1.7555	-0.816637	A5BH79_VITVI	Putative uncharacterized protein	Vitis vinifera Grape).	GO:0006351				B9H244	-2.44867	-1.292	down
A5BH92	0.303089	4.35888	6.37096	2.71178	3.55714	-0.467661	0.879308	-0.700582	-0.6127	A5BH92_VITVI	Putative uncharacterized protein	Vitis vinifera Grape).	GO:0005215 ; GO:0006810 ; GO:0016020 ; GO:0016021 ; GO:0022857 ; GO:0022891 ; GO:0055085				B9H252	-2.35055	-1.233	down
A5BHB3	0.828956	4.38354	3.22728	2.12245	3.55681	-1.42936	-1.55842	-1.37646	-0.0959811	A5BHB3_VITVI	Putative uncharacterized protein	Vitis vinifera Grape).	GO:0008270 ; GO:0046872				B9H292	2.03214	1.023	up
A5BHB6	-0.252054	3.27534	3.83369	2.56118	3.55659	0.69083	-1.83863	-1.8413	-0.67108	A5BHB6_VITVI	Putative uncharacterized protein	Vitis vinifera Grape).					B9H2I0	-4.69785	-2.232	down
A5BHD2	1.84288	3.45296	-0.311032	3.31183	3.55644	0.248415	-0.931638	-1.91214	-0.609036	A5BHD2_VITVI	Putative uncharacterized protein	Vitis vinifera Grape).					B9H2K9	2.10672	1.075	up
A5BHD4	1.28285	2.32391	2.06144	2.91406	3.55585	0.176155	-2.83895	-2.8411	-1.08605	A5BHD4_VITVI	Putative uncharacterized protein	Vitis vinifera Grape).	GO:0005509 ; GO:0008270				B9H2Q4	-13.473	-3.752	down
A5BHD6	0.847356	6.98344	0	2.32234	3.55494	3.02315	-0.175611	-1.68494	0.224967	A5BHD6_VITVI	Putative uncharacterized protein	Vitis vinifera Grape).	GO:0016020 ; GO:0016021				B9H2R0	-2.19162	-1.132	down
A5BHF5	0.176323	4.88669	3.274	2.74843	3.55489	-0.457532	-0.065472	-0.848973	-0.204936	A5BHF5_VITVI	Putative uncharacterized protein	Vitis vinifera Grape).	GO:0006508 ; GO:0008234				B9H2R2	4.67511	2.225	up
A5BHF6	-0.0654349	5.24553	3.83721	3.19599	3.55486	-0.0557629	-3.44086	-2.42748	-0.821932	A5BHF6_VITVI	Putative uncharacterized protein	Vitis vinifera Grape).	GO:0000166 ; GO:0003777 ; GO:0005524 ; GO:0005874 ; GO:0007018				B9H2Y3	-2.54736	-1.349	down
A5BHI6	-0.209895	4.89674	4.76482	3.30673	3.5548	0.850459	1.76444	-1.36172	0.336117	A5BHI6_VITVI	Putative uncharacterized protein	Vitis vinifera Grape).	GO:0005488				B9H2Z9	-2.01391	-1.01	down
A5BHN5	0.834425	5.45147	4.40373	2.99493	3.55332	0.671592	0.087849	-0.912388	-0.469358	A5BHN5_VITVI	Putative uncharacterized protein	Vitis vinifera Grape).	GO:0000166 ; GO:0003676 ; GO:0004386 ; GO:0005524 ; GO:0008026 ; GO:0016787				B9H330	-2.31017	-1.208	down
A5BHN9	0.874049	4.79113	4.45351	2.88818	3.5511	-0.0521008	-1.25963	-2.06952	-0.899232	A5BHN9_VITVI	Putative uncharacterized protein	Vitis vinifera Grape).					B9H344	-2.68514	-1.425	down
A5BHQ3	0.621495	3.71527	5.34544	2.70922	3.55035	-0.0869468	-0.0314186	-0.619146	0.551292	A5BHQ3_VITVI	Putative uncharacterized protein	Vitis vinifera Grape).					B9H395	2.1495	1.104	up
A5BHR2	1.90833	4.85709	3.72639	2.90733	3.55035	1.3935	-6.98692	-1.26326	-1.18921	A5BHR2_VITVI	Putative uncharacterized protein	Vitis vinifera Grape).					B9H3F8	-2.10526	-1.074	down
A5BHS6	0.168642	5.13524	2.63467	2.38082	3.54758	0.513123	1.19383	-1.26818	-0.324659	A5BHS6_VITVI	Putative uncharacterized protein	Vitis vinifera Grape).	GO:0008270				B9H3H0	-2.00555	-1.004	down
A5BHS9	0.811882	4.29469	4.39887	2.7618	3.54623	0.394138	-1.19416	-0.82154	-1.09579	A5BHS9_VITVI	Putative uncharacterized protein	Vitis vinifera Grape).	GO:0000166 ; GO:0005524 ; GO:0006200 ; GO:0006810 ; GO:0016021 ; GO:0016887 ; GO:0017111 ; GO:0042626 ; GO:0055085				B9H3J9	-2.98349	-1.577	down
A5BHT3	0.851975	5.65494	3.92024	3.17344	3.54519	-0.414718	1.19239	-2.24598	-1.11846	A5BHT3_VITVI	Putative uncharacterized protein	Vitis vinifera Grape).					B9H3L4	-2.37019	-1.245	down
A5BHW6	-1.13118	2.36408	6.00786	2.16414	3.54455	0.0670506	0.404432	-0.617157	0.257669	A5BHW6_VITVI	Putative uncharacterized protein	Vitis vinifera Grape).					B9H3R6	2.23457	1.16	up
A5BHZ6	1.80698	5.0011	3.65534	3.07835	3.54301	0.0468314	-0.0732742	-1.99338	0.13633	A5BHZ6_VITVI	Putative uncharacterized protein	Vitis vinifera Grape).	GO:0003824 ; GO:0005216 ; GO:0005247 ; GO:0006821 ; GO:0008152 ; GO:0016020 ; GO:0016021 ; GO:0055085				B9H404	-5.37029	-2.425	down
A5BI20	0.76901	4.02171	3.54332	2.64826	3.54243	0.614967	-0.607828	-1.84849	-1.09904	A5BI20_VITVI	Putative uncharacterized protein	Vitis vinifera Grape).	GO:0005215 ; GO:0006810 ; GO:0016020 ; GO:0055085				B9H419	2.51926	1.333	up
A5BI32	3.00523	2.13547	3.47737	2.2645	3.54133	1.0693	-3.83856	-1.84124	-2.08594	A5BI32_VITVI	Putative uncharacterized protein	Vitis vinifera Grape).	GO:0005216 ; GO:0005249 ; GO:0006810 ; GO:0006811 ; GO:0006813 ; GO:0016020 ; GO:0016021 ; GO:0055085				B9H471	2.31819	1.213	up
A5BI33	0.827331	5.08814	0.834356	2.28282	3.54101	0.669816	-1.59717	-1.25407	-1.06336	A5BI33_VITVI	Putative uncharacterized protein	Vitis vinifera Grape).	GO:0003723 ; GO:0006396				B9H4A7	-5.37029	-2.425	down
A5BI34	2.21695	7.05172	0	1.96864	3.541	0.8009	-0.612697	-1.02739	-1.17041	A5BI34_VITVI	Putative uncharacterized protein	Vitis vinifera Grape).	GO:0000166 ; GO:0004672 ; GO:0004674 ; GO:0005524 ; GO:0006468 ; GO:0008270 ; GO:0016772 ; GO:0046872				B9H4B2	-2.08349	-1.059	down
A5BI48	0.340961	3.47084	1.36761	2.09328	3.5407	-0.14553	-0.031223	0.644082	0.644082	A5BI48_VITVI	Putative uncharacterized protein	Vitis vinifera Grape).	GO:0004190 ; GO:0006508				B9H4C6	-5.75573	-2.525	down
A5BI57	0.894604	3.65873	3.47151	2.60883	3.5406	-1.12624	0.0489263	-1.85738	0.320913	A5BI57_VITVI	Putative uncharacterized protein	Vitis vinifera Grape).	GO:0005509				B9H4F3	-2.01391	-1.01	down
A5BI67	0.140124	5.09583	2.89276	3.33307	3.53888	0.130192	0.563565	-1.21378	-0.0710235	A5BI67_VITVI	Putative uncharacterized protein	Vitis vinifera Grape).					B9H4H0	4.46915	2.16	up
A5BI76	0.228183	6.36888	4.03653	3.56494	3.53763	-0.376303	0.596602	-0.792891	0.0692955	A5BI76_VITVI	Putative uncharacterized protein	Vitis vinifera Grape).	GO:0003676 ; GO:0008270				B9H4J1	2.22376	1.153	up
A5BI99	-0.908343	4.24564	3.90208	2.61998	3.53294	2.12374	0.0216579	-2.84084	0.0216579	A5BI99_VITVI	Putative uncharacterized protein	Vitis vinifera Grape).	GO:0005886 ; GO:0006810 ; GO:0008643 ; GO:0016020 ; GO:0016021				B9H4J5	-2.87787	-1.525	down
A5BIA5	-0.618677	5.22925	4.16506	2.55118	3.53269	-0.23884	-2.03088	0.287945	-0.278595	A5BIA5_VITVI	Putative uncharacterized protein	Vitis vinifera Grape).					B9H4K2	-2.45037	-1.293	down
A5BIA6	1.88589	2.94982	3.42315	2.2911	3.53262	1.67021	3.33569	0.422867	1.86369	A5BIA6_VITVI	Putative uncharacterized protein	Vitis vinifera Grape).					B9H4K8	9.68666	3.276	up
A5BID4	1.35033	4.41724	3.47164	3.0626	3.53225	1.62365	-1.49083	-0.686025	-0.323009	A5BID4_VITVI	Putative uncharacterized protein	Vitis vinifera Grape).					B9H4N7	-2.81864	-1.495	down
A5BIE5	-1.71217	5.80096	-0.853894	2.79528	3.53143	-0.552344	3.0966	-3.09831	-1.63585	A5BIE5_VITVI	Putative uncharacterized protein	Vitis vinifera Grape).	GO:0003824 ; GO:0016740 ; GO:0016765 ; GO:0019277				B9H4Q2	-2.19619	-1.135	down
A5BIE6	-0.476172	6.53541	5.4903	3.6206	3.5301	0.86636	-0.432889	-1.13254	-0.597205	A5BIE6_VITVI	Putative uncharacterized protein	Vitis vinifera Grape).	GO:0006506 ; GO:0016757 ; GO:0031227				B9H4Z6	2.13761	1.096	up
A5BIF3	2.42258	2.48001	6.62178	1.08363	3.52973	-0.408838	-0.899408	-3.4264	-1.93416	A5BIF3_VITVI	Putative uncharacterized protein	Vitis vinifera Grape).	GO:0004672 ; GO:0004713 ; GO:0005524 ; GO:0006468 ; GO:0016772				B9H524	-7.53183	-2.913	down
A5BIG6	0.125796	3.47808	5.63151	1.90104	3.52931	2.63814	-1.82378	-2.32652	-0.544854	A5BIG6_VITVI	Putative uncharacterized protein	Vitis vinifera Grape).					B9H571	-3.22657	-1.69	down
A5BIH9	2.06479	2.00102	1.42429	1.94697	3.52907	0.175973	0.705395	-1.6196	-0.448821	A5BIH9_VITVI	Putative uncharacterized protein	Vitis vinifera Grape).	GO:0008152 ; GO:0016740 ; GO:0016757 ; GO:0016758				B9H581	-2.59548	-1.376	down
A5BII6	7.8172	2.77723	1.81032	3.43492	3.52858	0.259921	-1.41801	-1.74427	0.0532681	A5BII6_VITVI	Putative uncharacterized protein	Vitis vinifera Grape).	GO:0003677 ; GO:0005488				B9H5B2	3.86911	1.952	up
A5BIL2	0.0934857	4.65059	1.33658	2.85818	3.52824	-0.739237	1.51236	-0.291311	0.352928	A5BIL2_VITVI	Putative uncharacterized protein	Vitis vinifera Grape).	GO:0000166 ; GO:0004672 ; GO:0004674 ; GO:0005488 ; GO:0005524 ; GO:0005529 ; GO:0006468 ; GO:0016772				B9H5H3	3.49187	1.804	up
A5BIL4	3.02888	5.80723	2.78575	3.14469	3.5282	-1.29774	-0.867939	-2.09276	-0.185589	A5BIL4_VITVI	Putative uncharacterized protein	Vitis vinifera Grape).	GO:0003700 ; GO:0006351 ; GO:0006355				B9H5H7	-2.06194	-1.044	down
A5BIN6	0.805569	5.5619	4.59573	2.90636	3.52731	-0.155597	-0.360189	-0.687157	-0.677326	A5BIN6_VITVI	Putative uncharacterized protein	Vitis vinifera Grape).					B9H5I2	-2.37347	-1.247	down
A5BIR0	3.49812	5.53958	2.55106	3.43396	3.52583	0.792533	0.0331532	-0.94787	-0.548033	A5BIR0_VITVI	Putative uncharacterized protein	Vitis vinifera Grape).	GO:0003723				B9H5I4	3.42475	1.776	up
A5BIR1	0.567077	2.30425	2.77405	2.21852	3.52563	0.170392	-0.47112	-0.939116	-0.483369	A5BIR1_VITVI	Putative uncharacterized protein	Vitis vinifera Grape).					B9H5J8	-2.01391	-1.01	down
A5BIR4	-0.681076	3.57787	5.931	3.11143	3.52357	0.14701	-1.11264	-1.45599	-0.685694	A5BIR4_VITVI	Putative uncharacterized protein	Vitis vinifera Grape).	GO:0005524 ; GO:0006915 ; GO:0006952				B9H5L3	-2.4402	-1.287	down
A5BIU7	1.45066	3.82861	7.3488	2.40598	3.52254	-0.283237	-2.16884	-2.49328	-0.51576	A5BIU7_VITVI	Putative uncharacterized protein	Vitis vinifera Grape).	GO:0003677 ; GO:0005634 ; GO:0006351 ; GO:0006355 ; GO:0009725				B9H5Q6	3.3311	1.736	up
A5BIW0	1.04879	4.65027	4.91182	1.72487	3.52168	0.948741	-2.00926	-1.71261	-0.798988	A5BIW0_VITVI	Putative uncharacterized protein	Vitis vinifera Grape).	GO:0006457 ; GO:0031072 ; GO:0051082				B9H5Q7	2.42167	1.276	up
A5BIW4	-0.192404	4.41704	2.26969	3.16846	3.52008	0.869763	1.07309	-1.29481	-0.185993	A5BIW4_VITVI	Putative uncharacterized protein	Vitis vinifera Grape).	GO:0003677 ; GO:0003700 ; GO:0005634 ; GO:0006351 ; GO:0006355 ; GO:0043565				B9H5S4	3.71664	1.894	up
A5BIX8	0.101112	3.31713	0	0.643335	3.52003	1.99408	-1.47202	-1.23174	-1.1725	A5BIX8_VITVI	Putative uncharacterized protein	Vitis vinifera Grape).	GO:0008759 ; GO:0009245				B9H5T3	-2.14801	-1.103	down
A5BIY2	1.71273	4.5247	2.59398	2.61767	3.51979	-0.871728	-0.160392	-1.74301	0.0418629	A5BIY2_VITVI	Putative uncharacterized protein	Vitis vinifera Grape).	GO:0000166 ; GO:0004672 ; GO:0005524 ; GO:0006468 ; GO:0016772				B9H5Y0	-5.06303	-2.34	down
A5BIY5	4.74456	4.22123	3.95912	2.75271	3.51976	-0.939353	-0.409905	-0.564561	-0.104692	A5BIY5_VITVI	Putative uncharacterized protein	Vitis vinifera Grape).	GO:0005488				B9H636	-5.81589	-2.54	down
A5BIY7	1.63711	2.83375	5.96067	2.15862	3.51876	2.20005	1.41923	-0.771	0.136399	A5BIY7_VITVI	Putative uncharacterized protein	Vitis vinifera Grape).					B9H653	-2.1901	-1.131	down
A5BJ01	-0.657758	6.15926	3.45963	3.16946	3.51799	-0.0663652	-1.18854	-3.09601	-1.01779	A5BJ01_VITVI	Putative uncharacterized protein	Vitis vinifera Grape).	GO:0006886 ; GO:0006888 ; GO:0030127				B9H656	-4.02503	-2.009	down
A5BJ31	0.88323	3.38242	2.67381	3.19525	3.51736	0.512123	-0.976729	-1.53056	-0.780804	A5BJ31_VITVI	Putative uncharacterized protein	Vitis vinifera Grape).					B9H674	-2.59548	-1.376	down
A5BJ53	1.3111	5.15872	3.60624	2.63257	3.51718	-4.21656	-1.70775	-4.42655	-1.70775	A5BJ53_VITVI	Putative uncharacterized protein	Vitis vinifera Grape).	GO:0005524 ; GO:0006915 ; GO:0006952				B9H6C1	-3.0504	-1.609	down
A5BJ67	-1.10525	4.8323	3.90096	2.70724	3.51703	1.7852	-5.27743	-1.38633	-0.559599	A5BJ67_VITVI	Putative uncharacterized protein	Vitis vinifera Grape).					B9H6E0	2.0691	1.049	up
A5BJ68	2.66675	4.67467	3.08637	2.73893	3.51699	0.914562	-0.267965	-0.880599	-0.466302	A5BJ68_VITVI	Putative uncharacterized protein	Vitis vinifera Grape).	GO:0004367 ; GO:0005975 ; GO:0006072 ; GO:0009331 ; GO:0016491 ; GO:0016614 ; GO:0050662 ; GO:0055114				B9H6E6	11.1734	3.482	up
A5BJA4	0.340018	2.65673	1.88984	2.49534	3.51397	1.39736	-3.11032	-1.64174	-0.135327	A5BJA4_VITVI	Putative uncharacterized protein	Vitis vinifera Grape).					B9H6F2	-2.41664	-1.273	down
A5BJA5	0.847917	4.12815	4.69675	2.72763	3.51266	0.055266	-0.680758	-1.73144	-0.10266	A5BJA5_VITVI	Putative uncharacterized protein	Vitis vinifera Grape).	GO:0003676 ; GO:0005622 ; GO:0008270 ; GO:0046872				B9H6I1	2	1	up
A5BJC1	0.565979	4.1324	3.94219	2.65218	3.5125	0.70671	-0.0313591	-1.61902	-0.0335918	A5BJC1_VITVI	Putative uncharacterized protein	Vitis vinifera Grape).	GO:0005975 ; GO:0016868				B9H6K9	2.20228	1.139	up
A5BJC2	-0.649729	5.43473	1.30193	2.22664	3.51174	1.60904	0.63407	-0.805955	-0.324105	A5BJC2_VITVI	Putative uncharacterized protein	Vitis vinifera Grape).					B9H6Q8	-3.49187	-1.804	down
A5BJE4	-1.86033	3.35174	4.94355	3.27001	3.51141	1.63559	0.841404	-2.03374	-0.278576	A5BJE4_VITVI	Putative uncharacterized protein	Vitis vinifera Grape).	GO:0008152 ; GO:0016740 ; GO:0016757 ; GO:0016758				B9H6Q9	4.39846	2.137	up
A5BJE7	0.935309	2.43451	4.28388	2.53242	3.51137	-1.63113	2.48324	0.941476	0.499057	A5BJE7_VITVI	Putative uncharacterized protein	Vitis vinifera Grape).					B9H6S4	-3.9504	-1.982	down
A5BJE8	2.65796	4.64911	5.26932	3.00257	3.51079	-0.4089	0.843034	-0.61902	-2.44845	A5BJE8_VITVI	Putative uncharacterized protein	Vitis vinifera Grape).					B9H6V2	-2.06337	-1.045	down
A5BJF0	-0.556181	4.39641	1.49114	3.10925	3.50988	1.47538	-0.334406	-1.88836	-1.2682	A5BJF0_VITVI	Putative uncharacterized protein	Vitis vinifera Grape).	GO:0008080 ; GO:0008152				B9H6X4	-2.17347	-1.12	down
A5BJH4	2.35177	4.60967	-0.666737	2.75311	3.50876	-0.0164333	-2.03135	-1.03403	-1.27858	A5BJH4_VITVI	Putative uncharacterized protein	Vitis vinifera Grape).	GO:0003676 ; GO:0004386 ; GO:0005524				B9H6X5	-2.53503	-1.342	down
A5BJI6	2.82253	5.65408	4.52694	3.19458	3.50839	-0.540027	-1.96995	-2.2359	-1.21739	A5BJI6_VITVI	Putative uncharacterized protein	Vitis vinifera Grape).	GO:0005488				B9H6X7	2.43851	1.286	up
A5BJJ6	0	4.81518	3.60526	2.59145	3.50826	-0.662005	-0.159189	-0.746804	-0.746235	A5BJJ6_VITVI	Putative uncharacterized protein	Vitis vinifera Grape).	GO:0005488				B9H6Z2	-2.4932	-1.318	down
A5BJJ8	0.00911539	4.27998	3.64161	2.60395	3.50755	-0.678893	-3.0639	-1.49984	-0.724704	A5BJJ8_VITVI	CBL-interacting protein kinase 07	Vitis vinifera Grape).	GO:0000166 ; GO:0004672 ; GO:0004674 ; GO:0005524 ; GO:0006468 ; GO:0007165 ; GO:0016301 ; GO:0016310 ; GO:0016740 ; GO:0016772				B9H722	-2.00139	-1.001	down
A5BJK2	3.25452	6.09078	3.59847	2.4427	3.50617	0.0745063	-0.340558	-0.94498	-0.135812	A5BJK2_VITVI	Putative uncharacterized protein	Vitis vinifera Grape).					B9H753	2.22684	1.155	up
A5BJK3	-0.097687	6.49045	4.2163	3.18273	3.50617	0.451651	0.0753309	-1.39571	-0.517682	A5BJK3_VITVI	Putative uncharacterized protein	Vitis vinifera Grape).	GO:0000166 ; GO:0004812 ; GO:0004827 ; GO:0005524 ; GO:0005737 ; GO:0006412 ; GO:0006418 ; GO:0006433				B9H7A6	-2.16595	-1.115	down
A5BJK5	2.13769	4.65949	3.88648	2.59198	3.50575	0.629238	-0.39713	-1.20175	-0.299913	A5BJK5_VITVI	Putative uncharacterized protein	Vitis vinifera Grape).					B9H7B0	-2.24544	-1.167	down
A5BJK8	1.36212	3.87424	2.12248	3.21824	3.50545	0.34608	-0.325847	-2.03424	-1.54176	A5BJK8_VITVI	Putative uncharacterized protein	Vitis vinifera Grape).					B9H7B6	-2.68515	-1.425	down
A5BJM0	3.32936	4.85019	0.348361	3.01491	3.50523	0.553689	-0.26507	-0.89281	-0.0352263	A5BJM0_VITVI	Putative uncharacterized protein	Vitis vinifera Grape).	GO:0000145 ; GO:0006887				B9H7G5	-2.36199	-1.24	down
A5BJM1	4.59822	2.83106	2.42604	3.02939	3.50491	1.13774	-1.61831	-0.552175	0.0124278	A5BJM1_VITVI	Putative uncharacterized protein	Vitis vinifera Grape).					B9H7I7	3.22657	1.69	up
A5BJN7	-0.173645	5.08978	2.13787	2.67135	3.50356	-1.26167	-0.0661563	-1.81785	0.280581	A5BJN7_VITVI	Putative uncharacterized protein	Vitis vinifera Grape).	GO:0008270				B9H7L5	-5.37029	-2.425	down
A5BJP0	-0.336215	6.20406	2.56939	2.47439	3.50294	0.340388	-0.0976364	-1.11044	-0.624576	A5BJP0_VITVI	Putative uncharacterized protein	Vitis vinifera Grape).	GO:0004252 ; GO:0016021				B9H7N2	-2.44189	-1.288	down
A5BJQ1	2.31938	4.92417	3.74701	2.70779	3.5011	0.221768	-0.266286	-0.861987	0.315218	A5BJQ1_VITVI	Putative uncharacterized protein	Vitis vinifera Grape).	GO:0005086 ; GO:0005622 ; GO:0032012				B9H7P0	-2.23457	-1.16	down
A5BJQ5	3.18194	5.1569	2.57227	2.33591	3.50028	1.48773	-2.43518	-0.937809	0.462397	A5BJQ5_VITVI	Putative uncharacterized protein	Vitis vinifera Grape).	GO:0003677 ; GO:0006355				B9H7Z8	-9.6331	-3.268	down
A5BJQ6	1.94654	5.51003	3.37497	2.55306	3.50009	0.46899	0.00421757	-1.9636	-0.30293	A5BJQ6_VITVI	Putative uncharacterized protein	Vitis vinifera Grape).	GO:0004725 ; GO:0006470 ; GO:0008138 ; GO:0016311 ; GO:0016787 ; GO:0016791 ; GO:0035335				B9H806	2.23457	1.16	up
A5BJQ7	2.47915	2.71918	1.971	3.03252	3.49951	0.592217	-0.152305	-1.85371	-0.256253	A5BJQ7_VITVI	Putative uncharacterized protein	Vitis vinifera Grape).					B9H868	-3.26029	-1.705	down
A5BJR0	-0.637971	6.11385	-1.98325	2.39584	3.49833	0.368837	-0.273944	-1.52313	-1.53399	A5BJR0_VITVI	Putative uncharacterized protein	Vitis vinifera Grape).					B9H898	-2.18404	-1.127	down
A5BJR4	0.142348	4.99685	0.525868	2.40046	3.49682	-0.381478	-1.55585	-1.70295	-0.0326664	A5BJR4_VITVI	Putative uncharacterized protein	Vitis vinifera Grape).	GO:0003723				B9H8C1	-4.47225	-2.161	down
A5BJS1	-0.969458	5.82929	2.46686	2.83055	3.49616	1.72286	0.263465	-1.63731	-0.152992	A5BJS1_VITVI	Putative uncharacterized protein	Vitis vinifera Grape).	GO:0005634				B9H8D9	-3.28069	-1.714	down
A5BJS3	0.942847	4.36794	2.84289	2.99004	3.49397	-0.823836	-0.709535	-0.183582	-0.183582	A5BJS3_VITVI	Putative uncharacterized protein	Vitis vinifera Grape).	GO:0005488				B9H8I0	-2.65921	-1.411	down
A5BJS7	2.94633	3.91149	2.55214	3.16265	3.49315	-1.63106	-0.253787	-1.84125	-1.25595	A5BJS7_VITVI	Putative uncharacterized protein	Vitis vinifera Grape).	GO:0005488				B9H8J9	7.41784	2.891	up
A5BJT6	0.375769	4.44801	4.70942	2.6833	3.49296	0.77289	-2.64047	-1.8877	-1.19763	A5BJT6_VITVI	Putative uncharacterized protein	Vitis vinifera Grape).	GO:0000166 ; GO:0004672 ; GO:0004674 ; GO:0005524 ; GO:0006468 ; GO:0016772				B9H8K7	-2.65001	-1.406	down
[truncated: 25,317 more rows]
