# Supplementary material for: Exploring Triacylglycerol Biosynthetic Pathway in Developing Seeds of Chia (Salvia hispanica L.): A Transcriptomic Approach
Source: PLoS One. 2015 Apr 13;10(4):e0123580. doi: 10.1371/journal.pone.0123580 (PMC4395390; doi:10.1371/journal.pone.0123580)
Supplement: S5 Table — (XLSX) [file pone.0123580.s008.xlsx]

## Sheet: Sheet1
SSR_Type	Count	Average_Length			SSR	SSR_Type	SSR_Sequence	SSR_length	Transcript-ID	Transcript_Length	Start	End
Mononucleotide	326	16.4			GAA	3	GAAGAAGAAGAAGAA	15	Ssptr100171_c0_seq1	1301	480	494
Dinucleotide	1980	16.8			GA	2	GAGAGAGAGAGAGAG	15	Ssptr10019_c0_seq1	1209	1083	1097
Trinucleotide	2818	17.5			TGG	3	TGGTGGTGGTGGTGGTGG	18	Ssptr10020_c0_seq1	309	236	253
Tetranucleotide	237	18.4			TC	2	TCTCTCTCTCTCTCT	15	Ssptr100233_c0_seq1	388	326	340
Pentanucleotide	201	22.3			TGATTT	6	TGATTTTGATTTTGATTTTGATTT	24	Ssptr10032_c0_seq1	206	142	165
Hexanucleotide	360	25.2			CT	2	CTCTCTCTCTCTCTCTCT	18	Ssptr100333_c0_seq1	567	133	150
					GAAA	4	GAAAGAAAGAAAGAAA	16	Ssptr100333_c0_seq1	567	188	203
					AC	2	ACACACACACACACAC	16	Ssptr100356_c0_seq1	651	12	27
					AATC	4	AATCAATCAATCAATCAAT	19	Ssptr10045_c0_seq1	221	49	67
					GCG	3	GCGGCGGCGGCGGCGGCGG	19	Ssptr100543_c0_seq1	452	1	19
					AG	2	AGAGAGAGAGAGAGAGA	17	Ssptr100543_c0_seq1	452	388	404
					GCA	3	GCAGCAGCAGCAGCAGCA	18	Ssptr10059_c0_seq1	2553	190	207
					CAG	3	CAGCAGCAGCAGCAGCA	17	Ssptr10059_c0_seq1	2553	374	390
					ACAA	4	ACAAACAAACAAACAA	16	Ssptr100624_c0_seq1	1326	18	33
					ATCA	4	ATCAATCAATCAATCAATCA	20	Ssptr100870_c0_seq1	1391	142	161
					TA	2	TATATATATATATATA	16	Ssptr101014_c0_seq1	1210	1181	1196
					CT	2	CTCTCTCTCTCTCTCTCTC	19	Ssptr10106_c0_seq1	695	1	19
					TAG	3	TAGTAGTAGTAGTAG	15	Ssptr1011_c0_seq1	264	230	244
					TGG	3	TGGTGGTGGTGGTGGTGG	18	Ssptr101104_c0_seq1	2977	1325	1342
					CCA	3	CCACCACCACCACCACCA	18	Ssptr101106_c0_seq1	822	19	36
					CT	2	CTCTCTCTCTCTCTCT	16	Ssptr10112_c0_seq1	1505	1360	1375
					CT	2	CTCTCTCTCTCTCTCT	16	Ssptr10112_c0_seq2	1525	1380	1395
					AG	2	AGAGAGAGAGAGAGAG	16	Ssptr10116_c0_seq1	482	62	77
					AG	2	AGAGAGAGAGAGAGAG	16	Ssptr10116_c0_seq2	873	62	77
					GAATAT	6	GAATATGAATATGAATATGAATATGAAT	28	Ssptr10119_c0_seq1	1145	1101	1128
					TTGGAA	6	TTGGAATTGGAATTGGAATTGGAA	24	Ssptr10122_c0_seq1	296	273	296
					TTGT	4	TTGTTTGTTTGTTTGTT	17	Ssptr10129_c0_seq1	2050	1811	1827
					AGATG	5	AGATGAGATGAGATGAGATGAGATG	25	Ssptr10149_c0_seq1	3564	3498	3522
					CAA	3	CAACAACAACAACAACAACAA	21	Ssptr10155_c0_seq1	858	229	249
					GCC	3	GCCGCCGCCGCCGCCG	16	Ssptr10155_c0_seq1	858	652	667
					TCT	3	TCTTCTTCTTCTTCTT	16	Ssptr10160_c0_seq1	821	167	182
					A	1	AAAAAAAAAAAAAAAAAAAAAA	22	Ssptr101615_c0_seq1	367	1	22
					GAG	3	GAGGAGGAGGAGGAGG	16	Ssptr10178_c0_seq1	569	191	206
					TCT	3	TCTTCTTCTTCTTCTTCTT	19	Ssptr101823_c0_seq1	2021	1175	1193
					CGACC	5	CGACCCGACCCGACCCGACC	20	Ssptr101906_c0_seq1	1500	1301	1320
					CATCC	5	CATCCCATCCCATCCCATCCCATCC	25	Ssptr10199_c0_seq1	1060	39	63
					CATCC	5	CATCCCATCCCATCCCATCCCATCC	25	Ssptr10199_c0_seq2	1146	39	63
					TCA	3	TCATCATCATCATCA	15	Ssptr10206_c0_seq1	3169	1242	1256
					CAC	3	CACCACCACCACCAC	15	Ssptr10220_c0_seq1	2243	14	28
					CAC	3	CACCACCACCACCACCAC	18	Ssptr10220_c0_seq1	2243	80	97
					CAC	3	CACCACCACCACCACCA	17	Ssptr10220_c0_seq1	2243	392	408
					GAG	3	GAGGAGGAGGAGGAGG	16	Ssptr102222_c0_seq1	951	544	559
					GAA	3	GAAGAAGAAGAAGAAGAAGAAG	22	Ssptr102338_c0_seq1	798	389	410
					GCC	3	GCCGCCGCCGCCGCC	15	Ssptr10234_c0_seq1	295	89	103
					AG	2	AGAGAGAGAGAGAGAG	16	Ssptr102414_c0_seq1	503	180	195
					CAG	3	CAGCAGCAGCAGCAGCA	17	Ssptr10246_c0_seq1	1646	435	451
					GAA	3	GAAGAAGAAGAAGAAGAAGAAG	22	Ssptr10259_c0_seq1	812	643	664
					ATAA	4	ATAAATAAATAAATAAA	17	Ssptr10261_c0_seq1	1109	8	24
					CTCTCC	6	CTCTCCCTCTCCCTCTCCCTCTCC	24	Ssptr10265_c0_seq1	1270	1	24
					ATC	3	ATCATCATCATCATCATCA	19	Ssptr10271_c0_seq1	5942	4595	4613
					CAG	3	CAGCAGCAGCAGCAGCAGC	19	Ssptr102762_c0_seq1	2365	1973	1991
					CT	2	CTCTCTCTCTCTCT	14	Ssptr102834_c0_seq1	376	49	62
					AT	2	ATATATATATATATAT	16	Ssptr10289_c0_seq1	2015	98	113
					CTCAGC	6	CTCAGCCTCAGCCTCAGCCTCAGC	24	Ssptr10294_c0_seq1	1243	1	24
					CGG	3	CGGCGGCGGCGGCGGC	16	Ssptr102945_c0_seq1	921	15	30
					CT	2	CTCTCTCTCTCTCT	14	Ssptr10302_c0_seq1	1294	113	126
					GCC	3	GCCGCCGCCGCCGCCG	16	Ssptr10312_c0_seq1	275	246	261
					CT	2	CTCTCTCTCTCTCTCT	16	Ssptr103128_c0_seq1	1030	46	61
					T	1	TTTTTTTTTTTTTTT	15	Ssptr10325_c0_seq1	976	903	917
					GT	2	GTGTGTGTGTGTGTGT	16	Ssptr10326_c0_seq1	227	156	171
					AGGAAC	6	AGGAACAGGAACAGGAACAGGAAC	24	Ssptr10343_c0_seq1	2429	1653	1676
					TC	2	TCTCTCTCTCTCTCT	15	Ssptr103495_c0_seq1	450	60	74
					CCG	3	CCGCCGCCGCCGCCG	15	Ssptr103499_c0_seq1	1145	892	906
					CGAAAT	6	CGAAATCGAAATCGAAATCGAAAT	24	Ssptr103619_c0_seq1	629	244	267
					TGC	3	TGCTGCTGCTGCTGCTGCT	19	Ssptr103772_c0_seq1	2053	508	526
					AGC	3	AGCAGCAGCAGCAGCAGC	18	Ssptr10389_c0_seq1	731	395	412
					CCT	3	CCTCCTCCTCCTCCTC	16	Ssptr10398_c0_seq1	589	384	399
					CT	2	CTCTCTCTCTCTCTCTCTCTC	21	Ssptr10406_c0_seq1	598	1	21
					TC	2	TCTCTCTCTCTCTCTCTCTCT	21	Ssptr104175_c0_seq1	652	1	21
					TTC	3	TTCTTCTTCTTCTTCTTCTTCTT	23	Ssptr104182_c0_seq1	202	1	23
					AG	2	AGAGAGAGAGAGAGAGAGA	19	Ssptr10423_c0_seq1	2408	2390	2408
					CT	2	CTCTCTCTCTCTCTCTCTC	19	Ssptr10426_c0_seq2	725	2	20
					AG	2	AGAGAGAGAGAGAGAGAG	18	Ssptr10436_c0_seq1	969	952	969
					GAC	3	GACGACGACGACGAC	15	Ssptr104496_c0_seq1	1668	118	132
					CGTCTT	6	CGTCTTCGTCTTCGTCTTCGTCTT	24	Ssptr104669_c0_seq1	420	397	420
					CAC	3	CACCACCACCACCACC	16	Ssptr10467_c0_seq1	1105	7	22
					TCGGGC	6	TCGGGCTCGGGCTCGGGCTCGGGC	24	Ssptr10474_c0_seq1	338	119	142
					AAAG	4	AAAGAAAGAAAGAAAGAAA	19	Ssptr10475_c0_seq1	4188	69	87
					CCA	3	CCACCACCACCACCA	15	Ssptr104754_c0_seq1	271	164	178
					GGC	3	GGCGGCGGCGGCGGCGG	17	Ssptr104781_c0_seq1	643	550	566
					T	1	TTTTTTTTTTTTTTTT	16	Ssptr104784_c0_seq1	918	897	912
					GGT	3	GGTGGTGGTGGTGGTG	16	Ssptr10510_c0_seq1	320	170	185
					ACAAA	5	ACAAAACAAAACAAAACAAAACAA	24	Ssptr10513_c0_seq1	1409	1	24
					CAG	3	CAGCAGCAGCAGCAGC	16	Ssptr10518_c0_seq1	685	137	152
					TTTC	4	TTTCTTTCTTTCTTTC	16	Ssptr105338_c0_seq1	564	365	380
					AG	2	AGAGAGAGAGAGAGAGAG	18	Ssptr105338_c0_seq1	564	418	435
					GCA	3	GCAGCAGCAGCAGCA	15	Ssptr10540_c0_seq1	5379	333	347
					AATTCC	6	AATTCCAATTCCAATTCCAATTCC	24	Ssptr105531_c0_seq1	450	427	450
					GAA	3	GAAGAAGAAGAAGAAGAAGAA	21	Ssptr10554_c0_seq1	736	138	158
					AC	2	ACACACACACACACAC	16	Ssptr105546_c0_seq1	1519	41	56
					GA	2	GAGAGAGAGAGAGAGAGAG	19	Ssptr10565_c0_seq1	274	256	274
					AG	2	AGAGAGAGAGAGAGAGAG	18	Ssptr105929_c0_seq1	848	307	324
					CT	2	CTCTCTCTCTCTCTCTCT	18	Ssptr10599_c0_seq1	547	507	524
					AG	2	AGAGAGAGAGAGAGAG	16	Ssptr10604_c0_seq1	1542	166	181
					AG	2	AGAGAGAGAGAGAGAG	16	Ssptr10604_c0_seq2	1562	166	181
					AGC	3	AGCAGCAGCAGCAGC	15	Ssptr10606_c0_seq1	323	245	259
					TAAT	4	TAATTAATTAATTAATTA	18	Ssptr10615_c0_seq1	489	97	114
					TC	2	TCTCTCTCTCTCTCTCTCT	19	Ssptr10621_c0_seq1	1287	1	19
					CCA	3	CCACCACCACCACCACCACCACC	23	Ssptr10627_c0_seq1	907	1	23
					GA	2	GAGAGAGAGAGAGAGAGAGA	20	Ssptr10629_c0_seq1	334	1	20
					CT	2	CTCTCTCTCTCTCTC	15	Ssptr10631_c0_seq1	881	120	134
					ATAC	4	ATACATACATACATACA	17	Ssptr10653_c1_seq1	372	8	24
					GAT	3	GATGATGATGATGATGA	17	Ssptr106614_c0_seq1	255	20	36
					ATC	3	ATCATCATCATCATCATC	18	Ssptr10669_c0_seq1	1228	161	178
					CTT	3	CTTCTTCTTCTTCTTCTT	18	Ssptr106717_c0_seq1	208	34	51
					AACC	4	AACCAACCAACCAACC	16	Ssptr10679_c0_seq1	732	127	142
					AACC	4	AACCAACCAACCAACC	16	Ssptr10679_c0_seq2	1675	127	142
					TCC	3	TCCTCCTCCTCCTCC	15	Ssptr10680_c0_seq1	1386	993	1007
					CT	2	CTCTCTCTCTCTCTCTCTCT	20	Ssptr106821_c0_seq1	662	1	20
					CGG	3	CGGCGGCGGCGGCGGCGGCGGCGG	24	Ssptr10683_c0_seq1	388	2	25
					TA	2	TATATATATATATATATATA	20	Ssptr106862_c0_seq1	353	22	41
					CT	2	CTCTCTCTCTCTCTCTCT	18	Ssptr10691_c0_seq1	596	12	29
					GGT	3	GGTGGTGGTGGTGGTGGTGGT	21	Ssptr10697_c0_seq1	420	400	420
					AATTG	5	AATTGAATTGAATTGAATTGAATT	24	Ssptr10698_c0_seq1	442	419	442
					A	1	AAAAAAAAAAAAAA	14	Ssptr10700_c0_seq1	1378	153	166
					AT	2	ATATATATATATATAT	16	Ssptr107027_c0_seq1	553	418	433
					AT	2	ATATATATATATATAT	16	Ssptr107067_c0_seq1	501	69	84
					TCCCCT	6	TCCCCTTCCCCTTCCCCTTCCCCTTCC	27	Ssptr10717_c0_seq1	1353	52	78
					GA	2	GAGAGAGAGAGAGAGAGAGA	20	Ssptr10720_c0_seq1	337	76	95
					GGA	3	GGAGGAGGAGGAGGA	15	Ssptr10725_c0_seq1	1385	389	403
					CAC	3	CACCACCACCACCACCAC	18	Ssptr107387_c0_seq1	1617	204	221
					CT	2	CTCTCTCTCTCTCTCT	16	Ssptr107405_c0_seq1	566	196	211
					CCA	3	CCACCACCACCACCACC	17	Ssptr10743_c0_seq1	763	363	379
					GCA	3	GCAGCAGCAGCAGCA	15	Ssptr107447_c0_seq1	280	49	63
					TG	2	TGTGTGTGTGTGTGTGT	17	Ssptr107633_c0_seq1	927	877	893
					CGCGCT	6	CGCGCTCGCGCTCGCGCTCGCGCTCG	26	Ssptr10767_c0_seq1	1253	305	330
					CGCGCT	6	CGCGCTCGCGCTCGCGCTCGCGCTCG	26	Ssptr10767_c0_seq2	1756	305	330
					GTG	3	GTGGTGGTGGTGGTG	15	Ssptr107798_c0_seq1	1505	1094	1108
					A	1	AAAAAAAAAAAAAAA	15	Ssptr10784_c0_seq1	469	32	46
					CTCAA	5	CTCAACTCAACTCAACTCAACTCA	24	Ssptr107985_c0_seq1	287	82	105
					TGA	3	TGATGATGATGATGA	15	Ssptr10800_c0_seq1	578	391	405
					TGA	3	TGATGATGATGATGA	15	Ssptr10800_c0_seq2	533	346	360
					AG	2	AGAGAGAGAGAGAGAGAGA	19	Ssptr108245_c0_seq1	241	223	241
					TCT	3	TCTTCTTCTTCTTCTTC	17	Ssptr1083_c1_seq1	202	7	23
					GAG	3	GAGGAGGAGGAGGAGG	16	Ssptr108318_c0_seq1	465	450	465
					CT	2	CTCTCTCTCTCTCT	14	Ssptr10833_c0_seq1	1020	158	171
					ATC	3	ATCATCATCATCATCATCA	19	Ssptr108338_c0_seq1	498	477	495
					T	1	TTTTTTTTTTTTTTTTTTTT	20	Ssptr108450_c0_seq1	349	321	340
					AT	2	ATATATATATATATATAT	18	Ssptr108489_c0_seq1	622	526	543
					GA	2	GAGAGAGAGAGAGAGAG	17	Ssptr108519_c0_seq1	376	148	164
					TGC	3	TGCTGCTGCTGCTGC	15	Ssptr108547_c0_seq1	291	229	243
					CT	2	CTCTCTCTCTCTCTCT	16	Ssptr108756_c0_seq1	1514	11	26
					TCA	3	TCATCATCATCATCA	15	Ssptr108786_c0_seq1	1127	93	107
					CGC	3	CGCCGCCGCCGCCGCCGCCG	20	Ssptr108863_c0_seq1	1479	617	636
					AGT	3	AGTAGTAGTAGTAGTAGTAGTAGT	24	Ssptr10894_c0_seq1	1792	355	378
					TC	2	TCTCTCTCTCTCTC	14	Ssptr10898_c0_seq1	414	139	152
					CT	2	CTCTCTCTCTCTCTCTCTC	19	Ssptr109020_c0_seq1	1233	1174	1192
					TCTTT	5	TCTTTTCTTTTCTTTTCTTTT	21	Ssptr109062_c0_seq1	2275	2063	2083
					AG	2	AGAGAGAGAGAGAG	14	Ssptr10908_c0_seq1	526	467	480
					AG	2	AGAGAGAGAGAGAG	14	Ssptr109239_c0_seq1	1952	2	15
					AAG	3	AAGAAGAAGAAGAAGA	16	Ssptr10927_c0_seq1	675	643	658
					CAC	3	CACCACCACCACCACCACC	19	Ssptr10929_c0_seq1	1216	1	19
					ATG	3	ATGATGATGATGATG	15	Ssptr10929_c0_seq1	1216	863	877
					GAG	3	GAGGAGGAGGAGGAGGAG	18	Ssptr109330_c0_seq1	1655	1635	1652
					TG	2	TGTGTGTGTGTGTGTG	16	Ssptr10937_c0_seq1	2161	196	211
					GA	2	GAGAGAGAGAGAGA	14	Ssptr10941_c0_seq1	214	10	23
					CCT	3	CCTCCTCCTCCTCCTC	16	Ssptr10949_c0_seq1	1303	9	24
					GA	2	GAGAGAGAGAGAGAGAG	17	Ssptr109669_c0_seq1	2581	2540	2556
					GGT	3	GGTGGTGGTGGTGGTG	16	Ssptr109711_c0_seq1	1100	1079	1094
					GCG	3	GCGGCGGCGGCGGCGGCGG	19	Ssptr109716_c0_seq1	396	378	396
					GGA	3	GGAGGAGGAGGAGGA	15	Ssptr109767_c0_seq1	796	535	549
					AT	2	ATATATATATATATATAT	18	Ssptr109780_c0_seq1	560	94	111
					GAT	3	GATGATGATGATGATGA	17	Ssptr109873_c0_seq1	259	146	162
					GTGTT	5	GTGTTGTGTTGTGTTGTGTTGTGT	24	Ssptr109878_c0_seq1	285	262	285
					CAT	3	CATCATCATCATCATCA	17	Ssptr109911_c0_seq1	2272	511	527
					TA	2	TATATATATATATATATAT	19	Ssptr10997_c0_seq1	1320	41	59
					CCTCCA	6	CCTCCACCTCCACCTCCACCTCCA	24	Ssptr11000_c0_seq1	1945	1922	1945
					CCTCCA	6	CCTCCACCTCCACCTCCACCTCCA	24	Ssptr11000_c0_seq2	1927	1904	1927
					GAAA	4	GAAAGAAAGAAAGAAAGAA	19	Ssptr11003_c0_seq1	1132	41	59
					TC	2	TCTCTCTCTCTCTCTCTCT	19	Ssptr110095_c0_seq1	250	1	19
					CT	2	CTCTCTCTCTCTCT	14	Ssptr11027_c0_seq1	941	883	896
					AGTG	4	AGTGAGTGAGTGAGTG	16	Ssptr11027_c0_seq1	941	905	920
					CT	2	CTCTCTCTCTCTCTCTCTCTC	21	Ssptr110336_c0_seq1	992	972	992
					TCTCCT	6	TCTCCTTCTCCTTCTCCTTCTCCT	24	Ssptr11041_c0_seq1	270	1	24
					TCTCCT	6	TCTCCTTCTCCTTCTCCTTCTCCT	24	Ssptr11041_c0_seq2	232	1	24
					T	1	TTTTTTTTTTTTTTTTT	17	Ssptr11047_c0_seq1	300	167	183
					AGA	3	AGAAGAAGAAGAAGAAGAAGAA	22	Ssptr110516_c0_seq1	2676	309	330
					CACCGC	6	CACCGCCACCGCCACCGCCACCGC	24	Ssptr11055_c0_seq1	252	229	252
					AG	2	AGAGAGAGAGAGAG	14	Ssptr11067_c0_seq1	269	246	259
					GTGGAG	6	GTGGAGGTGGAGGTGGAGGTGGAG	24	Ssptr11079_c0_seq1	652	629	652
					TCA	3	TCATCATCATCATCAT	16	Ssptr11088_c0_seq1	1848	1496	1511
					A	1	AAAAAAAAAAAAAAAAAAAAA	21	Ssptr11094_c0_seq1	1552	1	21
					CTC	3	CTCCTCCTCCTCCTC	15	Ssptr11099_c0_seq1	1023	13	27
					TTTA	4	TTTATTTATTTATTTA	16	Ssptr11099_c0_seq1	1023	110	125
					TC	2	TCTCTCTCTCTCTCTCTCTC	20	Ssptr11105_c0_seq1	2175	4	23
					GCG	3	GCGGCGGCGGCGGCGG	16	Ssptr11124_c0_seq1	1302	417	432
					TG	2	TGTGTGTGTGTGTG	14	Ssptr111346_c0_seq1	441	100	113
					GT	2	GTGTGTGTGTGTGTGT	16	Ssptr111427_c0_seq1	611	581	596
					AGG	3	AGGAGGAGGAGGAGGAGGA	19	Ssptr111526_c0_seq1	884	620	638
					A	1	AAAAAAAAAAAAAAA	15	Ssptr11153_c0_seq1	570	22	36
					GT	2	GTGTGTGTGTGTGTGT	16	Ssptr111621_c0_seq1	1485	1441	1456
					AG	2	AGAGAGAGAGAGAGA	15	Ssptr11170_c0_seq1	2669	2600	2614
					AG	2	AGAGAGAGAGAGAGAG	16	Ssptr11170_c0_seq1	2669	2654	2669
					AT	2	ATATATATATATAT	14	Ssptr111768_c0_seq1	2152	175	188
					GGAAGA	6	GGAAGAGGAAGAGGAAGAGGAAGA	24	Ssptr11191_c0_seq1	530	507	530
					CCA	3	CCACCACCACCACCA	15	Ssptr11197_c0_seq1	274	116	130
					ATATC	5	ATATCATATCATATCATATCATAT	24	Ssptr11229_c0_seq1	937	1	24
					T	1	TTTTTTTTTTTTTT	14	Ssptr11234_c0_seq1	290	236	249
					AG	2	AGAGAGAGAGAGAGAGAG	18	Ssptr112433_c0_seq1	685	67	84
					GGA	3	GGAGGAGGAGGAGGAGGAGG	20	Ssptr112523_c0_seq1	282	1	20
					T	1	TTTTTTTTTTTTTTTTT	17	Ssptr11258_c0_seq1	1797	1780	1796
					CCT	3	CCTCCTCCTCCTCCTCCTCCTC	22	Ssptr11265_c0_seq1	386	41	62
					GAT	3	GATGATGATGATGATGATGATGA	23	Ssptr113143_c0_seq1	260	1	23
					A	1	AAAAAAAAAAAAAA	14	Ssptr113207_c0_seq1	1726	52	65
					ATTA	4	ATTAATTAATTAATTAAT	18	Ssptr11323_c0_seq1	631	29	46
					TATG	4	TATGTATGTATGTATGTA	18	Ssptr11337_c0_seq1	1824	1745	1762
					CGG	3	CGGCGGCGGCGGCGGCG	17	Ssptr11338_c0_seq1	2541	84	100
					AAAATC	6	AAAATCAAAATCAAAATCAAAATC	24	Ssptr11341_c0_seq1	1289	4	27
					CCT	3	CCTCCTCCTCCTCCTC	16	Ssptr113500_c0_seq1	820	110	125
					CA	2	CACACACACACACACACAC	19	Ssptr11353_c0_seq1	1752	1	19
					AGAGGC	6	AGAGGCAGAGGCAGAGGCAGAGGC	24	Ssptr11353_c0_seq1	1752	195	218
					AGA	3	AGAAGAAGAAGAAGAAGAAGAAG	23	Ssptr11353_c0_seq1	1752	1730	1752
					GAC	3	GACGACGACGACGACG	16	Ssptr11386_c0_seq1	3477	3173	3188
					AGA	3	AGAAGAAGAAGAAGAA	16	Ssptr11386_c0_seq1	3477	3406	3421
					TGC	3	TGCTGCTGCTGCTGCTG	17	Ssptr11402_c0_seq1	2555	2160	2176
					TGC	3	TGCTGCTGCTGCTGCTGC	18	Ssptr11402_c0_seq1	2555	2343	2360
					TC	2	TCTCTCTCTCTCTCTCT	17	Ssptr114035_c0_seq1	1644	1	17
					A	1	AAAAAAAAAAAAAAA	15	Ssptr11404_c0_seq1	987	106	120
					TCC	3	TCCTCCTCCTCCTCCTCCT	19	Ssptr114106_c0_seq1	1233	168	186
					CGG	3	CGGCGGCGGCGGCGG	15	Ssptr114106_c0_seq1	1233	929	943
					AGGCTC	6	AGGCTCAGGCTCAGGCTCAGGCTC	24	Ssptr114200_c0_seq1	2562	1	24
					CA	2	CACACACACACACAC	15	Ssptr114421_c0_seq1	1908	159	173
					GTG	3	GTGGTGGTGGTGGTG	15	Ssptr11450_c0_seq1	996	826	840
					CCA	3	CCACCACCACCACCAC	16	Ssptr11451_c0_seq1	778	390	405
					GCG	3	GCGGCGGCGGCGGCGG	16	Ssptr11451_c0_seq1	778	677	692
					TAAC	4	TAACTAACTAACTAACTA	18	Ssptr114590_c0_seq1	2727	95	112
					TGG	3	TGGTGGTGGTGGTGGT	16	Ssptr1146_c0_seq1	249	229	244
					TTGT	4	TTGTTTGTTTGTTTGT	16	Ssptr114681_c0_seq1	520	492	507
					AG	2	AGAGAGAGAGAGAGAGAGAG	20	Ssptr114755_c0_seq1	212	1	20
					GTG	3	GTGGTGGTGGTGGTGGTGG	19	Ssptr11481_c0_seq1	2205	2064	2082
					TA	2	TATATATATATATATATAT	19	Ssptr11482_c0_seq1	829	619	637
					GAG	3	GAGGAGGAGGAGGAGG	16	Ssptr11488_c0_seq1	1354	1331	1346
					CGAT	4	CGATCGATCGATCGATC	17	Ssptr11511_c0_seq1	599	28	44
					CTT	3	CTTCTTCTTCTTCTTCTTCTTCTT	24	Ssptr115168_c0_seq1	611	345	368
					CCT	3	CCTCCTCCTCCTCCTCCTCCT	21	Ssptr115168_c0_seq1	611	591	611
					AC	2	ACACACACACACACACACA	19	Ssptr115234_c0_seq1	389	54	72
					CT	2	CTCTCTCTCTCTCTC	15	Ssptr11526_c0_seq1	1028	4	18
					TCT	3	TCTTCTTCTTCTTCTTCTTC	20	Ssptr11528_c0_seq1	1368	655	674
					AGA	3	AGAAGAAGAAGAAGA	15	Ssptr11532_c0_seq1	714	158	172
					CCA	3	CCACCACCACCACCACC	17	Ssptr115400_c0_seq1	436	414	430
					T	1	TTTTTTTTTTTTTTTTTTTTTTT	23	Ssptr11557_c0_seq1	513	3	25
					GGT	3	GGTGGTGGTGGTGGTGG	17	Ssptr115707_c0_seq1	761	398	414
					TTA	3	TTATTATTATTATTATTAT	19	Ssptr11575_c0_seq1	705	485	503
					ATTG	4	ATTGATTGATTGATTGATT	19	Ssptr11576_c0_seq1	245	179	197
					CAT	3	CATCATCATCATCAT	15	Ssptr115920_c0_seq1	350	213	227
					CA	2	CACACACACACACACA	16	Ssptr11599_c0_seq1	2235	2059	2074
					CTT	3	CTTCTTCTTCTTCTTCTT	18	Ssptr116006_c0_seq1	833	465	482
					GCCCGA	6	GCCCGAGCCCGAGCCCGAGCCCGA	24	Ssptr116037_c0_seq1	231	90	113
					TCA	3	TCATCATCATCATCATCATC	20	Ssptr11606_c0_seq1	678	253	272
					AT	2	ATATATATATATATA	15	Ssptr116188_c0_seq1	539	386	400
					CT	2	CTCTCTCTCTCTCT	14	Ssptr11626_c0_seq1	619	583	596
					TCC	3	TCCTCCTCCTCCTCCTC	17	Ssptr11627_c0_seq1	1252	126	142
					GCA	3	GCAGCAGCAGCAGCAGC	17	Ssptr11628_c0_seq1	839	237	253
					GATC	4	GATCGATCGATCGATCG	17	Ssptr11635_c0_seq1	603	556	572
					ATG	3	ATGATGATGATGATG	15	Ssptr116456_c0_seq1	365	124	138
					TTTTC	5	TTTTCTTTTCTTTTCTTTTCTTTT	24	Ssptr116493_c0_seq1	308	282	305
					AG	2	AGAGAGAGAGAGAG	14	Ssptr11652_c0_seq1	599	4	17
					GA	2	GAGAGAGAGAGAGA	14	Ssptr11658_c0_seq1	1393	1347	1360
					AAGAGG	6	AAGAGGAAGAGGAAGAGGAAGAGG	24	Ssptr116693_c0_seq1	919	1	24
					GGT	3	GGTGGTGGTGGTGGT	15	Ssptr11679_c0_seq2	800	195	209
					CT	2	CTCTCTCTCTCTCTC	15	Ssptr11685_c0_seq1	1178	82	96
					GA	2	GAGAGAGAGAGAGAGAGAG	19	Ssptr116992_c0_seq1	226	154	172
					ATC	3	ATCATCATCATCATCATC	18	Ssptr117002_c0_seq1	1511	1285	1302
					GA	2	GAGAGAGAGAGAGAG	15	Ssptr11704_c0_seq1	958	822	836
					AGC	3	AGCAGCAGCAGCAGCAGCAG	20	Ssptr117080_c0_seq1	3604	256	275
					ATC	3	ATCATCATCATCATC	15	Ssptr117080_c0_seq1	3604	2624	2638
					GAGG	4	GAGGGAGGGAGGGAGG	16	Ssptr117080_c0_seq1	3604	3577	3592
					GA	2	GAGAGAGAGAGAGAGAGAG	19	Ssptr11726_c0_seq1	1575	1	19
					GAG	3	GAGGAGGAGGAGGAGGAGGAGG	22	Ssptr11729_c0_seq1	404	383	404
					CT	2	CTCTCTCTCTCTCT	14	Ssptr11737_c0_seq2	1237	116	129
					CCG	3	CCGCCGCCGCCGCCGCCGCCGC	22	Ssptr11744_c0_seq1	996	1	22
					CCTC	4	CCTCCCTCCCTCCCTC	16	Ssptr117477_c0_seq1	3470	7	22
					GAT	3	GATGATGATGATGAT	15	Ssptr117477_c0_seq1	3470	961	975
					CTG	3	CTGCTGCTGCTGCTGCTGCT	20	Ssptr117477_c0_seq1	3470	3324	3343
					GT	2	GTGTGTGTGTGTGTGTGTGTGTGT	24	Ssptr11753_c0_seq1	3424	3400	3423
					CTCCTT	6	CTCCTTCTCCTTCTCCTTCTCCTTC	25	Ssptr117806_c0_seq1	2061	1	25
					TGA	3	TGATGATGATGATGATGAT	19	Ssptr117843_c0_seq1	2135	1429	1447
					TG	2	TGTGTGTGTGTGTG	14	Ssptr11789_c0_seq1	570	549	562
					TATGAG	6	TATGAGTATGAGTATGAGTATGAG	24	Ssptr11791_c0_seq1	349	292	315
					A	1	AAAAAAAAAAAAAAA	15	Ssptr11793_c0_seq1	263	14	28
					GGTCG	5	GGTCGGGTCGGGTCGGGTCG	20	Ssptr11802_c0_seq1	1523	198	217
					GTG	3	GTGGTGGTGGTGGTGGTG	18	Ssptr118078_c0_seq1	1683	1426	1443
					AG	2	AGAGAGAGAGAGAGAGAG	18	Ssptr11828_c0_seq1	522	31	48
					T	1	TTTTTTTTTTTTTTTTTTTTT	21	Ssptr11833_c0_seq1	2669	24	44
					AG	2	AGAGAGAGAGAGAG	14	Ssptr118371_c0_seq1	385	322	335
					T	1	TTTTTTTTTTTTTTT	15	Ssptr11846_c0_seq1	3501	3487	3501
					TGG	3	TGGTGGTGGTGGTGG	15	Ssptr11852_c0_seq1	271	94	108
					GA	2	GAGAGAGAGAGAGAGAGAG	19	Ssptr118554_c0_seq1	424	86	104
					CT	2	CTCTCTCTCTCTCTC	15	Ssptr11857_c0_seq1	1206	40	54
					GAA	3	GAAGAAGAAGAAGAAGA	17	Ssptr11858_c0_seq1	449	122	138
					ATC	3	ATCATCATCATCATCATCA	19	Ssptr118596_c0_seq1	2248	795	813
					GA	2	GAGAGAGAGAGAGAGAGAG	19	Ssptr11870_c0_seq1	2830	77	95
					GCTGAG	6	GCTGAGGCTGAGGCTGAGGCTGAG	24	Ssptr118857_c0_seq1	335	312	335
					AG	2	AGAGAGAGAGAGAGAGAGAGA	21	Ssptr118934_c0_seq1	673	1	21
					TCA	3	TCATCATCATCATCATC	17	Ssptr118948_c0_seq1	259	98	114
					CGG	3	CGGCGGCGGCGGCGGCGGCGGCGG	24	Ssptr11902_c0_seq1	1129	10	33
					GGT	3	GGTGGTGGTGGTGGTGGTG	19	Ssptr11906_c0_seq1	2033	2010	2028
					A	1	AAAAAAAAAAAAAAAAA	17	Ssptr11909_c0_seq1	224	167	183
					GA	2	GAGAGAGAGAGAGAG	15	Ssptr11919_c0_seq1	844	830	844
					CT	2	CTCTCTCTCTCTCTCTCT	18	Ssptr11920_c0_seq1	661	45	62
					TGA	3	TGATGATGATGATGA	15	Ssptr119331_c0_seq1	1162	1054	1068
					GA	2	GAGAGAGAGAGAGAGAGAGA	20	Ssptr119424_c0_seq1	825	802	821
					GCT	3	GCTGCTGCTGCTGCTG	16	Ssptr11956_c0_seq1	1151	341	356
					TGC	3	TGCTGCTGCTGCTGCTGCTG	20	Ssptr11969_c0_seq1	451	212	231
					TGCTGT	6	TGCTGTTGCTGTTGCTGTTGCTGTTGC	27	Ssptr11969_c0_seq2	550	524	550
					GAA	3	GAAGAAGAAGAAGAAGA	17	Ssptr11970_c0_seq1	2386	76	92
					TGT	3	TGTTGTTGTTGTTGTTGTTGTTGT	24	Ssptr11978_c0_seq1	1549	1	24
					TGC	3	TGCTGCTGCTGCTGC	15	Ssptr11978_c0_seq1	1549	1189	1203
					CGG	3	CGGCGGCGGCGGCGG	15	Ssptr11982_c0_seq1	1352	572	586
					CTC	3	CTCCTCCTCCTCCTCCTCCTC	21	Ssptr11994_c0_seq1	273	52	72
					GA	2	GAGAGAGAGAGAGAGA	16	Ssptr11996_c0_seq1	396	1	16
					AG	2	AGAGAGAGAGAGAG	14	Ssptr12004_c0_seq2	395	13	26
					CAC	3	CACCACCACCACCACCA	17	Ssptr12007_c0_seq1	1275	160	176
					TCA	3	TCATCATCATCATCA	15	Ssptr120137_c0_seq1	343	170	184
					ACC	3	ACCACCACCACCACCACCACC	21	Ssptr12019_c0_seq1	2027	51	71
					C	1	CCCCCCCCCCCCCC	14	Ssptr12021_c0_seq1	875	7	20
					GA	2	GAGAGAGAGAGAGAGA	16	Ssptr120231_c0_seq1	1288	1240	1255
					GGAATT	6	GGAATTGGAATTGGAATTGGAATT	24	Ssptr120253_c0_seq1	313	1	24
					GT	2	GTGTGTGTGTGTGTG	15	Ssptr120391_c0_seq1	3068	2911	2925
					AG	2	AGAGAGAGAGAGAGAGAGAGA	21	Ssptr120478_c0_seq1	584	564	584
					AG	2	AGAGAGAGAGAGAGAG	16	Ssptr120525_c0_seq1	1548	1509	1524
					TTC	3	TTCTTCTTCTTCTTCTTCTTCTTC	24	Ssptr12059_c0_seq1	1655	1632	1655
					TCG	3	TCGTCGTCGTCGTCG	15	Ssptr12078_c0_seq1	564	409	423
					AGA	3	AGAAGAAGAAGAAGAAG	17	Ssptr120793_c0_seq1	414	156	172
					GAA	3	GAAGAAGAAGAAGAAGA	17	Ssptr120793_c0_seq1	414	187	203
					ATTTA	5	ATTTAATTTAATTTAATTTAATTT	24	Ssptr12084_c0_seq1	546	513	536
					ATC	3	ATCATCATCATCATCATCATCAT	23	Ssptr120962_c0_seq1	1795	1	23
					CT	2	CTCTCTCTCTCTCT	14	Ssptr12105_c0_seq1	1148	60	73
					TCAGGC	6	TCAGGCTCAGGCTCAGGCTCAGGC	24	Ssptr121159_c0_seq1	241	218	241
					CAC	3	CACCACCACCACCAC	15	Ssptr12118_c0_seq1	1127	304	318
					ATG	3	ATGATGATGATGATGAT	17	Ssptr12118_c1_seq1	2087	256	272
					GGT	3	GGTGGTGGTGGTGGTG	16	Ssptr12118_c1_seq1	2087	327	342
					TC	2	TCTCTCTCTCTCTCTCTC	18	Ssptr12141_c0_seq1	1686	34	51
					A	1	AAAAAAAAAAAAAAAAAAA	19	Ssptr121470_c0_seq1	1757	1	19
					TATG	4	TATGTATGTATGTATGTAT	19	Ssptr12150_c0_seq1	655	123	141
					GTC	3	GTCGTCGTCGTCGTC	15	Ssptr12152_c0_seq1	1601	1473	1487
					CGT	3	CGTCGTCGTCGTCGTC	16	Ssptr12156_c0_seq1	592	239	254
					A	1	AAAAAAAAAAAAAA	14	Ssptr12161_c0_seq1	1359	94	107
					CCG	3	CCGCCGCCGCCGCCGCCG	18	Ssptr12164_c0_seq1	1140	1123	1140
					TGG	3	TGGTGGTGGTGGTGGTGGTGGTG	23	Ssptr121653_c0_seq1	675	653	675
					CT	2	CTCTCTCTCTCTCT	14	Ssptr12186_c0_seq1	1818	21	34
					AG	2	AGAGAGAGAGAGAGAGA	17	Ssptr121953_c0_seq1	472	387	403
					GA	2	GAGAGAGAGAGAGAG	15	Ssptr122110_c0_seq1	631	534	548
					CCA	3	CCACCACCACCACCACCA	18	Ssptr12212_c0_seq1	2715	1677	1694
					AG	2	AGAGAGAGAGAGAG	14	Ssptr12217_c0_seq1	1481	1440	1453
					TGG	3	TGGTGGTGGTGGTGGTGGT	19	Ssptr122226_c0_seq1	590	378	396
					AG	2	AGAGAGAGAGAGAGAGAGAGAG	22	Ssptr12224_c0_seq1	1272	1251	1272
					TGT	3	TGTTGTTGTTGTTGT	15	Ssptr122257_c0_seq1	372	239	253
					TCA	3	TCATCATCATCATCATCATCATC	23	Ssptr12230_c0_seq1	258	236	258
					CCG	3	CCGCCGCCGCCGCCG	15	Ssptr12240_c0_seq1	909	70	84
					C	1	CCCCCCCCCCCCCCCCCCCC	20	Ssptr12242_c0_seq1	448	2	21
					TCC	3	TCCTCCTCCTCCTCCTCC	18	Ssptr12242_c0_seq1	448	183	200
					AG	2	AGAGAGAGAGAGAGA	15	Ssptr122524_c0_seq1	421	377	391
					TTC	3	TTCTTCTTCTTCTTCTTCTTCT	22	Ssptr122579_c0_seq1	2445	2254	2275
					ACA	3	ACAACAACAACAACA	15	Ssptr122687_c0_seq1	381	120	134
					AG	2	AGAGAGAGAGAGAGAGAG	18	Ssptr12272_c0_seq1	1386	26	43
					GCC	3	GCCGCCGCCGCCGCCG	16	Ssptr12288_c0_seq1	1293	1218	1233
					GAA	3	GAAGAAGAAGAAGAAGAA	18	Ssptr122881_c0_seq1	1169	1147	1164
					AC	2	ACACACACACACACACACACACA	23	Ssptr12289_c0_seq1	246	1	23
					GCT	3	GCTGCTGCTGCTGCTGCT	18	Ssptr122921_c0_seq1	975	818	835
					CT	2	CTCTCTCTCTCTCTCTCTC	19	Ssptr12308_c0_seq1	2878	2779	2797
					A	1	AAAAAAAAAAAAAA	14	Ssptr123148_c0_seq1	344	47	60
					CT	2	CTCTCTCTCTCTCTCT	16	Ssptr12320_c0_seq2	1569	30	45
					AGATGA	6	AGATGAAGATGAAGATGAAGATGA	24	Ssptr12324_c0_seq1	3309	1	24
					AGATGA	6	AGATGAAGATGAAGATGAAGATGA	24	Ssptr12324_c0_seq2	3520	1	24
					TCA	3	TCATCATCATCATCAT	16	Ssptr12328_c0_seq1	1139	620	635
					A	1	AAAAAAAAAAAAAAAAAAAAAA	22	Ssptr12333_c0_seq1	1042	1	22
					GAC	3	GACGACGACGACGACG	16	Ssptr123389_c0_seq1	662	339	354
					AG	2	AGAGAGAGAGAGAGAGAG	18	Ssptr123425_c0_seq1	542	19	36
					GAT	3	GATGATGATGATGATGATGA	20	Ssptr123440_c0_seq1	669	399	418
					A	1	AAAAAAAAAAAAAAAAAAAAAA	22	Ssptr12356_c0_seq1	315	87	108
					CT	2	CTCTCTCTCTCTCTCTCTCTC	21	Ssptr12359_c0_seq1	912	1	21
					CCT	3	CCTCCTCCTCCTCCTC	16	Ssptr123638_c0_seq1	987	429	444
					TGA	3	TGATGATGATGATGAT	16	Ssptr123730_c0_seq1	600	19	34
					GTCTTC	6	GTCTTCGTCTTCGTCTTCGTCTTC	24	Ssptr123741_c0_seq1	201	1	24
					CT	2	CTCTCTCTCTCTCTC	15	Ssptr12376_c0_seq1	718	35	49
					GCG	3	GCGGCGGCGGCGGCGG	16	Ssptr123790_c0_seq1	642	486	501
					CT	2	CTCTCTCTCTCTCTCTCTCTCT	22	Ssptr123799_c0_seq1	536	1	22
					CAC	3	CACCACCACCACCAC	15	Ssptr123848_c0_seq1	1516	408	422
					T	1	TTTTTTTTTTTTTT	14	Ssptr12389_c0_seq1	1685	1592	1605
					GA	2	GAGAGAGAGAGAGAG	15	Ssptr124005_c0_seq1	1997	1859	1873
					AAC	3	AACAACAACAACAACAA	17	Ssptr12402_c0_seq1	1175	1103	1119
					GA	2	GAGAGAGAGAGAGAGAGAGAG	21	Ssptr12414_c0_seq1	1054	1	21
					GGA	3	GGAGGAGGAGGAGGAGGAG	19	Ssptr12423_c0_seq1	428	5	23
					TTG	3	TTGTTGTTGTTGTTGTT	17	Ssptr12426_c0_seq1	1229	111	127
					TC	2	TCTCTCTCTCTCTCTCT	17	Ssptr124354_c0_seq1	1189	80	96
					AAC	3	AACAACAACAACAACA	16	Ssptr124354_c0_seq1	1189	104	119
					GA	2	GAGAGAGAGAGAGAGAGA	18	Ssptr12438_c0_seq1	946	917	934
					TC	2	TCTCTCTCTCTCTCT	15	Ssptr12442_c0_seq1	1580	1344	1358
					TGC	3	TGCTGCTGCTGCTGC	15	Ssptr12444_c0_seq1	401	211	225
					GATT	4	GATTGATTGATTGATTGA	18	Ssptr12454_c0_seq1	824	680	697
					AC	2	ACACACACACACACACACACACA	23	Ssptr124561_c0_seq1	278	1	23
					CCT	3	CCTCCTCCTCCTCCTC	16	Ssptr124719_c0_seq1	464	1	16
					ACAA	4	ACAAACAAACAAACAA	16	Ssptr124807_c0_seq1	516	10	25
					TC	2	TCTCTCTCTCTCTCTC	16	Ssptr12500_c0_seq1	2035	51	66
					AG	2	AGAGAGAGAGAGAG	14	Ssptr12502_c0_seq1	1542	1515	1528
					GA	2	GAGAGAGAGAGAGAG	15	Ssptr12517_c0_seq1	1414	1375	1389
					TCA	3	TCATCATCATCATCATC	17	Ssptr12519_c0_seq1	2292	514	530
					GAT	3	GATGATGATGATGATGA	17	Ssptr12527_c0_seq1	2301	1771	1787
					T	1	TTTTTTTTTTTTTTT	15	Ssptr125301_c0_seq1	217	196	210
					A	1	AAAAAAAAAAAAAAA	15	Ssptr125306_c0_seq1	445	9	23
					TCT	3	TCTTCTTCTTCTTCTTCTTCT	21	Ssptr125306_c0_seq1	445	425	445
					AGA	3	AGAAGAAGAAGAAGAAGAAGA	21	Ssptr125386_c0_seq1	417	1	21
					AG	2	AGAGAGAGAGAGAGAGAG	18	Ssptr125461_c0_seq1	267	250	267
					CT	2	CTCTCTCTCTCTCTC	15	Ssptr12548_c0_seq1	1071	73	87
					CTC	3	CTCCTCCTCCTCCTC	15	Ssptr12551_c0_seq1	567	148	162
					CTT	3	CTTCTTCTTCTTCTTCTTCTTC	22	Ssptr125511_c0_seq1	900	148	169
					GTCATC	6	GTCATCGTCATCGTCATCGTCATCGTC	27	Ssptr125511_c0_seq1	900	789	815
					GCT	3	GCTGCTGCTGCTGCTGC	17	Ssptr125603_c0_seq1	1297	1045	1061
					T	1	TTTTTTTTTTTTTTTTT	17	Ssptr125604_c0_seq1	1054	1038	1054
					AAAAG	5	AAAAGAAAAGAAAAGAAAAGA	21	Ssptr125609_c0_seq1	2489	137	157
					TG	2	TGTGTGTGTGTGTGTGTGTGTGTG	24	Ssptr125732_c0_seq1	604	581	604
					GAATC	5	GAATCGAATCGAATCGAATC	20	Ssptr125772_c0_seq1	269	219	238
					TGC	3	TGCTGCTGCTGCTGCTG	17	Ssptr125818_c0_seq1	1290	1192	1208
					GCCCCA	6	GCCCCAGCCCCAGCCCCAGCCCCAGCC	27	Ssptr12583_c0_seq1	1155	343	369
					AATA	4	AATAAATAAATAAATAA	17	Ssptr125958_c0_seq1	488	120	136
					TCC	3	TCCTCCTCCTCCTCC	15	Ssptr126109_c0_seq1	801	243	257
					GATG	4	GATGGATGGATGGATGGATG	20	Ssptr12615_c0_seq1	1796	1622	1641
					GTTA	4	GTTAGTTAGTTAGTTAGTTAGTTA	24	Ssptr12616_c0_seq1	1905	1818	1841
					AG	2	AGAGAGAGAGAGAGAG	16	Ssptr126182_c0_seq1	999	944	959
					TCA	3	TCATCATCATCATCATCAT	19	Ssptr12626_c0_seq1	835	314	332
					TCCCG	5	TCCCGTCCCGTCCCGTCCCGTCCC	24	Ssptr126272_c0_seq1	232	48	71
					CTT	3	CTTCTTCTTCTTCTTCTTCTTC	22	Ssptr126447_c0_seq1	1134	169	190
					CTT	3	CTTCTTCTTCTTCTT	15	Ssptr12649_c0_seq1	1187	194	208
					CTT	3	CTTCTTCTTCTTCTT	15	Ssptr12649_c0_seq2	1351	194	208
					CGC	3	CGCCGCCGCCGCCGCCG	17	Ssptr126618_c0_seq1	495	142	158
					CT	2	CTCTCTCTCTCTCT	14	Ssptr12662_c0_seq1	1861	235	248
					CA	2	CACACACACACACACACACAC	21	Ssptr12664_c0_seq1	1301	1	21
					AAG	3	AAGAAGAAGAAGAAGAAGAAGAA	23	Ssptr12665_c0_seq1	1605	1	23
					AAG	3	AAGAAGAAGAAGAAGA	16	Ssptr126674_c0_seq1	405	79	94
					CTA	3	CTACTACTACTACTACTACTACTA	24	Ssptr12669_c0_seq1	902	1	24
					G	1	GGGGGGGGGGGGGG	14	Ssptr12672_c0_seq1	226	212	225
					CGAGCG	6	CGAGCGCGAGCGCGAGCGCGAGCGCG	26	Ssptr126985_c0_seq1	1477	1426	1451
					CAC	3	CACCACCACCACCAC	15	Ssptr12699_c0_seq1	442	78	92
					TCT	3	TCTTCTTCTTCTTCT	15	Ssptr12706_c0_seq1	1814	1487	1501
					GA	2	GAGAGAGAGAGAGA	14	Ssptr12709_c0_seq1	1671	1658	1671
					TC	2	TCTCTCTCTCTCTCTCTCT	19	Ssptr127092_c0_seq1	224	141	159
					AGAC	4	AGACAGACAGACAGAC	16	Ssptr12720_c0_seq1	202	127	142
					CT	2	CTCTCTCTCTCTCT	14	Ssptr12725_c0_seq1	932	23	36
					TACA	4	TACATACATACATACATACAT	21	Ssptr12734_c0_seq1	1791	151	171
					GATTC	5	GATTCGATTCGATTCGATTC	20	Ssptr127420_c0_seq1	271	34	53
					TCT	3	TCTTCTTCTTCTTCTTCTTCTT	22	Ssptr12749_c0_seq1	496	475	496
					CGG	3	CGGCGGCGGCGGCGGCGGCGG	21	Ssptr127500_c0_seq1	2126	1	21
					CAC	3	CACCACCACCACCACCACC	19	Ssptr12754_c0_seq1	2034	6	24
					TC	2	TCTCTCTCTCTCTCTC	16	Ssptr127605_c0_seq1	1573	1553	1568
					TAAC	4	TAACTAACTAACTAACTAACTAAC	24	Ssptr12779_c0_seq1	1889	65	88
					T	1	TTTTTTTTTTTTTTTTTTTTTT	22	Ssptr12781_c0_seq1	1922	1901	1922
					GA	2	GAGAGAGAGAGAGAG	15	Ssptr12782_c0_seq1	747	6	20
					TA	2	TATATATATATATAT	15	Ssptr127832_c0_seq1	509	110	124
					CCA	3	CCACCACCACCACCACCACCACC	23	Ssptr12786_c0_seq1	290	2	24
					A	1	AAAAAAAAAAAAAAAA	16	Ssptr12794_c0_seq1	1167	66	81
					TGG	3	TGGTGGTGGTGGTGGTGG	18	Ssptr127953_c0_seq1	988	288	305
					AAATTG	6	AAATTGAAATTGAAATTGAAATTG	24	Ssptr12796_c0_seq1	1377	1354	1377
					AAATTG	6	AAATTGAAATTGAAATTGAAATTG	24	Ssptr12796_c0_seq2	1342	1319	1342
					CA	2	CACACACACACACACA	16	Ssptr12805_c0_seq1	2705	8	23
					CA	2	CACACACACACACACA	16	Ssptr12805_c0_seq2	674	8	23
					CTC	3	CTCCTCCTCCTCCTCCTCCTC	21	Ssptr128116_c0_seq1	303	1	21
					CGA	3	CGACGACGACGACGA	15	Ssptr12816_c0_seq1	515	134	148
					TC	2	TCTCTCTCTCTCTCTCTCTCT	21	Ssptr128174_c0_seq1	1418	1	21
					TCC	3	TCCTCCTCCTCCTCC	15	Ssptr128188_c0_seq1	415	41	55
					CCG	3	CCGCCGCCGCCGCCGCC	17	Ssptr128188_c0_seq1	415	399	415
					CGT	3	CGTCGTCGTCGTCGTCG	17	Ssptr12823_c0_seq1	1587	1292	1308
					TC	2	TCTCTCTCTCTCTCTC	16	Ssptr12826_c0_seq1	678	104	119
					TC	2	TCTCTCTCTCTCTCTCTCTCTC	22	Ssptr128346_c0_seq1	203	1	22
					GAA	3	GAAGAAGAAGAAGAAGA	17	Ssptr12841_c0_seq1	1658	374	390
					TGC	3	TGCTGCTGCTGCTGCT	16	Ssptr12843_c0_seq1	1491	529	544
					A	1	AAAAAAAAAAAAAAAAAA	18	Ssptr12856_c0_seq1	1462	81	98
					GCC	3	GCCGCCGCCGCCGCCG	16	Ssptr128600_c0_seq1	407	1	16
					ATATCC	6	ATATCCATATCCATATCCATATCCA	25	Ssptr12872_c0_seq1	443	133	157
					ATATCC	6	ATATCCATATCCATATCCATATCCA	25	Ssptr12872_c0_seq2	431	133	157
					CCT	3	CCTCCTCCTCCTCCTCC	17	Ssptr12884_c0_seq1	202	6	22
					AC	2	ACACACACACACACACACA	19	Ssptr128912_c0_seq1	203	84	102
					GAG	3	GAGGAGGAGGAGGAGGAGGAGG	22	Ssptr128973_c0_seq1	279	258	279
					AGC	3	AGCAGCAGCAGCAGCAGCAG	20	Ssptr12898_c0_seq1	1152	250	269
					TC	2	TCTCTCTCTCTCTC	14	Ssptr129006_c0_seq1	877	11	24
					CT	2	CTCTCTCTCTCTCTCTCT	18	Ssptr12904_c0_seq1	965	1	18
					AGA	3	AGAAGAAGAAGAAGA	15	Ssptr12908_c0_seq1	1740	240	254
					TAC	3	TACTACTACTACTACTAC	18	Ssptr12913_c0_seq1	676	636	653
					GAG	3	GAGGAGGAGGAGGAGGA	17	Ssptr12914_c0_seq1	2637	278	294
					T	1	TTTTTTTTTTTTTT	14	Ssptr12923_c0_seq1	686	614	627
					ACACA	5	ACACAACACAACACAACACAACAC	24	Ssptr129343_c0_seq1	304	20	43
					TC	2	TCTCTCTCTCTCTC	14	Ssptr12942_c0_seq1	1799	86	99
					AG	2	AGAGAGAGAGAGAG	14	Ssptr12947_c0_seq1	1215	1102	1115
					TGT	3	TGTTGTTGTTGTTGTTGT	18	Ssptr12956_c0_seq1	1038	386	403
					TC	2	TCTCTCTCTCTCTCTCTCTCTCT	23	Ssptr12964_c0_seq1	3792	1	23
					TCT	3	TCTTCTTCTTCTTCTT	16	Ssptr129683_c0_seq1	392	300	315
					GCG	3	GCGGCGGCGGCGGCG	15	Ssptr129769_c0_seq1	378	236	250
					CTG	3	CTGCTGCTGCTGCTGC	16	Ssptr129814_c0_seq1	3620	560	575
					CT	2	CTCTCTCTCTCTCTCTCTCTC	21	Ssptr129845_c0_seq1	240	220	240
					TCT	3	TCTTCTTCTTCTTCTTCTTC	20	Ssptr12985_c0_seq1	491	5	24
					CAC	3	CACCACCACCACCACCACCACC	22	Ssptr129979_c0_seq1	231	210	231
					AG	2	AGAGAGAGAGAGAG	14	Ssptr130057_c0_seq1	1409	14	27
					GA	2	GAGAGAGAGAGAGAG	15	Ssptr130118_c0_seq1	879	811	825
					GGC	3	GGCGGCGGCGGCGGCG	16	Ssptr130179_c0_seq1	1014	589	604
					AAAG	4	AAAGAAAGAAAGAAAGAAA	19	Ssptr130245_c0_seq1	931	881	899
					CT	2	CTCTCTCTCTCTCTCT	16	Ssptr130376_c0_seq1	1242	57	72
					AGGTG	5	AGGTGAGGTGAGGTGAGGTGAG	22	Ssptr13042_c0_seq1	2337	74	95
					CAG	3	CAGCAGCAGCAGCAGC	16	Ssptr130420_c0_seq1	486	340	355
					CTG	3	CTGCTGCTGCTGCTGCTGCT	20	Ssptr13049_c0_seq1	1293	798	817
					GCG	3	GCGGCGGCGGCGGCGGCGG	19	Ssptr13051_c0_seq1	1462	336	354
					GA	2	GAGAGAGAGAGAGAGA	16	Ssptr130584_c0_seq1	1575	6	21
					TGG	3	TGGTGGTGGTGGTGGTGGTGGTG	23	Ssptr130687_c0_seq1	207	1	23
					TC	2	TCTCTCTCTCTCTCTCT	17	Ssptr130769_c0_seq1	478	76	92
					GGC	3	GGCGGCGGCGGCGGCGG	17	Ssptr13079_c0_seq1	668	453	469
					ACG	3	ACGACGACGACGACGACG	18	Ssptr130933_c0_seq1	612	444	461
					CGC	3	CGCCGCCGCCGCCGCCGCCG	20	Ssptr13114_c0_seq1	916	655	674
					CTCAC	5	CTCACCTCACCTCACCTCACCT	22	Ssptr13115_c0_seq1	2342	2246	2267
					TGG	3	TGGTGGTGGTGGTGGTGG	18	Ssptr13143_c0_seq1	3345	3207	3224
					TTC	3	TTCTTCTTCTTCTTCTTCTTCT	22	Ssptr13155_c0_seq1	870	234	255
					TGG	3	TGGTGGTGGTGGTGGTGG	18	Ssptr13167_c0_seq1	800	762	779
					CTT	3	CTTCTTCTTCTTCTTCTTC	19	Ssptr13182_c0_seq1	2968	424	442
					TC	2	TCTCTCTCTCTCTCTCTCT	19	Ssptr13190_c0_seq1	684	1	19
					AACA	4	AACAAACAAACAAACA	16	Ssptr132049_c0_seq1	216	14	29
					AT	2	ATATATATATATATAT	16	Ssptr132071_c0_seq1	1469	1454	1469
					CTG	3	CTGCTGCTGCTGCTGCTGCTGCT	23	Ssptr13233_c0_seq1	945	732	754
					GGGAC	5	GGGACGGGACGGGACGGGACGGGA	24	Ssptr132486_c0_seq1	232	162	185
					GCT	3	GCTGCTGCTGCTGCTGCT	18	Ssptr132515_c0_seq1	1668	283	300
					CAC	3	CACCACCACCACCACCA	17	Ssptr13270_c0_seq1	2777	2150	2166
					AAC	3	AACAACAACAACAAC	15	Ssptr13277_c0_seq1	1963	232	246
					TC	2	TCTCTCTCTCTCTC	14	Ssptr132830_c0_seq1	266	243	256
					GGT	3	GGTGGTGGTGGTGGTGG	17	Ssptr132950_c0_seq1	436	10	26
					AAG	3	AAGAAGAAGAAGAAGAAG	18	Ssptr13298_c0_seq1	840	356	373
					AAG	3	AAGAAGAAGAAGAAGAAGA	19	Ssptr13301_c0_seq1	1145	1113	1131
					TC	2	TCTCTCTCTCTCTCTCTCTCT	21	Ssptr133025_c0_seq1	872	852	872
					AG	2	AGAGAGAGAGAGAGAGAGAGAG	22	Ssptr13306_c0_seq1	540	519	540
					CAC	3	CACCACCACCACCACC	16	Ssptr133091_c0_seq1	405	211	226
					ATC	3	ATCATCATCATCATCAT	17	Ssptr133091_c0_seq1	405	281	297
					TC	2	TCTCTCTCTCTCTCTCT	17	Ssptr133132_c0_seq1	376	39	55
					CT	2	CTCTCTCTCTCTCTCTCTC	19	Ssptr133276_c0_seq1	460	321	339
					T	1	TTTTTTTTTTTTTTTT	16	Ssptr133339_c0_seq1	1779	1699	1714
					GGA	3	GGAGGAGGAGGAGGAGGAGGAGGA	24	Ssptr13334_c0_seq1	968	945	968
					CGG	3	CGGCGGCGGCGGCGGCGGCG	20	Ssptr13352_c0_seq1	1492	859	878
					AG	2	AGAGAGAGAGAGAGA	15	Ssptr133605_c0_seq1	398	59	73
					GA	2	GAGAGAGAGAGAGAG	15	Ssptr13364_c0_seq1	1149	1133	1147
					CT	2	CTCTCTCTCTCTCTCT	16	Ssptr13384_c0_seq1	1065	117	132
					GAA	3	GAAGAAGAAGAAGAA	15	Ssptr13401_c0_seq1	2071	62	76
					GTT	3	GTTGTTGTTGTTGTT	15	Ssptr134121_c0_seq1	1956	1718	1732
					GAGATA	6	GAGATAGAGATAGAGATAGAGATAGAGA	28	Ssptr13419_c0_seq1	2533	16	43
					GAGATA	6	GAGATAGAGATAGAGATAGAGATAGAGA	28	Ssptr13419_c0_seq2	2473	16	43
					AGA	3	AGAAGAAGAAGAAGAAGA	18	Ssptr13421_c0_seq1	346	164	181
					GT	2	GTGTGTGTGTGTGTG	15	Ssptr13421_c0_seq1	346	231	245
					CCA	3	CCACCACCACCACCACCA	18	Ssptr134325_c0_seq1	307	55	72
					CA	2	CACACACACACACACACA	18	Ssptr13438_c0_seq1	1112	140	157
					GA	2	GAGAGAGAGAGAGAG	15	Ssptr134527_c0_seq1	346	298	312
					CCTCA	5	CCTCACCTCACCTCACCTCACCTCACC	27	Ssptr13467_c0_seq1	2307	129	155
					TGG	3	TGGTGGTGGTGGTGGTG	17	Ssptr13467_c0_seq1	2307	1194	1210
					TG	2	TGTGTGTGTGTGTGTGTGT	19	Ssptr13474_c0_seq1	389	312	330
					AG	2	AGAGAGAGAGAGAG	14	Ssptr134813_c0_seq1	659	576	589
					TAGT	4	TAGTTAGTTAGTTAGTTA	18	Ssptr13489_c0_seq1	2750	2617	2634
					GA	2	GAGAGAGAGAGAGAGAGAG	19	Ssptr13509_c0_seq1	753	725	743
					GCTTCA	6	GCTTCAGCTTCAGCTTCAGCTTCAGCTTC	29	Ssptr13511_c0_seq1	3098	813	841
					ATAC	4	ATACATACATACATACATACATA	23	Ssptr13554_c0_seq1	386	241	263
					GAT	3	GATGATGATGATGATGA	17	Ssptr13556_c0_seq1	1711	311	327
					TCGGCT	6	TCGGCTTCGGCTTCGGCTTCGGCTTC	26	Ssptr135569_c0_seq1	1106	722	747
					AG	2	AGAGAGAGAGAGAGAG	16	Ssptr135595_c0_seq1	592	356	371
					CT	2	CTCTCTCTCTCTCTCTCTCTC	21	Ssptr13566_c0_seq1	640	3	23
					CT	2	CTCTCTCTCTCTCTCTCTCTC	21	Ssptr13566_c0_seq2	556	3	23
					A	1	AAAAAAAAAAAAAAAAAAAAA	21	Ssptr135663_c1_seq1	2079	1	21
					GAA	3	GAAGAAGAAGAAGAAGA	17	Ssptr13592_c0_seq1	1289	101	117
					GA	2	GAGAGAGAGAGAGAG	15	Ssptr13599_c0_seq1	2301	2198	2212
					TATG	4	TATGTATGTATGTATGTATGTAT	23	Ssptr135998_c0_seq1	390	124	146
					AC	2	ACACACACACACAC	14	Ssptr13622_c0_seq1	2931	86	99
					GAA	3	GAAGAAGAAGAAGAA	15	Ssptr136222_c0_seq1	904	743	757
					GTG	3	GTGGTGGTGGTGGTGGT	17	Ssptr13635_c0_seq1	381	349	365
					GTG	3	GTGGTGGTGGTGGTGGT	17	Ssptr13635_c0_seq2	500	468	484
					GTG	3	GTGGTGGTGGTGGTGGTGG	19	Ssptr13639_c0_seq1	244	155	173
					CCTC	4	CCTCCCTCCCTCCCTC	16	Ssptr13645_c0_seq1	418	19	34
					TTAT	4	TTATTTATTTATTTATT	17	Ssptr136477_c0_seq1	411	353	369
					CA	2	CACACACACACACAC	15	Ssptr13660_c0_seq1	370	107	121
					TCT	3	TCTTCTTCTTCTTCT	15	Ssptr13660_c0_seq1	370	171	185
					CTT	3	CTTCTTCTTCTTCTT	15	Ssptr13667_c0_seq1	861	556	570
					AGC	3	AGCAGCAGCAGCAGCAGCAGCAG	23	Ssptr13674_c0_seq1	914	180	202
					TCC	3	TCCTCCTCCTCCTCCTCC	18	Ssptr136763_c0_seq1	1656	898	915
					TCA	3	TCATCATCATCATCATCA	18	Ssptr13678_c0_seq1	1095	1018	1035
					TCA	3	TCATCATCATCATCATCA	18	Ssptr13678_c0_seq2	1347	1270	1287
					CT	2	CTCTCTCTCTCTCTC	15	Ssptr13686_c0_seq1	680	20	34
					CCG	3	CCGCCGCCGCCGCCGCCG	18	Ssptr13686_c0_seq1	680	209	226
					CT	2	CTCTCTCTCTCTCT	14	Ssptr136869_c0_seq1	524	42	55
					CAG	3	CAGCAGCAGCAGCAGCAGC	19	Ssptr136904_c0_seq1	1103	134	152
					AGC	3	AGCAGCAGCAGCAGCAGC	18	Ssptr13710_c0_seq1	1691	1412	1429
					GA	2	GAGAGAGAGAGAGAG	15	Ssptr137101_c0_seq1	898	766	780
					AG	2	AGAGAGAGAGAGAGA	15	Ssptr137153_c0_seq1	307	154	168
					CT	2	CTCTCTCTCTCTCTC	15	Ssptr13723_c0_seq1	788	6	20
					CT	2	CTCTCTCTCTCTCTCTC	17	Ssptr13738_c0_seq1	1946	9	25
					CCA	3	CCACCACCACCACCA	15	Ssptr13743_c0_seq1	2072	68	82
					TTC	3	TTCTTCTTCTTCTTCTTCTTC	21	Ssptr13764_c0_seq1	1091	502	522
					TTC	3	TTCTTCTTCTTCTTCTTCTTC	21	Ssptr13764_c0_seq2	1204	615	635
					CGG	3	CGGCGGCGGCGGCGGCGG	18	Ssptr13768_c0_seq1	453	25	42
					GGA	3	GGAGGAGGAGGAGGA	15	Ssptr13768_c0_seq1	453	386	400
					ATG	3	ATGATGATGATGATGATGATGAT	23	Ssptr13770_c0_seq1	2345	2323	2345
					TG	2	TGTGTGTGTGTGTGTGTGTGTG	22	Ssptr137873_c0_seq1	1699	1677	1698
					AGG	3	AGGAGGAGGAGGAGGA	16	Ssptr13801_c0_seq1	2479	2182	2197
					GGC	3	GGCGGCGGCGGCGGCG	16	Ssptr13801_c0_seq1	2479	2217	2232
					AGG	3	AGGAGGAGGAGGAGGA	16	Ssptr13801_c0_seq2	2467	2170	2185
					GGC	3	GGCGGCGGCGGCGGCG	16	Ssptr13801_c0_seq2	2467	2205	2220
					AG	2	AGAGAGAGAGAGAGA	15	Ssptr138254_c0_seq1	1270	988	1002
					CT	2	CTCTCTCTCTCTCTC	15	Ssptr138254_c0_seq1	1270	1124	1138
					TA	2	TATATATATATATA	14	Ssptr13836_c0_seq1	3280	3267	3280
					GGT	3	GGTGGTGGTGGTGGT	15	Ssptr13849_c0_seq1	1798	235	249
					TC	2	TCTCTCTCTCTCTCT	15	Ssptr138516_c0_seq1	419	19	33
					ACC	3	ACCACCACCACCACCACCACC	21	Ssptr13854_c0_seq1	420	1	21
					CCTCTT	6	CCTCTTCCTCTTCCTCTTCCTCTT	24	Ssptr138639_c0_seq1	935	912	935
					CT	2	CTCTCTCTCTCTCTCT	16	Ssptr13865_c0_seq1	313	119	134
					TCT	3	TCTTCTTCTTCTTCTTC	17	Ssptr138677_c0_seq1	438	216	232
					CTT	3	CTTCTTCTTCTTCTTCT	17	Ssptr138677_c0_seq1	438	247	263
					GGT	3	GGTGGTGGTGGTGGT	15	Ssptr13874_c0_seq1	222	193	207
					GAA	3	GAAGAAGAAGAAGAAGAAGA	20	Ssptr13888_c0_seq1	487	464	483
					AG	2	AGAGAGAGAGAGAGA	15	Ssptr138885_c0_seq1	424	387	401
					CT	2	CTCTCTCTCTCTCT	14	Ssptr139070_c0_seq1	271	13	26
					TCT	3	TCTTCTTCTTCTTCTT	16	Ssptr13935_c0_seq1	694	679	694
					T	1	TTTTTTTTTTTTTT	14	Ssptr139504_c0_seq1	356	285	298
					CTG	3	CTGCTGCTGCTGCTGCTG	18	Ssptr13952_c0_seq1	2584	2431	2448
					ATACAC	6	ATACACATACACATACACATACAC	24	Ssptr13953_c0_seq1	605	58	81
					TC	2	TCTCTCTCTCTCTCTCTCTCTC	22	Ssptr13954_c0_seq1	201	180	201
					CT	2	CTCTCTCTCTCTCTCTC	17	Ssptr139544_c0_seq1	307	144	160
					GAG	3	GAGGAGGAGGAGGAG	15	Ssptr13971_c0_seq1	682	390	404
					AG	2	AGAGAGAGAGAGAGAG	16	Ssptr139729_c0_seq1	1237	1158	1173
					GT	2	GTGTGTGTGTGTGTGTGTGTGTG	23	Ssptr13987_c0_seq2	2028	2006	2028
					CTC	3	CTCCTCCTCCTCCTC	15	Ssptr13988_c0_seq1	1304	91	105
					CAG	3	CAGCAGCAGCAGCAGCAGC	19	Ssptr139976_c0_seq1	1386	951	969
					GCA	3	GCAGCAGCAGCAGCAG	16	Ssptr1401_c0_seq1	269	184	199
					TG	2	TGTGTGTGTGTGTGTGTGT	19	Ssptr140199_c0_seq1	998	980	998
					TC	2	TCTCTCTCTCTCTC	14	Ssptr1402_c0_seq1	300	31	44
					AG	2	AGAGAGAGAGAGAGAG	16	Ssptr14020_c0_seq1	1087	1056	1071
					CGT	3	CGTCGTCGTCGTCGTCGT	18	Ssptr140228_c0_seq1	649	152	169
					CCA	3	CCACCACCACCACCACCA	18	Ssptr140241_c0_seq1	992	684	701
					ATCGG	5	ATCGGATCGGATCGGATCGGAT	22	Ssptr140257_c0_seq1	1373	79	100
					ATA	3	ATAATAATAATAATAATAATAATA	24	Ssptr140343_c0_seq1	225	202	225
					AG	2	AGAGAGAGAGAGAGAGA	17	Ssptr14043_c0_seq1	280	39	55
					CA	2	CACACACACACACACACACACAC	23	Ssptr14051_c0_seq2	1991	1	23
					GA	2	GAGAGAGAGAGAGAGAGA	18	Ssptr140521_c0_seq1	345	253	270
					CT	2	CTCTCTCTCTCTCTCTCT	18	Ssptr14057_c0_seq1	533	486	503
					AT	2	ATATATATATATAT	14	Ssptr14059_c0_seq1	2063	1860	1873
					AAC	3	AACAACAACAACAAC	15	Ssptr140622_c0_seq1	489	248	262
					TG	2	TGTGTGTGTGTGTGTGTGT	19	Ssptr140688_c0_seq1	1563	1467	1485
					GTGATG	6	GTGATGGTGATGGTGATGGTGATG	24	Ssptr14085_c0_seq1	1204	1076	1099
					CT	2	CTCTCTCTCTCTCTC	15	Ssptr14090_c0_seq1	2285	90	104
					CT	2	CTCTCTCTCTCTCTC	15	Ssptr141040_c0_seq1	986	71	85
					ATTTCG	6	ATTTCGATTTCGATTTCGATTTCG	24	Ssptr14114_c0_seq1	678	365	388
					GA	2	GAGAGAGAGAGAGAG	15	Ssptr14117_c0_seq1	838	776	790
					GTT	3	GTTGTTGTTGTTGTT	15	Ssptr14119_c0_seq1	2384	38	52
					AG	2	AGAGAGAGAGAGAGAGAG	18	Ssptr14129_c0_seq1	1121	935	952
					AC	2	ACACACACACACACACACAC	20	Ssptr14136_c0_seq1	696	349	368
					GAG	3	GAGGAGGAGGAGGAG	15	Ssptr14138_c0_seq1	549	406	420
					ATC	3	ATCATCATCATCATCA	16	Ssptr1414_c0_seq1	403	123	138
					GA	2	GAGAGAGAGAGAGAGAG	17	Ssptr14148_c0_seq1	704	659	675
					GCT	3	GCTGCTGCTGCTGCTGCTG	19	Ssptr141800_c0_seq1	1494	441	459
					GAG	3	GAGGAGGAGGAGGAG	15	Ssptr14182_c0_seq1	1351	345	359
					AG	2	AGAGAGAGAGAGAGA	15	Ssptr14187_c0_seq1	532	516	530
					GCT	3	GCTGCTGCTGCTGCTGCT	18	Ssptr14201_c0_seq1	743	332	349
					GAT	3	GATGATGATGATGATGAT	18	Ssptr142110_c0_seq1	1453	209	226
					AGAA	4	AGAAAGAAAGAAAGAA	16	Ssptr14214_c0_seq1	779	112	127
					CCG	3	CCGCCGCCGCCGCCGC	16	Ssptr14214_c0_seq1	779	586	601
					GA	2	GAGAGAGAGAGAGAG	15	Ssptr142191_c0_seq1	1010	901	915
					AGA	3	AGAAGAAGAAGAAGA	15	Ssptr14229_c0_seq1	624	126	140
					GA	2	GAGAGAGAGAGAGAGAGA	18	Ssptr142315_c0_seq1	1004	985	1002
					TCT	3	TCTTCTTCTTCTTCT	15	Ssptr14234_c0_seq1	412	132	146
					TCT	3	TCTTCTTCTTCTTCT	15	Ssptr14234_c0_seq2	224	132	146
					AG	2	AGAGAGAGAGAGAGA	15	Ssptr142348_c0_seq1	1013	999	1013
					CT	2	CTCTCTCTCTCTCTCTCT	18	Ssptr142368_c0_seq1	255	1	18
					GTT	3	GTTGTTGTTGTTGTTGTTGT	20	Ssptr14240_c0_seq1	1766	800	819
					CAG	3	CAGCAGCAGCAGCAGCAGC	19	Ssptr14242_c0_seq1	339	316	334
					TGAAT	5	TGAATTGAATTGAATTGAATTGAA	24	Ssptr142511_c0_seq1	233	1	24
					CGC	3	CGCCGCCGCCGCCGCC	16	Ssptr14257_c0_seq1	1034	1019	1034
					TG	2	TGTGTGTGTGTGTGTGTG	18	Ssptr14260_c0_seq1	1154	964	981
					CGC	3	CGCCGCCGCCGCCGC	15	Ssptr142604_c0_seq1	333	14	28
					GA	2	GAGAGAGAGAGAGAGAGAGAG	21	Ssptr142604_c0_seq1	333	313	333
					CAG	3	CAGCAGCAGCAGCAGCAG	18	Ssptr142710_c0_seq1	1731	780	797
					AC	2	ACACACACACACACAC	16	Ssptr14274_c0_seq1	220	62	77
					AGAAAA	6	AGAAAAAGAAAAAGAAAAAGAAAA	24	Ssptr14275_c0_seq1	2277	59	82
					T	1	TTTTTTTTTTTTTT	14	Ssptr142884_c0_seq1	332	308	321
					CT	2	CTCTCTCTCTCTCTCT	16	Ssptr14292_c0_seq1	1788	4	19
					AC	2	ACACACACACACACACACACA	21	Ssptr142952_c0_seq1	1083	201	221
					GCG	3	GCGGCGGCGGCGGCGGCGGCGGC	23	Ssptr14303_c0_seq1	1502	1185	1207
					CT	2	CTCTCTCTCTCTCTCTCT	18	Ssptr14307_c0_seq1	835	28	45
					GT	2	GTGTGTGTGTGTGTGTGTGT	20	Ssptr14336_c0_seq1	533	319	338
					A	1	AAAAAAAAAAAAAAAAAAAAAA	22	Ssptr14340_c0_seq1	592	3	24
					AAG	3	AAGAAGAAGAAGAAGA	16	Ssptr14364_c0_seq1	846	636	651
					AGA	3	AGAAGAAGAAGAAGA	15	Ssptr14368_c0_seq1	401	256	270
					AG	2	AGAGAGAGAGAGAGAGAGAGAG	22	Ssptr1437_c0_seq1	214	1	22
					AGT	3	AGTAGTAGTAGTAGTAGT	18	Ssptr14375_c0_seq1	2012	1885	1902
					CCG	3	CCGCCGCCGCCGCCGCCGCC	20	Ssptr14376_c0_seq1	807	203	222
					A	1	AAAAAAAAAAAAAAAAAAAAAAA	23	Ssptr14378_c0_seq1	497	1	23
					GCT	3	GCTGCTGCTGCTGCTGCTG	19	Ssptr143797_c0_seq1	1102	950	968
					AACA	4	AACAAACAAACAAACAA	17	Ssptr143810_c0_seq1	1903	221	237
					CGG	3	CGGCGGCGGCGGCGGC	16	Ssptr14383_c0_seq1	595	8	23
					T	1	TTTTTTTTTTTTTTT	15	Ssptr14385_c0_seq1	1387	1280	1294
					CCG	3	CCGCCGCCGCCGCCGCC	17	Ssptr14389_c0_seq1	242	216	232
					TCC	3	TCCTCCTCCTCCTCC	15	Ssptr14400_c0_seq1	1153	260	274
					AG	2	AGAGAGAGAGAGAGAG	16	Ssptr14409_c0_seq2	945	892	907
					CCA	3	CCACCACCACCACCACC	17	Ssptr14414_c0_seq1	1333	231	247
					CCT	3	CCTCCTCCTCCTCCTC	16	Ssptr14414_c0_seq1	1333	387	402
					TC	2	TCTCTCTCTCTCTCTCT	17	Ssptr14472_c0_seq1	849	77	93
					CCG	3	CCGCCGCCGCCGCCGCCGC	19	Ssptr14472_c0_seq1	849	462	480
					TC	2	TCTCTCTCTCTCTCTCT	17	Ssptr14472_c0_seq2	838	77	93
					CCG	3	CCGCCGCCGCCGCCGCCGC	19	Ssptr14472_c0_seq2	838	462	480
					GAG	3	GAGGAGGAGGAGGAG	15	Ssptr14475_c0_seq1	1317	1212	1226
					AGA	3	AGAAGAAGAAGAAGAAGAAGAAG	23	Ssptr144772_c0_seq1	226	1	23
					A	1	AAAAAAAAAAAAAA	14	Ssptr14483_c0_seq1	241	222	235
					AC	2	ACACACACACACACACAC	18	Ssptr14484_c0_seq1	896	43	60
					TAAA	4	TAAATAAATAAATAAA	16	Ssptr144855_c0_seq1	692	18	33
					T	1	TTTTTTTTTTTTTTTTTTTTT	21	Ssptr144939_c0_seq1	1116	6	26
					GCG	3	GCGGCGGCGGCGGCGG	16	Ssptr14510_c0_seq1	597	85	100
					AGC	3	AGCAGCAGCAGCAGC	15	Ssptr145146_c0_seq1	1458	306	320
					CT	2	CTCTCTCTCTCTCT	14	Ssptr14522_c0_seq1	246	68	81
					TGG	3	TGGTGGTGGTGGTGG	15	Ssptr145255_c0_seq1	853	664	678
					GCGGTG	6	GCGGTGGCGGTGGCGGTGGCGGTG	24	Ssptr14555_c0_seq1	1430	1179	1202
					GCGGTG	6	GCGGTGGCGGTGGCGGTGGCGGTG	24	Ssptr14555_c0_seq2	1341	1090	1113
					AG	2	AGAGAGAGAGAGAGA	15	Ssptr14557_c0_seq1	402	352	366
					TTTC	4	TTTCTTTCTTTCTTTC	16	Ssptr14570_c0_seq1	1079	979	994
					AG	2	AGAGAGAGAGAGAGA	15	Ssptr14577_c0_seq1	610	560	574
					GA	2	GAGAGAGAGAGAGAGAGAGAG	21	Ssptr145784_c0_seq1	537	517	537
					GAT	3	GATGATGATGATGATGAT	18	Ssptr145870_c0_seq1	346	129	146
					TC	2	TCTCTCTCTCTCTCTCTCTCT	21	Ssptr14591_c0_seq1	290	41	61
					CCA	3	CCACCACCACCACCACCACCAC	22	Ssptr14591_c1_seq1	769	2	23
					A	1	AAAAAAAAAAAAAAA	15	Ssptr145910_c0_seq1	1029	63	77
					T	1	TTTTTTTTTTTTTT	14	Ssptr145921_c0_seq1	1307	1294	1307
					TTC	3	TTCTTCTTCTTCTTCT	16	Ssptr14597_c0_seq1	741	726	741
					TTC	3	TTCTTCTTCTTCTTCT	16	Ssptr14597_c0_seq2	863	848	863
					AG	2	AGAGAGAGAGAGAGAG	16	Ssptr146046_c0_seq1	503	409	424
					TCT	3	TCTTCTTCTTCTTCTTC	17	Ssptr14610_c0_seq1	424	392	408
					TA	2	TATATATATATATATATAT	19	Ssptr146122_c0_seq1	301	112	130
					TCT	3	TCTTCTTCTTCTTCTT	16	Ssptr146178_c0_seq1	608	429	444
					AG	2	AGAGAGAGAGAGAGAG	16	Ssptr146178_c0_seq1	608	575	590
					GGC	3	GGCGGCGGCGGCGGCGG	17	Ssptr146223_c0_seq1	2145	2124	2140
					T	1	TTTTTTTTTTTTTTT	15	Ssptr146240_c0_seq1	1250	1155	1169
					CT	2	CTCTCTCTCTCTCTCTCTCTCT	22	Ssptr146323_c0_seq1	232	1	22
					CGGGCT	6	CGGGCTCGGGCTCGGGCTCGGGCT	24	Ssptr146332_c0_seq1	280	1	24
					T	1	TTTTTTTTTTTTTTTTTTTT	20	Ssptr14637_c0_seq1	564	544	563
					GA	2	GAGAGAGAGAGAGAGAG	17	Ssptr14650_c0_seq1	7580	30	46
					GA	2	GAGAGAGAGAGAGA	14	Ssptr146676_c0_seq1	265	10	23
					AT	2	ATATATATATATATATA	17	Ssptr14692_c0_seq1	772	738	754
					GGC	3	GGCGGCGGCGGCGGCG	16	Ssptr14704_c0_seq1	1197	1174	1189
					GGT	3	GGTGGTGGTGGTGGTGG	17	Ssptr1472_c0_seq1	265	21	37
					TG	2	TGTGTGTGTGTGTGTGTGT	19	Ssptr14720_c0_seq1	463	433	451
					GTA	3	GTAGTAGTAGTAGTAGTAGTA	21	Ssptr14739_c0_seq1	618	1	21
					GTG	3	GTGGTGGTGGTGGTGGTGGTGGTG	24	Ssptr14745_c1_seq1	291	1	24
					AGC	3	AGCAGCAGCAGCAGCAGC	18	Ssptr147568_c0_seq1	983	130	147
					GCG	3	GCGGCGGCGGCGGCGG	16	Ssptr14760_c0_seq1	1438	1297	1312
					GA	2	GAGAGAGAGAGAGAG	15	Ssptr14760_c0_seq1	1438	1377	1391
					A	1	AAAAAAAAAAAAAA	14	Ssptr147603_c0_seq1	356	1	14
					GGA	3	GGAGGAGGAGGAGGAGG	17	Ssptr14762_c0_seq1	1291	1222	1238
					GA	2	GAGAGAGAGAGAGA	14	Ssptr147658_c0_seq1	1093	1068	1081
					AG	2	AGAGAGAGAGAGAG	14	Ssptr14767_c0_seq1	718	439	452
					GA	2	GAGAGAGAGAGAGAG	15	Ssptr14772_c0_seq1	1141	970	984
					CGG	3	CGGCGGCGGCGGCGGCGG	18	Ssptr14781_c0_seq1	642	550	567
					TCA	3	TCATCATCATCATCA	15	Ssptr147831_c0_seq1	617	546	560
					TC	2	TCTCTCTCTCTCTCT	15	Ssptr14786_c0_seq1	626	53	67
					GAA	3	GAAGAAGAAGAAGAAGA	17	Ssptr14791_c0_seq1	670	438	454
					ACC	3	ACCACCACCACCACCA	16	Ssptr14807_c0_seq1	575	166	181
					CCA	3	CCACCACCACCACCA	15	Ssptr14807_c0_seq1	575	197	211
					TGATTG	6	TGATTGTGATTGTGATTGTGATTGTG	26	Ssptr14808_c0_seq1	1930	1846	1871
					ACA	3	ACAACAACAACAACAA	16	Ssptr14816_c0_seq1	1698	120	135
					TC	2	TCTCTCTCTCTCTCTCTCTC	20	Ssptr14843_c0_seq1	1425	1	20
					TTGT	4	TTGTTTGTTTGTTTGT	16	Ssptr14844_c0_seq1	1342	1252	1267
					AT	2	ATATATATATATATATATA	19	Ssptr148450_c0_seq1	287	164	182
					A	1	AAAAAAAAAAAAAAAAA	17	Ssptr148521_c0_seq1	302	120	136
					CT	2	CTCTCTCTCTCTCTC	15	Ssptr14855_c0_seq1	1462	70	84
					CCG	3	CCGCCGCCGCCGCCGC	16	Ssptr14855_c0_seq1	1462	149	164
					GTG	3	GTGGTGGTGGTGGTGGTG	18	Ssptr148607_c0_seq1	516	342	359
					GCT	3	GCTGCTGCTGCTGCT	15	Ssptr148676_c0_seq1	363	313	327
					CCG	3	CCGCCGCCGCCGCCGCCGCCGCC	23	Ssptr14879_c0_seq1	389	17	39
					GA	2	GAGAGAGAGAGAGAGAG	17	Ssptr148807_c0_seq1	515	399	415
					AG	2	AGAGAGAGAGAGAG	14	Ssptr148888_c0_seq1	1046	1029	1042
					AGT	3	AGTAGTAGTAGTAGTAGTAG	20	Ssptr148901_c0_seq1	216	145	164
					AAG	3	AAGAAGAAGAAGAAGAAGAAG	21	Ssptr14897_c0_seq1	246	4	24
					CACAAT	6	CACAATCACAATCACAATCACAATCA	26	Ssptr14898_c0_seq1	1921	62	87
					TGA	3	TGATGATGATGATGA	15	Ssptr14900_c0_seq1	546	19	33
					TTG	3	TTGTTGTTGTTGTTGT	16	Ssptr14949_c0_seq1	1715	1576	1591
					GA	2	GAGAGAGAGAGAGAGA	16	Ssptr149535_c0_seq1	560	9	24
					A	1	AAAAAAAAAAAAAA	14	Ssptr14972_c0_seq1	980	82	95
					GCA	3	GCAGCAGCAGCAGCAGC	17	Ssptr150027_c0_seq1	1279	272	288
					TCA	3	TCATCATCATCATCA	15	Ssptr150372_c0_seq1	251	83	97
					GAT	3	GATGATGATGATGAT	15	Ssptr150485_c0_seq1	637	567	581
					GAG	3	GAGGAGGAGGAGGAGGA	17	Ssptr15055_c0_seq1	869	507	523
					TGA	3	TGATGATGATGATGA	15	Ssptr150595_c0_seq1	343	160	174
					TG	2	TGTGTGTGTGTGTGTG	16	Ssptr15065_c0_seq1	477	455	470
					GA	2	GAGAGAGAGAGAGAGAGAGA	20	Ssptr15065_c0_seq2	578	559	578
					GA	2	GAGAGAGAGAGAGAGAGAGAGAGA	24	Ssptr15094_c0_seq1	975	826	849
					ACC	3	ACCACCACCACCACCAC	17	Ssptr150987_c0_seq1	665	403	419
					TCT	3	TCTTCTTCTTCTTCTTCTT	19	Ssptr15111_c0_seq1	739	197	215
					TCT	3	TCTTCTTCTTCTTCTTCTT	19	Ssptr15111_c0_seq2	805	197	215
					AGA	3	AGAAGAAGAAGAAGAAGA	18	Ssptr15114_c0_seq1	394	1	18
					AGA	3	AGAAGAAGAAGAAGAAGA	18	Ssptr15114_c0_seq2	404	1	18
					AC	2	ACACACACACACACA	15	Ssptr151193_c0_seq1	761	4	18
					TC	2	TCTCTCTCTCTCTCT	15	Ssptr15133_c0_seq1	1685	35	49
					CCT	3	CCTCCTCCTCCTCCTCC	17	Ssptr15137_c0_seq1	692	64	80
					AG	2	AGAGAGAGAGAGAGAG	16	Ssptr15139_c0_seq1	265	151	166
					TTC	3	TTCTTCTTCTTCTTCTT	17	Ssptr15142_c0_seq1	1689	1384	1400
					GT	2	GTGTGTGTGTGTGTGT	16	Ssptr151489_c0_seq1	321	294	309
					TC	2	TCTCTCTCTCTCTCTC	16	Ssptr151546_c0_seq1	588	562	577
					TCA	3	TCATCATCATCATCATC	17	Ssptr15155_c0_seq1	1777	938	954
					A	1	AAAAAAAAAAAAAAA	15	Ssptr15160_c0_seq1	1248	245	259
					ACCA	4	ACCAACCAACCAACCAACCAACCAAC	26	Ssptr151677_c0_seq1	202	156	181
					TCC	3	TCCTCCTCCTCCTCC	15	Ssptr15169_c0_seq1	830	103	117
					GA	2	GAGAGAGAGAGAGAGAGAGAGAGA	24	Ssptr15172_c0_seq1	833	810	833
					TCC	3	TCCTCCTCCTCCTCCT	16	Ssptr15179_c0_seq1	328	38	53
					GA	2	GAGAGAGAGAGAGAGAG	17	Ssptr151799_c0_seq1	771	674	690
					TG	2	TGTGTGTGTGTGTGT	15	Ssptr151799_c0_seq1	771	694	708
					AAG	3	AAGAAGAAGAAGAAGAA	17	Ssptr15181_c0_seq1	1670	270	286
					ATC	3	ATCATCATCATCATCAT	17	Ssptr151835_c0_seq1	482	425	441
					A	1	AAAAAAAAAAAAAAAA	16	Ssptr151883_c0_seq1	494	3	18
					TC	2	TCTCTCTCTCTCTCTCTCTCT	21	Ssptr15191_c0_seq1	649	77	97
					GT	2	GTGTGTGTGTGTGTGTG	17	Ssptr15198_c0_seq1	1879	1837	1853
					GGA	3	GGAGGAGGAGGAGGA	15	Ssptr152040_c0_seq1	860	536	550
					TTA	3	TTATTATTATTATTATT	17	Ssptr152130_c0_seq1	423	11	27
					CA	2	CACACACACACACAC	15	Ssptr15221_c0_seq1	1374	137	151
					TTG	3	TTGTTGTTGTTGTTG	15	Ssptr15221_c0_seq1	1374	935	949
					TGC	3	TGCTGCTGCTGCTGCTGCTGCT	22	Ssptr15223_c0_seq1	708	687	708
					AGA	3	AGAAGAAGAAGAAGAAGA	18	Ssptr152295_c0_seq1	520	241	258
					CAT	3	CATCATCATCATCATCATCATCA	23	Ssptr15237_c0_seq1	347	1	23
					GAA	3	GAAGAAGAAGAAGAA	15	Ssptr152401_c0_seq1	654	622	636
					GATT	4	GATTGATTGATTGATT	16	Ssptr15242_c0_seq1	1194	1063	1078
					T	1	TTTTTTTTTTTTTTTTTT	18	Ssptr15248_c0_seq1	796	779	796
					TAG	3	TAGTAGTAGTAGTAGT	16	Ssptr15249_c0_seq1	738	170	185
					TC	2	TCTCTCTCTCTCTCTCTC	18	Ssptr152520_c0_seq1	1014	13	30
					ATTA	4	ATTAATTAATTAATTAAT	18	Ssptr152819_c0_seq1	696	522	539
					T	1	TTTTTTTTTTTTTTT	15	Ssptr15286_c0_seq1	892	878	892
					TGC	3	TGCTGCTGCTGCTGC	15	Ssptr15287_c0_seq1	850	11	25
					TGC	3	TGCTGCTGCTGCTGC	15	Ssptr15287_c0_seq1	850	278	292
					TC	2	TCTCTCTCTCTCTCT	15	Ssptr15333_c0_seq1	474	411	425
					ACC	3	ACCACCACCACCACCAC	17	Ssptr15340_c0_seq1	535	15	31
					ACC	3	ACCACCACCACCACCAC	17	Ssptr15340_c0_seq2	498	15	31
					TA	2	TATATATATATATATAT	17	Ssptr15341_c0_seq1	993	27	43
					GA	2	GAGAGAGAGAGAGAGAGAGAGAG	23	Ssptr153516_c0_seq1	1232	1	23
					GGA	3	GGAGGAGGAGGAGGAGGAGG	20	Ssptr153516_c0_seq1	1232	359	378
					CAGCAT	6	CAGCATCAGCATCAGCATCAGCATCAGCA	29	Ssptr153516_c0_seq1	1232	404	432
					CT	2	CTCTCTCTCTCTCTCT	16	Ssptr15352_c0_seq1	1262	26	41
					GC	2	GCGCGCGCGCGCGC	14	Ssptr15352_c0_seq1	1262	529	542
					T	1	TTTTTTTTTTTTTTTTTT	18	Ssptr15352_c0_seq1	1262	1202	1219
					TC	2	TCTCTCTCTCTCTCT	15	Ssptr15363_c0_seq1	1247	1222	1236
					CT	2	CTCTCTCTCTCTCTCTC	17	Ssptr15371_c0_seq1	7576	7533	7549
					GAG	3	GAGGAGGAGGAGGAGGA	17	Ssptr15376_c0_seq1	1406	412	428
					A	1	AAAAAAAAAAAAAAAAAA	18	Ssptr15385_c0_seq1	1274	44	61
					GC	2	GCGCGCGCGCGCGC	14	Ssptr15385_c0_seq1	1274	721	734
					AG	2	AGAGAGAGAGAGAGAG	16	Ssptr15385_c0_seq1	1274	1222	1237
					CAC	3	CACCACCACCACCACCAC	18	Ssptr153869_c0_seq1	426	68	85
					CT	2	CTCTCTCTCTCTCTCT	16	Ssptr15406_c0_seq1	1120	243	258
					CTAG	4	CTAGCTAGCTAGCTAGCT	18	Ssptr154392_c0_seq1	634	544	561
					TCT	3	TCTTCTTCTTCTTCTTCT	18	Ssptr154487_c0_seq1	520	263	280
					AG	2	AGAGAGAGAGAGAGAGAG	18	Ssptr154612_c0_seq1	427	1	18
					TAC	3	TACTACTACTACTACTACTACTA	23	Ssptr154648_c0_seq1	1580	1247	1269
					TC	2	TCTCTCTCTCTCTCT	15	Ssptr1548_c0_seq2	234	30	44
					G	1	GGGGGGGGGGGGGG	14	Ssptr154848_c0_seq1	365	352	365
					ATC	3	ATCATCATCATCATCATCATCA	22	Ssptr15495_c0_seq1	793	435	456
					AG	2	AGAGAGAGAGAGAGAGA	17	Ssptr15496_c0_seq1	1772	75	91
					CCG	3	CCGCCGCCGCCGCCGCC	17	Ssptr155230_c0_seq1	2291	148	164
					GTG	3	GTGGTGGTGGTGGTGGTG	18	Ssptr155376_c0_seq1	267	165	182
					AG	2	AGAGAGAGAGAGAGA	15	Ssptr155433_c0_seq1	721	34	48
					TGG	3	TGGTGGTGGTGGTGGTGGTGG	21	Ssptr155559_c0_seq1	274	199	219
					CTG	3	CTGCTGCTGCTGCTGCTG	18	Ssptr15568_c0_seq1	400	299	316
					A	1	AAAAAAAAAAAAAAAAA	17	Ssptr15585_c0_seq1	494	78	94
					CCG	3	CCGCCGCCGCCGCCGCCGCCGC	22	Ssptr15592_c0_seq1	705	684	705
					CCG	3	CCGCCGCCGCCGCCGCCGCCGC	22	Ssptr15592_c0_seq2	2646	2625	2646
					ACC	3	ACCACCACCACCACCACCACCA	22	Ssptr15605_c0_seq1	437	116	137
					GGA	3	GGAGGAGGAGGAGGA	15	Ssptr15610_c0_seq1	463	433	447
					GAA	3	GAAGAAGAAGAAGAAGAAGA	20	Ssptr156211_c0_seq1	1003	309	328
					CA	2	CACACACACACACACACACA	20	Ssptr156289_c0_seq1	337	1	20
					CT	2	CTCTCTCTCTCTCTC	15	Ssptr15636_c1_seq1	278	43	57
					TCAA	4	TCAATCAATCAATCAATC	18	Ssptr15658_c0_seq1	853	160	177
					CT	2	CTCTCTCTCTCTCTCTCTCTCT	22	Ssptr15667_c0_seq1	685	2	23
					GGC	3	GGCGGCGGCGGCGGCGGCG	19	Ssptr156717_c0_seq1	700	268	286
					ATA	3	ATAATAATAATAATAATA	18	Ssptr15679_c0_seq1	1006	166	183
					GA	2	GAGAGAGAGAGAGAG	15	Ssptr156874_c0_seq1	660	160	174
					CAC	3	CACCACCACCACCACCA	17	Ssptr15703_c0_seq1	688	60	76
					C	1	CCCCCCCCCCCCCC	14	Ssptr157166_c0_seq1	1523	1	14
					CCG	3	CCGCCGCCGCCGCCG	15	Ssptr157166_c0_seq1	1523	290	304
					TAT	3	TATTATTATTATTATTAT	18	Ssptr15720_c0_seq1	1056	843	860
					TTCCAA	6	TTCCAATTCCAATTCCAATTCCAA	24	Ssptr157256_c0_seq1	297	1	24
					ATC	3	ATCATCATCATCATC	15	Ssptr157312_c0_seq1	613	80	94
					GAAGAT	6	GAAGATGAAGATGAAGATGAAGAT	24	Ssptr15732_c0_seq1	339	239	262
					GAAGAT	6	GAAGATGAAGATGAAGATGAAGAT	24	Ssptr15732_c0_seq2	1475	1375	1398
					TCA	3	TCATCATCATCATCA	15	Ssptr15737_c0_seq1	1131	672	686
					GAGG	4	GAGGGAGGGAGGGAGGGAG	19	Ssptr15743_c0_seq1	1718	1698	1716
					TAC	3	TACTACTACTACTACT	16	Ssptr15747_c0_seq1	273	239	254
					TC	2	TCTCTCTCTCTCTC	14	Ssptr15755_c0_seq1	910	125	138
					AG	2	AGAGAGAGAGAGAGAGAG	18	Ssptr157612_c0_seq1	465	414	431
					CAC	3	CACCACCACCACCACC	16	Ssptr157655_c0_seq1	229	10	25
					TCTTCC	6	TCTTCCTCTTCCTCTTCCTCTTCC	24	Ssptr157795_c0_seq1	533	1	24
					GAA	3	GAAGAAGAAGAAGAA	15	Ssptr1578_c0_seq1	369	240	254
					AG	2	AGAGAGAGAGAGAGAGA	17	Ssptr157843_c0_seq1	349	322	338
					GA	2	GAGAGAGAGAGAGAGAGAGAGA	22	Ssptr158023_c0_seq1	805	2	23
					CT	2	CTCTCTCTCTCTCTCTCTCTCT	22	Ssptr15820_c0_seq1	265	164	185
					CAC	3	CACCACCACCACCACCAC	18	Ssptr158483_c0_seq1	240	86	103
					AGT	3	AGTAGTAGTAGTAGTAGTAG	20	Ssptr15858_c0_seq1	810	667	686
					GCT	3	GCTGCTGCTGCTGCTGCTGCT	21	Ssptr15866_c0_seq1	577	316	336
					TTC	3	TTCTTCTTCTTCTTCT	16	Ssptr15882_c0_seq1	470	27	42
					ATCA	4	ATCAATCAATCAATCA	16	Ssptr158957_c0_seq1	467	37	52
					GAC	3	GACGACGACGACGACGA	17	Ssptr158958_c0_seq1	420	274	290
					CTG	3	CTGCTGCTGCTGCTG	15	Ssptr15901_c0_seq1	806	375	389
					TGTAA	5	TGTAATGTAATGTAATGTAATG	22	Ssptr159100_c0_seq1	1559	1465	1486
					CTA	3	CTACTACTACTACTACT	17	Ssptr15913_c0_seq1	1999	1657	1673
					ATTAAC	6	ATTAACATTAACATTAACATTAAC	24	Ssptr159251_c0_seq1	468	76	99
					CAC	3	CACCACCACCACCAC	15	Ssptr15930_c0_seq1	244	130	144
					A	1	AAAAAAAAAAAAAAAAAAAAA	21	Ssptr15981_c0_seq1	205	37	57
					CAT	3	CATCATCATCATCAT	15	Ssptr160026_c0_seq1	1272	396	410
					GGT	3	GGTGGTGGTGGTGGTGGTG	19	Ssptr160026_c0_seq1	1272	1254	1272
					TCC	3	TCCTCCTCCTCCTCCTCCTCCTCCT	25	Ssptr160062_c0_seq1	226	202	226
					A	1	AAAAAAAAAAAAAAAA	16	Ssptr16011_c0_seq1	219	7	22
					TC	2	TCTCTCTCTCTCTC	14	Ssptr160206_c0_seq1	212	189	202
					GA	2	GAGAGAGAGAGAGAG	15	Ssptr16029_c0_seq1	1430	1270	1284
					TGG	3	TGGTGGTGGTGGTGGTG	17	Ssptr160596_c0_seq1	1059	562	578
					TCT	3	TCTTCTTCTTCTTCT	15	Ssptr16062_c0_seq1	860	654	668
					CCG	3	CCGCCGCCGCCGCCG	15	Ssptr16069_c0_seq1	301	203	217
					ATAC	4	ATACATACATACATACA	17	Ssptr160891_c0_seq1	353	57	73
					GGA	3	GGAGGAGGAGGAGGAGGA	18	Ssptr161053_c0_seq1	1034	157	174
					AC	2	ACACACACACACACACACA	19	Ssptr161177_c0_seq1	2243	134	152
					GAT	3	GATGATGATGATGATGATGAT	21	Ssptr161373_c0_seq1	1135	1115	1135
					ATGTT	5	ATGTTATGTTATGTTATGTTATG	23	Ssptr16138_c0_seq1	939	795	817
					AG	2	AGAGAGAGAGAGAGA	15	Ssptr161474_c0_seq1	322	281	295
					GGA	3	GGAGGAGGAGGAGGAGG	17	Ssptr16148_c0_seq1	381	294	310
					GA	2	GAGAGAGAGAGAGAGAG	17	Ssptr16151_c0_seq1	803	22	38
					CTA	3	CTACTACTACTACTA	15	Ssptr16161_c0_seq1	434	96	110
					A	1	AAAAAAAAAAAAAAAAAAAA	20	Ssptr161633_c0_seq1	221	3	22
					T	1	TTTTTTTTTTTTTT	14	Ssptr16176_c0_seq1	535	461	474
					GAA	3	GAAGAAGAAGAAGAAG	16	Ssptr161781_c0_seq1	1502	966	981
					GTG	3	GTGGTGGTGGTGGTGG	16	Ssptr161845_c0_seq1	660	285	300
					AG	2	AGAGAGAGAGAGAG	14	Ssptr161870_c0_seq1	213	200	213
					CT	2	CTCTCTCTCTCTCT	14	Ssptr161910_c0_seq1	682	2	15
					CAC	3	CACCACCACCACCACCAC	18	Ssptr16198_c0_seq1	1151	153	170
					GTTGT	5	GTTGTGTTGTGTTGTGTTGTGTTG	24	Ssptr16201_c0_seq1	567	489	512
					CCGCCT	6	CCGCCTCCGCCTCCGCCTCCGCCT	24	Ssptr162169_c0_seq1	579	556	579
					TTGA	4	TTGATTGATTGATTGATTG	19	Ssptr162171_c0_seq1	550	499	517
					GCG	3	GCGGCGGCGGCGGCG	15	Ssptr162256_c0_seq1	492	352	366
					CT	2	CTCTCTCTCTCTCTCTCTC	19	Ssptr16229_c0_seq1	2027	1881	1899
					GCG	3	GCGGCGGCGGCGGCGGC	17	Ssptr162506_c0_seq1	422	392	408
					TA	2	TATATATATATATAT	15	Ssptr16256_c0_seq1	693	659	673
					CAC	3	CACCACCACCACCACCACCACCA	23	Ssptr16260_c0_seq1	367	260	282
					CCG	3	CCGCCGCCGCCGCCGC	16	Ssptr162606_c0_seq1	1237	34	49
					GCA	3	GCAGCAGCAGCAGCAGCA	18	Ssptr16261_c0_seq1	535	283	300
					AT	2	ATATATATATATATA	15	Ssptr16270_c0_seq1	789	33	47
					A	1	AAAAAAAAAAAAAA	14	Ssptr162754_c0_seq1	346	300	313
					AG	2	AGAGAGAGAGAGAGAGAG	18	Ssptr16286_c0_seq1	2670	2496	2513
					AG	2	AGAGAGAGAGAGAG	14	Ssptr16299_c0_seq1	1230	1109	1122
					T	1	TTTTTTTTTTTTTTTT	16	Ssptr163009_c0_seq1	979	956	971
					AGC	3	AGCAGCAGCAGCAGCAGCA	19	Ssptr163027_c0_seq1	382	53	71
					GAAGA	5	GAAGAGAAGAGAAGAGAAGAG	21	Ssptr16306_c0_seq1	394	241	261
					TGG	3	TGGTGGTGGTGGTGGTG	17	Ssptr163216_c0_seq1	352	329	345
					CT	2	CTCTCTCTCTCTCTCTCT	18	Ssptr163240_c0_seq1	976	956	973
					AG	2	AGAGAGAGAGAGAGAGAGAGAG	22	Ssptr163323_c0_seq1	232	211	232
					AG	2	AGAGAGAGAGAGAGAGAGAG	20	Ssptr163398_c0_seq1	217	114	133
					AG	2	AGAGAGAGAGAGAGAGAG	18	Ssptr16340_c0_seq1	519	446	463
					AG	2	AGAGAGAGAGAGAGAGAG	18	Ssptr16340_c0_seq2	448	375	392
					TCG	3	TCGTCGTCGTCGTCGTC	17	Ssptr163484_c0_seq1	401	112	128
					CCT	3	CCTCCTCCTCCTCCTC	16	Ssptr16355_c0_seq1	598	249	264
					ACA	3	ACAACAACAACAACAAC	17	Ssptr16361_c0_seq1	405	136	152
					TGC	3	TGCTGCTGCTGCTGCTGC	18	Ssptr16391_c0_seq1	575	276	293
					TTCGCA	6	TTCGCATTCGCATTCGCATTCGCATT	26	Ssptr16396_c0_seq1	304	151	176
					CTCATA	6	CTCATACTCATACTCATACTCATA	24	Ssptr16399_c0_seq1	346	36	59
					TAAT	4	TAATTAATTAATTAATTA	18	Ssptr164065_c0_seq1	464	383	400
					AG	2	AGAGAGAGAGAGAGA	15	Ssptr16436_c0_seq1	295	251	265
					CT	2	CTCTCTCTCTCTCTCTC	17	Ssptr16442_c0_seq1	762	728	744
					T	1	TTTTTTTTTTTTTTTT	16	Ssptr16447_c0_seq1	850	524	539
					T	1	TTTTTTTTTTTTTTTT	16	Ssptr16447_c0_seq1	850	835	850
					CGT	3	CGTCGTCGTCGTCGTCG	17	Ssptr16459_c0_seq1	501	57	73
					TTC	3	TTCTTCTTCTTCTTC	15	Ssptr16459_c0_seq1	501	382	396
					TCT	3	TCTTCTTCTTCTTCTTCTTCTT	22	Ssptr16463_c0_seq1	587	532	553
					CTC	3	CTCCTCCTCCTCCTCC	16	Ssptr16465_c0_seq1	486	138	153
					GA	2	GAGAGAGAGAGAGA	14	Ssptr16466_c0_seq1	344	58	71
					TGG	3	TGGTGGTGGTGGTGGTG	17	Ssptr16467_c0_seq1	700	614	630
					ATG	3	ATGATGATGATGATGA	16	Ssptr164833_c0_seq1	1912	359	374
					CT	2	CTCTCTCTCTCTCTCT	16	Ssptr164873_c0_seq1	303	29	44
					TGA	3	TGATGATGATGATGA	15	Ssptr164953_c0_seq1	210	155	169
					GAT	3	GATGATGATGATGAT	15	Ssptr16498_c0_seq1	324	270	284
					A	1	AAAAAAAAAAAAAA	14	Ssptr16508_c0_seq1	790	1	14
					TG	2	TGTGTGTGTGTGTGT	15	Ssptr165088_c0_seq1	469	435	449
					GGC	3	GGCGGCGGCGGCGGCGG	17	Ssptr16513_c0_seq1	547	195	211
					ATG	3	ATGATGATGATGATGATGAT	20	Ssptr165186_c0_seq1	901	240	259
					CT	2	CTCTCTCTCTCTCTC	15	Ssptr16523_c0_seq1	609	595	609
					CCA	3	CCACCACCACCACCACCACCA	21	Ssptr165253_c0_seq1	219	52	72
					TGTA	4	TGTATGTATGTATGTAT	17	Ssptr165303_c0_seq1	356	281	297
					CT	2	CTCTCTCTCTCTCTC	15	Ssptr165337_c0_seq1	1636	1420	1434
					TTC	3	TTCTTCTTCTTCTTCTTCTT	20	Ssptr165403_c0_seq1	1035	676	695
					T	1	TTTTTTTTTTTTTTT	15	Ssptr165508_c0_seq1	487	473	487
					A	1	AAAAAAAAAAAAAAAA	16	Ssptr16552_c0_seq1	649	95	110
					CAG	3	CAGCAGCAGCAGCAGCAG	18	Ssptr165540_c0_seq1	1296	1279	1296
					TGA	3	TGATGATGATGATGA	15	Ssptr165569_c0_seq1	676	67	81
					GAA	3	GAAGAAGAAGAAGAA	15	Ssptr1656_c1_seq1	505	335	349
					AAG	3	AAGAAGAAGAAGAAGAA	17	Ssptr165674_c0_seq1	528	125	141
					TCT	3	TCTTCTTCTTCTTCTTCTTCTT	22	Ssptr165851_c0_seq1	1032	1	22
					AG	2	AGAGAGAGAGAGAGA	15	Ssptr16592_c0_seq1	1613	1594	1608
					GA	2	GAGAGAGAGAGAGAGA	16	Ssptr16594_c0_seq1	778	760	775
					C	1	CCCCCCCCCCCCCCC	15	Ssptr166000_c0_seq1	699	1	15
					ATTA	4	ATTAATTAATTAATTAAT	18	Ssptr166000_c0_seq1	699	580	597
					GT	2	GTGTGTGTGTGTGTGTGTGTGTG	23	Ssptr166089_c0_seq1	529	507	529
					T	1	TTTTTTTTTTTTTTTTTTTT	20	Ssptr166327_c0_seq1	265	242	261
					GGC	3	GGCGGCGGCGGCGGCGG	17	Ssptr16638_c0_seq1	998	147	163
					TCC	3	TCCTCCTCCTCCTCCTCC	18	Ssptr16640_c0_seq1	1456	153	170
					ATTTCG	6	ATTTCGATTTCGATTTCGATTTCG	24	Ssptr166424_c0_seq1	240	217	240
					CT	2	CTCTCTCTCTCTCT	14	Ssptr166440_c0_seq1	209	177	190
					A	1	AAAAAAAAAAAAAAAAAAA	19	Ssptr16647_c0_seq1	2022	100	118
					CAC	3	CACCACCACCACCACCACCA	20	Ssptr16651_c0_seq1	366	1	20
					CTC	3	CTCCTCCTCCTCCTCC	16	Ssptr16663_c0_seq1	1659	175	190
					AC	2	ACACACACACACACACACA	19	Ssptr166630_c0_seq1	353	12	30
					TTCAA	5	TTCAATTCAATTCAATTCAATTCA	24	Ssptr166763_c0_seq1	241	218	241
					TTC	3	TTCTTCTTCTTCTTC	15	Ssptr16677_c0_seq1	793	726	740
					TC	2	TCTCTCTCTCTCTC	14	Ssptr166942_c0_seq1	738	7	20
					CT	2	CTCTCTCTCTCTCTCTCTCT	20	Ssptr16695_c0_seq1	547	1	20
					CT	2	CTCTCTCTCTCTCTCTCTCT	20	Ssptr16695_c0_seq2	537	1	20
					TC	2	TCTCTCTCTCTCTCTCTCTCTCT	23	Ssptr167019_c0_seq1	468	1	23
					TCC	3	TCCTCCTCCTCCTCCTCCTC	20	Ssptr167140_c0_seq1	321	4	23
					CTG	3	CTGCTGCTGCTGCTG	15	Ssptr16731_c0_seq1	604	297	311
					CTG	3	CTGCTGCTGCTGCTG	15	Ssptr16731_c0_seq2	672	297	311
					CAG	3	CAGCAGCAGCAGCAGC	16	Ssptr16732_c0_seq1	1570	243	258
					GGT	3	GGTGGTGGTGGTGGTGGT	18	Ssptr16736_c0_seq1	672	385	402
					GAT	3	GATGATGATGATGAT	15	Ssptr16742_c0_seq1	290	255	269
					CTT	3	CTTCTTCTTCTTCTT	15	Ssptr16749_c0_seq1	293	11	25
					CTC	3	CTCCTCCTCCTCCTCC	16	Ssptr1675_c1_seq1	239	90	105
					CA	2	CACACACACACACACACACACACA	24	Ssptr16770_c0_seq1	2117	1975	1998
					TCT	3	TCTTCTTCTTCTTCTT	16	Ssptr16774_c0_seq1	666	18	33
					CGC	3	CGCCGCCGCCGCCGCCG	17	Ssptr16826_c0_seq1	339	317	333
					CGG	3	CGGCGGCGGCGGCGGCGG	18	Ssptr168363_c0_seq1	508	354	371
					AAG	3	AAGAAGAAGAAGAAGAAGA	19	Ssptr16845_c0_seq1	847	531	549
					AAG	3	AAGAAGAAGAAGAAGAAGA	19	Ssptr16845_c0_seq2	913	597	615
					CA	2	CACACACACACACACACA	18	Ssptr168529_c0_seq1	1220	105	122
					GCC	3	GCCGCCGCCGCCGCC	15	Ssptr16853_c0_seq1	1252	384	398
					CGC	3	CGCCGCCGCCGCCGCCGCC	19	Ssptr168643_c0_seq1	415	115	133
					TTTGGA	6	TTTGGATTTGGATTTGGATTTGGATT	26	Ssptr16879_c0_seq1	1708	1608	1633
					GT	2	GTGTGTGTGTGTGTG	15	Ssptr16879_c0_seq1	1708	1694	1708
					T	1	TTTTTTTTTTTTTTTTTTT	19	Ssptr168897_c0_seq1	252	1	19
					TC	2	TCTCTCTCTCTCTCT	15	Ssptr168932_c0_seq1	453	112	126
					CATTA	5	CATTACATTACATTACATTACA	22	Ssptr168997_c0_seq1	1572	1	22
					GA	2	GAGAGAGAGAGAGAGA	16	Ssptr168997_c0_seq1	1572	1553	1568
					GGA	3	GGAGGAGGAGGAGGA	15	Ssptr169212_c0_seq1	752	630	644
					CCACCG	6	CCACCGCCACCGCCACCGCCACCG	24	Ssptr16925_c0_seq1	324	301	324
					TTC	3	TTCTTCTTCTTCTTCTTC	18	Ssptr16926_c0_seq1	1572	306	323
					GGC	3	GGCGGCGGCGGCGGC	15	Ssptr16949_c0_seq1	1280	884	898
					CGG	3	CGGCGGCGGCGGCGGCGGCG	20	Ssptr16955_c0_seq1	950	682	701
					AGG	3	AGGAGGAGGAGGAGGA	16	Ssptr16955_c0_seq1	950	702	717
					T	1	TTTTTTTTTTTTTTTTTTTTTT	22	Ssptr16967_c0_seq1	1936	1915	1936
					GCG	3	GCGGCGGCGGCGGCGGCGG	19	Ssptr16970_c0_seq1	980	667	685
					GCG	3	GCGGCGGCGGCGGCGGCGG	19	Ssptr16970_c0_seq2	983	670	688
					GGA	3	GGAGGAGGAGGAGGAGGAGG	20	Ssptr16974_c0_seq1	949	353	372
					TTGA	4	TTGATTGATTGATTGATTGAT	21	Ssptr16982_c0_seq1	549	247	267
					GAA	3	GAAGAAGAAGAAGAAGAAG	19	Ssptr169831_c0_seq1	292	205	223
					TC	2	TCTCTCTCTCTCTC	14	Ssptr16989_c0_seq1	766	664	677
					TC	2	TCTCTCTCTCTCTC	14	Ssptr17010_c0_seq1	1048	16	29
					CTA	3	CTACTACTACTACTACTACT	20	Ssptr170101_c0_seq1	233	70	89
					AG	2	AGAGAGAGAGAGAGAGAGAGAG	22	Ssptr17023_c0_seq1	684	663	684
					TTC	3	TTCTTCTTCTTCTTCT	16	Ssptr17032_c0_seq1	225	20	35
					GA	2	GAGAGAGAGAGAGA	14	Ssptr170357_c0_seq1	739	719	732
					GTC	3	GTCGTCGTCGTCGTC	15	Ssptr17038_c0_seq2	394	70	84
					ATAC	4	ATACATACATACATACA	17	Ssptr17039_c0_seq1	423	4	20
					TAA	3	TAATAATAATAATAATAAT	19	Ssptr17039_c0_seq1	423	401	419
					ATAC	4	ATACATACATACATACA	17	Ssptr17039_c0_seq2	423	4	20
					TAG	3	TAGTAGTAGTAGTAGTAGTAGTA	23	Ssptr170424_c0_seq1	2179	312	334
					CT	2	CTCTCTCTCTCTCTCTCT	18	Ssptr17053_c0_seq1	2557	21	38
					GCT	3	GCTGCTGCTGCTGCTGCT	18	Ssptr17072_c0_seq1	800	487	504
					TG	2	TGTGTGTGTGTGTGTGTGTG	20	Ssptr17089_c0_seq1	667	648	667
					ATC	3	ATCATCATCATCATC	15	Ssptr171378_c0_seq1	638	33	47
					G	1	GGGGGGGGGGGGGGGG	16	Ssptr17145_c0_seq1	448	432	447
					AT	2	ATATATATATATATA	15	Ssptr17154_c0_seq1	332	99	113
					CCG	3	CCGCCGCCGCCGCCGC	16	Ssptr171555_c0_seq1	432	86	101
					TG	2	TGTGTGTGTGTGTGTGTGTGTGTG	24	Ssptr17159_c0_seq1	2098	103	126
					TCG	3	TCGTCGTCGTCGTCGTC	17	Ssptr17176_c0_seq1	831	232	248
					AGG	3	AGGAGGAGGAGGAGGAG	17	Ssptr17179_c0_seq1	780	676	692
					GCA	3	GCAGCAGCAGCAGCAGCA	18	Ssptr17183_c0_seq1	1644	1	18
					GCA	3	GCAGCAGCAGCAGCAGCA	18	Ssptr17183_c0_seq2	1670	1	18
					GA	2	GAGAGAGAGAGAGA	14	Ssptr17184_c0_seq1	1029	1003	1016
					AGG	3	AGGAGGAGGAGGAGGA	16	Ssptr17195_c0_seq1	1098	943	958
					CTT	3	CTTCTTCTTCTTCTTCTTC	19	Ssptr17206_c0_seq1	320	97	115
					CACT	4	CACTCACTCACTCACT	16	Ssptr17224_c0_seq1	934	9	24
					AG	2	AGAGAGAGAGAGAG	14	Ssptr17224_c0_seq1	934	33	46
					TCTTCG	6	TCTTCGTCTTCGTCTTCGTCTTCGTCTTC	29	Ssptr17256_c0_seq1	1512	426	454
					GGT	3	GGTGGTGGTGGTGGTGG	17	Ssptr17259_c0_seq1	427	341	357
					CCG	3	CCGCCGCCGCCGCCGCCG	18	Ssptr17269_c0_seq1	405	21	38
					CCG	3	CCGCCGCCGCCGCCGCCG	18	Ssptr17269_c0_seq2	367	21	38
					CCT	3	CCTCCTCCTCCTCCTCCTCCTC	22	Ssptr17271_c0_seq1	501	1	22
					AAG	3	AAGAAGAAGAAGAAGAAGAAGAA	23	Ssptr17282_c0_seq1	1196	1174	1196
					GA	2	GAGAGAGAGAGAGAG	15	Ssptr172889_c0_seq1	228	191	205
					AAC	3	AACAACAACAACAACAACAAC	21	Ssptr17296_c0_seq1	624	232	252
					GA	2	GAGAGAGAGAGAGA	14	Ssptr17298_c0_seq1	261	222	235
					CT	2	CTCTCTCTCTCTCTCT	16	Ssptr173006_c0_seq1	521	1	16
					AG	2	AGAGAGAGAGAGAGA	15	Ssptr17301_c0_seq1	468	418	432
					AGGAGA	6	AGGAGAAGGAGAAGGAGAAGGAGA	24	Ssptr17309_c0_seq1	271	248	271
					CAG	3	CAGCAGCAGCAGCAGCAGC	19	Ssptr17312_c0_seq1	649	631	649
					ATCA	4	ATCAATCAATCAATCAATCAA	21	Ssptr173277_c0_seq1	607	283	303
					TGAAGA	6	TGAAGATGAAGATGAAGATGAAGA	24	Ssptr173569_c0_seq1	408	384	407
					TGG	3	TGGTGGTGGTGGTGG	15	Ssptr173738_c0_seq1	226	138	152
					GAG	3	GAGGAGGAGGAGGAG	15	Ssptr173767_c0_seq1	499	447	461
					AG	2	AGAGAGAGAGAGAG	14	Ssptr173863_c0_seq1	227	38	51
					TC	2	TCTCTCTCTCTCTCTCTCT	19	Ssptr17389_c0_seq1	1807	147	165
					GAC	3	GACGACGACGACGACG	16	Ssptr173950_c0_seq1	843	135	150
					AG	2	AGAGAGAGAGAGAG	14	Ssptr17403_c0_seq1	594	489	502
					GGA	3	GGAGGAGGAGGAGGAG	16	Ssptr17410_c0_seq1	1607	1419	1434
					GA	2	GAGAGAGAGAGAGAGAGAGA	20	Ssptr17416_c0_seq1	3098	2821	2840
					CAC	3	CACCACCACCACCACCA	17	Ssptr174182_c0_seq1	660	637	653
					AG	2	AGAGAGAGAGAGAGAG	16	Ssptr1742_c0_seq1	292	83	98
					GCG	3	GCGGCGGCGGCGGCG	15	Ssptr17425_c0_seq1	838	1	15
					GAG	3	GAGGAGGAGGAGGAGGA	17	Ssptr174316_c0_seq1	620	332	348
					TGCTGA	6	TGCTGATGCTGATGCTGATGCTGATGCTG	29	Ssptr174340_c0_seq1	1406	1065	1093
					CCT	3	CCTCCTCCTCCTCCTCCTCC	20	Ssptr174340_c0_seq1	1406	1119	1138
					AG	2	AGAGAGAGAGAGAG	14	Ssptr174383_c0_seq1	795	54	67
					A	1	AAAAAAAAAAAAAAAAA	17	Ssptr17444_c0_seq1	507	20	36
					AG	2	AGAGAGAGAGAGAGA	15	Ssptr174443_c0_seq1	322	108	122
					GGC	3	GGCGGCGGCGGCGGCGGCGG	20	Ssptr17445_c0_seq1	1096	1	20
					GACCC	5	GACCCGACCCGACCCGACCC	20	Ssptr17469_c0_seq1	680	481	500
					ATAAC	5	ATAACATAACATAACATAACA	21	Ssptr174692_c0_seq1	1757	1	21
					GCAACA	6	GCAACAGCAACAGCAACAGCAACA	24	Ssptr174851_c0_seq1	280	1	24
					AG	2	AGAGAGAGAGAGAGAGAG	18	Ssptr17503_c0_seq1	741	696	713
					TCA	3	TCATCATCATCATCATC	17	Ssptr17504_c0_seq1	1382	756	772
					GCA	3	GCAGCAGCAGCAGCA	15	Ssptr17511_c0_seq1	848	557	571
					GCA	3	GCAGCAGCAGCAGCA	15	Ssptr17511_c0_seq1	848	824	838
					CT	2	CTCTCTCTCTCTCT	14	Ssptr17522_c0_seq1	214	19	32
					T	1	TTTTTTTTTTTTTTTT	16	Ssptr17526_c0_seq1	319	299	314
					CGC	3	CGCCGCCGCCGCCGC	15	Ssptr175281_c0_seq1	395	146	160
					GCA	3	GCAGCAGCAGCAGCA	15	Ssptr175325_c0_seq1	1760	1	15
					GCG	3	GCGGCGGCGGCGGCGG	16	Ssptr175325_c0_seq1	1760	1421	1436
					TC	2	TCTCTCTCTCTCTC	14	Ssptr17535_c0_seq1	1266	16	29
					TC	2	TCTCTCTCTCTCTC	14	Ssptr17535_c0_seq2	515	16	29
					TGT	3	TGTTGTTGTTGTTGTTGTTGTT	22	Ssptr175455_c0_seq1	652	444	465
					GGA	3	GGAGGAGGAGGAGGAGGAG	19	Ssptr17572_c0_seq1	553	264	282
					AG	2	AGAGAGAGAGAGAG	14	Ssptr175731_c0_seq1	982	888	901
					TGAT	4	TGATTGATTGATTGAT	16	Ssptr17592_c0_seq1	457	416	431
					GCC	3	GCCGCCGCCGCCGCC	15	Ssptr17593_c0_seq1	342	7	21
					GT	2	GTGTGTGTGTGTGTGTG	17	Ssptr176_c0_seq1	206	126	142
					GCGCCG	6	GCGCCGGCGCCGGCGCCGGCGCCGGCG	27	Ssptr176001_c0_seq1	476	13	39
					CTC	3	CTCCTCCTCCTCCTCCTCC	19	Ssptr17601_c0_seq1	561	242	260
					TGGCAA	6	TGGCAATGGCAATGGCAATGGCAATGGC	28	Ssptr17625_c0_seq1	671	16	43
					GTT	3	GTTGTTGTTGTTGTTGTTGTT	21	Ssptr17652_c0_seq1	631	380	400
					CTT	3	CTTCTTCTTCTTCTTCT	17	Ssptr176561_c0_seq1	250	161	177
					GCC	3	GCCGCCGCCGCCGCCG	16	Ssptr17664_c0_seq1	508	476	491
					GGT	3	GGTGGTGGTGGTGGTGG	17	Ssptr17672_c0_seq1	1408	1297	1313
					GA	2	GAGAGAGAGAGAGAGAGAGA	20	Ssptr17685_c0_seq1	1285	1266	1285
					TGTTA	5	TGTTATGTTATGTTATGTTAT	21	Ssptr17690_c0_seq1	2159	2139	2159
					AG	2	AGAGAGAGAGAGAGAG	16	Ssptr17698_c0_seq1	1096	859	874
					TCT	3	TCTTCTTCTTCTTCTTC	17	Ssptr17700_c0_seq1	638	194	210
					AG	2	AGAGAGAGAGAGAG	14	Ssptr17701_c0_seq1	657	602	615
					TCTCTT	6	TCTCTTTCTCTTTCTCTTTCTCTTTCTCT	29	Ssptr17721_c0_seq1	1214	163	191
					ACA	3	ACAACAACAACAACAACAA	19	Ssptr17721_c0_seq1	1214	400	418
					GCG	3	GCGGCGGCGGCGGCG	15	Ssptr17725_c0_seq1	1116	1098	1112
					GTGTG	5	GTGTGGTGTGGTGTGGTGTG	20	Ssptr17735_c0_seq1	1866	1686	1705
					AAT	3	AATAATAATAATAATAAT	18	Ssptr17779_c0_seq1	775	171	188
					TC	2	TCTCTCTCTCTCTCT	15	Ssptr17780_c0_seq1	2623	34	48
					TCT	3	TCTTCTTCTTCTTCT	15	Ssptr17786_c0_seq1	659	602	616
					CAATCC	6	CAATCCCAATCCCAATCCCAATCC	24	Ssptr17787_c0_seq1	276	253	276
					GCG	3	GCGGCGGCGGCGGCGG	16	Ssptr177967_c0_seq1	573	387	402
					GCT	3	GCTGCTGCTGCTGCT	15	Ssptr17797_c0_seq1	1360	85	99
					GCT	3	GCTGCTGCTGCTGCT	15	Ssptr17797_c0_seq2	1414	85	99
					T	1	TTTTTTTTTTTTTT	14	Ssptr177986_c0_seq1	1016	793	806
					GAT	3	GATGATGATGATGATGATGAT	21	Ssptr178007_c0_seq1	414	251	271
					AG	2	AGAGAGAGAGAGAGAGAG	18	Ssptr178007_c0_seq1	414	379	396
					TG	2	TGTGTGTGTGTGTGTGTGT	19	Ssptr178019_c0_seq1	355	324	342
					ATG	3	ATGATGATGATGATG	15	Ssptr178039_c0_seq1	1235	576	590
					TTG	3	TTGTTGTTGTTGTTG	15	Ssptr178080_c0_seq1	1443	1312	1326
					TG	2	TGTGTGTGTGTGTGTGTG	18	Ssptr178169_c0_seq1	869	78	95
					TGGTGT	6	TGGTGTTGGTGTTGGTGTTGGTGT	24	Ssptr17826_c0_seq1	1050	1	24
					TG	2	TGTGTGTGTGTGTGTG	16	Ssptr17828_c0_seq1	289	266	281
					GGGTC	5	GGGTCGGGTCGGGTCGGGTC	20	Ssptr178290_c0_seq1	814	72	91
					CT	2	CTCTCTCTCTCTCTCTC	17	Ssptr178339_c0_seq1	507	93	109
					TCTCGA	6	TCTCGATCTCGATCTCGATCTCGA	24	Ssptr178378_c0_seq1	226	61	84
					ACA	3	ACAACAACAACAACA	15	Ssptr17845_c0_seq1	1070	56	70
					TAGA	4	TAGATAGATAGATAGATAGATAGA	24	Ssptr17845_c0_seq1	1070	261	284
					ATT	3	ATTATTATTATTATTATT	18	Ssptr17867_c0_seq1	889	586	603
					GA	2	GAGAGAGAGAGAGAGAGAG	19	Ssptr178703_c0_seq1	439	1	19
					AGC	3	AGCAGCAGCAGCAGCAGCA	19	Ssptr178756_c0_seq1	905	195	213
					GGT	3	GGTGGTGGTGGTGGTGGTGGT	21	Ssptr178858_c0_seq1	688	496	516
					TC	2	TCTCTCTCTCTCTCT	15	Ssptr17886_c0_seq1	1802	11	25
					TC	2	TCTCTCTCTCTCTCTCTCTC	20	Ssptr17888_c0_seq1	1437	1	20
					T	1	TTTTTTTTTTTTTTT	15	Ssptr178887_c0_seq1	251	228	242
					ATG	3	ATGATGATGATGATG	15	Ssptr17894_c0_seq1	817	329	343
					GAT	3	GATGATGATGATGAT	15	Ssptr17902_c0_seq1	1316	1203	1217
					CT	2	CTCTCTCTCTCTCT	14	Ssptr17906_c0_seq1	1740	7	20
					CT	2	CTCTCTCTCTCTCTCTCTCTC	21	Ssptr17912_c0_seq1	870	4	24
					GTG	3	GTGGTGGTGGTGGTGGTGG	19	Ssptr17916_c0_seq1	352	82	100
					CT	2	CTCTCTCTCTCTCTCTCTC	19	Ssptr179163_c0_seq1	1176	1158	1176
					TGG	3	TGGTGGTGGTGGTGGTG	17	Ssptr179217_c0_seq1	687	8	24
					TA	2	TATATATATATATATATA	18	Ssptr179217_c0_seq1	687	662	679
					TC	2	TCTCTCTCTCTCTCTCTCT	19	Ssptr179220_c0_seq1	452	73	91
					CGC	3	CGCCGCCGCCGCCGCC	16	Ssptr17927_c0_seq1	1062	28	43
					CTC	3	CTCCTCCTCCTCCTCCTCC	19	Ssptr17935_c0_seq1	939	234	252
					A	1	AAAAAAAAAAAAAAAAAAAAAA	22	Ssptr17941_c0_seq1	408	1	22
					GAT	3	GATGATGATGATGAT	15	Ssptr17949_c0_seq1	1003	287	301
					GA	2	GAGAGAGAGAGAGAGAGAGAG	21	Ssptr17952_c0_seq1	907	847	867
					TGT	3	TGTTGTTGTTGTTGT	15	Ssptr17960_c0_seq1	309	124	138
					TCC	3	TCCTCCTCCTCCTCCTC	17	Ssptr17963_c0_seq1	920	227	243
					GCC	3	GCCGCCGCCGCCGCCGCCG	19	Ssptr17963_c0_seq1	920	244	262
					CT	2	CTCTCTCTCTCTCTCTCTCT	20	Ssptr17968_c0_seq1	2093	7	26
					AAT	3	AATAATAATAATAATAATA	19	Ssptr17969_c0_seq1	828	4	22
					GA	2	GAGAGAGAGAGAGAGAGAGAGAG	23	Ssptr17986_c0_seq1	2183	893	915
					GCT	3	GCTGCTGCTGCTGCTGCTGCTG	22	Ssptr17991_c0_seq1	1748	1566	1587
					AC	2	ACACACACACACACACA	17	Ssptr179960_c0_seq1	1318	101	117
					GCG	3	GCGGCGGCGGCGGCG	15	Ssptr17998_c0_seq1	1226	1212	1226
					GAT	3	GATGATGATGATGAT	15	Ssptr17999_c0_seq1	1290	591	605
					TCC	3	TCCTCCTCCTCCTCC	15	Ssptr180443_c0_seq1	223	58	72
					CAC	3	CACCACCACCACCACCACC	19	Ssptr18070_c1_seq1	326	11	29
					GA	2	GAGAGAGAGAGAGAGAG	17	Ssptr180717_c0_seq1	422	398	414
					GA	2	GAGAGAGAGAGAGA	14	Ssptr181033_c0_seq1	432	1	14
					CT	2	CTCTCTCTCTCTCTCTCTC	19	Ssptr18112_c0_seq1	271	253	271
					TC	2	TCTCTCTCTCTCTC	14	Ssptr18120_c0_seq1	671	49	62
					GA	2	GAGAGAGAGAGAGA	14	Ssptr18132_c0_seq1	910	876	889
					GA	2	GAGAGAGAGAGAGAG	15	Ssptr18166_c0_seq1	465	420	434
					GAG	3	GAGGAGGAGGAGGAGGAG	18	Ssptr181806_c0_seq1	744	663	680
					CT	2	CTCTCTCTCTCTCT	14	Ssptr182091_c0_seq1	433	413	426
					CT	2	CTCTCTCTCTCTCT	14	Ssptr182120_c0_seq1	797	716	729
					AG	2	AGAGAGAGAGAGAG	14	Ssptr18215_c0_seq1	487	8	21
					GAAGCT	6	GAAGCTGAAGCTGAAGCTGAAGCTGAAGC	29	Ssptr182158_c0_seq1	1283	428	456
					AACCAC	6	AACCACAACCACAACCACAACCAC	24	Ssptr182161_c0_seq1	582	1	24
					GGC	3	GGCGGCGGCGGCGGCG	16	Ssptr18227_c0_seq1	342	238	253
					AG	2	AGAGAGAGAGAGAGAG	16	Ssptr18234_c0_seq1	397	322	337
					AAAACC	6	AAAACCAAAACCAAAACCAAAACC	24	Ssptr18235_c0_seq1	460	1	24
					CGCCGG	6	CGCCGGCGCCGGCGCCGGCGCCGG	24	Ssptr182430_c0_seq1	455	432	455
					AG	2	AGAGAGAGAGAGAGAGAGAGA	21	Ssptr182557_c0_seq1	421	350	370
					AGC	3	AGCAGCAGCAGCAGCAGCAGCA	22	Ssptr18263_c0_seq1	698	1	22
					CCG	3	CCGCCGCCGCCGCCGC	16	Ssptr18265_c0_seq1	467	120	135
					CT	2	CTCTCTCTCTCTCTCT	16	Ssptr18265_c0_seq1	467	279	294
					CGG	3	CGGCGGCGGCGGCGG	15	Ssptr182692_c0_seq1	287	18	32
					GA	2	GAGAGAGAGAGAGAGAGAGAG	21	Ssptr182692_c0_seq1	287	196	216
					CT	2	CTCTCTCTCTCTCTCTCTCTCTC	23	Ssptr18288_c0_seq1	827	1	23
					CATA	4	CATACATACATACATACAT	19	Ssptr18289_c0_seq1	838	24	42
					AGC	3	AGCAGCAGCAGCAGC	15	Ssptr183036_c0_seq1	569	188	202
					CT	2	CTCTCTCTCTCTCTCTCTCT	20	Ssptr183115_c0_seq1	796	1	20
					GGA	3	GGAGGAGGAGGAGGAGG	17	Ssptr183147_c0_seq1	1165	87	103
					GAA	3	GAAGAAGAAGAAGAAGAAGAAGA	23	Ssptr183153_c0_seq1	622	1	23
					CGGTGG	6	CGGTGGCGGTGGCGGTGGCGGTGG	24	Ssptr183222_c0_seq1	328	1	24
					TC	2	TCTCTCTCTCTCTCT	15	Ssptr183249_c0_seq1	582	160	174
					TC	2	TCTCTCTCTCTCTCTCTCTCT	21	Ssptr183259_c0_seq1	269	1	21
					CT	2	CTCTCTCTCTCTCTC	15	Ssptr183339_c0_seq1	236	1	15
					TAT	3	TATTATTATTATTATTATT	19	Ssptr18334_c0_seq1	841	798	816
					TCG	3	TCGTCGTCGTCGTCG	15	Ssptr183396_c0_seq1	403	222	236
					GAG	3	GAGGAGGAGGAGGAGGAGGA	20	Ssptr183432_c0_seq1	290	268	287
					AG	2	AGAGAGAGAGAGAGAG	16	Ssptr183450_c0_seq1	302	260	275
					CT	2	CTCTCTCTCTCTCT	14	Ssptr18347_c0_seq1	1831	19	32
					AGA	3	AGAAGAAGAAGAAGAA	16	Ssptr18355_c0_seq1	327	191	206
					TAG	3	TAGTAGTAGTAGTAGTAGTA	20	Ssptr18368_c0_seq1	442	329	348
					TAG	3	TAGTAGTAGTAGTAGTAGTAG	21	Ssptr18382_c0_seq1	453	133	153
					CCG	3	CCGCCGCCGCCGCCGCCGC	19	Ssptr18384_c0_seq1	907	220	238
					CT	2	CTCTCTCTCTCTCTCT	16	Ssptr183865_c0_seq1	361	265	280
					GAA	3	GAAGAAGAAGAAGAAGAA	18	Ssptr183865_c0_seq1	361	309	326
					CT	2	CTCTCTCTCTCTCTCT	16	Ssptr183865_c0_seq1	361	331	346
					A	1	AAAAAAAAAAAAAA	14	Ssptr18389_c0_seq1	1338	1325	1338
					GGA	3	GGAGGAGGAGGAGGA	15	Ssptr183905_c0_seq1	679	415	429
					TG	2	TGTGTGTGTGTGTGTGTGTGT	21	Ssptr18392_c0_seq1	518	420	440
					TTTA	4	TTTATTTATTTATTTATTT	19	Ssptr18395_c0_seq1	983	516	534
					TTTA	4	TTTATTTATTTATTTATTT	19	Ssptr18395_c0_seq2	800	333	351
					ATTA	4	ATTAATTAATTAATTAAT	18	Ssptr184090_c0_seq1	786	249	266
					CGGATT	6	CGGATTCGGATTCGGATTCGGATT	24	Ssptr18410_c0_seq1	299	1	24
					AGC	3	AGCAGCAGCAGCAGCAGCAGC	21	Ssptr18413_c0_seq1	877	243	263
					GTG	3	GTGGTGGTGGTGGTGGTGG	19	Ssptr18413_c0_seq1	877	687	705
					GA	2	GAGAGAGAGAGAGAGAGA	18	Ssptr18415_c0_seq1	1709	9	26
					GAT	3	GATGATGATGATGATGA	17	Ssptr18423_c0_seq1	1152	1040	1056
					CTT	3	CTTCTTCTTCTTCTTC	16	Ssptr18429_c0_seq1	1524	528	543
					AAG	3	AAGAAGAAGAAGAAGAAGAAGAA	23	Ssptr184315_c0_seq1	361	339	361
					AGC	3	AGCAGCAGCAGCAGCAGC	18	Ssptr18432_c0_seq1	842	327	344
					GAG	3	GAGGAGGAGGAGGAG	15	Ssptr18446_c0_seq1	1231	916	930
					GTGGTT	6	GTGGTTGTGGTTGTGGTTGTGGTTGT	26	Ssptr184518_c0_seq1	615	544	569
					CGT	3	CGTCGTCGTCGTCGT	15	Ssptr18454_c0_seq1	3759	3463	3477
					TCGAGA	6	TCGAGATCGAGATCGAGATCGAGA	24	Ssptr184683_c0_seq1	228	143	166
					CT	2	CTCTCTCTCTCTCT	14	Ssptr184735_c0_seq1	1025	146	159
					CCA	3	CCACCACCACCACCACCACCACCA	24	Ssptr18475_c0_seq1	1260	696	719
					ATT	3	ATTATTATTATTATT	15	Ssptr18485_c0_seq1	478	332	346
					AG	2	AGAGAGAGAGAGAG	14	Ssptr18486_c0_seq1	315	286	299
					TTC	3	TTCTTCTTCTTCTTCT	16	Ssptr184902_c0_seq1	325	120	135
					GAC	3	GACGACGACGACGAC	15	Ssptr185072_c0_seq1	410	297	311
					ACTC	4	ACTCACTCACTCACTC	16	Ssptr18521_c0_seq1	1498	24	39
					AG	2	AGAGAGAGAGAGAGAGAG	18	Ssptr18544_c0_seq1	576	549	566
					GCATA	5	GCATAGCATAGCATAGCATA	20	Ssptr18589_c0_seq1	637	131	150
					GA	2	GAGAGAGAGAGAGAGA	16	Ssptr18591_c0_seq1	297	1	16
					GA	2	GAGAGAGAGAGAGA	14	Ssptr18599_c0_seq1	766	95	108
					GAA	3	GAAGAAGAAGAAGAAGA	17	Ssptr18607_c0_seq1	3265	125	141
					ACC	3	ACCACCACCACCACC	15	Ssptr18610_c0_seq1	910	547	561
					CCT	3	CCTCCTCCTCCTCCTCC	17	Ssptr18624_c0_seq1	997	928	944
					CCT	3	CCTCCTCCTCCTCCT	15	Ssptr186257_c0_seq1	328	27	41
					GCG	3	GCGGCGGCGGCGGCG	15	Ssptr186396_c0_seq1	391	206	220
					AG	2	AGAGAGAGAGAGAGAGA	17	Ssptr186396_c0_seq1	391	362	378
					TC	2	TCTCTCTCTCTCTCTCT	17	Ssptr18643_c0_seq1	2026	1951	1967
					T	1	TTTTTTTTTTTTTTTTTTTTTT	22	Ssptr18646_c0_seq1	722	281	302
					AC	2	ACACACACACACAC	14	Ssptr186548_c0_seq1	558	208	221
					ATC	3	ATCATCATCATCATC	15	Ssptr18663_c0_seq1	290	22	36
					CTT	3	CTTCTTCTTCTTCTTCTTCTTC	22	Ssptr186661_c0_seq1	554	1	22
					AG	2	AGAGAGAGAGAGAG	14	Ssptr186878_c0_seq1	884	735	748
					TCT	3	TCTTCTTCTTCTTCTTC	17	Ssptr18688_c0_seq1	3261	3121	3137
					AGA	3	AGAAGAAGAAGAAGA	15	Ssptr18694_c0_seq1	600	19	33
					CGG	3	CGGCGGCGGCGGCGGCGGC	19	Ssptr18696_c0_seq1	782	470	488
					GAG	3	GAGGAGGAGGAGGAGGA	17	Ssptr187119_c0_seq1	309	216	232
					AG	2	AGAGAGAGAGAGAGA	15	Ssptr18716_c0_seq1	1227	26	40
					AGA	3	AGAAGAAGAAGAAGAAGA	18	Ssptr18726_c0_seq1	771	673	690
					AT	2	ATATATATATATATATATA	19	Ssptr18744_c0_seq1	829	160	178
					GGC	3	GGCGGCGGCGGCGGCG	16	Ssptr187505_c0_seq1	1252	791	806
					TAT	3	TATTATTATTATTATTAT	18	Ssptr18764_c0_seq1	402	34	51
					AAT	3	AATAATAATAATAATA	16	Ssptr18768_c0_seq1	400	5	20
					GA	2	GAGAGAGAGAGAGAGAG	17	Ssptr18771_c0_seq1	298	10	26
					CGAAAT	6	CGAAATCGAAATCGAAATCGAAAT	24	Ssptr187970_c0_seq1	222	1	24
					CA	2	CACACACACACACACACA	18	Ssptr188007_c0_seq1	910	800	817
					GA	2	GAGAGAGAGAGAGA	14	Ssptr18802_c0_seq1	834	3	16
					GCG	3	GCGGCGGCGGCGGCGG	16	Ssptr18809_c0_seq1	432	332	347
					GGATT	5	GGATTGGATTGGATTGGATTGG	22	Ssptr18829_c0_seq1	931	811	832
					TGA	3	TGATGATGATGATGA	15	Ssptr18842_c0_seq1	2632	773	787
					AG	2	AGAGAGAGAGAGAG	14	Ssptr18847_c0_seq1	1582	1417	1430
					CAG	3	CAGCAGCAGCAGCAGCAGCAGC	22	Ssptr188529_c0_seq1	554	533	554
					TA	2	TATATATATATATA	14	Ssptr188538_c0_seq1	608	13	26
					CGG	3	CGGCGGCGGCGGCGG	15	Ssptr188607_c0_seq1	673	540	554
					GAG	3	GAGGAGGAGGAGGAGGA	17	Ssptr18862_c0_seq1	2430	562	578
					GAA	3	GAAGAAGAAGAAGAAGA	17	Ssptr18862_c0_seq1	2430	661	677
					CCA	3	CCACCACCACCACCACCAC	19	Ssptr18869_c0_seq1	770	280	298
					AAG	3	AAGAAGAAGAAGAAGAAGA	19	Ssptr1887_c0_seq1	307	251	269
					TA	2	TATATATATATATAT	15	Ssptr188736_c0_seq1	381	298	312
					GTT	3	GTTGTTGTTGTTGTT	15	Ssptr188784_c0_seq1	503	253	267
					ACC	3	ACCACCACCACCACCACCAC	20	Ssptr188797_c0_seq1	255	41	60
					AGC	3	AGCAGCAGCAGCAGC	15	Ssptr188888_c0_seq1	220	116	130
					ATTA	4	ATTAATTAATTAATTAAT	18	Ssptr18889_c0_seq1	338	92	109
					ATTA	4	ATTAATTAATTAATTAAT	18	Ssptr18889_c0_seq2	314	206	223
					TGA	3	TGATGATGATGATGA	15	Ssptr18899_c0_seq1	3176	1914	1928
					GGC	3	GGCGGCGGCGGCGGCG	16	Ssptr18902_c0_seq2	340	9	24
					CT	2	CTCTCTCTCTCTCTCTC	17	Ssptr18910_c0_seq2	1053	30	46
					CT	2	CTCTCTCTCTCTCTCTC	17	Ssptr189172_c0_seq1	491	19	35
					CGG	3	CGGCGGCGGCGGCGG	15	Ssptr189369_c0_seq1	1106	367	381
					TA	2	TATATATATATATA	14	Ssptr189482_c0_seq1	647	583	596
					CT	2	CTCTCTCTCTCTCT	14	Ssptr18949_c0_seq1	1439	3	16
					AAG	3	AAGAAGAAGAAGAAGAAGA	19	Ssptr18954_c0_seq1	1874	485	503
					GAA	3	GAAGAAGAAGAAGAAG	16	Ssptr18954_c0_seq1	1874	601	616
					AAG	3	AAGAAGAAGAAGAAGAAGA	19	Ssptr18954_c0_seq2	1762	485	503
					GAA	3	GAAGAAGAAGAAGAAG	16	Ssptr18954_c0_seq2	1762	601	616
					AAG	3	AAGAAGAAGAAGAAGAAGAAGA	22	Ssptr18963_c0_seq1	751	1	22
					CA	2	CACACACACACACACACA	18	Ssptr18967_c0_seq1	1014	9	26
					ACTCC	5	ACTCCACTCCACTCCACTCC	20	Ssptr189687_c0_seq1	1693	213	232
					A	1	AAAAAAAAAAAAAA	14	Ssptr189714_c0_seq1	271	1	14
					TTC	3	TTCTTCTTCTTCTTC	15	Ssptr18974_c0_seq1	2049	2003	2017
					T	1	TTTTTTTTTTTTTTTTTTTTTTTT	24	Ssptr18976_c0_seq1	693	670	693
					T	1	TTTTTTTTTTTTTTTTTTTTTTTT	24	Ssptr18976_c0_seq2	628	605	628
					AATA	4	AATAAATAAATAAATA	16	Ssptr18989_c0_seq1	3221	3193	3208
					CT	2	CTCTCTCTCTCTCTCT	16	Ssptr189913_c0_seq1	292	127	142
					TTTCTT	6	TTTCTTTTTCTTTTTCTTTTTCTTTTT	27	Ssptr18993_c0_seq1	367	207	233
					AGAAAC	6	AGAAACAGAAACAGAAACAGAAAC	24	Ssptr189997_c0_seq1	427	1	24
					CGC	3	CGCCGCCGCCGCCGCC	16	Ssptr190_c0_seq1	307	61	76
					GGA	3	GGAGGAGGAGGAGGA	15	Ssptr190002_c0_seq1	222	152	166
					TGG	3	TGGTGGTGGTGGTGGT	16	Ssptr190005_c0_seq1	446	1	16
					GA	2	GAGAGAGAGAGAGAGAGA	18	Ssptr19009_c0_seq2	255	226	243
					CCAAAT	6	CCAAATCCAAATCCAAATCCAAATCCAAA	29	Ssptr19017_c0_seq1	1509	113	141
					CCAAAT	6	CCAAATCCAAATCCAAATCCAAATCCAAA	29	Ssptr19017_c0_seq2	1639	113	141
					CCAAAT	6	CCAAATCCAAATCCAAATCCAAATCCAAA	29	Ssptr19017_c0_seq3	1619	113	141
					CCAAAT	6	CCAAATCCAAATCCAAATCCAAATCCAAA	29	Ssptr19017_c0_seq4	1749	113	141
					GAG	3	GAGGAGGAGGAGGAGGAGGA	20	Ssptr190181_c0_seq1	813	659	678
					AG	2	AGAGAGAGAGAGAGA	15	Ssptr19030_c0_seq1	1346	28	42
					CCG	3	CCGCCGCCGCCGCCGCC	17	Ssptr190347_c0_seq1	672	209	225
					CA	2	CACACACACACACA	14	Ssptr19038_c0_seq1	1839	1689	1702
					TC	2	TCTCTCTCTCTCTCTCT	17	Ssptr19044_c0_seq1	971	30	46
					TGA	3	TGATGATGATGATGA	15	Ssptr190449_c0_seq1	946	269	283
					TCT	3	TCTTCTTCTTCTTCT	15	Ssptr19047_c0_seq1	601	569	583
					TCC	3	TCCTCCTCCTCCTCCTC	17	Ssptr190479_c0_seq1	281	54	70
					ATGTT	5	ATGTTATGTTATGTTATGTTATG	23	Ssptr190496_c0_seq1	542	372	394
					AG	2	AGAGAGAGAGAGAGAGAGA	19	Ssptr19054_c0_seq1	821	637	655
					TTC	3	TTCTTCTTCTTCTTCTTC	18	Ssptr190591_c0_seq1	257	1	18
					AAAACC	6	AAAACCAAAACCAAAACCAAAACC	24	Ssptr190591_c0_seq1	257	148	171
					CTCACT	6	CTCACTCTCACTCTCACTCTCACT	24	Ssptr190591_c0_seq1	257	234	257
					AG	2	AGAGAGAGAGAGAGA	15	Ssptr190609_c0_seq1	785	1	15
					CTC	3	CTCCTCCTCCTCCTCC	16	Ssptr190626_c0_seq1	643	1	16
					TC	2	TCTCTCTCTCTCTCT	15	Ssptr19073_c0_seq1	1697	13	27
					GT	2	GTGTGTGTGTGTGTGTGT	18	Ssptr19075_c0_seq1	1230	1161	1178
					GT	2	GTGTGTGTGTGTGTGTGT	18	Ssptr19075_c0_seq2	1154	1085	1102
					GAG	3	GAGGAGGAGGAGGAGGAGGAG	21	Ssptr19086_c0_seq1	919	899	919
					AG	2	AGAGAGAGAGAGAGAGAGA	19	Ssptr19088_c0_seq1	1160	1137	1155
					GCA	3	GCAGCAGCAGCAGCAGCAG	19	Ssptr190898_c0_seq1	1156	7	25
					T	1	TTTTTTTTTTTTTT	14	Ssptr19103_c0_seq1	2177	2095	2108
					CA	2	CACACACACACACACACACACA	22	Ssptr19104_c0_seq1	2077	97	118
					GGAAGG	6	GGAAGGGGAAGGGGAAGGGGAAGGGGA	27	Ssptr19105_c0_seq1	1352	1275	1301
					AGG	3	AGGAGGAGGAGGAGGA	16	Ssptr19107_c0_seq1	1379	1111	1126
					CAG	3	CAGCAGCAGCAGCAG	15	Ssptr19111_c0_seq1	653	414	428
					TG	2	TGTGTGTGTGTGTG	14	Ssptr19114_c0_seq1	383	209	222
					ACA	3	ACAACAACAACAACAA	16	Ssptr19122_c0_seq1	1018	97	112
					GCT	3	GCTGCTGCTGCTGCTGCTGC	20	Ssptr19132_c0_seq1	1872	1474	1493
					T	1	TTTTTTTTTTTTTT	14	Ssptr191325_c0_seq1	1358	1308	1321
					GAA	3	GAAGAAGAAGAAGAAGAA	18	Ssptr19135_c0_seq1	888	5	22
					GAA	3	GAAGAAGAAGAAGAAGAA	18	Ssptr19135_c0_seq2	766	5	22
					GAC	3	GACGACGACGACGAC	15	Ssptr19139_c0_seq1	521	204	218
					CT	2	CTCTCTCTCTCTCTCTCT	18	Ssptr191393_c0_seq1	599	1	18
					TGC	3	TGCTGCTGCTGCTGCTGCTG	20	Ssptr191424_c0_seq1	273	254	273
					TTGTT	5	TTGTTTTGTTTTGTTTTGTT	20	Ssptr19145_c0_seq2	2016	1976	1995
					GA	2	GAGAGAGAGAGAGAG	15	Ssptr191519_c0_seq1	1539	1525	1539
					TGC	3	TGCTGCTGCTGCTGCTGCTG	20	Ssptr191559_c0_seq1	640	3	22
					CGC	3	CGCCGCCGCCGCCGCCGC	18	Ssptr191627_c0_seq1	299	1	18
					A	1	AAAAAAAAAAAAAA	14	Ssptr19170_c0_seq1	465	452	465
					A	1	AAAAAAAAAAAAAA	14	Ssptr19170_c0_seq2	520	507	520
					AATTA	5	AATTAAATTAAATTAAATTAAA	22	Ssptr19172_c0_seq1	2871	2629	2650
					GCG	3	GCGGCGGCGGCGGCG	15	Ssptr191738_c0_seq1	661	403	417
					GA	2	GAGAGAGAGAGAGAG	15	Ssptr19178_c0_seq1	1339	1211	1225
					GA	2	GAGAGAGAGAGAGAG	15	Ssptr19178_c0_seq2	1323	1195	1209
					AG	2	AGAGAGAGAGAGAG	14	Ssptr19186_c0_seq1	1688	1637	1650
					GA	2	GAGAGAGAGAGAGA	14	Ssptr19197_c0_seq1	341	17	30
					TTTAA	5	TTTAATTTAATTTAATTTAATT	22	Ssptr19199_c0_seq1	2762	229	250
					TCA	3	TCATCATCATCATCATCA	18	Ssptr1920_c0_seq1	399	207	224
					T	1	TTTTTTTTTTTTTTTT	16	Ssptr192011_c0_seq1	385	370	385
					TCG	3	TCGTCGTCGTCGTCG	15	Ssptr19218_c0_seq1	674	36	50
					TCA	3	TCATCATCATCATCA	15	Ssptr19220_c0_seq1	1752	246	260
					TC	2	TCTCTCTCTCTCTCTCTCTC	20	Ssptr19230_c0_seq1	324	239	258
					T	1	TTTTTTTTTTTTTTT	15	Ssptr19237_c0_seq1	597	538	552
					CGG	3	CGGCGGCGGCGGCGGC	16	Ssptr192464_c0_seq1	925	726	741
					GCG	3	GCGGCGGCGGCGGCGGCGGCG	21	Ssptr192512_c0_seq1	293	270	290
					AGG	3	AGGAGGAGGAGGAGG	15	Ssptr19252_c0_seq1	2319	2019	2033
					GA	2	GAGAGAGAGAGAGAGAGA	18	Ssptr19252_c0_seq1	2319	2285	2302
					CAG	3	CAGCAGCAGCAGCAGCAGCAGC	22	Ssptr19257_c0_seq1	1750	162	183
					CCA	3	CCACCACCACCACCAC	16	Ssptr19264_c0_seq1	1029	809	824
					TC	2	TCTCTCTCTCTCTCT	15	Ssptr19264_c0_seq1	1029	915	929
					CCA	3	CCACCACCACCACCAC	16	Ssptr19264_c0_seq2	482	262	277
					TC	2	TCTCTCTCTCTCTCT	15	Ssptr19264_c0_seq2	482	368	382
					CT	2	CTCTCTCTCTCTCTCTCT	18	Ssptr19268_c0_seq1	2201	76	93
					TC	2	TCTCTCTCTCTCTCTCTC	18	Ssptr19281_c0_seq1	434	77	94
					TC	2	TCTCTCTCTCTCTC	14	Ssptr19292_c0_seq1	1787	3	16
					CT	2	CTCTCTCTCTCTCTCT	16	Ssptr19292_c0_seq1	1787	64	79
					CCG	3	CCGCCGCCGCCGCCGCC	17	Ssptr19295_c0_seq1	2467	89	105
					TTGA	4	TTGATTGATTGATTGA	16	Ssptr19305_c0_seq1	682	15	30
					TC	2	TCTCTCTCTCTCTCTCTC	18	Ssptr19318_c0_seq2	281	13	30
					GAA	3	GAAGAAGAAGAAGAAG	16	Ssptr19321_c0_seq1	1304	1272	1287
					AC	2	ACACACACACACACA	15	Ssptr193257_c0_seq1	473	25	39
					AG	2	AGAGAGAGAGAGAGAGAGAG	20	Ssptr19329_c0_seq1	1128	1086	1105
					A	1	AAAAAAAAAAAAAAAA	16	Ssptr19349_c0_seq1	420	405	420
					GA	2	GAGAGAGAGAGAGAG	15	Ssptr19350_c0_seq1	1750	1	15
					CT	2	CTCTCTCTCTCTCTCTC	17	Ssptr19352_c0_seq1	338	27	43
					TC	2	TCTCTCTCTCTCTCT	15	Ssptr19352_c0_seq2	448	37	51
					CT	2	CTCTCTCTCTCTCTC	15	Ssptr19375_c0_seq1	1867	1655	1669
					CTG	3	CTGCTGCTGCTGCTGCTGCTG	21	Ssptr19382_c0_seq1	1172	289	309
					TGA	3	TGATGATGATGATGA	15	Ssptr193942_c0_seq1	446	422	436
					AG	2	AGAGAGAGAGAGAG	14	Ssptr19399_c0_seq1	1295	1188	1201
					T	1	TTTTTTTTTTTTTT	14	Ssptr19400_c0_seq1	418	1	14
					CT	2	CTCTCTCTCTCTCTC	15	Ssptr19409_c0_seq1	1317	93	107
					CT	2	CTCTCTCTCTCTCTC	15	Ssptr19409_c0_seq2	1301	93	107
					TC	2	TCTCTCTCTCTCTC	14	Ssptr19410_c0_seq1	1420	84	97
					TC	2	TCTCTCTCTCTCTC	14	Ssptr19410_c0_seq2	1135	84	97
					AG	2	AGAGAGAGAGAGAGA	15	Ssptr19412_c0_seq1	3256	3187	3201
					TCC	3	TCCTCCTCCTCCTCCTCCTCCTC	23	Ssptr19417_c0_seq1	343	1	23
					TC	2	TCTCTCTCTCTCTCTCTCTCTCT	23	Ssptr19418_c0_seq1	1462	23	45
					AG	2	AGAGAGAGAGAGAGAGAG	18	Ssptr19434_c0_seq1	3885	3819	3836
					ATC	3	ATCATCATCATCATCATCAT	20	Ssptr194438_c0_seq1	869	621	640
					GGT	3	GGTGGTGGTGGTGGTGG	17	Ssptr19445_c0_seq1	812	741	757
					GAA	3	GAAGAAGAAGAAGAAGAAGAAGAA	24	Ssptr194518_c0_seq1	412	389	412
					GCC	3	GCCGCCGCCGCCGCCGCCGC	20	Ssptr194566_c0_seq1	831	2	21
					AC	2	ACACACACACACACAC	16	Ssptr194595_c0_seq1	321	13	28
					CT	2	CTCTCTCTCTCTCTCTCTCT	20	Ssptr19462_c0_seq1	1672	19	38
					CCG	3	CCGCCGCCGCCGCCGCCG	18	Ssptr194624_c0_seq1	1374	1	18
					TTC	3	TTCTTCTTCTTCTTCT	16	Ssptr19484_c0_seq1	3575	136	151
					CGT	3	CGTCGTCGTCGTCGTC	16	Ssptr19484_c0_seq1	3575	369	384
					CT	2	CTCTCTCTCTCTCTCTCT	18	Ssptr19485_c0_seq1	1757	1688	1705
					GA	2	GAGAGAGAGAGAGAG	15	Ssptr194869_c0_seq1	1061	1027	1041
					TCT	3	TCTTCTTCTTCTTCTTCTTCTT	22	Ssptr19488_c0_seq1	721	700	721
					GTTAAT	6	GTTAATGTTAATGTTAATGTTAAT	24	Ssptr194897_c0_seq1	519	370	393
					CAAAT	5	CAAATCAAATCAAATCAAATCA	22	Ssptr19501_c0_seq1	2070	1931	1952
					ATCA	4	ATCAATCAATCAATCAAT	18	Ssptr195013_c0_seq1	766	99	116
					TG	2	TGTGTGTGTGTGTG	14	Ssptr19504_c0_seq1	542	423	436
					TG	2	TGTGTGTGTGTGTG	14	Ssptr19504_c0_seq2	656	423	436
					AG	2	AGAGAGAGAGAGAG	14	Ssptr19517_c0_seq1	1412	1390	1403
					GAA	3	GAAGAAGAAGAAGAAGAAGAA	21	Ssptr195214_c0_seq1	230	1	21
					AATTC	5	AATTCAATTCAATTCAATTC	20	Ssptr19523_c0_seq1	2294	89	108
					CA	2	CACACACACACACACACACA	20	Ssptr195268_c0_seq1	655	1	20
					GAT	3	GATGATGATGATGATGA	17	Ssptr195286_c0_seq1	1350	820	836
					TTGGT	5	TTGGTTTGGTTTGGTTTGGT	20	Ssptr19529_c0_seq1	1682	1631	1650
					CAC	3	CACCACCACCACCACCACC	19	Ssptr19536_c0_seq1	1429	196	214
					TC	2	TCTCTCTCTCTCTCTCTCTCT	21	Ssptr195437_c0_seq1	370	1	21
					CT	2	CTCTCTCTCTCTCTC	15	Ssptr19547_c0_seq1	1816	29	43
					T	1	TTTTTTTTTTTTTTTTTTTTTT	22	Ssptr19550_c0_seq1	1152	1003	1024
					CA	2	CACACACACACACAC	15	Ssptr195558_c0_seq1	446	226	240
					T	1	TTTTTTTTTTTTTT	14	Ssptr19563_c0_seq1	1397	1228	1241
					TCC	3	TCCTCCTCCTCCTCC	15	Ssptr195646_c0_seq1	533	26	40
					TGA	3	TGATGATGATGATGATGAT	19	Ssptr195667_c0_seq1	623	249	267
					CATAA	5	CATAACATAACATAACATAACAT	23	Ssptr195709_c0_seq1	430	66	88
					ATAC	4	ATACATACATACATACATA	19	Ssptr195757_c0_seq1	628	79	97
					CTC	3	CTCCTCCTCCTCCTCCT	17	Ssptr195762_c0_seq1	425	93	109
					AG	2	AGAGAGAGAGAGAG	14	Ssptr19587_c0_seq1	1840	1789	1802
					GAAT	4	GAATGAATGAATGAAT	16	Ssptr19591_c0_seq1	1337	1129	1144
					CGG	3	CGGCGGCGGCGGCGGCGG	18	Ssptr195915_c0_seq1	1331	1302	1319
					TTC	3	TTCTTCTTCTTCTTCTT	17	Ssptr195926_c0_seq1	463	328	344
					CCA	3	CCACCACCACCACCACCACC	20	Ssptr19597_c0_seq1	789	45	64
					CCTCT	5	CCTCTCCTCTCCTCTCCTCTC	21	Ssptr19597_c0_seq1	789	69	89
					CCAAT	5	CCAATCCAATCCAATCCAATCC	22	Ssptr19598_c0_seq1	961	119	140
					GA	2	GAGAGAGAGAGAGAGAG	17	Ssptr195993_c0_seq1	256	223	239
					TAC	3	TACTACTACTACTACTACTACTAC	24	Ssptr19603_c1_seq1	957	1	24
					GGA	3	GGAGGAGGAGGAGGAGGAGGAGG	23	Ssptr19615_c0_seq1	389	1	23
					TG	2	TGTGTGTGTGTGTGTG	16	Ssptr19617_c0_seq1	729	666	681
					TCC	3	TCCTCCTCCTCCTCCTC	17	Ssptr196237_c0_seq1	624	273	289
					CA	2	CACACACACACACAC	15	Ssptr19629_c0_seq1	732	7	21
					T	1	TTTTTTTTTTTTTTTTTT	18	Ssptr19629_c0_seq1	732	715	732
					CA	2	CACACACACACACAC	15	Ssptr19629_c0_seq2	769	7	21
					T	1	TTTTTTTTTTTTTTTTTT	18	Ssptr19629_c0_seq2	769	752	769
					T	1	TTTTTTTTTTTTTTTTT	17	Ssptr19636_c0_seq1	514	422	438
					TG	2	TGTGTGTGTGTGTGTGTGTGTGT	23	Ssptr19643_c0_seq1	2313	1	23
					AG	2	AGAGAGAGAGAGAGA	15	Ssptr196472_c0_seq1	1061	1047	1061
					CTT	3	CTTCTTCTTCTTCTTC	16	Ssptr196544_c0_seq1	347	117	132
					CT	2	CTCTCTCTCTCTCTCTCT	18	Ssptr19657_c0_seq1	3895	48	65
					TAAT	4	TAATTAATTAATTAATTAA	19	Ssptr19667_c0_seq1	1101	964	982
					CAGCCT	6	CAGCCTCAGCCTCAGCCTCAGCCT	24	Ssptr19667_c0_seq2	578	555	578
					AG	2	AGAGAGAGAGAGAG	14	Ssptr19668_c0_seq1	1740	1712	1725
					TCTA	4	TCTATCTATCTATCTATCTATCTA	24	Ssptr19673_c0_seq1	1071	787	810
					TGT	3	TGTTGTTGTTGTTGT	15	Ssptr19673_c0_seq1	1071	1001	1015
					TCA	3	TCATCATCATCATCA	15	Ssptr19681_c0_seq1	2629	1848	1862
					AATCAA	6	AATCAAAATCAAAATCAAAATCAA	24	Ssptr19690_c0_seq1	352	1	24
					TTG	3	TTGTTGTTGTTGTTGT	16	Ssptr19695_c0_seq1	1026	913	928
					TCT	3	TCTTCTTCTTCTTCTTCT	18	Ssptr19701_c0_seq1	773	83	100
					GGT	3	GGTGGTGGTGGTGGTG	16	Ssptr197022_c0_seq1	229	205	220
					T	1	TTTTTTTTTTTTTT	14	Ssptr19711_c0_seq1	1940	1895	1908
					TA	2	TATATATATATATATAT	17	Ssptr19731_c0_seq1	614	44	60
					A	1	AAAAAAAAAAAAAAAAA	17	Ssptr19748_c0_seq1	1015	139	155
					CCT	3	CCTCCTCCTCCTCCTCC	17	Ssptr19755_c0_seq1	253	78	94
					CCT	3	CCTCCTCCTCCTCCTCC	17	Ssptr19755_c0_seq2	215	78	94
					A	1	AAAAAAAAAAAAAAAAAAAA	20	Ssptr197690_c0_seq1	525	4	23
					CCG	3	CCGCCGCCGCCGCCGCCGCCGCCG	24	Ssptr19771_c0_seq1	1109	1077	1100
					GA	2	GAGAGAGAGAGAGAGAGAGAG	21	Ssptr19782_c0_seq1	1382	1	21
					AAGGAG	6	AAGGAGAAGGAGAAGGAGAAGGAGAAGGA	29	Ssptr19784_c0_seq1	2292	813	841
					GT	2	GTGTGTGTGTGTGT	14	Ssptr19790_c0_seq1	1661	122	135
					GT	2	GTGTGTGTGTGTGT	14	Ssptr19790_c0_seq2	1688	122	135
					CA	2	CACACACACACACACA	16	Ssptr197988_c0_seq1	229	9	24
					GA	2	GAGAGAGAGAGAGA	14	Ssptr19802_c0_seq1	374	263	276
					AGC	3	AGCAGCAGCAGCAGCAGCAG	20	Ssptr19822_c0_seq1	1276	471	490
					CA	2	CACACACACACACA	14	Ssptr19827_c0_seq1	2005	1407	1420
					TGA	3	TGATGATGATGATGATGA	18	Ssptr198338_c0_seq1	1832	358	375
					TG	2	TGTGTGTGTGTGTG	14	Ssptr19836_c0_seq1	2054	583	596
					GGT	3	GGTGGTGGTGGTGGTGGTGGTGGT	24	Ssptr19839_c0_seq1	2087	1922	1945
					GTT	3	GTTGTTGTTGTTGTTGTTGT	20	Ssptr19840_c0_seq1	1406	555	574
					ATTC	4	ATTCATTCATTCATTC	16	Ssptr19848_c0_seq1	1292	183	198
					CCG	3	CCGCCGCCGCCGCCGCCGC	19	Ssptr198569_c0_seq1	329	5	23
					GA	2	GAGAGAGAGAGAGAG	15	Ssptr19858_c0_seq1	808	60	74
					GA	2	GAGAGAGAGAGAGAG	15	Ssptr19858_c0_seq3	567	60	74
					TC	2	TCTCTCTCTCTCTCTCTCTCTC	22	Ssptr19865_c0_seq1	314	1	22
					CAG	3	CAGCAGCAGCAGCAGCAGCA	20	Ssptr198703_c0_seq1	1271	143	162
					TCT	3	TCTTCTTCTTCTTCTTCT	18	Ssptr19871_c0_seq1	1003	438	455
					TC	2	TCTCTCTCTCTCTCTCTCTCT	21	Ssptr19873_c0_seq1	1253	1	21
					TC	2	TCTCTCTCTCTCTCTCTCTCT	21	Ssptr19873_c0_seq2	1360	1	21
					ATC	3	ATCATCATCATCATC	15	Ssptr19877_c0_seq2	926	627	641
					GA	2	GAGAGAGAGAGAGAGAG	17	Ssptr19882_c0_seq1	2512	2285	2301
					AG	2	AGAGAGAGAGAGAGAGAGAGAG	22	Ssptr19886_c0_seq2	1153	1132	1153
					TACA	4	TACATACATACATACATA	18	Ssptr19898_c0_seq1	1818	54	71
					AG	2	AGAGAGAGAGAGAGAGAG	18	Ssptr19901_c0_seq1	556	530	547
					TCA	3	TCATCATCATCATCATCATCA	21	Ssptr199084_c0_seq1	886	454	474
					ACGGAA	6	ACGGAAACGGAAACGGAAACGGAAACGGA	29	Ssptr199084_c0_seq1	886	702	730
					A	1	AAAAAAAAAAAAAAAAAAAA	20	Ssptr19931_c0_seq1	714	1	20
					A	1	AAAAAAAAAAAAAAAAAAAA	20	Ssptr19931_c0_seq2	751	1	20
					TA	2	TATATATATATATA	14	Ssptr19935_c0_seq1	763	8	21
					TA	2	TATATATATATATA	14	Ssptr19935_c0_seq2	636	8	21
					TA	2	TATATATATATATATA	16	Ssptr19950_c0_seq1	2416	2307	2322
					TTC	3	TTCTTCTTCTTCTTCTTCTTCTT	23	Ssptr19954_c1_seq1	1365	1	23
					A	1	AAAAAAAAAAAAAA	14	Ssptr19954_c1_seq1	1365	267	280
					TCA	3	TCATCATCATCATCA	15	Ssptr19954_c1_seq1	1365	987	1001
					ATG	3	ATGATGATGATGATGA	16	Ssptr19963_c0_seq1	1873	1662	1677
					CGC	3	CGCCGCCGCCGCCGC	15	Ssptr199632_c0_seq1	546	374	388
					CT	2	CTCTCTCTCTCTCTC	15	Ssptr19965_c0_seq2	779	710	724
					CT	2	CTCTCTCTCTCTCTC	15	Ssptr19965_c0_seq3	532	463	477
					TGG	3	TGGTGGTGGTGGTGGTGGTG	20	Ssptr19969_c0_seq1	364	345	364
					TA	2	TATATATATATATATATAT	19	Ssptr19972_c0_seq1	781	754	772
					CTTT	4	CTTTCTTTCTTTCTTT	16	Ssptr19979_c0_seq1	536	6	21
					CTTT	4	CTTTCTTTCTTTCTTT	16	Ssptr19979_c0_seq2	493	6	21
					CTTT	4	CTTTCTTTCTTTCTTT	16	Ssptr19979_c0_seq3	611	6	21
					CTTT	4	CTTTCTTTCTTTCTTT	16	Ssptr19979_c0_seq4	418	6	21
					CCG	3	CCGCCGCCGCCGCCG	15	Ssptr19983_c0_seq1	2394	965	979
					GA	2	GAGAGAGAGAGAGAGAGAGA	20	Ssptr19984_c0_seq1	3103	3049	3068
					CT	2	CTCTCTCTCTCTCTCTCTCT	20	Ssptr19997_c0_seq1	1156	66	85
					AGCTGG	6	AGCTGGAGCTGGAGCTGGAGCTGGA	25	Ssptr20004_c0_seq1	3062	632	656
					CCG	3	CCGCCGCCGCCGCCGCCG	18	Ssptr20026_c0_seq1	261	2	19
					GGC	3	GGCGGCGGCGGCGGCGG	17	Ssptr20026_c0_seq1	261	21	37
					TA	2	TATATATATATATATAT	17	Ssptr20034_c0_seq1	769	17	33
					AG	2	AGAGAGAGAGAGAGAGAGA	19	Ssptr20057_c0_seq1	1312	143	161
					TTCTCT	6	TTCTCTTTCTCTTTCTCTTTCTCT	24	Ssptr20057_c0_seq1	1312	495	518
					AC	2	ACACACACACACAC	14	Ssptr20073_c0_seq1	1671	1538	1551
					AC	2	ACACACACACACAC	14	Ssptr20073_c0_seq2	1644	1511	1524
					GCC	3	GCCGCCGCCGCCGCCGCCG	19	Ssptr20077_c0_seq1	807	293	311
					TCA	3	TCATCATCATCATCA	15	Ssptr20078_c0_seq1	2428	148	162
					AAC	3	AACAACAACAACAACAA	17	Ssptr20083_c1_seq1	614	91	107
					AAG	3	AAGAAGAAGAAGAAGAAGAA	20	Ssptr20091_c0_seq1	1378	57	76
					AG	2	AGAGAGAGAGAGAGAG	16	Ssptr20096_c0_seq1	1074	994	1009
					AGGCGG	6	AGGCGGAGGCGGAGGCGGAGGCGG	24	Ssptr200963_c0_seq1	588	1	24
					TC	2	TCTCTCTCTCTCTCTC	16	Ssptr20097_c0_seq1	996	14	29
					TCC	3	TCCTCCTCCTCCTCCTC	17	Ssptr201078_c0_seq1	265	58	74
					AG	2	AGAGAGAGAGAGAG	14	Ssptr201078_c0_seq1	265	242	255
					AGT	3	AGTAGTAGTAGTAGTA	16	Ssptr20112_c0_seq1	998	5	20
					CGG	3	CGGCGGCGGCGGCGG	15	Ssptr201142_c0_seq1	404	77	91
					T	1	TTTTTTTTTTTTTT	14	Ssptr201142_c0_seq1	404	325	338
					GA	2	GAGAGAGAGAGAGAGAGAG	19	Ssptr20115_c0_seq1	2078	161	179
					TCAA	4	TCAATCAATCAATCAATC	18	Ssptr20116_c0_seq1	810	136	153
					CGG	3	CGGCGGCGGCGGCGG	15	Ssptr20124_c0_seq1	2418	1440	1454
					AC	2	ACACACACACACACAC	16	Ssptr20127_c0_seq1	478	113	128
					AC	2	ACACACACACACACAC	16	Ssptr20127_c0_seq3	524	113	128
					AAC	3	AACAACAACAACAACA	16	Ssptr201360_c0_seq1	734	313	328
					AG	2	AGAGAGAGAGAGAGA	15	Ssptr20139_c0_seq1	721	336	350
					GTG	3	GTGGTGGTGGTGGTGG	16	Ssptr20139_c0_seq1	721	441	456
					AG	2	AGAGAGAGAGAGAGA	15	Ssptr20139_c0_seq2	1264	336	350
					GTG	3	GTGGTGGTGGTGGTGG	16	Ssptr20139_c0_seq2	1264	441	456
					CGG	3	CGGCGGCGGCGGCGG	15	Ssptr201446_c0_seq1	348	56	70
					CTCCAC	6	CTCCACCTCCACCTCCACCTCCAC	24	Ssptr201512_c0_seq1	377	354	377
					GA	2	GAGAGAGAGAGAGAG	15	Ssptr201585_c0_seq1	203	92	106
					TC	2	TCTCTCTCTCTCTCT	15	Ssptr201603_c0_seq1	774	545	559
					GGT	3	GGTGGTGGTGGTGGTGG	17	Ssptr20161_c0_seq1	1681	35	51
					TC	2	TCTCTCTCTCTCTCTC	16	Ssptr20162_c0_seq1	664	24	39
					CT	2	CTCTCTCTCTCTCTCTCTC	19	Ssptr20170_c0_seq1	604	2	20
					CCA	3	CCACCACCACCACCACCACCA	21	Ssptr20171_c0_seq1	775	166	186
					CCT	3	CCTCCTCCTCCTCCTCCTCC	20	Ssptr201767_c0_seq1	208	130	149
					ACT	3	ACTACTACTACTACT	15	Ssptr20181_c0_seq1	1060	1026	1040
					TAC	3	TACTACTACTACTACTACTA	20	Ssptr20187_c0_seq1	418	86	105
					GAG	3	GAGGAGGAGGAGGAG	15	Ssptr201914_c0_seq1	823	292	306
					GA	2	GAGAGAGAGAGAGAG	15	Ssptr20196_c0_seq1	1855	1792	1806
					TCA	3	TCATCATCATCATCA	15	Ssptr20206_c0_seq1	3279	2875	2889
					T	1	TTTTTTTTTTTTTTT	15	Ssptr202061_c0_seq1	581	551	565
					GAT	3	GATGATGATGATGATG	16	Ssptr20208_c0_seq1	1433	1184	1199
					GA	2	GAGAGAGAGAGAGAGAGAG	19	Ssptr20208_c0_seq1	1433	1403	1421
					TGAAAT	6	TGAAATTGAAATTGAAATTGAAATT	25	Ssptr202104_c0_seq1	298	274	298
					T	1	TTTTTTTTTTTTTTTTT	17	Ssptr20219_c0_seq1	975	835	851
					AATC	4	AATCAATCAATCAATC	16	Ssptr202240_c0_seq1	1322	121	136
					GT	2	GTGTGTGTGTGTGTGTGT	18	Ssptr20227_c0_seq1	1480	3	20
					GA	2	GAGAGAGAGAGAGAGAGAG	19	Ssptr202289_c0_seq1	313	295	313
					TC	2	TCTCTCTCTCTCTCT	15	Ssptr20229_c0_seq2	1017	993	1007
					AC	2	ACACACACACACACACACA	19	Ssptr20230_c0_seq1	502	344	362
					GA	2	GAGAGAGAGAGAGAG	15	Ssptr20231_c0_seq1	1207	1193	1207
					GCT	3	GCTGCTGCTGCTGCT	15	Ssptr202455_c0_seq1	358	251	265
					TG	2	TGTGTGTGTGTGTGTGTG	18	Ssptr20246_c0_seq1	1009	990	1007
					CGG	3	CGGCGGCGGCGGCGG	15	Ssptr20259_c0_seq1	1997	391	405
					GA	2	GAGAGAGAGAGAGAGAGA	18	Ssptr20260_c0_seq2	1376	1233	1250
					AG	2	AGAGAGAGAGAGAGAG	16	Ssptr202782_c0_seq1	331	80	95
					GCG	3	GCGGCGGCGGCGGCGG	16	Ssptr202782_c0_seq1	331	239	254
					AG	2	AGAGAGAGAGAGAG	14	Ssptr20282_c0_seq1	2197	2017	2030
					T	1	TTTTTTTTTTTTTT	14	Ssptr20285_c0_seq1	495	413	426
					A	1	AAAAAAAAAAAAAAAAAA	18	Ssptr202855_c0_seq1	298	1	18
					GCT	3	GCTGCTGCTGCTGCT	15	Ssptr202927_c0_seq1	257	6	20
					TGC	3	TGCTGCTGCTGCTGCTGC	18	Ssptr20298_c0_seq1	1650	1633	1650
					TGC	3	TGCTGCTGCTGCTGCTGC	18	Ssptr20298_c0_seq2	1676	1659	1676
					AAT	3	AATAATAATAATAATAATAATAA	23	Ssptr20307_c0_seq1	550	1	23
					AC	2	ACACACACACACACACAC	18	Ssptr20311_c0_seq1	1262	6	23
					GTTGG	5	GTTGGGTTGGGTTGGGTTGG	20	Ssptr203153_c0_seq1	1559	1434	1453
					ATTTT	5	ATTTTATTTTATTTTATTTTATTTTA	26	Ssptr20320_c0_seq1	1096	860	885
					TCT	3	TCTTCTTCTTCTTCTTCTTCTTC	23	Ssptr203243_c0_seq1	660	638	660
					T	1	TTTTTTTTTTTTTT	14	Ssptr20329_c0_seq1	1941	1833	1846
					T	1	TTTTTTTTTTTTTT	14	Ssptr20329_c0_seq2	1813	1705	1718
					T	1	TTTTTTTTTTTTTT	14	Ssptr20329_c0_seq3	2049	1941	1954
					CT	2	CTCTCTCTCTCTCT	14	Ssptr20334_c0_seq1	657	33	46
					ACC	3	ACCACCACCACCACC	15	Ssptr203342_c0_seq1	615	336	350
					AG	2	AGAGAGAGAGAGAG	14	Ssptr20336_c0_seq1	1710	1672	1685
					AG	2	AGAGAGAGAGAGAG	14	Ssptr20336_c0_seq2	1701	1663	1676
					CT	2	CTCTCTCTCTCTCTCT	16	Ssptr20338_c0_seq1	939	49	64
					CTC	3	CTCCTCCTCCTCCTCCTCCTCC	22	Ssptr203402_c0_seq1	422	1	22
					GA	2	GAGAGAGAGAGAGAGAGA	18	Ssptr203450_c0_seq1	640	608	625
					CTCA	4	CTCACTCACTCACTCACTCACTCA	24	Ssptr20349_c0_seq1	1182	1	24
					ACA	3	ACAACAACAACAACAACAAC	20	Ssptr20359_c0_seq1	1343	785	804
					GCT	3	GCTGCTGCTGCTGCT	15	Ssptr20369_c0_seq1	1203	712	726
					CAG	3	CAGCAGCAGCAGCAGC	16	Ssptr2038_c0_seq1	217	161	176
					GA	2	GAGAGAGAGAGAGAGA	16	Ssptr20381_c0_seq1	727	685	700
					CAC	3	CACCACCACCACCACCA	17	Ssptr203839_c0_seq1	473	129	145
					TGA	3	TGATGATGATGATGATGATGAT	22	Ssptr203884_c0_seq1	464	215	236
					GGA	3	GGAGGAGGAGGAGGA	15	Ssptr203984_c0_seq1	276	192	206
					T	1	TTTTTTTTTTTTTTTT	16	Ssptr20408_c0_seq1	483	401	416
					CT	2	CTCTCTCTCTCTCT	14	Ssptr20410_c0_seq2	377	310	323
					GCC	3	GCCGCCGCCGCCGCCGC	17	Ssptr204162_c0_seq1	486	209	225
					CCG	3	CCGCCGCCGCCGCCG	15	Ssptr204205_c0_seq1	537	22	36
					A	1	AAAAAAAAAAAAAAAAA	17	Ssptr20425_c0_seq1	515	99	115
					TCCAGC	6	TCCAGCTCCAGCTCCAGCTCCAGCT	25	Ssptr20434_c0_seq1	3038	2325	2349
					GA	2	GAGAGAGAGAGAGAG	15	Ssptr20440_c0_seq1	748	732	746
					TCA	3	TCATCATCATCATCA	15	Ssptr204408_c0_seq1	474	11	25
					CCA	3	CCACCACCACCACCACC	17	Ssptr20442_c0_seq1	811	49	65
					CT	2	CTCTCTCTCTCTCTC	15	Ssptr20443_c0_seq1	2839	2639	2653
					AGC	3	AGCAGCAGCAGCAGCAGCA	19	Ssptr204613_c0_seq1	447	1	19
					CA	2	CACACACACACACA	14	Ssptr20468_c0_seq1	661	231	244
					CT	2	CTCTCTCTCTCTCTC	15	Ssptr20484_c0_seq2	2334	1664	1678
					AC	2	ACACACACACACACACACAC	20	Ssptr20484_c0_seq2	2334	1679	1698
					TC	2	TCTCTCTCTCTCTC	14	Ssptr20484_c0_seq3	740	71	84
					AC	2	ACACACACACACACACACAC	20	Ssptr20484_c0_seq3	740	85	104
					CAC	3	CACCACCACCACCACCACCACCA	23	Ssptr20491_c0_seq1	610	181	203
					CAC	3	CACCACCACCACCACCACCACCA	23	Ssptr20491_c0_seq2	622	181	203
					GGC	3	GGCGGCGGCGGCGGCGGCGG	20	Ssptr20492_c0_seq1	1874	1641	1660
					GGA	3	GGAGGAGGAGGAGGAGGAGG	20	Ssptr204928_c0_seq1	209	60	79
					GAG	3	GAGGAGGAGGAGGAGGA	17	Ssptr20497_c0_seq1	1283	1143	1159
					A	1	AAAAAAAAAAAAAA	14	Ssptr20500_c0_seq1	575	101	114
					A	1	AAAAAAAAAAAAAA	14	Ssptr20500_c0_seq3	544	101	114
					TATT	4	TATTTATTTATTTATT	16	Ssptr20504_c0_seq1	3095	14	29
					GA	2	GAGAGAGAGAGAGAGAGAGAG	21	Ssptr205043_c0_seq1	1449	1429	1449
					AAG	3	AAGAAGAAGAAGAAGAAGAAGAA	23	Ssptr205143_c0_seq1	287	2	24
					ATC	3	ATCATCATCATCATC	15	Ssptr20518_c0_seq1	2161	2006	2020
					ATC	3	ATCATCATCATCATC	15	Ssptr20518_c0_seq2	2143	1988	2002
					CAC	3	CACCACCACCACCACCA	17	Ssptr20520_c0_seq1	2248	1069	1085
					GGTGA	5	GGTGAGGTGAGGTGAGGTGAGGTGAGG	27	Ssptr20520_c0_seq1	2248	2124	2150
					GTG	3	GTGGTGGTGGTGGTGGTGGT	20	Ssptr20521_c0_seq1	1411	906	925
					GTG	3	GTGGTGGTGGTGGTGGTGGT	20	Ssptr20521_c0_seq2	1384	879	898
					CGA	3	CGACGACGACGACGA	15	Ssptr20523_c0_seq1	1056	75	89
					TCC	3	TCCTCCTCCTCCTCCTCCTC	20	Ssptr20534_c0_seq1	846	1	20
					AGA	3	AGAAGAAGAAGAAGA	15	Ssptr205515_c0_seq1	949	33	47
					AG	2	AGAGAGAGAGAGAGA	15	Ssptr20554_c0_seq1	4809	44	58
					GA	2	GAGAGAGAGAGAGAG	15	Ssptr20568_c0_seq1	855	92	106
					GA	2	GAGAGAGAGAGAGAG	15	Ssptr20568_c0_seq2	742	92	106
					ACT	3	ACTACTACTACTACTA	16	Ssptr205729_c0_seq1	370	233	248
					CGG	3	CGGCGGCGGCGGCGG	15	Ssptr20582_c0_seq1	1098	304	318
					AT	2	ATATATATATATATA	15	Ssptr20582_c0_seq1	1098	879	893
					TCT	3	TCTTCTTCTTCTTCTTC	17	Ssptr205849_c0_seq1	319	98	114
					T	1	TTTTTTTTTTTTTT	14	Ssptr206036_c0_seq1	1197	1184	1197
					CCT	3	CCTCCTCCTCCTCCTCCTCC	20	Ssptr206069_c0_seq1	248	218	237
					TGATT	5	TGATTTGATTTGATTTGATTTG	22	Ssptr20607_c0_seq1	1823	96	117
					TGATT	5	TGATTTGATTTGATTTGATTTG	22	Ssptr20607_c0_seq2	2047	96	117
					AGG	3	AGGAGGAGGAGGAGGAGGAGGAGG	24	Ssptr20620_c0_seq1	3773	3511	3534
					AG	2	AGAGAGAGAGAGAGAG	16	Ssptr20625_c0_seq1	790	689	704
					GGT	3	GGTGGTGGTGGTGGTGGTGG	20	Ssptr20625_c0_seq1	790	725	744
					CT	2	CTCTCTCTCTCTCTCTCTCTC	21	Ssptr20629_c0_seq1	1418	1	21
					ATC	3	ATCATCATCATCATCATC	18	Ssptr206467_c0_seq1	784	21	38
					GGT	3	GGTGGTGGTGGTGGT	15	Ssptr20655_c0_seq1	1424	147	161
					AG	2	AGAGAGAGAGAGAGAGAG	18	Ssptr20659_c0_seq1	1753	62	79
					TCC	3	TCCTCCTCCTCCTCC	15	Ssptr206661_c0_seq1	491	252	266
					T	1	TTTTTTTTTTTTTT	14	Ssptr206703_c0_seq1	392	373	386
					CTG	3	CTGCTGCTGCTGCTGCTG	18	Ssptr20685_c0_seq1	1580	769	786
					CTG	3	CTGCTGCTGCTGCTGCTG	18	Ssptr20685_c0_seq2	1763	952	969
					TC	2	TCTCTCTCTCTCTCTCT	17	Ssptr206944_c0_seq1	450	295	311
					TC	2	TCTCTCTCTCTCTCT	15	Ssptr207016_c0_seq1	1135	34	48
					CCT	3	CCTCCTCCTCCTCCTC	16	Ssptr207016_c0_seq1	1135	82	97
					AGA	3	AGAAGAAGAAGAAGAAGAAGAA	22	Ssptr20723_c1_seq1	881	1	22
					TC	2	TCTCTCTCTCTCTCT	15	Ssptr20748_c0_seq1	272	31	45
					TAG	3	TAGTAGTAGTAGTAGTAGTA	20	Ssptr20789_c0_seq1	1421	82	101
					CGC	3	CGCCGCCGCCGCCGCC	16	Ssptr20795_c0_seq2	1003	400	415
					GCCTCT	6	GCCTCTGCCTCTGCCTCTGCCTCT	24	Ssptr20803_c0_seq1	1776	1496	1519
					GT	2	GTGTGTGTGTGTGTGTGTGT	20	Ssptr20803_c0_seq1	1776	1695	1714
					TTTC	4	TTTCTTTCTTTCTTTCTTT	19	Ssptr20809_c0_seq1	4162	4066	4084
					AG	2	AGAGAGAGAGAGAGAG	16	Ssptr20819_c0_seq1	684	640	655
					CAC	3	CACCACCACCACCACC	16	Ssptr208241_c0_seq1	310	148	163
					CT	2	CTCTCTCTCTCTCT	14	Ssptr20830_c0_seq1	1260	51	64
					GGT	3	GGTGGTGGTGGTGGT	15	Ssptr208362_c0_seq1	504	261	275
					TCCGTT	6	TCCGTTTCCGTTTCCGTTTCCGTTTCCGT	29	Ssptr208492_c0_seq1	794	57	85
					TGA	3	TGATGATGATGATGATGATGA	21	Ssptr208492_c0_seq1	794	313	333
					AGG	3	AGGAGGAGGAGGAGGA	16	Ssptr20856_c0_seq1	452	329	344
					ATT	3	ATTATTATTATTATTATTA	19	Ssptr20857_c0_seq1	535	494	512
					ATT	3	ATTATTATTATTATTA	16	Ssptr20857_c0_seq1	535	515	530
					GCG	3	GCGGCGGCGGCGGCG	15	Ssptr20860_c0_seq1	851	490	504
					GTG	3	GTGGTGGTGGTGGTGGTGGT	20	Ssptr208682_c0_seq1	246	1	20
					A	1	AAAAAAAAAAAAAA	14	Ssptr20869_c0_seq1	307	99	112
					GGA	3	GGAGGAGGAGGAGGA	15	Ssptr208775_c0_seq1	420	1	15
					TG	2	TGTGTGTGTGTGTGTG	16	Ssptr209000_c0_seq1	267	103	118
					AGTG	4	AGTGAGTGAGTGAGTGAG	18	Ssptr209000_c0_seq1	267	119	136
					TGG	3	TGGTGGTGGTGGTGG	15	Ssptr209025_c0_seq1	1471	1	15
					CGT	3	CGTCGTCGTCGTCGT	15	Ssptr209218_c0_seq1	535	132	146
					CCG	3	CCGCCGCCGCCGCCGC	16	Ssptr209256_c0_seq1	390	228	243
					GCTGGA	6	GCTGGAGCTGGAGCTGGAGCTGGAGC	26	Ssptr20950_c0_seq1	203	158	183
					T	1	TTTTTTTTTTTTTTTTTTTTTTT	23	Ssptr209719_c0_seq1	241	1	23
					CGC	3	CGCCGCCGCCGCCGC	15	Ssptr209916_c0_seq1	339	120	134
					GAT	3	GATGATGATGATGATGAT	18	Ssptr210121_c0_seq1	897	836	853
					CGG	3	CGGCGGCGGCGGCGG	15	Ssptr210166_c0_seq1	375	354	368
					A	1	AAAAAAAAAAAAAA	14	Ssptr21017_c0_seq1	1277	53	66
					A	1	AAAAAAAAAAAAAA	14	Ssptr21017_c0_seq2	1223	53	66
					TC	2	TCTCTCTCTCTCTCTCT	17	Ssptr210277_c0_seq1	897	881	897
					AGA	3	AGAAGAAGAAGAAGAAGAAGAA	22	Ssptr2103_c0_seq1	739	1	22
					CAT	3	CATCATCATCATCAT	15	Ssptr210331_c0_seq1	1944	646	660
					CGG	3	CGGCGGCGGCGGCGG	15	Ssptr210417_c0_seq1	300	132	146
					GGA	3	GGAGGAGGAGGAGGAGGAG	19	Ssptr210425_c0_seq1	321	1	19
					CA	2	CACACACACACACACACAC	19	Ssptr210478_c0_seq1	341	16	34
					A	1	AAAAAAAAAAAAAA	14	Ssptr210487_c0_seq1	1202	1	14
					ATC	3	ATCATCATCATCATCATCATC	21	Ssptr210519_c0_seq1	1139	1	21
					AC	2	ACACACACACACACACA	17	Ssptr21065_c0_seq1	1303	24	40
					GAT	3	GATGATGATGATGATGA	17	Ssptr21085_c0_seq1	3228	369	385
					TG	2	TGTGTGTGTGTGTGTGT	17	Ssptr21095_c0_seq1	1328	1266	1282
					TCA	3	TCATCATCATCATCA	15	Ssptr211046_c0_seq1	707	693	707
					AG	2	AGAGAGAGAGAGAGA	15	Ssptr211152_c0_seq1	409	281	295
					AC	2	ACACACACACACACACACACA	21	Ssptr211586_c0_seq1	525	86	106
					TCT	3	TCTTCTTCTTCTTCTTCTTCTTC	23	Ssptr211681_c0_seq1	612	191	213
					TAC	3	TACTACTACTACTACTAC	18	Ssptr211681_c0_seq1	612	595	612
					C	1	CCCCCCCCCCCCCCCC	16	Ssptr211691_c0_seq1	329	1	16
					TCC	3	TCCTCCTCCTCCTCC	15	Ssptr21176_c0_seq1	281	43	57
					TCC	3	TCCTCCTCCTCCTCC	15	Ssptr21176_c0_seq2	513	43	57
					TCC	3	TCCTCCTCCTCCTCCT	16	Ssptr21179_c0_seq1	1600	1200	1215
					TCC	3	TCCTCCTCCTCCTCCT	16	Ssptr21179_c0_seq2	2257	1857	1872
					A	1	AAAAAAAAAAAAAAAA	16	Ssptr21182_c0_seq1	1469	82	97
					A	1	AAAAAAAAAAAAAAAA	16	Ssptr212112_c0_seq1	777	8	23
					TCT	3	TCTTCTTCTTCTTCTTCTTCTT	22	Ssptr212189_c0_seq1	392	1	22
					TC	2	TCTCTCTCTCTCTCTCTCTCT	21	Ssptr212205_c0_seq1	564	1	21
					AGG	3	AGGAGGAGGAGGAGG	15	Ssptr21222_c0_seq1	615	208	222
					CAT	3	CATCATCATCATCATCA	17	Ssptr212509_c0_seq1	971	460	476
					ATC	3	ATCATCATCATCATCATC	18	Ssptr212509_c0_seq1	971	518	535
					TGA	3	TGATGATGATGATGATGA	18	Ssptr21285_c0_seq1	454	61	78
					TGA	3	TGATGATGATGATGATGA	18	Ssptr21285_c0_seq2	1272	61	78
					TTTGGA	6	TTTGGATTTGGATTTGGATTTGGA	24	Ssptr21298_c0_seq1	837	462	485
					TTTCA	5	TTTCATTTCATTTCATTTCA	20	Ssptr21299_c0_seq1	2326	29	48
					TG	2	TGTGTGTGTGTGTGTGTG	18	Ssptr213095_c0_seq1	1190	1083	1100
					CT	2	CTCTCTCTCTCTCTCTCTC	19	Ssptr21317_c0_seq1	1565	21	39
					CAC	3	CACCACCACCACCACCA	17	Ssptr213231_c0_seq1	586	565	581
					CT	2	CTCTCTCTCTCTCTC	15	Ssptr21331_c0_seq1	910	98	112
					CCG	3	CCGCCGCCGCCGCCGCC	17	Ssptr21343_c0_seq1	535	96	112
					TTC	3	TTCTTCTTCTTCTTCTTC	18	Ssptr21346_c0_seq1	3527	154	171
					TTC	3	TTCTTCTTCTTCTTCTTCTTC	21	Ssptr21346_c0_seq1	3527	234	254
					TGG	3	TGGTGGTGGTGGTGG	15	Ssptr21346_c0_seq1	3527	3342	3356
					AGTGAG	6	AGTGAGAGTGAGAGTGAGAGTGAG	24	Ssptr213586_c0_seq1	257	1	24
					GGTTTT	6	GGTTTTGGTTTTGGTTTTGGTTTT	24	Ssptr213586_c0_seq1	257	87	110
					GAA	3	GAAGAAGAAGAAGAAGAA	18	Ssptr213586_c0_seq1	257	240	257
					CTT	3	CTTCTTCTTCTTCTT	15	Ssptr21370_c0_seq1	1641	1167	1181
					CTC	3	CTCCTCCTCCTCCTCCTC	18	Ssptr213749_c0_seq1	394	327	344
					AGCT	4	AGCTAGCTAGCTAGCTAG	18	Ssptr213760_c0_seq1	806	57	74
					CGA	3	CGACGACGACGACGA	15	Ssptr21392_c0_seq1	2445	351	365
					AG	2	AGAGAGAGAGAGAGAGA	17	Ssptr21394_c0_seq1	808	629	645
					TTC	3	TTCTTCTTCTTCTTC	15	Ssptr21413_c0_seq1	1363	848	862
					TC	2	TCTCTCTCTCTCTCT	15	Ssptr214232_c0_seq1	315	129	143
					A	1	AAAAAAAAAAAAAAAAAA	18	Ssptr214259_c0_seq1	677	1	18
					CA	2	CACACACACACACA	14	Ssptr21437_c0_seq1	429	8	21
					CT	2	CTCTCTCTCTCTCTCTCTCT	20	Ssptr21442_c0_seq1	226	78	97
					CT	2	CTCTCTCTCTCTCTCTCTCT	20	Ssptr21442_c0_seq2	215	78	97
					CTG	3	CTGCTGCTGCTGCTGCTG	18	Ssptr21456_c0_seq1	1301	1	18
					CCT	3	CCTCCTCCTCCTCCT	15	Ssptr21470_c0_seq2	894	101	115
					ATCTTC	6	ATCTTCATCTTCATCTTCATCTTC	24	Ssptr21475_c0_seq1	1547	153	176
					ATCTTC	6	ATCTTCATCTTCATCTTCATCTTC	24	Ssptr21475_c0_seq3	402	153	176
					CGC	3	CGCCGCCGCCGCCGCC	16	Ssptr214814_c0_seq1	445	417	432
					GGT	3	GGTGGTGGTGGTGGT	15	Ssptr214863_c0_seq1	767	350	364
					TGA	3	TGATGATGATGATGAT	16	Ssptr21487_c0_seq1	247	109	124
					GA	2	GAGAGAGAGAGAGAG	15	Ssptr21488_c0_seq1	1283	146	160
					TC	2	TCTCTCTCTCTCTCT	15	Ssptr21488_c0_seq1	1283	282	296
					CAG	3	CAGCAGCAGCAGCAG	15	Ssptr21512_c0_seq2	286	136	150
					CT	2	CTCTCTCTCTCTCTCT	16	Ssptr21536_c0_seq1	677	23	38
					TCC	3	TCCTCCTCCTCCTCCTCCTCCTCC	24	Ssptr21551_c0_seq2	1171	221	244
					AG	2	AGAGAGAGAGAGAGAG	16	Ssptr21560_c0_seq2	248	225	240
					T	1	TTTTTTTTTTTTTTTTT	17	Ssptr21577_c0_seq1	878	795	811
					CAATTC	6	CAATTCCAATTCCAATTCCAATTC	24	Ssptr21611_c0_seq1	531	23	46
					T	1	TTTTTTTTTTTTTTTTTT	18	Ssptr216206_c0_seq1	322	305	322
					A	1	AAAAAAAAAAAAAA	14	Ssptr21621_c0_seq1	658	645	658
					TCT	3	TCTTCTTCTTCTTCTT	16	Ssptr21624_c0_seq1	511	4	19
					TCT	3	TCTTCTTCTTCTTCTT	16	Ssptr21624_c0_seq2	540	4	19
					TG	2	TGTGTGTGTGTGTG	14	Ssptr21624_c0_seq2	540	498	511
					TC	2	TCTCTCTCTCTCTCTCTC	18	Ssptr216325_c0_seq1	959	1	18
					TC	2	TCTCTCTCTCTCTCT	15	Ssptr216349_c0_seq1	247	201	215
					TTCACC	6	TTCACCTTCACCTTCACCTTCACC	24	Ssptr216534_c0_seq1	427	1	24
					GCG	3	GCGGCGGCGGCGGCGGCGGC	20	Ssptr216569_c0_seq1	331	291	310
					TGC	3	TGCTGCTGCTGCTGCTGCT	19	Ssptr216614_c0_seq1	311	249	267
					CCG	3	CCGCCGCCGCCGCCGC	16	Ssptr216752_c0_seq1	601	480	495
					GAT	3	GATGATGATGATGATGA	17	Ssptr216773_c0_seq1	348	135	151
					TTG	3	TTGTTGTTGTTGTTGTT	17	Ssptr21684_c0_seq1	772	9	25
					CT	2	CTCTCTCTCTCTCTCTCTC	19	Ssptr21689_c0_seq1	384	57	75
					TCA	3	TCATCATCATCATCATC	17	Ssptr21690_c0_seq2	1419	869	885
					GCGGTT	6	GCGGTTGCGGTTGCGGTTGCGGTTG	25	Ssptr21690_c0_seq2	1419	982	1006
					CT	2	CTCTCTCTCTCTCTCTCTCTC	21	Ssptr21691_c0_seq1	2297	1	21
					AGG	3	AGGAGGAGGAGGAGGA	16	Ssptr216957_c0_seq1	334	268	283
					GAAG	4	GAAGGAAGGAAGGAAGGAAG	20	Ssptr21702_c0_seq1	949	1	20
					GAAG	4	GAAGGAAGGAAGGAAGGAAG	20	Ssptr21702_c0_seq2	646	1	20
					GCA	3	GCAGCAGCAGCAGCAGCA	18	Ssptr21713_c0_seq1	2304	2262	2279
					CAT	3	CATCATCATCATCATCATCATC	22	Ssptr217191_c0_seq1	203	3	24
					GAG	3	GAGGAGGAGGAGGAG	15	Ssptr21732_c0_seq1	504	402	416
					GAG	3	GAGGAGGAGGAGGAG	15	Ssptr21732_c0_seq2	516	414	428
					CT	2	CTCTCTCTCTCTCTCTCT	18	Ssptr217361_c0_seq1	507	490	507
					AACAG	5	AACAGAACAGAACAGAACAGAACAGA	26	Ssptr217398_c0_seq1	591	144	169
					TTC	3	TTCTTCTTCTTCTTCT	16	Ssptr217404_c0_seq1	252	99	114
					TTC	3	TTCTTCTTCTTCTTCTTCTTC	21	Ssptr217408_c0_seq1	230	210	230
					GT	2	GTGTGTGTGTGTGT	14	Ssptr217498_c0_seq1	626	302	315
					GAA	3	GAAGAAGAAGAAGAA	15	Ssptr217574_c0_seq1	380	158	172
					GAAGCC	6	GAAGCCGAAGCCGAAGCCGAAGCCGA	26	Ssptr21765_c0_seq1	1111	361	386
					GAAGCC	6	GAAGCCGAAGCCGAAGCCGAAGCCGA	26	Ssptr21765_c0_seq2	1001	361	386
					GGAG	4	GGAGGGAGGGAGGGAG	16	Ssptr217700_c0_seq1	510	470	485
					GGC	3	GGCGGCGGCGGCGGC	15	Ssptr217721_c0_seq1	384	234	248
					GAATTG	6	GAATTGGAATTGGAATTGGAATTG	24	Ssptr21782_c0_seq1	534	485	508
					AGGCTG	6	AGGCTGAGGCTGAGGCTGAGGCTG	24	Ssptr21794_c0_seq1	576	1	24
					GA	2	GAGAGAGAGAGAGA	14	Ssptr218048_c0_seq1	334	315	328
					CT	2	CTCTCTCTCTCTCTCTCT	18	Ssptr21805_c0_seq1	1560	4	21
					ATC	3	ATCATCATCATCATCATCATC	21	Ssptr21805_c0_seq1	1560	129	149
					CT	2	CTCTCTCTCTCTCTCTCTC	19	Ssptr218123_c0_seq1	299	1	19
					CCT	3	CCTCCTCCTCCTCCT	15	Ssptr218292_c0_seq1	312	295	309
					CTC	3	CTCCTCCTCCTCCTC	15	Ssptr21833_c0_seq1	1192	322	336
					CT	2	CTCTCTCTCTCTCTCT	16	Ssptr218340_c0_seq1	377	48	63
					AAG	3	AAGAAGAAGAAGAAGA	16	Ssptr218340_c0_seq1	377	194	209
					GCT	3	GCTGCTGCTGCTGCT	15	Ssptr218354_c0_seq1	551	368	382
					CGC	3	CGCCGCCGCCGCCGCC	16	Ssptr218425_c0_seq1	742	322	337
					CAC	3	CACCACCACCACCACCA	17	Ssptr21843_c0_seq1	2503	33	49
					CTC	3	CTCCTCCTCCTCCTCCTCC	19	Ssptr218617_c0_seq1	358	340	358
					ACC	3	ACCACCACCACCACCACC	18	Ssptr21863_c0_seq1	649	221	238
					GATTT	5	GATTTGATTTGATTTGATTT	20	Ssptr218739_c0_seq1	482	251	270
					CTG	3	CTGCTGCTGCTGCTGCTGC	19	Ssptr219149_c0_seq1	1276	1254	1272
					GGA	3	GGAGGAGGAGGAGGAGGA	18	Ssptr219166_c0_seq1	519	499	516
					GGA	3	GGAGGAGGAGGAGGAGG	17	Ssptr219190_c0_seq1	698	618	634
					CATAA	5	CATAACATAACATAACATAACAT	23	Ssptr219419_c0_seq1	500	118	140
					AGA	3	AGAAGAAGAAGAAGA	15	Ssptr220255_c0_seq1	666	57	71
					TCT	3	TCTTCTTCTTCTTCTTC	17	Ssptr220509_c0_seq1	799	554	570
					GCT	3	GCTGCTGCTGCTGCT	15	Ssptr220509_c0_seq1	799	646	660
					TGG	3	TGGTGGTGGTGGTGGTGGTGGTG	23	Ssptr220509_c0_seq1	799	777	799
					TCAATT	6	TCAATTTCAATTTCAATTTCAATTTC	26	Ssptr22061_c0_seq1	490	347	372
					CT	2	CTCTCTCTCTCTCTCT	16	Ssptr220740_c0_seq1	350	22	37
					AGGA	4	AGGAAGGAAGGAAGGAAGGAAG	22	Ssptr22082_c0_seq1	889	206	227
					TC	2	TCTCTCTCTCTCTCTCT	17	Ssptr221126_c0_seq1	353	29	45
					A	1	AAAAAAAAAAAAAA	14	Ssptr221126_c0_seq1	353	74	87
					CAT	3	CATCATCATCATCATC	16	Ssptr221299_c0_seq1	690	181	196
					CT	2	CTCTCTCTCTCTCTCTCT	18	Ssptr221533_c0_seq1	876	1	18
					AG	2	AGAGAGAGAGAGAG	14	Ssptr221588_c0_seq1	293	270	283
					ACC	3	ACCACCACCACCACCACCACC	21	Ssptr22186_c1_seq1	1153	170	190
					CTC	3	CTCCTCCTCCTCCTCC	16	Ssptr22189_c0_seq1	217	53	68
					AAACC	5	AAACCAAACCAAACCAAACCAAA	23	Ssptr222070_c0_seq1	828	3	25
					GAA	3	GAAGAAGAAGAAGAAGAAGA	20	Ssptr222070_c0_seq1	828	379	398
					GGA	3	GGAGGAGGAGGAGGAGGA	18	Ssptr222070_c0_seq1	828	811	828
					AT	2	ATATATATATATATATATA	19	Ssptr22214_c0_seq1	817	183	201
					GA	2	GAGAGAGAGAGAGAGAG	17	Ssptr22225_c0_seq1	225	199	215
					GA	2	GAGAGAGAGAGAGAG	15	Ssptr22228_c0_seq1	1411	21	35
					GA	2	GAGAGAGAGAGAGAG	15	Ssptr22228_c0_seq2	225	21	35
					ATG	3	ATGATGATGATGATGATGA	19	Ssptr22241_c0_seq1	1236	363	381
					CAA	3	CAACAACAACAACAA	15	Ssptr22242_c0_seq1	1079	71	85
					GGA	3	GGAGGAGGAGGAGGA	15	Ssptr222482_c0_seq1	804	688	702
					TCAAC	5	TCAACTCAACTCAACTCAACTCAA	24	Ssptr22249_c0_seq1	517	52	75
					AGTGAC	6	AGTGACAGTGACAGTGACAGTGACAGTGA	29	Ssptr22252_c0_seq3	2844	1657	1685
					TGG	3	TGGTGGTGGTGGTGGTGGTG	20	Ssptr22252_c0_seq3	2844	2013	2032
					TC	2	TCTCTCTCTCTCTCTCTCTCT	21	Ssptr22255_c0_seq1	716	696	716
					TCC	3	TCCTCCTCCTCCTCCTCC	18	Ssptr222554_c0_seq1	762	1	18
					TCT	3	TCTTCTTCTTCTTCTTCTTC	20	Ssptr222554_c0_seq1	762	431	450
					TC	2	TCTCTCTCTCTCTCTCTCTC	20	Ssptr22282_c0_seq1	1003	984	1003
					TGGAGG	6	TGGAGGTGGAGGTGGAGGTGGAGG	24	Ssptr22307_c0_seq1	3000	1	24
					TGT	3	TGTTGTTGTTGTTGTT	16	Ssptr22311_c0_seq1	1194	1092	1107
					AG	2	AGAGAGAGAGAGAGAGA	17	Ssptr22311_c0_seq1	1194	1115	1131
					TTG	3	TTGTTGTTGTTGTTGTT	17	Ssptr223245_c0_seq1	255	143	159
					AGCCCG	6	AGCCCGAGCCCGAGCCCGAGCCCG	24	Ssptr22337_c0_seq1	284	261	284
					CTG	3	CTGCTGCTGCTGCTG	15	Ssptr22387_c0_seq1	327	153	167
					GA	2	GAGAGAGAGAGAGAG	15	Ssptr22406_c0_seq1	758	742	756
					AAC	3	AACAACAACAACAACAACAACA	22	Ssptr224139_c0_seq1	272	133	154
					CAA	3	CAACAACAACAACAA	15	Ssptr22420_c0_seq1	1547	135	149
					CGC	3	CGCCGCCGCCGCCGCC	16	Ssptr22424_c0_seq1	841	243	258
					TCC	3	TCCTCCTCCTCCTCCT	16	Ssptr22424_c0_seq1	841	278	293
					CT	2	CTCTCTCTCTCTCTCTCTCT	20	Ssptr22449_c0_seq1	605	1	20
					GA	2	GAGAGAGAGAGAGA	14	Ssptr22466_c0_seq1	1217	1191	1204
					GA	2	GAGAGAGAGAGAGA	14	Ssptr22466_c0_seq4	1011	985	998
					AT	2	ATATATATATATATATATA	19	Ssptr22480_c0_seq1	1780	1723	1741
					GTTTCT	6	GTTTCTGTTTCTGTTTCTGTTTCT	24	Ssptr224946_c0_seq1	474	451	474
					CT	2	CTCTCTCTCTCTCTCT	16	Ssptr224982_c0_seq1	292	276	291
					AG	2	AGAGAGAGAGAGAGAGAGAGAG	22	Ssptr225000_c0_seq1	1123	1	22
					GGA	3	GGAGGAGGAGGAGGAGGAG	19	Ssptr225145_c0_seq1	646	624	642
					TC	2	TCTCTCTCTCTCTCT	15	Ssptr225159_c0_seq1	475	453	467
					CGG	3	CGGCGGCGGCGGCGGCG	17	Ssptr225282_c0_seq1	270	13	29
					CTC	3	CTCCTCCTCCTCCTCCTCC	19	Ssptr225370_c0_seq1	646	5	23
					GAT	3	GATGATGATGATGAT	15	Ssptr225471_c0_seq1	616	554	568
					GA	2	GAGAGAGAGAGAGAGA	16	Ssptr225743_c0_seq1	959	943	958
					GAA	3	GAAGAAGAAGAAGAAGAAGAAG	22	Ssptr225860_c0_seq1	275	78	99
					GAAGGA	6	GAAGGAGAAGGAGAAGGAGAAGGAG	25	Ssptr226022_c0_seq1	612	588	612
					GGT	3	GGTGGTGGTGGTGGTGGTG	19	Ssptr226025_c0_seq1	595	430	448
					GAA	3	GAAGAAGAAGAAGAAGA	17	Ssptr226216_c0_seq1	318	210	226
					TC	2	TCTCTCTCTCTCTCT	15	Ssptr226229_c0_seq1	845	831	845
					CT	2	CTCTCTCTCTCTCT	14	Ssptr226338_c0_seq1	383	71	84
					GGATTG	6	GGATTGGGATTGGGATTGGGATTGGGA	27	Ssptr22634_c0_seq1	2212	2186	2212
					GAA	3	GAAGAAGAAGAAGAAGAAGAAG	22	Ssptr22635_c0_seq1	2790	2558	2579
					GAG	3	GAGGAGGAGGAGGAGGAGGAGGA	23	Ssptr226350_c0_seq1	263	1	23
					TCC	3	TCCTCCTCCTCCTCC	15	Ssptr226373_c0_seq1	670	198	212
					TCT	3	TCTTCTTCTTCTTCTT	16	Ssptr226471_c0_seq1	291	107	122
					A	1	AAAAAAAAAAAAAA	14	Ssptr22666_c0_seq1	263	23	36
					CCG	3	CCGCCGCCGCCGCCG	15	Ssptr226805_c0_seq1	301	8	22
					CGC	3	CGCCGCCGCCGCCGCCGCCGC	21	Ssptr226805_c0_seq1	301	54	74
					ATTC	4	ATTCATTCATTCATTCA	17	Ssptr22690_c0_seq1	2128	110	126
					AGG	3	AGGAGGAGGAGGAGGAGGAGGA	22	Ssptr226966_c0_seq1	273	252	273
					GA	2	GAGAGAGAGAGAGAGAGAGAG	21	Ssptr22697_c0_seq1	1405	1385	1405
					TTCATC	6	TTCATCTTCATCTTCATCTTCATC	24	Ssptr22704_c0_seq1	1204	1152	1175
					CGA	3	CGACGACGACGACGA	15	Ssptr227114_c0_seq1	313	260	274
					TG	2	TGTGTGTGTGTGTG	14	Ssptr227348_c0_seq1	303	198	211
					AG	2	AGAGAGAGAGAGAGA	15	Ssptr227348_c0_seq1	303	217	231
					AGC	3	AGCAGCAGCAGCAGCA	16	Ssptr227559_c0_seq1	523	125	140
					CCA	3	CCACCACCACCACCA	15	Ssptr227651_c0_seq1	210	1	15
					CT	2	CTCTCTCTCTCTCTCTCT	18	Ssptr22767_c0_seq1	1302	1285	1302
					CT	2	CTCTCTCTCTCTCTCTCT	18	Ssptr22767_c0_seq2	1287	1270	1287
					A	1	AAAAAAAAAAAAAA	14	Ssptr227934_c0_seq1	343	8	21
					AGC	3	AGCAGCAGCAGCAGC	15	Ssptr228181_c0_seq1	447	349	363
					CAG	3	CAGCAGCAGCAGCAG	15	Ssptr22820_c0_seq1	1739	265	279
					CAG	3	CAGCAGCAGCAGCAG	15	Ssptr22820_c0_seq2	1764	265	279
					CCA	3	CCACCACCACCACCACCA	18	Ssptr22852_c0_seq1	2162	50	67
					GA	2	GAGAGAGAGAGAGAG	15	Ssptr22868_c0_seq1	1134	47	61
					ATC	3	ATCATCATCATCATCATCA	19	Ssptr22882_c0_seq1	1477	512	530
					TC	2	TCTCTCTCTCTCTCTCTCTC	20	Ssptr22894_c0_seq1	626	607	626
					CAC	3	CACCACCACCACCACCACCAC	21	Ssptr228972_c0_seq1	1035	560	580
					GAT	3	GATGATGATGATGAT	15	Ssptr229080_c0_seq1	536	164	178
					CA	2	CACACACACACACACA	16	Ssptr22910_c0_seq1	1817	114	129
					ATA	3	ATAATAATAATAATAATAA	19	Ssptr22925_c0_seq1	831	276	294
					GGATG	5	GGATGGGATGGGATGGGATGGGATG	25	Ssptr22935_c0_seq1	1207	1142	1166
					GGATG	5	GGATGGGATGGGATGGGATGGGATG	25	Ssptr22935_c0_seq2	1121	1056	1080
					GGATG	5	GGATGGGATGGGATGGGATGGGATG	25	Ssptr22935_c0_seq3	1133	1068	1092
					GGATG	5	GGATGGGATGGGATGGGATGGGATG	25	Ssptr22935_c0_seq4	1047	982	1006
					TGG	3	TGGTGGTGGTGGTGGTG	17	Ssptr22936_c0_seq1	2212	1805	1821
					GTG	3	GTGGTGGTGGTGGTGGTG	18	Ssptr22936_c0_seq1	2212	2116	2133
					GTG	3	GTGGTGGTGGTGGTG	15	Ssptr22936_c0_seq1	2212	2185	2199
					TGG	3	TGGTGGTGGTGGTGGTG	17	Ssptr22936_c0_seq2	2528	1805	1821
					GTG	3	GTGGTGGTGGTGGTGGTG	18	Ssptr22936_c0_seq2	2528	2116	2133
					GAG	3	GAGGAGGAGGAGGAGGAG	18	Ssptr22936_c0_seq2	2528	2221	2238
					CCA	3	CCACCACCACCACCACCA	18	Ssptr22944_c0_seq1	518	269	286
					GCC	3	GCCGCCGCCGCCGCC	15	Ssptr2296_c0_seq1	343	232	246
					CGC	3	CGCCGCCGCCGCCGCCG	17	Ssptr229641_c0_seq1	325	32	48
					TAAA	4	TAAATAAATAAATAAA	16	Ssptr22976_c0_seq1	1134	1010	1025
					GAG	3	GAGGAGGAGGAGGAG	15	Ssptr22976_c0_seq1	1134	1108	1122
					TAAA	4	TAAATAAATAAATAAA	16	Ssptr22976_c0_seq2	958	834	849
					GAG	3	GAGGAGGAGGAGGAG	15	Ssptr22976_c0_seq2	958	932	946
					TG	2	TGTGTGTGTGTGTGTGTGTGT	21	Ssptr22989_c0_seq1	1247	1099	1119
					CT	2	CTCTCTCTCTCTCT	14	Ssptr23018_c0_seq1	908	60	73
					TTTA	4	TTTATTTATTTATTTA	16	Ssptr23057_c0_seq1	678	644	659
					CT	2	CTCTCTCTCTCTCT	14	Ssptr23058_c0_seq1	624	65	78
					CT	2	CTCTCTCTCTCTCT	14	Ssptr23058_c0_seq2	635	65	78
					TCG	3	TCGTCGTCGTCGTCG	15	Ssptr23073_c0_seq1	238	97	111
					CGC	3	CGCCGCCGCCGCCGC	15	Ssptr23093_c0_seq1	477	142	156
					AG	2	AGAGAGAGAGAGAG	14	Ssptr23124_c0_seq1	472	445	458
					CCA	3	CCACCACCACCACCACCA	18	Ssptr23157_c0_seq1	1267	32	49
					T	1	TTTTTTTTTTTTTTT	15	Ssptr23166_c0_seq1	647	2	16
					TGC	3	TGCTGCTGCTGCTGCTGCTGCT	22	Ssptr23203_c0_seq1	429	1	22
					AG	2	AGAGAGAGAGAGAG	14	Ssptr23210_c0_seq2	875	792	805
					TCC	3	TCCTCCTCCTCCTCCTC	17	Ssptr23252_c0_seq1	1308	225	241
					TCA	3	TCATCATCATCATCATC	17	Ssptr23252_c0_seq1	1308	540	556
					AG	2	AGAGAGAGAGAGAG	14	Ssptr23252_c0_seq1	1308	1200	1213
					A	1	AAAAAAAAAAAAAA	14	Ssptr23293_c0_seq2	2598	1	14
					A	1	AAAAAAAAAAAAAA	14	Ssptr23293_c0_seq3	3431	1	14
					A	1	AAAAAAAAAAAAAAA	15	Ssptr232965_c0_seq1	1068	87	101
					TAG	3	TAGTAGTAGTAGTAGTAG	18	Ssptr23301_c0_seq2	2074	1976	1993
					TC	2	TCTCTCTCTCTCTC	14	Ssptr23302_c0_seq1	1299	18	31
					TC	2	TCTCTCTCTCTCTCT	15	Ssptr23319_c0_seq1	529	1	15
					GGA	3	GGAGGAGGAGGAGGAGGAGGAGG	23	Ssptr23321_c0_seq1	2879	2183	2205
					AG	2	AGAGAGAGAGAGAG	14	Ssptr23346_c0_seq1	1861	1615	1628
					TC	2	TCTCTCTCTCTCTCTCTCTCTC	22	Ssptr23347_c0_seq1	777	27	48
					TC	2	TCTCTCTCTCTCTCTCTCTCTC	22	Ssptr23347_c0_seq2	1039	27	48
					AGC	3	AGCAGCAGCAGCAGC	15	Ssptr23353_c0_seq2	787	469	483
					CT	2	CTCTCTCTCTCTCT	14	Ssptr23354_c0_seq1	303	5	18
					A	1	AAAAAAAAAAAAAAAAAA	18	Ssptr233602_c0_seq1	264	1	18
					GAT	3	GATGATGATGATGATGATGATG	22	Ssptr233805_c0_seq1	330	278	299
					GT	2	GTGTGTGTGTGTGTGTGTGTGTGT	24	Ssptr23410_c0_seq1	1193	1170	1193
					ACC	3	ACCACCACCACCACCAC	17	Ssptr23423_c0_seq1	576	12	28
					TG	2	TGTGTGTGTGTGTGTGTG	18	Ssptr23438_c0_seq1	313	290	307
					TG	2	TGTGTGTGTGTGTGTG	16	Ssptr23438_c0_seq2	350	329	344
					TG	2	TGTGTGTGTGTGTG	14	Ssptr23454_c0_seq1	1512	1489	1502
					GA	2	GAGAGAGAGAGAGA	14	Ssptr23467_c0_seq1	1340	1310	1323
					GA	2	GAGAGAGAGAGAGA	14	Ssptr23467_c0_seq2	1228	1198	1211
					GGA	3	GGAGGAGGAGGAGGA	15	Ssptr23471_c0_seq1	1144	874	888
					ACC	3	ACCACCACCACCACCACCACCA	22	Ssptr234745_c0_seq1	785	1	22
					AGC	3	AGCAGCAGCAGCAGC	15	Ssptr234745_c0_seq1	785	139	153
					GAA	3	GAAGAAGAAGAAGAAGA	17	Ssptr234745_c0_seq1	785	229	245
					ATT	3	ATTATTATTATTATT	15	Ssptr234756_c0_seq1	522	204	218
					TCC	3	TCCTCCTCCTCCTCCT	16	Ssptr234898_c0_seq1	355	176	191
[truncated: 3,923 more rows]
