# Supplementary material for: Exploring Triacylglycerol Biosynthetic Pathway in Developing Seeds of Chia (Salvia hispanica L.): A Transcriptomic Approach
Source: PLoS One. 2015 Apr 13;10(4):e0123580. doi: 10.1371/journal.pone.0123580 (PMC4395390; doi:10.1371/journal.pone.0123580)
Supplement: S6 Table — (XLSX) [file pone.0123580.s009.xlsx]

## Sheet: SSR_Pathway_Genes
SSR	SSR_Type	SSR_Sequence	SSR_length	Transcript-ID	Transcript_Length	Start	End	Uniprot_Acc	FoldExp_3D	FoldExp_7D	FoldExp_14D	FoldExp_21D	FoldExp_28D	Swissprot_ID	ProteinName	Species	Gene Name	Pathway
TG	2	TGTGTGTGTGTGTGTGTGT	19	Ssptr35591_c0_seq6	1360	1258	1276	F6HGM7	2.68478	1.05463	-0.73299	-1.62531	-0.556266	F6HGM7_VITVI	Putative uncharacterized protein	Vitis vinifera Grape).	3-oxoacyl-[acyl-carrier-protein] synthase II [EC:2.3.1.179]	Fatty Acid Pathway
AGA	3	AGAAGAAGAAGAAGAAGAAGAA	22	Ssptr36563_c0_seq4	2416	2363	2384	D7T6V1	5.51746	-1.53366	0.3744	-2.32843	0.0116388	D7T6V1_VITVI	Putative uncharacterized protein	Vitis vinifera Grape).	long-chain acyl-CoA synthetase [EC:6.2.1.3]	Fatty Acid Pathway
TTC	3	TTCTTCTTCTTCTTCTTCTTCT	22	Ssptr36647_c0_seq3	2382	29	50	D7T6V1	5.51746	-1.53366	0.3744	-2.32843	0.0116388	D7T6V1_VITVI	Putative uncharacterized protein	Vitis vinifera Grape).	long-chain acyl-CoA synthetase [EC:6.2.1.3]	Fatty Acid Pathway
GA	2	GAGAGAGAGAGAGAGAGAG	19	Ssptr28191_c0_seq1	1747	1	19	B9IM41	2.47817	1.99691	0.676935	0.34453	1.25985	B9IM41_POPTR	Predicted protein	Populus trichocarpa Western balsam poplar) Populus balsamifera	E2.7.1.107	TAG Pathway
CCA	3	CCACCACCACCACCACC	17	Ssptr14414_c0_seq1	1333	231	247	B9H815	1.80601	1.51263	1.14078	0.663937	1.82721	B9H815_POPTR	Predicted protein	Populus trichocarpa Western balsam poplar) Populus balsamifera	GPAT	TAG Pathway
CCT	3	CCTCCTCCTCCTCCTC	16	Ssptr14414_c0_seq1	1333	387	402	B9H815	1.80601	1.51263	1.14078	0.663937	1.82721	B9H815_POPTR	Predicted protein	Populus trichocarpa Western balsam poplar) Populus balsamifera	GPAT	TAG Pathway
GAG	3	GAGGAGGAGGAGGAGG	16	Ssptr27030_c0_seq1	1142	932	947	B9H815	1.80601	1.51263	1.14078	0.663937	1.82721	B9H815_POPTR	Predicted protein	Populus trichocarpa Western balsam poplar) Populus balsamifera	GPAT	TAG Pathway
GGT	3	GGTGGTGGTGGTGGTGG	17	Ssptr27030_c0_seq1	1142	1087	1103	B9H815	1.80601	1.51263	1.14078	0.663937	1.82721	B9H815_POPTR	Predicted protein	Populus trichocarpa Western balsam poplar) Populus balsamifera	GPAT	TAG Pathway
GAG	3	GAGGAGGAGGAGGAGG	16	Ssptr27030_c0_seq2	687	477	492	B9H815	1.80601	1.51263	1.14078	0.663937	1.82721	B9H815_POPTR	Predicted protein	Populus trichocarpa Western balsam poplar) Populus balsamifera	GPAT	TAG Pathway
GGT	3	GGTGGTGGTGGTGGTGG	17	Ssptr27030_c0_seq2	687	632	648	B9H815	1.80601	1.51263	1.14078	0.663937	1.82721	B9H815_POPTR	Predicted protein	Populus trichocarpa Western balsam poplar) Populus balsamifera	GPAT	TAG Pathway
