# Supplementary material for: Exploring Triacylglycerol Biosynthetic Pathway in Developing Seeds of Chia (Salvia hispanica L.): A Transcriptomic Approach
Source: PLoS One. 2015 Apr 13;10(4):e0123580. doi: 10.1371/journal.pone.0123580 (PMC4395390; doi:10.1371/journal.pone.0123580)
Supplement: S7 Table — (XLSX) [file pone.0123580.s010.xlsx]

## Sheet: Sheet1
Uniprot_ID	Gene symbol	3D	7D	14D	21D	28D
B9HA67	AGPAT3_4	2.44435	3.40716	2.65118	1.23634	1.79373
D7TI02	AGPAT3_4	-0.11466	0.675364	0	0	0
B9GVZ7	ALDH7A1	0.581901	3.30084	2.52335	1.16999	1.98774
D7TTQ8	ATS1	0.700795	1.19106	1.1574	-0.131633	-0.0372806
B9GF13	E1.2.1.3	0.158008	1.32027	3.45381	0.99086	2.22997
B9GSY7	E1.2.1.3	-1.13458	2.75271	-0.454822	0.80554	2.03478
D7SL57	E1.2.1.3	6.80073	-0.138918	-0.931536	-1.19727	0.110764
B9S5T1	E2.3.1.158	2.05773	2.5551	-0.759502	0.292428	0.707878
B9T6N2	E2.4.1.241	-0.10656	1.02699	-0.794467	-0.191637	0.430163
D7UC20	E2.4.1.241	-1.82879	1.14626	-3.45324	-1.45641	-0.11591
A8MRH8	E2.7.1.107	0.760993	2.95314	3.15571	1.80065	2.85562
B9I2W0	E2.7.1.107	1.72774	2.18216	0.869333	0.761478	1.45235
B9IM41	E2.7.1.107	2.47817	1.99691	0.676935	0.34453	1.25985
B9RLR5	E2.7.1.107	3.75261	2.6909	0.345783	0.368413	0.89048
B9RW81	E2.7.1.107	2.16519	2.52652	-1.81858	-1.02767	0.799833
D7SI39	E2.7.1.107	-0.423526	1.06912	-2.95574	-3.18229	0.126352
D7TYA2	E2.7.1.29	-0.190997	0.971557	-0.75666	-0.782059	-0.0570343
B9HUZ7	E3.2.1.22B	2.6317	1.26273	2.44868	0.148555	1.53763
B9RGK6	E3.2.1.22B	0.86584	1.9159	1.07389	-0.126108	0.944634
A8MQE0	GLYK	0.756537	5.28845	-2.31856	2.36454	2.85845
Q944I4	GLYK	0.299818	-0.6879	1.59307	-1.80148	-2.13127
B9H815	GPAT	1.80601	1.51263	1.14078	0.663937	1.82721
B9RNA7	GPAT	-0.41677	0.0739573	1.04474	-0.924673	0.873734
B9T753	GPAT	1.07695	-0.19353	0.473797	-0.758597	0.42678
B9GP25	LCLAT1	0.563781	3.01727	2.84503	0.992247	2.09814
F6HQJ8	LCLAT1	3.74487	-0.333152	-0.795101	-2.39997	-0.686787
B9IIW4	LPIN	1.38853	1.99487	0.944109	-0.0658232	1.28901
B9R7E6	LPIN	-0.22989	3.65941	0.989718	-0.222547	1.05081
C5Y6E6	LPIN	1.77027	2.04013	-0.17413	-1.08646	0.368853
D7L899	LPIN	0.812977	0.473735	0.944184	-0.0584429	0.1995
F6HQX3	LPIN	-0.181561	0.930927	-1.18344	-1.60121	-0.693854
Q9SF47	LPIN	-1.80983	-0.378728	1.16717	-3.65269	-2.8156
F6HUH5	LPT1	-0.0881643	0.626019	-0.903468	-1.90617	-0.735764
B9STR7	plsC	0.630405	1.58402	0.407718	-1.25221	0.523806
F6H3N4	SQD1	1.87235	0.1038	0.343692	-2.56576	-0.395549
B9HCK5	SQD2	-1.7051	3.27189	1.61375	0.999402	1.75315
F6HKT8	SQD2	0.52687	-2.48953	0.213967	-0.114674	-0.610908
B9H971	TGL4	1.23653	2.83499	2.08446	0.894452	1.81262
F6HLN9	TGL4	3.35547	0.24582	-0.065548	-1.79506	-0.626164
Q9FUL6	DGAT1	1.63022	-0.508403	0	-0.396688	-2.54793
E7BYT0	DGAT2	0.0206267	1.89482	-2.71246	-0.843374	-0.214347
A5BHT3	DGAT3	0.851975	5.65494	3.92024	3.17344	3.54519
B9S5T1	PDAT	2.05773	2.5551	-0.759502	0.292428	0.707878
B9GKZ6	MGAT	2.87857	4.27323	1.95165	1.7427	2.14043
Q1G349	OLE1	0.962446	1.39517	-2.08559	-1.25808	-1.18082
