# Supplementary material for: Exploring Triacylglycerol Biosynthetic Pathway in Developing Seeds of Chia (Salvia hispanica L.): A Transcriptomic Approach
Source: PLoS One. 2015 Apr 13;10(4):e0123580. doi: 10.1371/journal.pone.0123580 (PMC4395390; doi:10.1371/journal.pone.0123580)
Supplement: S8 Table — (XLSX) [file pone.0123580.s011.xlsx]

## Sheet: Sheet1
Uniprot_ID	Gene symbol	3D	7D	14D	21D	28D
B9SDU7	3-hydroxyacyl-[acyl-carrier-protein] dehydratase [EC:4.2.1.59]	1.11575	0.0545293	-0.181461	-1.69585	0.647643
C6TL39	3-hydroxyacyl-[acyl-carrier-protein] dehydratase [EC:4.2.1.59]	0.135663	-0.271045	-0.229881	-2.15643	0.288121
B9HL98	3-oxoacyl-[acyl-carrier protein] reductase [EC:1.1.1.100]	-0.142099	5.51056	-0.146699	0.0395247	1.64848
B9SHH2	3-oxoacyl-[acyl-carrier protein] reductase [EC:1.1.1.100]	0.341209	-0.48716	-0.229343	-1.10443	0.617603
D7TAP7	3-oxoacyl-[acyl-carrier protein] reductase [EC:1.1.1.100]	3.05464	3.43097	0	-1.30294	0
F6HLA7	3-oxoacyl-[acyl-carrier protein] reductase [EC:1.1.1.100]	1.06343	0.270828	-1.10656	-0.524293	-0.617056
B9GXS5	3-oxoacyl-[acyl-carrier-protein] synthase II [EC:2.3.1.179]	1.65352	4.18801	2.30523	1.18741	1.96826
B9RYN0	3-oxoacyl-[acyl-carrier-protein] synthase II [EC:2.3.1.179]	1.70528	2.1162	0.173082	-0.034424	0.779321
B9SSI1	3-oxoacyl-[acyl-carrier-protein] synthase II [EC:2.3.1.179]	0.140124	0.878553	0.432323	-0.114268	0.531128
D7TEG7	3-oxoacyl-[acyl-carrier-protein] synthase II [EC:2.3.1.179]	0.78551	1.1115	0	0	0
F6HGM7	3-oxoacyl-[acyl-carrier-protein] synthase II [EC:2.3.1.179]	2.68478	1.05463	-0.73299	-1.62531	-0.556266
Q5ECI4	3-oxoacyl-[acyl-carrier-protein] synthase II [EC:2.3.1.179]	-0.784632	1.93399	-1.64295	-1.64566	-1.47513
B9RJG2	acetyl-CoA carboxylase / biotin carboxylase [EC:6.3.4.146.4.1.2]	4.4365	0.390216	2.24395	-0.249191	0.914111
B9SJD0	acetyl-CoA carboxylase biotin carboxyl carrier protein	-0.11498	1.77755	1.42079	-0.221855	0.600423
B9GYV3	enoyl-[acyl-carrier protein] reductase I [EC:1.3.1.10 1.3.1.9]	1.22033	2.46638	1.87535	0.830825	1.94975
B9RAC3	fatty acyl-ACP thioesterase B [EC:3.1.2.21 3.1.2.14]	-0.0647666	2.66303	-2.92005	-0.385151	1.01745
A1X860	long-chain acyl-CoA synthetase [EC:6.2.1.3]	0.561282	8.11525	7.17119	6.47847	7.18395
B9GSW4	long-chain acyl-CoA synthetase [EC:6.2.1.3]	4.90468	2.66284	1.90854	1.19152	2.03509
B9RZF1	long-chain acyl-CoA synthetase [EC:6.2.1.3]	0.417598	2.09374	-0.432606	0.123436	0.768196
B9S3P6	long-chain acyl-CoA synthetase [EC:6.2.1.3]	3.92054	-3.47259	0.701224	-0.27527	0.72709
C5XFA1	long-chain acyl-CoA synthetase [EC:6.2.1.3]	0.524473	0.649896	-0.324247	-0.50965	0.37414
D7T6V1	long-chain acyl-CoA synthetase [EC:6.2.1.3]	5.51746	-1.53366	0.3744	-2.32843	0.0116388
D7TD95	long-chain acyl-CoA synthetase [EC:6.2.1.3]	1.23385	0.555129	0.347439	-0.9771	0
D7TPV8	long-chain acyl-CoA synthetase [EC:6.2.1.3]	0.308011	1.05092	0.633262	-1.11211	-0.0208025
E0CR69	long-chain acyl-CoA synthetase [EC:6.2.1.3]	1.60606	2.51614	0	-0.767261	-0.156358
A7XZU9	Chloroplast omega-6 fatty acid desaturase	0.95217	4.5552	3.32432	1.99457	2.87712
B9RV72	Delta 9 desaturase, putative	0.935987	-2.08927	-2.88257	-1.8847	0.80925
E1U2Q3	Delta6-fatty acid desaturase	-0.127975	0.182322	0.547356	-0.196842	-0.179927
E5D6T1	Microsomal oleic acid desaturase	2.00951	0.960041	-1.92002	-0.573768	-0.193161
O04807	Omega-3 fatty acid desaturase	0.657	1.04921	-2.15843	-1.16101	-0.990509
O24471	Omega-6 fatty acid desaturase	6.23872	-2.96578	-1.58857	-0.176088	-1.00578
P48620	Omega-3 fatty acid desaturase, chloroplastic	2.69664	-1.60823	0.183963	-2.81909	-1.06341
Q19MV1	Delta-12 desaturase	-0.229511	-1.54709	0.36087	-2.34227	-1.17169
Q8VWX1	Delta-15 desaturase	2.81237	0.243175	-1.33711	-1.68618	-1.99364
